# Supplementary material for: A single-cell and spatial RNA-seq database for Alzheimer’s disease (ssREAD)
Source: Nat Commun. 2024 Jun 6;15:4710. doi: 10.1038/s41467-024-49133-z (PMC11156951; doi:10.1038/s41467-024-49133-z)
Supplement: Supplementary file 4 — Supplementary Data 1 [file 41467_2024_49133_MOESM4_ESM.xlsx]

## Sheet: sc & sn RNA-seq
Supplementary Data 1-1. Data source information in sc & sn RNA-seq
data_id	public_data_id	link	pmid	title	doi	brain_region	species
AD001	syn18485175	https://www.synapse.org/ - !Synapse:syn18485175	31042697	Single-cell Transcriptomic Analysis of Alzheimer's Disease	10.1038/s41586-019-1195-2	Prefrontal cortex	Human
	syn21125841	https://www.synapse.org/ - !Synapse:syn21125841/wiki/597278	31932797	Human_and_Mouse Single-Nucleus Transcriptomics Reveal TREM2-dependent_and_TREM2-independent Cellular Responses in Alzheimer's Disease	10.1038/s41591-019-0695-9	Prefrontal cortex	Human
AD002	GSE138852	https://www.ncbi.nlm.nih.gov/geo/query/acc.cgi?acc=GSE138852	31768052	A Single-Cell Atlas of Entorhinal Cortex From Individuals With Alzheimer's Disease Reveals Cell-Type-Specific Gene Expression Regulation	10.1038/s41593-019-0539-4	Entorhinal Cortex	Human
	GSE147528	https://www.ncbi.nlm.nih.gov/geo/query/acc.cgi?acc=GSE147528	33432193	Molecular characterization of selectively vulnerable neurons in Alzheimer’s Disease	10.1038/s41593-020-00764-7	Entorhinal Cortex	Human
AD003	GSE140510	https://www.ncbi.nlm.nih.gov/geo/query/acc.cgi?acc=GSE140510	31932797	Human_and_Mouse Single-Nucleus Transcriptomics Reveal TREM2-dependent_and_TREM2-independent Cellular Responses in Alzheimer's Disease	10.1038/s41591-019-0695-9	Cortex	Mouse
	GSE98969	https://www.ncbi.nlm.nih.gov/geo/query/acc.cgi?acc=GSE98969	28602351	A Unique Microglia Type Associated With Restricting Development of Alzheimer's Disease	10.1016/j.cell.2017.05.018	Cortex	Mouse
	GSE140399	https://www.ncbi.nlm.nih.gov/geo/query/acc.cgi?acc=GSE140399	31932797	Human_and_Mouse Single-Nucleus Transcriptomics Reveal TREM2-dependent_and_TREM2-independent Cellular Responses in Alzheimer's Disease	10.1038/s41591-019-0695-9	Cortex	Mouse
AD004	GSE147495	https://www.ncbi.nlm.nih.gov/geo/query/acc.cgi?acc=GSE147495	32320664	IL-33-PU.1 Transcriptome Reprogramming Drives Functional State Transition_and_Clearance Activity of Microglia in Alzheimer's Disease	10.1016/j.celrep.2020.107530	Other/combined	Mouse
AD005	GSE98969	https://www.ncbi.nlm.nih.gov/geo/query/acc.cgi?acc=GSE98969	28602351	A Unique Microglia Type Associated With Restricting Development of Alzheimer's Disease	10.1016/j.celrep.2020.107530	Whole brain	Mouse
AD006	GSE143758	https://www.ncbi.nlm.nih.gov/geo/query/acc.cgi?acc=GSE143758	32341542	Disease-associated astrocytes in Alzheimer's disease_and_aging	10.1038/s41593-020-0624-8	Hippocampus	Mouse
AD007	GSE141044	https://www.ncbi.nlm.nih.gov/geo/query/acc.cgi?acc=GSE141044	31928331	Single-nucleus RNA Sequencing Reveals Transcriptional Changes of Hippocampal Neurons in APP23 Mouse Model of Alzheimer's Disease	10.1080/09168451.2020.1714420	Hippocampus	Mouse
	GSE130626	https://www.ncbi.nlm.nih.gov/geo/query/acc.cgi?acc=GSE130626	31902528	TREM2 Regulates Microglial Cholesterol Metabolism upon Chronic Phagocytic Challenge	10.1016/j.neuron.2019.12.007	Hippocampus	Mouse
	GSE140399	https://www.ncbi.nlm.nih.gov/geo/query/acc.cgi?acc=GSE140399	31932797	Human_and_Mouse Single-Nucleus Transcriptomics Reveal TREM2-dependent_and_TREM2-independent Cellular Responses in Alzheimer's Disease	10.1038/s41591-019-0695-9	Hippocampus	Mouse
	GSE103334	https://www.ncbi.nlm.nih.gov/geo/query/acc.cgi?acc=GSE103334	29020624	Temporal Tracking of Microglia Activation in Neurodegeneration at Single-Cell Resolution	10.1016/j.celrep.2017.09.039	Hippocampus	Mouse
AD008	GSE147528	https://www.ncbi.nlm.nih.gov/geo/query/acc.cgi?acc=GSE147528	33432193	Molecular characterization of selectively vulnerable neurons in Alzheimer’s Disease	10.1080/09168451.2020.1714420	Prefrontal cortex	Human
AD009	GSE150358	https://www.ncbi.nlm.nih.gov/geo/query/acc.cgi?acc=GSE150358	32579671	Anti-human TREM2 induces microglia proliferation and reduces pathology in an Alzheimer's disease model	10.1084/jem.20200785	Whole brain	Mouse
AD010	GSE142853	https://www.ncbi.nlm.nih.gov/geo/query/acc.cgi?acc=GSE142853	32503894	Depletion of NK Cells Improves Cognitive Function in the Alzheimer Disease Mouse Model	10.4049/jimmunol.2000037	Whole brain	Mouse
AD011	GSE129308	https://www.ncbi.nlm.nih.gov/geo/query/acc.cgi?acc=GSE129308	35882228	Molecular signatures underlying neurofibrillary tangle susceptibility in Alzheimer's disease	10.1016/j.neuron.2022.06.021	Prefrontal cortex	Human
AD012	GSE146639	https://www.ncbi.nlm.nih.gov/geo/query/acc.cgi?acc=GSE146639	33192286	Profiling microglia from AD donors and non-demented elderly in acute human post-mortem cortical tissue	10.3389/fnmol.2020.00134	Other/combined	Human
AD013	GSE157827	https://www.ncbi.nlm.nih.gov/geo/query/acc.cgi?acc=GSE157827	32989152	Single-nucleus transcriptome analysis reveals dysregulation of angiogenic endothelial cells and neuroprotective glia in Alzheimer's disease	10.1073/pnas.2008762117	Prefrontal cortex	Human
AD014	syn21438358	https://www.synapse.org/ - !Synapse:syn21438358	33257666	Single cell RNA sequencing of human microglia uncovers a subset associated with Alzheimer’s disease	10.1038/s41467-020-19737-2	Whole brain	Human
AD015	GSE156183	https://www.ncbi.nlm.nih.gov/geo/query/acc.cgi?acc=GSE156183	33446504	Prior activation state shapes the microglia response to anti-human TREM2 in a mouse model of Alzheimer's disease	10.1073/pnas.2017742118	Cortex	Mouse
AD016	GSE160512	https://www.ncbi.nlm.nih.gov/geo/query/acc.cgi?acc=GSE160512	34965428	TREM2-independent oligodendrocyte, astrocyte, and T cell responses to tau and amyloid pathology in mouse models of Alzheimer disease	10.1016/j.celrep.2021.110158	Other/combined	Mouse
	GSE181786	https://www.ncbi.nlm.nih.gov/geo/query/acc.cgi?acc=GSE181786
	GSE153895	https://www.ncbi.nlm.nih.gov/geo/query/acc.cgi?acc=GSE153895
AD017	GSE166548	https://www.ncbi.nlm.nih.gov/geo/query/acc.cgi?acc=GSE166548	33606969	White matter aging drives microglial diversity	10.1016/j.neuron.2021.01.027	Other/combined	Mouse
	GSE166304	https://www.ncbi.nlm.nih.gov/geo/query/acc.cgi?acc=GSE166304
AD018	GSE143758	https://www.ncbi.nlm.nih.gov/geo/query/acc.cgi?acc=GSE143758	32341542	Disease-associated astrocytes in Alzheimer's disease and aging	10.1038/s41593-020-0624-8	Hippocampus	Mouse
AD019	GSE163577	https://www.ncbi.nlm.nih.gov/geo/query/acc.cgi?acc=GSE163577	35165441	A human brain vascular atlas reveals diverse mediators of Alzheimer’s risk	10.1038/s41586-021-04369-3	Other/combined	Human
AD020	GSE160936	https://www.ncbi.nlm.nih.gov/geo/query/acc.cgi?acc=GSE160936	34767070	Diverse human astrocyte and microglial transcriptional responses to Alzheimer's pathology	10.1007/s00401-021-02372-6	Other/combined	Human
AD021	GSE176032	https://www.ncbi.nlm.nih.gov/geo/query/acc.cgi?acc=GSE176032	34103079	CSF1R inhibition rescues tau pathology and neurodegeneration in an A/T/N model with combined AD pathologies, while preserving plaque associated microglia	10.1186/s40478-021-01204-8	Whole brain	Mouse
AD022	GSE165306	https://www.ncbi.nlm.nih.gov/geo/query/acc.cgi?acc=GSE165306	34021136	Transcriptional signature in microglia associated with Aβ plaque phagocytosis	10.1038/s41467-021-23111-1	Other/combined	Mouse
AD023	GSE167497	https://www.ncbi.nlm.nih.gov/geo/query/acc.cgi?acc=GSE167497	33958804	Neuronal ApoE upregulates MHC-I expression to drive selective neurodegeneration in Alzheimer’s disease	10.1038/s41593-021-00851-3	Hippocampus	Mouse
AD024	GSE148822	https://www.ncbi.nlm.nih.gov/geo/query/acc.cgi?acc=GSE148822	33609158	Distinct amyloid-β and tau-associated microglia profiles in Alzheimer’s disease	10.1007/s00401-021-02263-w	Occipital lobe	Human
AD025	syn23763409	https://www.synapse.org/#!Synapse:syn23763409	33567283	Natural genetic variation determines microglia heterogeneity in wild-derived mouse models of Alzheimer’s disease	10.1016/j.celrep.2021.108739	Whole brain	Mouse
AD026	GSE146639	https://www.ncbi.nlm.nih.gov/geo/query/acc.cgi?acc=GSE146639	33192286	Profiling Microglia From Alzheimer’s Disease Donors and Non-demented Elderly in Acute Human Postmortem Cortical Tissue	10.3389/fnmol.2020.00134	Other/combined	Mouse
AD027	GSE158234	https://www.ncbi.nlm.nih.gov/geo/query/acc.cgi?acc=GSE158234	33097708	Gene expression and functional deficits underlie TREM2-knockout microglia responses in human models of Alzheimer’s disease	10.1038/s41467-020-19227-5	Cortex	Human
AD028	GSE153807	https://www.ncbi.nlm.nih.gov/geo/query/acc.cgi?acc=GSE153807	32997994	Single-Nucleus RNA-Seq Is Not Suitable for Detection of Microglial Activation Genes in Humans	10.1016/j.celrep.2020.108189	Temporal lobe	Human
AD029	GSE152867	https://www.ncbi.nlm.nih.gov/geo/query/acc.cgi?acc=GSE152867	32726626	In Vivo Chimeric Alzheimer’s Disease Modeling of Apolipoprotein E4 Toxicity in Human Neurons	10.1016/j.celrep.2020.107962	Other/combined	Mouse
AD030	GSE140511	https://www.ncbi.nlm.nih.gov/geo/query/acc.cgi?acc=GSE140511	31932797	Human and mouse single-nucleus transcriptomics reveal TREM2-dependent and TREM2-independent cellular responses in Alzheimer's disease	10.1038/s41591-019-0695-9	Prefrontal cortex	Mouse
AD031	GSE142267	https://www.ncbi.nlm.nih.gov/geo/query/acc.cgi?acc=GSE142267	31951107	Novel Alzheimer risk genes determine the microglia response to amyloid‐β but not to TAU pathology	10.15252/emmm.201910606	Hippocampus	Mouse
	GSE110741	https://www.ncbi.nlm.nih.gov/geo/query/acc.cgi?acc=GSE110741
AD032	GSE174367	https://www.ncbi.nlm.nih.gov/geo/query/acc.cgi?acc=GSE174367	34239132	Single-nucleus chromatin accessibility and transcriptomic characterization of Alzheimer’s disease	10.1038/s41588-021-00894-z	Prefrontal cortex	Human
AD033	GSE157985	https://www.ncbi.nlm.nih.gov/geo/query/acc.cgi?acc=GSE157985	34156424	GSAP regulates lipid homeostasis and mitochondrial function associated with Alzheimer's disease	10.1084/jem.20202446	Hippocampus	Mouse
AD034	GSE160523	https://www.ncbi.nlm.nih.gov/geo/query/acc.cgi?acc=GSE160523	33859405	Microglia use TAM receptors to detect and engulf amyloid beta plaques	10.1038/s41590-021-00913-5	Cortex	Mouse
AD035	syn26223298	https://www.synapse.org/ - !Synapse:syn26223298	37292694	Integrated multimodal cell atlas of Alzheimer's disease	10.21203/rs.3.rs-2921860/v1	Middle temporal gyrus	Human
AD036	GSE173731	https://www.ncbi.nlm.nih.gov/geo/query/acc.cgi?acc=GSE173731	35158371	Single-cell dissection of the human cerebrovasculature in health and disease	10.1038/s41586-022-04521-7	Temporal lobe	Human
AD037	GSE202297	https://www.ncbi.nlm.nih.gov/geo/query/acc.cgi?acc=GSE202297	35760863	A shared disease-associated oligodendrocyte signature among multiple CNS pathologies	10.1038/s41593-022-01104-7	Whole brain	Mouse
AD038	GSE208683	https://www.ncbi.nlm.nih.gov/geo/query/acc.cgi?acc=GSE208683	37258678	Myelin dysfunction drives amyloid-β deposition in models of Alzheimer's disease	10.1038/s41586-023-06120-6	Cortex	Mouse
AD039	GSE178295	https://www.ncbi.nlm.nih.gov/geo/query/acc.cgi?acc=GSE178295
AD040	NG00108	https://www.niagads.org/datasets/ng00108	37085492	Single-nucleus RNA-sequencing of autosomal dominant Alzheimer disease and risk variant carriers	10.1038/s41467-023-37437-5	Parietal lobe	Human
AD041	syn22079621	https://www.synapse.org/ - !Synapse:syn22079621/wiki/603535
AD042	GSE181279	https://www.ncbi.nlm.nih.gov/geo/query/acc.cgi?acc=GSE181279	34447367	Single-Cell RNA Sequencing of Peripheral Blood Reveals Immune Cell Signatures in Alzheimer’s Disease	10.3389/fimmu.2021.645666	Other/combined	Human
AD043	EGAS00001006019	https://ega-archive.org/studies/EGAS00001006019	35203328	Single-Cell RNA-Seq Analysis of Olfactory Mucosal Cells of Alzheimer’s Disease Patients	10.3390/cells11040676	Other/combined	Human
AD044	GSE185553	https://www.ncbi.nlm.nih.gov/geo/query/acc.cgi?acc=GSE185553	36332572	A single-cell transcriptome atlas of glial diversity in the human hippocampus across the postnatal lifespan	10.1016/j.stem.2022.09.010	Hippocampus	Human
AD045	GSE198323	https://www.ncbi.nlm.nih.gov/geo/query/acc.cgi?acc=GSE198323
AD046	GSE199243	https://www.ncbi.nlm.nih.gov/geo/query/acc.cgi?acc=GSE199243
AD047	syn16780177	https://www.synapse.org/ - !Synapse:syn16780177	37336975	Multicellular communities are perturbed in the aging human brain and Alzheimer’s disease	10.1038/s41593-023-01356-x	Prefrontal cortex	Human
AD048	syn52293417	https://www.synapse.org/ - !Synapse:syn52293417	37774677	Single-cell atlas reveals correlates of high cognitive function, dementia, and resilience to Alzheimer’s disease pathology	10.1016/j.cell.2023.08.039	Prefrontal cortex	Human
AD049	GSE227222	https://www.ncbi.nlm.nih.gov/geo/query/acc.cgi?acc=GSE227222	37774678	Human microglial state dynamics in Alzheimer’s disease progression	10.1016/j.cell.2023.08.037	Prefrontal cortex	Human
AD050	GSE227445	https://www.ncbi.nlm.nih.gov/geo/query/acc.cgi?acc=GSE227445	37774679	Neuronal DNA double-strand breaks lead to genome structural variations and 3D genome disruption in neurodegeneration	10.1016/j.cell.2023.08.038	Prefrontal cortex	Mouse
AD051	syn52293417	https://www.synapse.org/#!Synapse:syn52293417	37774680	Epigenomic dissection of Alzheimer’s disease pinpoints causal variants and reveals epigenome erosion	10.1016/j.cell.2023.08.040	Prefrontal cortex	Human
AD052	https://app.terra.bio/#workspaces/help-terra/International_Neuroimmune_Consortium_Workshop_2022/analysis/launch/integrative_analysis.ipynb		37774681	Early Alzheimer’s disease pathology in human cortex involves transient cell states	10.1016/j.cell.2023.08.005	Cortex	Human
AD053	E-MTAB-11918	https://www.ebi.ac.uk/biostudies/arrayexpress/studies/E-MTAB-11918?query=E-MTAB-11918	36747024	Perivascular cells induce microglial phagocytic states and synaptic engulfment via SPP1 in mouse models of Alzheimer's disease	10.1038/s41593-023-01257-z	Hippocampus	Mouse
AD054	GSE245201	https://www.ncbi.nlm.nih.gov/geo/query/acc.cgi?acc=GSE245201	37919286	Deep brain stimulation of thalamic nucleus reuniens promotes neuronal and cognitive resilience in an Alzheimer’s disease mouse model	10.1038/s41467-023-42721-5	Hippocampus	Mouse
AD055	GSE230240	https://www.ncbi.nlm.nih.gov/geo/query/acc.cgi?acc=GSE230240	37667395	Abnormal accumulation of extracellular vesicles in hippocampal dystrophic axons and regulation by the primary cilia in Alzheimer’s disease	10.1186/s40478-023-01637-3	Hippocampus	Mouse
AD056	GSE233400	https://www.ncbi.nlm.nih.gov/geo/query/acc.cgi?acc=GSE233400	37587511	Microglial senescence contributes to female-biased neuroinflammation in the aging mouse hippocampus: implications for Alzheimer’s disease	10.1186/s12974-023-02870-2	Hippocampus	Mouse
AD057	GSE167494	https://www.ncbi.nlm.nih.gov/geo/query/acc.cgi?acc=GSE167494	35381189	Astrocytes and oligodendrocytes undergo subtype-specific transcriptional changes in Alzheimer’s disease	10.1016/j.neuron.2022.03.008	Prefrontal cortex	Human
AD058	GSE212317	https://www.ncbi.nlm.nih.gov/geo/query/acc.cgi?acc=GSE212317	36871219	APOE modulates microglial immunometabolism in response to age, amyloid pathology, and inflammatory challenge	10.1016/j.celrep.2023.112196	Whole brain	Mouse
AD059	GSE215444	https://www.ncbi.nlm.nih.gov/geo/query/acc.cgi?acc=GSE215444
AD060	PRJNA766517	https://www.ncbi.nlm.nih.gov/bioproject/?term=PRJNA766517	36271414	Gossypetin ameliorates 5xFAD spatial learning and memory through enhanced phagocytosis against Aβ	10.1186/s13195-022-01096-3	Other/combined	Mouse
AD061	GSE174265	https://www.ncbi.nlm.nih.gov/geo/query/acc.cgi?acc=GSE174265	36170369	Neurons burdened by DNA double-strand breaks incite microglia activation through antiviral-like signaling in neurodegeneration	10.1126/sciadv.abo4662	Cortex	Mouse
AD062	GSE189626	https://www.ncbi.nlm.nih.gov/geo/query/acc.cgi?acc=GSE189626	37429840	Nerve growth factor receptor (Ngfr) induces neurogenic plasticity by suppressing reactive astroglial Lcn2/Slc22a17 signaling in Alzheimer’s disease	10.1038/s41536-023-00311-5	Hippocampus	Mouse
AD063	GSE157827	https://www.ncbi.nlm.nih.gov/geo/query/acc.cgi?acc=GSE157827	32989152	Single-nucleus transcriptome analysis reveals dysregulation of angiogenic endothelial cells and neuroprotective glia in Alzheimer’s disease	10.1073/pnas.2008762117	Prefrontal cortex	Human
AD064	GSE147528	https://www.ncbi.nlm.nih.gov/geo/query/acc.cgi?acc=GSE147528	33432193	Molecular characterization of selectively vulnerable neurons in Alzheimer’s Disease	10.1038/s41593-020-00764-7	Other/combined	Human
AD065	GSE148612	https://www.ncbi.nlm.nih.gov/geo/query/acc.cgi?acc=GSE148612	34413515	Neuroinflammatory astrocyte subtypes in the mouse brain	10.1038/s41593-021-00905-6	Cortex	Mouse
AD066	GSE218352	https://www.ncbi.nlm.nih.gov/geo/query/acc.cgi?acc=GSE218352	37436901	Multi-transcriptomics reveals brain cellular responses to peripheral infection in Alzheimer’s disease model mice	10.1016/j.celrep.2023.112785	Cortex	Mouse
AD067	GSE207848	https://www.ncbi.nlm.nih.gov/geo/query/acc.cgi?acc=GSE207848	36580914	Molecular and spatial signatures of mouse brain aging at single-cell resolution	10.1016/j.cell.2022.12.010	Other/combined	Mouse

## Sheet: spatial Transcriptomics
Supplementary Data 1-2. Data source information in spatial transcriptomics
data_id	public_data_id	link	pmid	title	doi	brain_region	n_samples	species
ST001	https://github.com/LieberInstitute/spatialLIBD https://github.com/LieberInstitute/HumanPilot	https://github.com/LieberInstitute/spatialLIBD https://github.com/LieberInstitute/HumanPilot	33558695	Transcriptome-scale spatial gene expression in the human dorsolateral prefrontal cortex	10.1038/s41593-020-00787-0	Dorsolateral prefrontal cortex	12	Human
ST002	GSE152506	https://www.ncbi.nlm.nih.gov/geo/query/acc.cgi?acc=GSE152506	32702314	Spatial Transcriptomics and In Situ Sequencing to Study Alzheimer's Disease	10.1016/j.cell.2020.06.038	Whole brain (mouse), SFG (human)	20	Mouse
ST003	10.17632/6s959w2zyr.1	https://data.mendeley.com/datasets/6s959w2zyr/2	33083725	Spatial Transcriptomics Reveals Genes Associated with Dysregulated Mitochondrial Functions and Stress Signaling in Alzheimer Disease	10.1016/j.isci.2020.101556	Hippocampus, olfactory bulb	48	Mouse
ST004	GSE130682	https://www.ncbi.nlm.nih.gov/geo/query/acc.cgi?acc=GSE130682	31501547	High-definition spatial transcriptomics for in situ tissue profiling	10.1038/s41592-019-0548-y	Main olfactory bulb	3	Mouse
ST005	SCP354	https://singlecell.broadinstitute.org/single_cell/study/SCP354/slide-seq-study	30923225	Slide-seq: A scalable technology for measuring genome-wide expression at high spatial resolution	10.1126/science.aaw1219	Whole brain, hippocampus	106	Mouse
ST006	SCP815	https://singlecell.broadinstitute.org/single_cell/study/SCP815/highly-sensitive-spatial-transcriptomics-at-near-cellular-resolution-with-slide-seqv2#study-summary	33288904	Highly sensitive spatial transcriptomics at near-cellular resolution with Slide-seqV2	10.1038/s41587-020-0739-1	Whole brain, hippocampus	11	Mouse
ST007	GSE147747	https://www.ncbi.nlm.nih.gov/geo/query/acc.cgi?acc=GSE147747	32637622	Molecular atlas of the adult mouse brain	10.1126/sciadv.abb3446	Whole brain	75	Mouse
ST008	GSE165098	https://www.ncbi.nlm.nih.gov/geo/query/acc.cgi?acc=GSE165098	34413515	Neuroinflammatory astrocyte subtypes in the mouse brain	10.1038/s41593-021-00905-6	Whole brain	6	Mouse
ST009	https://kise-my.sharepoint.com/:f:/g/personal/michael_ratz_ki_se/EndBZ9VI_rRHmHzZxrAwSZQBeE9e4RNmktbuCcHir1a5qQ?e=Ge2Fqm password: 8RMG.xbzH?3v9Ef4		35210624	Clonal relations in the mouse brain revealed by single-cell and spatial transcriptomics	10.1038/s41593-022-01011-x	Whole brain, hippocampus	8	Mouse
ST010	GSE158450	https://www.ncbi.nlm.nih.gov/geo/query/acc.cgi?acc=GSE158450	33469025	A spatially resolved brain region- and cell type-specific isoform atlas of the postnatal mouse brain	10.1038/s41467-020-20343-5	Whole brain	11	Mouse
ST011	GSE220442	https://www.ncbi.nlm.nih.gov/geo/query/acc.cgi?acc=GSE220442	36544231	Spatially resolved transcriptomics reveals genes associated with the vulnerability of middle temporal gyrus in Alzheimer’s disease	10.1186/s40478-022-01494-6	Whole brain	6	Human
ST012	GSE203424	https://www.ncbi.nlm.nih.gov/geo/query/acc.cgi?acc=GSE203424	36448627	Microglial INPP5D limits plaque formation and glial reactivity in the PSAPP mouse model of Alzheimer’s disease	10.1002/alz.12821	Hippocampus	12	Mouse
ST013	GSE212323	https://www.ncbi.nlm.nih.gov/geo/query/acc.cgi?acc=GSE212323	36871219	APOE modulates microglial immunometabolism in response to age, amyloid pathology, and inflammatory challenge	10.1016/j.celrep.2023.112196	Whole brain	6	Mouse
ST014	GSE222981	https://www.ncbi.nlm.nih.gov/geo/query/acc.cgi?acc=GSE222981	36819717	Moxibustion improves hypothalamus Aqp4 polarization in APP/PS1 mice: Evidence from spatial transcriptomics	10.3389/fnagi.2023.1069155	Whole brain	3	Mouse
ST015	GSE218360	https://www.ncbi.nlm.nih.gov/geo/query/acc.cgi?acc=GSE218360	37436901	Multi-transcriptomics reveals brain cellular responses to peripheral infection in Alzheimer’s disease model mice	10.1016/j.celrep.2023.112785	Whole brain	8	Mouse
ST016	SEA-AD MERFISH	https://registry.opendata.aws/allen-sea-ad-atlas/	37292694	Integrated multimodal cell atlas of Alzheimer’s disease: SEA-AD MERFISH	10.21203/rs.3.rs-2921860/v1	MTG	24	Human
ST017	SCP1375	https://singlecell.broadinstitute.org/single_cell/study/SCP1375/integrative-in-situ-mapping-of-single-cell-transcriptional-states-and-tissue-histopathology-in-an-alzheimer-disease-model#study-download	36732642	Integrative in situ mapping of single-cell transcriptional states and tissue histopathology in a mouse model of Alzheimer’s disease	10.1038/s41593-022-01251-x	Hippocampus, cerebellum	12	Mouse
ST018	SCP1663	https://singlecell.broadinstitute.org/single_cell/study/SCP1663	36050488	Cell type-specific inference of differential expression in spatial transcriptomics	10.1038/s41592-022-01575-3	Cerebellum, hypothalamus	32	Mouse
