# Supplementary material for: A single-cell and spatial RNA-seq database for Alzheimer’s disease (ssREAD)
Source: Nat Commun. 2024 Jun 6;15:4710. doi: 10.1038/s41467-024-49133-z (PMC11156951; doi:10.1038/s41467-024-49133-z)
Supplement: Supplementary file 5 — Supplementary Data 2 [file 41467_2024_49133_MOESM5_ESM.xlsx]

## Sheet: White Matter
Supplementary Data 2-1. DEGS between samples ST01103 and ST01101 in white matter. p-values were calculated based on a two-sided Wilcoxon Rank-Sum test and adjusted using Bonferroni correction.
	p_val	avg_log2FC	pct.1	pct.2	p_val_adj
MTRNR2L1	0	2.03623	0.995	0.042	0
TF	3.5844e-185	1.00478	0.876	0.158	1.31193e-180
MT-ND4L	5.07545e-170	0.996344	0.939	0.231	1.85767e-165
APOD	6.20211e-151	0.9258	0.914	0.22	2.27003e-146
QDPR	8.74878e-138	0.902355	0.942	0.261	3.20214e-133
QKI	3.02315e-148	0.885628	0.897	0.206	1.1065e-143
SCD	1.15451e-137	0.878611	0.925	0.25	4.22563e-133
SUN2	1.15112e-162	0.87697	0.808	0.146	4.21322e-158
CD74	5.38768e-158	0.85726	0.806	0.149	1.97195e-153
CLDND1	1.03072e-139	0.855345	0.888	0.215	3.77253e-135
OLIG1	7.38202e-176	0.846366	0.73	0.092	2.70189e-171
MT-ATP8	4.27658e-158	0.837296	0.787	0.139	1.56527e-153
ABCA2	5.34337e-139	0.814864	0.835	0.183	1.95573e-134
GJA1	1.49429e-153	0.812441	0.782	0.138	5.46923e-149
MID1IP1	1.00272e-160	0.808032	0.764	0.119	3.67007e-156
DBNDD2	4.46168e-116	0.806467	0.913	0.254	1.63302e-111
MYRF	1.38084e-159	0.80463	0.637	0.071	5.054e-155
GPRC5B	3.86988e-129	0.804093	0.871	0.218	1.41642e-124
ERMN	3.42119e-159	0.799855	0.717	0.102	1.25219e-154
SELENOP	9.72347e-154	0.799198	0.743	0.12	3.55889e-149
LAMP2	4.16539e-155	0.798248	0.745	0.12	1.52457e-150
EDIL3	1.64973e-149	0.794755	0.773	0.139	6.03818e-145
HIPK2	1.00917e-135	0.793587	0.859	0.192	3.69367e-131
FEZ1	4.43125e-153	0.793581	0.772	0.134	1.62188e-148
MAP4K4	3.18926e-145	0.786206	0.781	0.143	1.1673e-140
TUBB4A	9.46153e-119	0.784854	0.894	0.242	3.46302e-114
MARCKSL1	4.25867e-136	0.779658	0.796	0.163	1.55872e-131
EFHD1	2.76674e-151	0.775356	0.72	0.11	1.01265e-146
CNTN2	4.80681e-147	0.774471	0.734	0.121	1.75934e-142
TTYH2	2.65386e-157	0.770715	0.652	0.078	9.71341e-153
CSRP1	1.69205e-114	0.766787	0.917	0.253	6.19307e-110
APLP1	8.03739e-101	0.766711	0.924	0.286	2.94176e-96
NKX6-2	7.34585e-151	0.766622	0.668	0.09	2.68865e-146
SEPTIN8	3.99647e-144	0.761427	0.736	0.131	1.46275e-139
HSPA2	3.24045e-150	0.760892	0.677	0.098	1.18604e-145
SOX2-OT	6.86327e-145	0.759783	0.707	0.114	2.51202e-140
CLDN11	1.02038e-135	0.756178	0.744	0.137	3.73468e-131
ANLN	1.9298e-155	0.748263	0.557	0.042	7.06328e-151
PPP1R14A	1.09901e-134	0.745603	0.749	0.143	4.02249e-130
CARNS1	1.50299e-146	0.741727	0.617	0.074	5.50109e-142
SCD5	4.69025e-125	0.736278	0.815	0.186	1.71668e-120
CNP	7.54404e-83	0.73343	0.949	0.362	2.76119e-78
RPL27A	6.37502e-130	0.730156	0.814	0.18	2.33332e-125
SLC44A1	7.29877e-142	0.729174	0.67	0.1	2.67142e-137
ENPP2	4.68305e-148	0.728409	0.614	0.071	1.71404e-143
GPM6B	1.37853e-83	0.721435	0.948	0.357	5.04555e-79
PIP4K2A	2.32453e-123	0.718795	0.786	0.169	8.50801e-119
SPTBN1	2.93482e-109	0.718763	0.886	0.243	1.07417e-104
CERCAM	1.39676e-141	0.71578	0.612	0.077	5.11227e-137
NCAM1	4.04401e-117	0.713837	0.784	0.182	1.48015e-112
AMER2	8.55233e-136	0.710736	0.678	0.11	3.13024e-131
SIRT2	7.41049e-131	0.707143	0.706	0.127	2.71231e-126
AATK	1.46885e-132	0.701857	0.669	0.109	5.37614e-128
OPALIN	7.51555e-135	0.698739	0.636	0.094	2.75077e-130
PLEKHB1	4.20296e-87	0.697232	0.929	0.305	1.53833e-82
HEPACAM	9.21376e-133	0.692419	0.645	0.1	3.37233e-128
APP	2.71085e-92	0.690515	0.907	0.278	9.92197e-88
PTP4A2	7.30556e-127	0.688896	0.734	0.142	2.67391e-122
HNRNPK	3.54185e-126	0.687685	0.743	0.15	1.29635e-121
DDX17	1.14116e-124	0.687424	0.733	0.151	4.17674e-120
SPOCK1	5.26162e-126	0.684771	0.727	0.143	1.92581e-121
TUBA1A	9.70909e-70	0.684552	0.947	0.362	3.55363e-65
HNRNPDL	7.41331e-128	0.68408	0.73	0.14	2.71335e-123
IDS	2.64425e-73	0.683804	0.945	0.334	9.67821e-69
SREBF1	3.41972e-144	0.681537	0.462	0.019	1.25165e-139
RNASE1	2.28832e-121	0.680547	0.731	0.149	8.37548e-117
TPPP	6.30518e-114	0.680209	0.805	0.192	2.30776e-109
C1orf61	6.23109e-109	0.679611	0.816	0.207	2.28064e-104
ATP1A2	1.70083e-115	0.67929	0.764	0.174	6.22522e-111
RPL31	6.2218e-78	0.678363	0.946	0.323	2.27724e-73
MAG	1.39237e-120	0.677401	0.704	0.138	5.09621e-116
ATP1B1	2.257e-88	0.67571	0.909	0.285	8.26083e-84
GSN	5.11165e-120	0.675277	0.686	0.131	1.87091e-115
PLEKHH1	2.74475e-133	0.674658	0.563	0.066	1.00461e-128
PEA15	1.39723e-82	0.674328	0.919	0.301	5.11401e-78
MTRNR2L8	1.60541e-70	0.674235	0.955	0.349	5.87597e-66
HTRA1	1.15571e-117	0.673684	0.747	0.166	4.23e-113
YWHAQ	6.37793e-119	0.671395	0.737	0.155	2.33439e-114
FMNL2	3.84164e-135	0.671027	0.576	0.068	1.40608e-130
PRNP	7.45172e-90	0.669095	0.902	0.276	2.7274e-85
PCBP2	1.3459e-117	0.666307	0.702	0.142	4.92611e-113
SNHG6	1.89242e-118	0.666001	0.762	0.164	6.92644e-114
CNTN1	5.30761e-124	0.665721	0.622	0.1	1.94264e-119
KIF1B	9.83987e-120	0.665668	0.707	0.143	3.60149e-115
TMBIM6	9.10368e-118	0.664857	0.728	0.155	3.33204e-113
SORT1	5.08645e-111	0.664718	0.761	0.181	1.86169e-106
HMGB1	1.04251e-120	0.664324	0.724	0.144	3.81569e-116
TSC22D4	7.5103e-107	0.661212	0.827	0.209	2.74885e-102
JUND	1.71594e-105	0.659283	0.813	0.207	6.2805e-101
TRIM2	9.44519e-122	0.658002	0.66	0.119	3.45703e-117
GTF2I	8.8454e-95	0.657237	0.846	0.242	3.2375e-90
SLC38A2	5.6489e-130	0.656211	0.589	0.079	2.06755e-125
DKK 3.00	3.07914e-74	0.656069	0.907	0.308	1.12699e-69
MAL	7.37244e-121	0.655123	0.692	0.131	2.69839e-116
SARAF	1.03245e-97	0.654568	0.835	0.229	3.77886e-93
DDX5	2.3553e-109	0.65361	0.785	0.187	8.62065e-105
TSPAN3	1.6211e-112	0.65285	0.761	0.172	5.9334e-108
RPL23	1.42676e-112	0.650694	0.735	0.161	5.2221e-108
SEPTIN2	1.03764e-126	0.65055	0.579	0.079	3.79786e-122
TUBB	2.06071e-109	0.650509	0.727	0.161	7.54241e-105
YWHAZ	9.77064e-91	0.649233	0.839	0.243	3.57615e-86
SLC17A7	2.31148e-92	0.645913	0.823	0.23	8.46025e-88
HNRNPA2B1	6.1087e-103	0.645133	0.808	0.209	2.23585e-98
NSMF	1.08717e-122	0.645068	0.611	0.097	3.97917e-118
NAP1L1	1.01652e-112	0.642399	0.726	0.158	3.72057e-108
RPSA	5.02019e-89	0.640213	0.868	0.26	1.83744e-84
SEPTIN7	5.09633e-97	0.639716	0.836	0.23	1.86531e-92
TMEM144	5.17437e-122	0.638751	0.57	0.079	1.89387e-117
APOE	4.13384e-60	0.638241	0.969	0.409	1.51303e-55
TBCB	5.57784e-120	0.63811	0.617	0.101	2.04154e-115
BIN1	2.4685e-102	0.637922	0.769	0.189	9.03494e-98
PGRMC1	1.64615e-121	0.637203	0.618	0.103	6.02509e-117
LY6H	3.14025e-103	0.636665	0.757	0.184	1.14936e-98
GNAO1	2.45748e-114	0.636622	0.684	0.138	8.99463e-110
METRN	1.08949e-115	0.636461	0.69	0.14	3.98765e-111
RPLP2	6.24117e-70	0.63566	0.932	0.333	2.28433e-65
SHTN1	1.4965e-114	0.634556	0.678	0.132	5.47735e-110
LPAR1	6.34446e-122	0.63359	0.61	0.094	2.32214e-117
CTSD	8.22141e-102	0.633495	0.772	0.194	3.00912e-97
EIF1	5.06109e-65	0.633435	0.931	0.331	1.85241e-60
SEPTIN4	5.53777e-79	0.630255	0.902	0.291	2.02688e-74
APBB1	6.96111e-100	0.629506	0.801	0.207	2.54783e-95
GDI1	5.40189e-92	0.627186	0.832	0.234	1.97714e-87
RPS17	3.58498e-97	0.625178	0.809	0.218	1.31214e-92
MT-ND5	3.47867e-59	0.623774	0.99	0.5	1.27323e-54
RPL39	4.54987e-80	0.623617	0.874	0.278	1.6653e-75
DBI	3.10115e-104	0.623361	0.762	0.185	1.13505e-99
RPS6	4.84316e-62	0.622263	0.953	0.368	1.77265e-57
ARHGAP21	2.38796e-117	0.622037	0.602	0.099	8.74018e-113
RPL24	2.50527e-85	0.621608	0.855	0.253	9.16952e-81
TUBA1B	1.04376e-44	0.621546	0.971	0.423	3.82025e-40
CNDP1	3.09473e-124	0.621044	0.512	0.054	1.1327e-119
YWHAE	3.30836e-75	0.620653	0.889	0.291	1.21089e-70
NCL	4.93706e-116	0.619261	0.586	0.095	1.80701e-111
PREX1	1.66602e-116	0.619123	0.606	0.101	6.09779e-112
SERINC1	8.56467e-85	0.618404	0.86	0.258	3.13475e-80
SPARC	6.27745e-110	0.617635	0.704	0.151	2.29761e-105
RPS18	2.94719e-62	0.617466	0.944	0.365	1.0787e-57
MTRNR2L10	7.77071e-100	0.617405	0.757	0.187	2.84416e-95
CFL1	1.22393e-72	0.617339	0.919	0.307	4.4797e-68
EEF1B2	1.12807e-112	0.61635	0.696	0.142	4.12884e-108
GATM	2.0634e-112	0.615726	0.565	0.09	7.55225e-108
RGCC	7.74893e-112	0.614779	0.619	0.111	2.83619e-107
UBA52	2.15591e-83	0.614077	0.859	0.264	7.89083e-79
NDFIP1	8.75513e-101	0.61388	0.753	0.186	3.20446e-96
RPS14	1.08143e-62	0.613506	0.936	0.337	3.95813e-58
RACK1	3.61089e-104	0.613002	0.754	0.181	1.32162e-99
MOG	2.83196e-119	0.610877	0.497	0.053	1.03652e-114
DST	5.04971e-118	0.609705	0.581	0.087	1.84824e-113
RPS24	3.06355e-61	0.609687	0.947	0.349	1.12129e-56
ANK2	3.4269e-103	0.609646	0.721	0.169	1.25428e-98
ATP5ME	4.2684e-78	0.609633	0.876	0.281	1.56228e-73
CPE	9.69107e-56	0.609482	0.938	0.357	3.54703e-51
RPS3	2.72825e-85	0.608838	0.858	0.251	9.98567e-81
FXYD6	2.15313e-90	0.608656	0.788	0.215	7.88068e-86
DNAJC6	1.29644e-115	0.608219	0.585	0.094	4.74509e-111
MOBP	3.40057e-64	0.608011	0.921	0.334	1.24464e-59
MTCH1	3.06082e-86	0.607761	0.824	0.24	1.12029e-81
RPL26	4.58499e-64	0.60735	0.92	0.325	1.67815e-59
GPR37	1.21364e-119	0.60663	0.488	0.049	4.44205e-115
SPOCK3	5.12018e-119	0.606027	0.498	0.054	1.87404e-114
SGK1	5.30272e-117	0.604675	0.484	0.051	1.94085e-112
SYT1	2.08048e-72	0.603536	0.888	0.292	7.61477e-68
RPL38	2.4517e-61	0.603001	0.94	0.354	8.97346e-57
RPS11	3.8759e-70	0.602934	0.906	0.312	1.41862e-65
ANKRD40	1.39553e-111	0.60261	0.569	0.091	5.10778e-107
CANX	9.48795e-104	0.602185	0.691	0.155	3.47268e-99
DYNC1LI2	9.14641e-111	0.601815	0.711	0.149	3.34768e-106
RPL17	2.07326e-57	0.600593	0.939	0.349	7.58834e-53
EID1	5.7223e-110	0.600327	0.65	0.129	2.09442e-105
NPTX1	3.34026e-98	0.59985	0.606	0.126	1.22257e-93
TSPYL1	8.33734e-100	0.598299	0.736	0.176	3.05155e-95
RPS19	3.35196e-62	0.598191	0.915	0.333	1.22685e-57
MBNL2	2.49937e-111	0.597885	0.569	0.091	9.14793e-107
ERBIN	2.60956e-119	0.597822	0.544	0.071	9.55123e-115
BCAS1	9.40349e-90	0.597793	0.833	0.229	3.44177e-85
COX6A1	4.12566e-70	0.597743	0.884	0.293	1.51003e-65
RTN3	3.35876e-69	0.5977	0.894	0.295	1.22934e-64
RPS9	2.21013e-76	0.597547	0.88	0.283	8.08931e-72
FSCN1	3.09022e-112	0.597216	0.594	0.1	1.13105e-107
COX8A	2.36915e-106	0.596639	0.674	0.143	8.67132e-102
CIRBP	1.83599e-105	0.596617	0.676	0.147	6.71991e-101
SYP	2.094e-88	0.595779	0.818	0.23	7.66423e-84
RAC1	1.01238e-103	0.594665	0.729	0.166	3.70542e-99
SPP1	1.19068e-76	0.594484	0.835	0.263	4.35802e-72
BASP1	1.6552e-92	0.594167	0.741	0.191	6.0582e-88
RTN4	7.30128e-66	0.593812	0.884	0.301	2.67234e-61
KIF1A	6.75814e-80	0.593588	0.851	0.261	2.47355e-75
DPYSL2	3.32976e-48	0.591807	0.954	0.391	1.21872e-43
KIF5A	2.28666e-86	0.591013	0.823	0.237	8.36939e-82
CDK18	7.89659e-113	0.589862	0.491	0.058	2.89023e-108
UQCRB	2.51009e-78	0.589826	0.871	0.271	9.1872e-74
PTMA	1.32086e-50	0.589703	0.951	0.41	4.83447e-46
LAMP1	2.78317e-113	0.588047	0.547	0.08	1.01867e-108
RPL30	6.99522e-53	0.58781	0.95	0.376	2.56032e-48
SLCO1A2	1.43514e-116	0.587778	0.476	0.048	5.25277e-112
C4orf48	3.64184e-95	0.586806	0.739	0.186	1.33295e-90
B2M	6.9277e-80	0.586672	0.83	0.253	2.53561e-75
MTRNR2L6	1.21477e-123	0.586351	0.411	0.018	4.44616e-119
DAAM2	1.44683e-112	0.586162	0.568	0.088	5.29554e-108
LARP6	1.89461e-110	0.585714	0.503	0.065	6.93446e-106
FAU	5.12726e-66	0.585457	0.907	0.318	1.87663e-61
RPS4X	1.85567e-77	0.585251	0.86	0.267	6.79195e-73
CTNND2	2.40421e-109	0.584854	0.592	0.103	8.79965e-105
RPS29	2.87423e-51	0.584408	0.941	0.375	1.052e-46
HLA-C	2.18997e-111	0.583986	0.578	0.094	8.0155e-107
MAP7D1	1.30944e-108	0.583375	0.583	0.101	4.79269e-104
RPL27	4.00478e-87	0.583212	0.829	0.235	1.46579e-82
AQP4	6.91713e-77	0.583166	0.829	0.26	2.53174e-72
RNF130	2.39196e-113	0.582713	0.55	0.08	8.75482e-109
PSD3	1.48909e-105	0.582559	0.563	0.097	5.45021e-101
TMSB4X	1.14038e-45	0.58195	0.991	0.52	4.17392e-41
NENF	4.91147e-107	0.581249	0.61	0.112	1.79765e-102
PRKAR1A	4.96417e-106	0.581073	0.627	0.12	1.81694e-101
SRRM2	2.39883e-113	0.580839	0.577	0.092	8.77997e-109
MAST3	6.83577e-103	0.580531	0.634	0.129	2.50196e-98
ADD3	2.31689e-110	0.58035	0.557	0.087	8.48004e-106
FAM171B	6.15761e-116	0.579611	0.472	0.048	2.25375e-111
SYN2	6.32444e-95	0.579503	0.686	0.163	2.31481e-90
PEG10	9.54094e-110	0.579447	0.481	0.058	3.49208e-105
SNCA	1.11021e-99	0.579004	0.63	0.132	4.06349e-95
RPS16	8.41005e-76	0.57876	0.849	0.265	3.07816e-71
VAMP2	6.30017e-88	0.578693	0.781	0.212	2.30592e-83
NUCKS1	7.15867e-95	0.578645	0.714	0.175	2.62014e-90
TIMP2	1.16683e-103	0.578555	0.683	0.149	4.27073e-99
RPL23A	1.73712e-63	0.578492	0.898	0.314	6.35804e-59
CHN1	1.57411e-67	0.578202	0.878	0.29	5.76141e-63
RPS20	8.55519e-93	0.578126	0.745	0.192	3.13128e-88
MORF4L1	8.52623e-89	0.578113	0.73	0.192	3.12069e-84
EVI2A	1.6974e-114	0.577978	0.454	0.042	6.21265e-110
FGF1	5.01807e-105	0.577787	0.608	0.114	1.83666e-100
RPL10A	1.58904e-95	0.577631	0.722	0.175	5.81605e-91
MAP4	2.7541e-86	0.576437	0.798	0.229	1.00803e-81
HSP90AB1	2.26346e-57	0.576248	0.912	0.341	8.28447e-53
KIAA0930	2.29244e-96	0.575647	0.76	0.191	8.39056e-92
SOX8	2.74406e-106	0.574584	0.515	0.074	1.00435e-101
GPM6A	7.74127e-51	0.574389	0.918	0.349	2.83338e-46
SLAIN1	1.35345e-111	0.57418	0.534	0.077	4.95376e-107
RPL4	3.94555e-53	0.574142	0.922	0.362	1.44411e-48
PTMS	3.012e-104	0.574024	0.601	0.114	1.10242e-99
MAPK1	7.44029e-102	0.573771	0.584	0.11	2.72322e-97
ITM2B	1.44384e-57	0.572871	0.916	0.337	5.28462e-53
GLUL	3.78206e-45	0.572238	0.936	0.382	1.38427e-40
ARL6IP1	1.27319e-98	0.572138	0.64	0.14	4.66e-94
PLLP	1.44284e-109	0.571346	0.544	0.082	5.28095e-105
RPL36A	1.78333e-69	0.569996	0.871	0.283	6.52716e-65
FAIM2	2.53217e-78	0.569859	0.801	0.24	9.26798e-74
RPL7	8.37704e-84	0.569236	0.825	0.238	3.06608e-79
HPCAL4	6.01271e-105	0.56908	0.566	0.097	2.20071e-100
FAM107B	3.89575e-109	0.56866	0.494	0.062	1.42588e-104
NDRG4	7.21147e-91	0.568192	0.688	0.171	2.63947e-86
UGT8	2.2852e-112	0.568112	0.426	0.033	8.36408e-108
RPL13A	1.96368e-46	0.567299	0.946	0.388	7.18728e-42
ARF3	5.48581e-89	0.566846	0.717	0.186	2.00786e-84
KLC1	2.86282e-83	0.566805	0.787	0.224	1.04782e-78
RPS25	3.73186e-57	0.566165	0.92	0.342	1.3659e-52
GLUD1	5.53623e-100	0.565618	0.603	0.121	2.02632e-95
PAQR8	1.23846e-107	0.565505	0.492	0.065	4.5329e-103
PPP2R1A	3.1672e-92	0.565056	0.692	0.168	1.15923e-87
ZCCHC24	9.18036e-104	0.563707	0.57	0.1	3.3601e-99
SH3BGRL3	5.08315e-107	0.563336	0.556	0.089	1.86048e-102
EIF4A2	6.14854e-74	0.563272	0.835	0.261	2.25043e-69
JAM3	2.53653e-111	0.562807	0.452	0.045	9.28395e-107
FAM107A	1.58211e-44	0.562796	0.96	0.405	5.79066e-40
COX6C	8.53983e-83	0.562449	0.793	0.227	3.12566e-78
RPL19	1.10331e-55	0.562308	0.931	0.352	4.03821e-51
MTURN	4.06719e-46	0.561781	0.957	0.409	1.48863e-41
H3F3A	1.03191e-93	0.561723	0.658	0.153	3.77689e-89
PSAT1	9.16884e-112	0.561596	0.519	0.07	3.35589e-107
IGSF8	1.86881e-105	0.561564	0.569	0.097	6.84002e-101
RPL5	5.33281e-80	0.561466	0.835	0.253	1.95186e-75
RHOU	6.35836e-111	0.561431	0.469	0.051	2.32722e-106
CBR1	7.23354e-103	0.561123	0.574	0.103	2.64755e-98
SOX10	5.62988e-106	0.561026	0.487	0.064	2.06059e-101
NORAD	3.31423e-75	0.56075	0.856	0.264	1.21304e-70
TPT1	2.93116e-38	0.560576	0.969	0.435	1.07283e-33
SEPTIN3	5.99954e-96	0.560223	0.647	0.144	2.19589e-91
RPL7A	1.47318e-70	0.560058	0.851	0.273	5.39197e-66
DAZAP2	1.0325e-103	0.558733	0.569	0.101	3.77907e-99
MAPRE2	1.46851e-100	0.558684	0.523	0.085	5.3749e-96
RPL22	3.52293e-75	0.558561	0.845	0.263	1.28943e-70
GUK1	2.42932e-81	0.558481	0.78	0.221	8.89156e-77
RPL15	1.6696e-56	0.55831	0.892	0.321	6.11092e-52
RPS28	2.22991e-41	0.558206	0.953	0.412	8.1617e-37
OAZ1	1.78285e-74	0.558003	0.816	0.254	6.5254e-70
MAP2	6.11223e-84	0.557753	0.767	0.214	2.23714e-79
DNAJB2	1.82276e-99	0.557275	0.645	0.137	6.67149e-95
STMN3	1.85066e-94	0.557102	0.693	0.164	6.7736e-90
RPL9	1.0224e-51	0.557017	0.934	0.355	3.74209e-47
CD9	3.30643e-106	0.555872	0.542	0.085	1.21019e-101
LINC00844	2.01307e-72	0.555725	0.825	0.262	7.36803e-68
PLXNB1	2.80325e-105	0.555502	0.489	0.065	1.02602e-100
HSP90AA1	4.11768e-42	0.555368	0.934	0.392	1.50711e-37
SET	1.11699e-102	0.555341	0.564	0.1	4.08828e-98
SORL1	1.47282e-100	0.555228	0.493	0.074	5.39066e-96
INF2	1.5117e-109	0.554731	0.472	0.054	5.53296e-105
AL627171.2	5.65411e-103	0.554378	0.527	0.084	2.06946e-98
BEX4	1.37018e-95	0.554097	0.644	0.143	5.01498e-91
B4GAT1	3.1832e-94	0.553618	0.706	0.172	1.16508e-89
SEC62	7.36986e-102	0.553443	0.595	0.114	2.69744e-97
TTYH1	2.69776e-96	0.553015	0.66	0.148	9.87408e-92
SYN1	2.63657e-88	0.55226	0.7	0.178	9.65013e-84
CTSB	1.43434e-94	0.551902	0.691	0.162	5.24982e-90
TMA7	1.19448e-84	0.55164	0.714	0.189	4.37193e-80
NGRN	1.59678e-84	0.550568	0.719	0.192	5.84439e-80
RPL36	2.81405e-47	0.550251	0.93	0.363	1.02997e-42
H3F3B	2.84595e-85	0.549795	0.751	0.204	1.04165e-80
YWHAB	4.54177e-86	0.548857	0.713	0.186	1.66233e-81
MARCKS	3.14325e-97	0.548708	0.581	0.114	1.15046e-92
RAPGEF5	4.24581e-101	0.548573	0.502	0.076	1.55401e-96
ARF1	2.54772e-94	0.548429	0.629	0.139	9.3249e-90
PRKACB	1.03214e-95	0.548055	0.676	0.155	3.77772e-91
PMP2	2.02744e-102	0.548026	0.589	0.108	7.42064e-98
RPL35	4.74538e-55	0.546888	0.92	0.34	1.73686e-50
DYNC1H1	1.10008e-97	0.546726	0.636	0.135	4.02639e-93
ZEB2	4.19865e-99	0.544924	0.559	0.103	1.53675e-94
MAP1A	1.68769e-77	0.544517	0.776	0.228	6.17711e-73
NFIX	1.25557e-100	0.544465	0.49	0.071	4.59551e-96
MAT2A	6.34539e-102	0.544074	0.499	0.073	2.32248e-97
BSG	5.1286e-87	0.543893	0.712	0.182	1.87712e-82
CDC42	1.57875e-100	0.543561	0.525	0.085	5.77837e-96
PRDX1	2.43311e-89	0.543103	0.7	0.175	8.90541e-85
RPS13	3.41282e-65	0.542886	0.879	0.3	1.24913e-60
TLE5	1.23229e-79	0.542808	0.775	0.221	4.5103e-75
CENPB	4.29116e-109	0.542566	0.523	0.074	1.57061e-104
PNMA2	2.45255e-88	0.541728	0.614	0.14	8.97656e-84
BAIAP3	8.67715e-98	0.541548	0.502	0.08	3.17592e-93
ITPKB	2.11878e-101	0.541452	0.574	0.105	7.75495e-97
RPL12	1.61464e-85	0.540479	0.768	0.21	5.90973e-81
MRFAP1	6.13654e-88	0.540338	0.732	0.191	2.24604e-83
PREPL	2.89774e-85	0.539748	0.722	0.19	1.0606e-80
ARPP19	1.26405e-74	0.539362	0.799	0.24	4.62654e-70
CALM2	8.94697e-29	0.538587	0.977	0.464	3.27468e-24
NTRK2	5.50909e-74	0.538391	0.774	0.236	2.01638e-69
RPS23	6.90071e-38	0.537603	0.954	0.419	2.52573e-33
RPL18	3.09365e-58	0.537433	0.896	0.322	1.13231e-53
FBXL16	7.49393e-90	0.537211	0.666	0.159	2.74285e-85
STMN4	7.65225e-83	0.536543	0.685	0.179	2.8008e-78
S100A6	8.15196e-92	0.536281	0.649	0.148	2.9837e-87
RPL13	1.4319e-31	0.536213	0.972	0.451	5.24091e-27
RPL32	1.30309e-32	0.536182	0.972	0.45	4.76944e-28
CD81	4.21596e-65	0.535887	0.849	0.279	1.54308e-60
OLIG2	8.42622e-107	0.535626	0.396	0.027	3.08408e-102
ZFAND5	6.18188e-91	0.534843	0.574	0.12	2.26263e-86
ITPK1	2.80622e-94	0.534676	0.64	0.142	1.0271e-89
MT1G	4.10002e-98	0.534525	0.479	0.069	1.50065e-93
WNK1	1.01884e-97	0.5337	0.664	0.145	3.72904e-93
SLC1A3	2.51492e-82	0.533543	0.741	0.205	9.20484e-78
ADD1	5.49432e-91	0.533307	0.627	0.142	2.01098e-86
UBC	1.13818e-40	0.53226	0.936	0.382	4.16585e-36
NAPB	3.17229e-84	0.531969	0.714	0.189	1.16109e-79
PXK	9.59441e-100	0.531944	0.438	0.051	3.51165e-95
THRA	3.99993e-91	0.531701	0.629	0.14	1.46402e-86
CLASP2	4.72932e-97	0.531444	0.566	0.108	1.73098e-92
FGFR2	4.66728e-103	0.531288	0.488	0.066	1.70827e-98
RPL6	7.75821e-71	0.53126	0.802	0.25	2.83958e-66
UBA1	3.04751e-96	0.530869	0.524	0.091	1.11542e-91
MLF 2.00	1.82535e-98	0.530729	0.6	0.119	6.68096e-94
RPL8	5.96078e-56	0.530413	0.897	0.324	2.1817e-51
STMN1	1.1331e-43	0.530231	0.919	0.368	4.14725e-39
SCARB2	1.68478e-98	0.529535	0.489	0.074	6.16646e-94
SLC22A17	4.06129e-74	0.528602	0.81	0.247	1.48647e-69
PTGES3	4.19088e-92	0.527946	0.602	0.129	1.53391e-87
PRKCSH	1.79492e-99	0.527889	0.539	0.092	6.5696e-95
SIK3	2.97674e-102	0.527855	0.423	0.042	1.08952e-97
NFASC	1.78521e-97	0.527323	0.497	0.078	6.53405e-93
PEG3	1.46379e-98	0.527287	0.468	0.065	5.35763e-94
PAFAH1B1	1.45759e-94	0.52722	0.541	0.1	5.33494e-90
NACA	4.04103e-72	0.52701	0.788	0.24	1.47906e-67
NPTXR	2.34327e-89	0.526486	0.606	0.134	8.5766e-85
PHLDB1	8.50265e-94	0.526265	0.512	0.089	3.11206e-89
CDK2AP1	2.97982e-93	0.525919	0.548	0.104	1.09064e-88
TTLL7	2.34945e-101	0.52582	0.507	0.076	8.59923e-97
ACO2	3.90723e-91	0.525454	0.583	0.122	1.43008e-86
LDHB	1.20349e-76	0.525138	0.797	0.232	4.40489e-72
TMEM63A	6.32401e-102	0.525107	0.392	0.032	2.31465e-97
ATP8A1	1.36107e-94	0.525095	0.477	0.074	4.98165e-90
RPS7	2.23582e-75	0.524965	0.766	0.225	8.18334e-71
TOMM7	4.38915e-70	0.524701	0.796	0.252	1.60647e-65
PPP2CB	3.27347e-91	0.524287	0.643	0.149	1.19812e-86
ATF4	1.91557e-97	0.524192	0.509	0.082	7.01119e-93
GDA	5.22592e-102	0.523882	0.454	0.056	1.91274e-97
CTNNB1	1.17494e-92	0.523335	0.522	0.094	4.30038e-88
MYL6	7.71473e-80	0.523318	0.762	0.215	2.82367e-75
PEBP1	1.08e-42	0.523013	0.934	0.37	3.95292e-38
OGFRL1	6.75495e-93	0.522724	0.478	0.075	2.47238e-88
PPP1CB	6.52604e-92	0.521959	0.615	0.134	2.3886e-87
CA2	4.05955e-101	0.521384	0.415	0.041	1.48584e-96
SNHG14	1.57038e-84	0.521365	0.658	0.163	5.74775e-80
CLK1	3.30678e-100	0.520905	0.446	0.054	1.21031e-95
EIF4H	5.4901e-91	0.520514	0.614	0.135	2.00943e-86
GNB1	2.62396e-85	0.520402	0.68	0.172	9.60396e-81
SQSTM1	2.4115e-95	0.520184	0.573	0.111	8.82634e-91
DCXR	6.0526e-98	0.520183	0.501	0.078	2.21531e-93
A2M	2.40051e-95	0.520035	0.494	0.079	8.7861e-91
RPS8	3.34852e-38	0.519784	0.942	0.394	1.22559e-33
RPS2	2.8641e-67	0.519642	0.838	0.27	1.04829e-62
CAPZB	1.27588e-94	0.519125	0.465	0.068	4.66984e-90
ABHD17A	1.05964e-100	0.518849	0.453	0.056	3.8784e-96
GHITM	1.08147e-87	0.517812	0.635	0.148	3.95831e-83
CDIP1	1.69761e-92	0.517601	0.562	0.111	6.21343e-88
MORF4L2	1.94592e-90	0.517058	0.612	0.135	7.12228e-86
GRIN1	3.25428e-71	0.516661	0.749	0.228	1.1911e-66
GNAS	1.00925e-24	0.516521	0.967	0.441	3.69396e-20
RPS5	3.03409e-77	0.516515	0.792	0.233	1.11051e-72
BNIP3L	1.95542e-95	0.516409	0.458	0.064	7.15703e-91
GIT1	1.64237e-98	0.516259	0.467	0.064	6.01125e-94
USP22	2.22132e-90	0.516217	0.587	0.125	8.13025e-86
STMN2	4.36615e-83	0.516156	0.673	0.17	1.59806e-78
YWHAH	1.47016e-47	0.516097	0.895	0.336	5.38092e-43
PCDH9	3.88612e-97	0.515739	0.521	0.088	1.42236e-92
BAALC	2.59269e-87	0.515397	0.604	0.136	9.48951e-83
SRCIN1	8.34804e-99	0.514057	0.415	0.043	3.05547e-94
RPL37	4.752e-27	0.513986	0.977	0.476	1.73928e-22
MT1E	1.42915e-72	0.513982	0.761	0.23	5.23081e-68
SECISBP2L	6.95341e-98	0.513784	0.449	0.057	2.54502e-93
GABARAP	2.01725e-83	0.513703	0.683	0.177	7.38334e-79
SOD1	2.28718e-67	0.513548	0.788	0.245	8.37131e-63
ATP6V0B	2.90543e-89	0.513492	0.62	0.14	1.06342e-84
SNX3	1.3538e-91	0.512759	0.582	0.121	4.95506e-87
LHPP	1.7517e-91	0.512535	0.591	0.123	6.41141e-87
KIF5C	8.56465e-84	0.511903	0.7	0.184	3.13475e-79
RPL34	8.74468e-29	0.511505	0.967	0.458	3.20064e-24
REEP5	2.87423e-89	0.510775	0.635	0.146	1.052e-84
CDKN1C	8.38918e-94	0.510641	0.427	0.053	3.07052e-89
MT2A	1.07907e-38	0.510612	0.919	0.378	3.94951e-34
RPL3	4.79863e-48	0.509593	0.908	0.349	1.75635e-43
PLD3	2.11072e-80	0.508542	0.676	0.178	7.72546e-76
NDRG1	2.73663e-76	0.508222	0.753	0.216	1.00163e-71
GAS7	2.19011e-90	0.508088	0.609	0.133	8.01601e-86
ATP2A2	9.52416e-88	0.507881	0.62	0.141	3.48594e-83
CD63	1.36268e-84	0.507206	0.646	0.156	4.98756e-80
SERF2	2.45055e-64	0.506478	0.828	0.274	8.96927e-60
NUDT3	2.26783e-88	0.506328	0.578	0.123	8.30049e-84
RNF220	1.71767e-93	0.506257	0.471	0.071	6.28686e-89
UBL3	2.00601e-96	0.50606	0.462	0.064	7.3422e-92
EDF1	4.86885e-89	0.505923	0.631	0.144	1.78205e-84
HNRNPC	5.75022e-88	0.505838	0.616	0.14	2.10464e-83
BOK	1.17194e-95	0.505034	0.494	0.078	4.28941e-91
GABARAPL2	9.61567e-85	0.504828	0.626	0.149	3.51943e-80
ALCAM	5.39747e-100	0.504779	0.421	0.043	1.97553e-95
RTL8C	7.29189e-83	0.504736	0.685	0.177	2.6689e-78
PRR18	1.2103e-93	0.504113	0.416	0.048	4.42982e-89
C1orf198	4.44752e-95	0.503655	0.477	0.072	1.62784e-90
ATP5F1E	6.36841e-54	0.503636	0.839	0.296	2.3309e-49
HAPLN2	4.8998e-92	0.503149	0.436	0.059	1.79338e-87
COX7C	1.51297e-57	0.502683	0.843	0.288	5.53761e-53
HNRNPA1	2.81518e-83	0.501743	0.653	0.163	1.03038e-78
SKP1	1.35691e-68	0.501733	0.778	0.242	4.96642e-64
PCSK1N	3.64224e-65	0.501725	0.778	0.248	1.3331e-60
DENND5A	1.91444e-93	0.501249	0.465	0.069	7.00704e-89
ANK3	2.27543e-94	0.501096	0.451	0.062	8.3283e-90
SERPINI1	1.40891e-87	0.50105	0.61	0.135	5.15677e-83
YWHAG	2.81083e-53	0.500872	0.848	0.299	1.02879e-48
PDE4DIP	1.31397e-93	0.500611	0.496	0.081	4.80925e-89
ATP6V1E1	1.56265e-81	0.500214	0.659	0.167	5.71945e-77
TECR	5.44858e-87	0.500208	0.593	0.13	1.99423e-82
SUB1	8.84809e-85	0.50007	0.552	0.119	3.23849e-80
AIF1L	1.48394e-87	0.49985	0.443	0.066	5.43138e-83
TUBB2A	2.36059e-64	0.499796	0.797	0.25	8.63999e-60
RPLP0	5.25498e-82	0.499554	0.722	0.193	1.92337e-77
SLC24A2	3.88325e-91	0.49941	0.502	0.087	1.42131e-86
PFN1	9.50728e-89	0.499303	0.574	0.12	3.47976e-84
BEX3	3.87147e-73	0.499245	0.768	0.228	1.417e-68
SCN3B	2.55599e-87	0.498798	0.521	0.1	9.35517e-83
SIRPA	1.08284e-84	0.498287	0.571	0.125	3.96331e-80
OLFM1	2.93255e-71	0.497876	0.766	0.229	1.07334e-66
PSAP	2.60196e-25	0.497764	0.967	0.453	9.52344e-21
ANKS1B	2.06179e-94	0.497618	0.492	0.078	7.54637e-90
RNF13	3.87041e-94	0.497251	0.388	0.038	1.41661e-89
IGFBP5	1.89729e-93	0.497081	0.4	0.043	6.94428e-89
MAP2K1	1.13822e-83	0.496893	0.488	0.092	4.16599e-79
SEMA4D	7.70308e-89	0.49661	0.466	0.074	2.8194e-84
SRP9	1.37426e-93	0.496586	0.532	0.096	5.02994e-89
SELENOW	8.91564e-40	0.496458	0.916	0.368	3.26321e-35
UBB	2.66293e-25	0.496037	0.956	0.438	9.74659e-21
TTC3	6.88314e-90	0.495377	0.548	0.107	2.5193e-85
PPIA	5.47161e-34	0.495111	0.929	0.389	2.00266e-29
ID4	5.02099e-94	0.494767	0.37	0.031	1.83773e-89
PHYHIPL	3.9352e-93	0.49466	0.474	0.072	1.44032e-88
RNASEK	3.79924e-85	0.494405	0.651	0.16	1.39056e-80
MAP6D1	2.62925e-93	0.494403	0.398	0.042	9.62333e-89
SLC48A1	2.37043e-90	0.494347	0.54	0.104	8.67603e-86
FBXO2	4.48904e-91	0.494143	0.572	0.117	1.64303e-86
H2AFV	3.42915e-90	0.493897	0.5	0.088	1.2551e-85
CSDE1	1.48612e-90	0.493745	0.545	0.105	5.43935e-86
PMP22	6.72789e-87	0.493714	0.521	0.102	2.46248e-82
MAP1B	9.36482e-59	0.493699	0.826	0.282	3.42762e-54
FKBP8	2.04865e-74	0.493609	0.7	0.197	7.49828e-70
NNAT	3.45425e-92	0.493421	0.403	0.046	1.26429e-87
EEF1G	2.96282e-80	0.493339	0.699	0.184	1.08442e-75
PCBP1	1.20271e-86	0.492882	0.553	0.115	4.40204e-82
TSPAN7	2.44457e-65	0.492556	0.766	0.242	8.94737e-61
SLC6A1	1.0121e-90	0.492196	0.435	0.06	3.7044e-86
THY1	1.19021e-54	0.491745	0.85	0.297	4.35628e-50
RHBDD2	1.24479e-78	0.491046	0.652	0.169	4.55606e-74
PADI2	1.70435e-92	0.490266	0.453	0.064	6.23809e-88
PTK2	3.05613e-91	0.490144	0.429	0.057	1.11858e-86
TP53INP2	3.19292e-85	0.490041	0.575	0.124	1.16864e-80
HNRNPU	1.61812e-86	0.489958	0.572	0.123	5.92249e-82
RBX1	2.53776e-86	0.489654	0.527	0.104	9.28847e-82
LMO4	3.14244e-84	0.48965	0.51	0.1	1.15017e-79
PPP3CB	4.41084e-83	0.48924	0.532	0.111	1.61441e-78
ELAVL3	1.09744e-93	0.489094	0.454	0.064	4.01673e-89
NPY	5.63476e-89	0.488591	0.363	0.033	2.06238e-84
VAPA	1.55121e-87	0.488287	0.506	0.094	5.67758e-83
CALM3	3.5225e-29	0.488224	0.932	0.399	1.28927e-24
CTSF	1.70576e-90	0.48809	0.472	0.075	6.24327e-86
KCNJ10	1.06836e-93	0.487997	0.418	0.049	3.91032e-89
AK5	3.99637e-80	0.487947	0.568	0.13	1.46271e-75
METTL7A	1.00312e-87	0.48724	0.468	0.077	3.6715e-83
TMEM59L	1.02004e-73	0.486591	0.686	0.192	3.73346e-69
AP2M1	1.0594e-64	0.486211	0.77	0.247	3.8775e-60
NDUFB9	3.53125e-86	0.485582	0.557	0.117	1.29247e-81
CNDP2	1.74316e-91	0.485498	0.473	0.074	6.38013e-87
ATP5MC2	1.75502e-83	0.485399	0.584	0.132	6.42356e-79
EEF2	1.4387e-61	0.485097	0.842	0.278	5.26577e-57
PFDN5	1.64689e-63	0.485005	0.82	0.269	6.02779e-59
RAB7A	5.10779e-88	0.484941	0.48	0.082	1.8695e-83
PKP4	1.28358e-86	0.484703	0.586	0.128	4.69804e-82
LIMCH1	9.43899e-91	0.484521	0.447	0.065	3.45476e-86
DDX6	2.30865e-92	0.484376	0.461	0.068	8.44989e-88
RPLP1	2.14968e-21	0.48424	0.983	0.5	7.86803e-17
RAB3A	1.10763e-81	0.484012	0.574	0.132	4.05405e-77
B3GAT1	8.49367e-90	0.483921	0.549	0.108	3.10877e-85
RHOB	3.23413e-82	0.483424	0.614	0.144	1.18372e-77
SRSF11	1.33531e-89	0.48308	0.43	0.059	4.88737e-85
TAGLN3	1.6928e-79	0.483066	0.585	0.14	6.19583e-75
KIF5B	6.99395e-90	0.482855	0.535	0.1	2.55986e-85
LIPA	6.79913e-90	0.48285	0.377	0.039	2.48855e-85
SH3GL3	3.39155e-90	0.482576	0.452	0.067	1.24134e-85
DIP2B	1.44505e-89	0.482057	0.362	0.033	5.28903e-85
FGD5-AS1	1.38103e-91	0.481801	0.456	0.067	5.05472e-87
C3	9.24871e-84	0.481403	0.468	0.082	3.38512e-79
RAD21	2.37969e-92	0.481248	0.448	0.063	8.70989e-88
CLTC	7.98677e-79	0.481037	0.625	0.158	2.92324e-74
MTPN	2.89577e-81	0.480654	0.515	0.107	1.05988e-76
DDX24	9.5424e-87	0.480652	0.533	0.105	3.49261e-82
UQCR11	6.02385e-62	0.480639	0.777	0.256	2.20479e-57
ELOVL1	2.85148e-89	0.480402	0.378	0.039	1.04367e-84
MAPK8IP2	2.26939e-81	0.479631	0.604	0.143	8.30618e-77
RHOA	3.24146e-78	0.479277	0.634	0.162	1.18641e-73
RPS21	1.42611e-28	0.479259	0.949	0.42	5.21971e-24
PGAM1	4.70405e-80	0.479213	0.626	0.155	1.72173e-75
SLC6A8	1.84214e-88	0.478293	0.507	0.091	6.74241e-84
PIP4K2B	1.13762e-88	0.478168	0.499	0.089	4.16381e-84
PRRC2B	1.20873e-85	0.478123	0.475	0.082	4.42407e-81
PLP1	8.05084e-78	0.477994	0.998	0.681	2.94669e-73
RPL21	6.69629e-32	0.47782	0.942	0.412	2.45091e-27
EEF1D	4.20232e-84	0.477709	0.659	0.162	1.53809e-79
RPL35A	7.43148e-55	0.477653	0.83	0.289	2.71999e-50
CCDC92	4.73445e-86	0.477543	0.483	0.085	1.73285e-81
ATN1	1.23533e-89	0.477539	0.452	0.068	4.52144e-85
HLA-DRA	2.74713e-84	0.477342	0.442	0.071	1.00548e-79
PITHD1	2.16347e-87	0.477326	0.482	0.083	7.91851e-83
PSMB4	2.93789e-88	0.476927	0.495	0.088	1.0753e-83
NDRG2	1.73091e-31	0.476699	0.944	0.411	6.33531e-27
RAB2A	3.40731e-86	0.475869	0.498	0.091	1.24711e-81
RTN1	1.30959e-42	0.475613	0.89	0.344	4.79322e-38
NDUFS5	7.55012e-75	0.475479	0.687	0.187	2.76342e-70
SHISA4	1.23091e-90	0.475001	0.465	0.072	4.50524e-86
SV2A	1.15201e-83	0.474501	0.481	0.088	4.21647e-79
AGAP3	2.15447e-81	0.474189	0.61	0.145	7.88556e-77
GNAI2	7.86994e-84	0.473979	0.507	0.099	2.88048e-79
CYFIP2	4.00517e-80	0.473948	0.486	0.095	1.46593e-75
DDR1	8.15913e-88	0.473573	0.507	0.091	2.98632e-83
PPP3CA	1.91084e-76	0.473491	0.593	0.147	6.99386e-72
COX4I1	8.13401e-41	0.473309	0.884	0.34	2.97713e-36
LSS	1.69184e-91	0.472836	0.365	0.032	6.1923e-87
NRCAM	1.91745e-80	0.472463	0.533	0.114	7.01806e-76
OMG	4.0939e-88	0.472428	0.41	0.053	1.49841e-83
SNRNP70	3.93011e-86	0.472091	0.547	0.111	1.43846e-81
MIF	1.63948e-50	0.471629	0.848	0.305	6.00068e-46
DSTN	6.05392e-75	0.471555	0.603	0.153	2.21579e-70
PAQR6	3.48466e-66	0.471519	0.779	0.245	1.27542e-61
SH3GLB2	1.32899e-84	0.471459	0.496	0.093	4.86424e-80
KIF1C	8.63725e-84	0.470989	0.598	0.135	3.16132e-79
GPR37L1	4.13009e-88	0.470601	0.425	0.059	1.51165e-83
NDUFB1	7.34588e-81	0.470373	0.551	0.12	2.68867e-76
MTUS1	9.96924e-89	0.469985	0.411	0.053	3.64884e-84
SUMO2	1.33197e-81	0.469786	0.506	0.102	4.87515e-77
CCP110	2.99385e-91	0.469337	0.347	0.025	1.09578e-86
CNBP	2.19305e-87	0.469141	0.517	0.097	8.02677e-83
UCHL1	5.99932e-24	0.468992	0.965	0.435	2.19581e-19
ERBB3	7.48657e-90	0.468436	0.333	0.022	2.74016e-85
RAB6B	6.73075e-72	0.467994	0.669	0.186	2.46352e-67
RPL14	3.07071e-60	0.467659	0.748	0.243	1.12391e-55
HSBP1	4.27082e-82	0.467587	0.505	0.101	1.56316e-77
SLIT1	5.06663e-85	0.467498	0.399	0.053	1.85444e-80
EZR	1.41277e-84	0.467129	0.411	0.057	5.1709e-80
GMFB	1.3035e-84	0.467126	0.447	0.072	4.77094e-80
PABPC1	1.3595e-85	0.46712	0.527	0.104	4.97592e-81
COX6B1	2.9776e-77	0.467097	0.665	0.175	1.08983e-72
MT-ND6	6.9613e-88	0.466965	0.394	0.047	2.5479e-83
RANGAP1	7.49783e-81	0.466841	0.474	0.09	2.74428e-76
DDAH1	2.32018e-81	0.466831	0.562	0.126	8.49211e-77
MTRNR2L12	1.64546e-23	0.466343	0.989	0.594	6.02256e-19
LMO3	1.09461e-78	0.466191	0.486	0.097	4.00637e-74
PEX5L	2.69049e-85	0.466103	0.407	0.056	9.84746e-81
RPL18A	4.5471e-43	0.465998	0.881	0.344	1.66428e-38
HPCAL1	2.29965e-80	0.465249	0.469	0.088	8.41694e-76
ALDH6A1	3.51412e-84	0.465079	0.415	0.059	1.2862e-79
TRIR	1.2063e-82	0.465059	0.518	0.105	4.41518e-78
SPOCK2	6.4081e-78	0.464981	0.509	0.108	2.34543e-73
GPI	7.72594e-72	0.464719	0.705	0.203	2.82777e-67
BLCAP	3.00922e-83	0.464359	0.467	0.082	1.1014e-78
UBL5	3.88067e-73	0.464355	0.663	0.181	1.42036e-68
ATP1A3	5.92251e-74	0.463681	0.614	0.158	2.1677e-69
NDUFS7	1.88353e-81	0.463125	0.573	0.129	6.89391e-77
ENO1	5.56305e-59	0.463066	0.804	0.265	2.03613e-54
DYNLL1	4.85385e-48	0.463036	0.844	0.302	1.77656e-43
NDUFB8	4.53753e-77	0.462594	0.642	0.168	1.66078e-72
MAN2A2	6.86757e-85	0.462385	0.421	0.062	2.5136e-80
DYNLRB1	1.24075e-77	0.462347	0.574	0.137	4.54125e-73
PLAAT3	2.9855e-79	0.462316	0.567	0.129	1.09272e-74
HIP1R	1.37326e-87	0.462308	0.454	0.071	5.02627e-83
WBP2	9.32241e-69	0.461653	0.688	0.198	3.41209e-64
EIF5	8.17635e-85	0.461383	0.483	0.087	2.99263e-80
ARHGAP23	2.80868e-82	0.461187	0.443	0.073	1.028e-77
PFKP	4.6118e-78	0.46118	0.493	0.101	1.68796e-73
S100B	1.50072e-46	0.460953	0.886	0.335	5.49278e-42
RAP1GAP	1.23273e-80	0.460809	0.457	0.082	4.51192e-76
YBX1	2.21178e-82	0.46038	0.412	0.061	8.09535e-78
MACF1	1.13722e-83	0.459876	0.486	0.089	4.16235e-79
CERS2	7.32381e-89	0.459845	0.35	0.029	2.68059e-84
SLC1A2	3.24767e-36	0.459606	0.887	0.357	1.18868e-31
SCOC	1.26203e-82	0.45948	0.488	0.092	4.61914e-78
TOMM20	1.76803e-77	0.459421	0.572	0.136	6.47116e-73
ATP2B4	5.67859e-81	0.4592	0.5	0.099	2.07842e-76
CYTH1	1.38614e-85	0.45912	0.365	0.038	5.0734e-81
LUC7L3	1.61969e-84	0.459042	0.493	0.092	5.92822e-80
RASSF2	3.37766e-86	0.459041	0.448	0.07	1.23626e-81
IPO13	2.44056e-87	0.458973	0.407	0.052	8.93271e-83
ATP5F1B	9.42315e-63	0.458804	0.752	0.236	3.44897e-58
CAPNS1	1.12807e-72	0.458777	0.605	0.159	4.12884e-68
PTPRZ1	3.77012e-85	0.458772	0.429	0.064	1.3799e-80
RPS3A	5.26838e-36	0.458477	0.906	0.371	1.92828e-31
WSB1	7.66078e-82	0.457862	0.437	0.072	2.80392e-77
EIF4G2	1.37506e-71	0.457742	0.609	0.16	5.03285e-67
CLSTN1	4.31446e-54	0.457691	0.827	0.282	1.57914e-49
RPL36AL	3.42979e-79	0.457656	0.57	0.132	1.25534e-74
PJA2	5.59214e-76	0.457635	0.61	0.153	2.04678e-71
RPL29	6.62613e-48	0.457322	0.864	0.321	2.42523e-43
2024-03-06	2.52335e-84	0.457285	0.499	0.094	9.23571e-80
PTN	3.51433e-81	0.457248	0.384	0.051	1.28628e-76
CXXC5	3.56172e-84	0.456584	0.425	0.064	1.30363e-79
PPA1	2.47083e-82	0.456422	0.515	0.103	9.04348e-78
ATP6V0D1	2.44905e-82	0.456417	0.465	0.083	8.96378e-78
NELL2	1.90486e-77	0.456397	0.491	0.1	6.97199e-73
NDUFB7	3.39171e-77	0.456346	0.552	0.127	1.2414e-72
WSB2	3.45202e-81	0.45631	0.439	0.074	1.26347e-76
BSCL2	3.00855e-75	0.456295	0.606	0.154	1.10116e-70
C18orf32	8.31786e-83	0.455938	0.433	0.069	3.04442e-78
SRSF5	1.77406e-82	0.454545	0.529	0.108	6.49323e-78
TXNIP	2.18325e-80	0.454471	0.46	0.083	7.99092e-76
DYNLL2	4.39211e-76	0.454387	0.618	0.158	1.60756e-71
IRF2BP2	1.94506e-82	0.454254	0.398	0.055	7.11912e-78
C9orf16	5.47123e-77	0.453879	0.59	0.143	2.00253e-72
RPS27	4.6833e-19	0.453157	0.957	0.47	1.71414e-14
ELOB	1.93221e-67	0.452957	0.71	0.211	7.07209e-63
RAPGEF4	8.83858e-84	0.452902	0.465	0.08	3.23501e-79
SUMO3	8.89005e-77	0.452455	0.422	0.072	3.25385e-72
TMEM258	1.76976e-80	0.452307	0.493	0.097	6.47751e-76
CASC3	3.90674e-81	0.452218	0.403	0.059	1.42991e-76
PCBP4	1.80445e-85	0.451588	0.401	0.052	6.60448e-81
CAMKV	2.9782e-81	0.451506	0.508	0.102	1.09005e-76
PRUNE2	6.73617e-83	0.451239	0.401	0.055	2.46551e-78
CALM1	6.33507e-15	0.451201	0.978	0.497	2.3187e-10
RPS27A	1.19031e-21	0.451148	0.958	0.463	4.35666e-17
ATP6V0C	1.04906e-36	0.450577	0.891	0.351	3.83966e-32
ATP6V1A	1.34437e-76	0.450435	0.483	0.098	4.92054e-72
PTPN11	1.10063e-82	0.449962	0.45	0.074	4.02842e-78
COX5B	3.15386e-50	0.449926	0.831	0.296	1.15435e-45
GLTP	2.14716e-84	0.449893	0.348	0.033	7.85882e-80
EVL	4.88821e-75	0.449871	0.562	0.135	1.78913e-70
GPX4	1.43191e-60	0.449796	0.749	0.243	5.24094e-56
NDUFA13	6.40684e-65	0.449434	0.745	0.233	2.34497e-60
TPI1	1.03588e-54	0.448706	0.816	0.278	3.79144e-50
MT1F	1.50232e-86	0.448555	0.342	0.028	5.49865e-82
GLG1	2.61058e-85	0.448418	0.426	0.062	9.55497e-81
TMEM130	4.29229e-73	0.448074	0.578	0.146	1.57102e-68
CADM2	1.51084e-76	0.447673	0.482	0.098	5.52981e-72
NCKAP1	1.49002e-81	0.447667	0.517	0.105	5.45363e-77
KLK6	3.334e-85	0.447526	0.34	0.029	1.22028e-80
ENHO	4.93059e-77	0.447434	0.587	0.141	1.80465e-72
WASF3	4.11217e-79	0.447235	0.412	0.065	1.50509e-74
NEFL	1.7593e-59	0.447109	0.709	0.222	6.4392e-55
SPAG9	6.53223e-80	0.44702	0.419	0.066	2.39086e-75
ATP5PF	3.53514e-74	0.44692	0.549	0.13	1.2939e-69
ITM2C	4.0671e-50	0.446806	0.8	0.283	1.4886e-45
IL6ST	7.19742e-80	0.446801	0.419	0.066	2.63433e-75
PHACTR3	3.13933e-84	0.44633	0.411	0.057	1.14902e-79
PTOV1	1.14872e-78	0.446051	0.513	0.107	4.20442e-74
EPN2	3.46615e-84	0.446035	0.371	0.042	1.26865e-79
TMEM30A	8.23553e-80	0.445924	0.456	0.082	3.01429e-75
DCLK1	3.62109e-78	0.445681	0.452	0.083	1.32535e-73
TERF2IP	1.44526e-75	0.445627	0.529	0.119	5.28979e-71
IFI6	9.39888e-85	0.445437	0.4	0.052	3.44008e-80
LINC01578	4.35454e-82	0.445388	0.405	0.057	1.59381e-77
PSD	5.853e-73	0.445184	0.618	0.161	2.14226e-68
SNRPN	2.58575e-52	0.444871	0.795	0.277	9.4641e-48
FA2H	1.71858e-82	0.44484	0.361	0.04	6.29019e-78
PACS2	7.82132e-83	0.444573	0.489	0.09	2.86268e-78
LGALS3BP	8.28431e-83	0.444476	0.353	0.036	3.03214e-78
ROGDI	5.41284e-82	0.444274	0.42	0.064	1.98115e-77
SERINC3	5.2269e-74	0.444024	0.532	0.126	1.9131e-69
PTPRA	3.7048e-79	0.443913	0.462	0.085	1.35599e-74
PTPRD	7.34213e-83	0.443799	0.419	0.062	2.68729e-78
COBL	3.58757e-79	0.443253	0.438	0.075	1.31309e-74
ARHGDIA	4.82371e-76	0.443225	0.514	0.113	1.76553e-71
NPC2	6.2822e-81	0.443218	0.394	0.055	2.29935e-76
BCAN	3.04771e-78	0.44266	0.486	0.097	1.11549e-73
ARHGDIG	4.87793e-79	0.442613	0.435	0.074	1.78537e-74
FGFR3	1.07946e-80	0.442594	0.394	0.055	3.95093e-76
ZNF358	9.80637e-81	0.442239	0.411	0.062	3.58923e-76
FIS1	8.02943e-72	0.442057	0.627	0.169	2.93885e-67
C4orf3	1.81769e-76	0.441271	0.528	0.117	6.65291e-72
ATP5F1D	1.35363e-74	0.441118	0.613	0.158	4.95443e-70
PINK1	2.06801e-70	0.441098	0.625	0.167	7.56911e-66
PTPRN	3.51792e-77	0.4407	0.547	0.125	1.28759e-72
CLIP3	1.27081e-70	0.44069	0.595	0.155	4.65129e-66
ARL8A	5.88674e-81	0.440641	0.441	0.074	2.15461e-76
ACADVL	1.43331e-77	0.440374	0.435	0.077	5.24607e-73
PRDX2	2.4157e-69	0.440147	0.671	0.19	8.84169e-65
APLP2	1.07109e-70	0.440089	0.65	0.178	3.92029e-66
ATP5MD	5.10912e-59	0.440065	0.713	0.23	1.86999e-54
SNHG5	6.27002e-83	0.439994	0.399	0.054	2.29489e-78
CLSTN2	2.82504e-81	0.439918	0.363	0.042	1.03399e-76
PGM2L1	2.64621e-80	0.439632	0.41	0.062	9.6854e-76
HP1BP3	4.21909e-83	0.438956	0.423	0.063	1.54423e-78
RPL10	2.95889e-28	0.438942	0.918	0.393	1.08298e-23
FLOT1	9.14365e-72	0.438803	0.543	0.132	3.34667e-67
HDAC5	1.82795e-80	0.438761	0.398	0.057	6.69047e-76
HINT1	1.32727e-60	0.438758	0.712	0.223	4.85794e-56
CASC4	7.73646e-84	0.438679	0.357	0.037	2.83162e-79
RNPS1	1.45439e-78	0.438549	0.434	0.074	5.3232e-74
TNK2	1.3821e-80	0.43837	0.41	0.062	5.05862e-76
HCFC1R1	4.76379e-80	0.438303	0.42	0.066	1.7436e-75
ATP1B2	1.65907e-75	0.438138	0.524	0.117	6.07235e-71
MZT2B	6.8382e-73	0.437918	0.643	0.172	2.50285e-68
FASN	3.5409e-76	0.437803	0.477	0.096	1.29601e-71
NAPA	1.14776e-75	0.43743	0.456	0.088	4.2009e-71
HSPA9	7.32602e-76	0.437286	0.428	0.075	2.6814e-71
NAA38	1.88978e-77	0.436885	0.521	0.113	6.9168e-73
DNM1	6.12584e-47	0.436826	0.816	0.296	2.24212e-42
SRSF2	2.37116e-80	0.436495	0.402	0.059	8.67869e-76
CD47	4.68638e-77	0.43632	0.396	0.061	1.71526e-72
NACAD	1.34907e-81	0.436105	0.351	0.037	4.93773e-77
ATP9A	1.86674e-69	0.435885	0.612	0.166	6.83246e-65
ARHGAP1	3.09221e-80	0.43586	0.357	0.041	1.13178e-75
CADM4	1.76588e-80	0.43577	0.415	0.063	6.4633e-76
STXBP1	3.79274e-58	0.435574	0.729	0.235	1.38818e-53
C1QB	3.71899e-73	0.435518	0.498	0.111	1.36119e-68
NUMA1	2.57937e-79	0.435343	0.431	0.072	9.44074e-75
LANCL1	7.78963e-78	0.434976	0.481	0.096	2.85108e-73
AL359091.1	6.92967e-75	0.434947	0.382	0.058	2.53633e-70
FUS	1.12989e-80	0.434911	0.475	0.088	4.13549e-76
ATP6V1B2	3.75553e-73	0.434908	0.519	0.119	1.37456e-68
SSBP3	1.02496e-78	0.434553	0.443	0.078	3.75147e-74
NSF	1.07185e-68	0.434379	0.588	0.155	3.92306e-64
MGST3	3.28652e-75	0.434205	0.53	0.119	1.2029e-70
ADAR	8.23211e-77	0.434123	0.413	0.068	3.01303e-72
ST13	3.75165e-79	0.433975	0.529	0.112	1.37314e-74
PICALM	4.033e-79	0.433798	0.417	0.067	1.47612e-74
EEF1A2	1.07326e-59	0.433715	0.695	0.22	3.92823e-55
RAB5B	7.40253e-76	0.433681	0.476	0.094	2.7094e-71
TALDO1	2.61529e-81	0.433465	0.43	0.068	9.57223e-77
DDX3X	5.65398e-78	0.433334	0.423	0.071	2.06941e-73
FKBP1A	3.75659e-77	0.433167	0.463	0.088	1.37495e-72
ZNF483	5.33127e-75	0.43313	0.575	0.14	1.9513e-70
FAM171A1	1.00056e-78	0.433005	0.385	0.054	3.66215e-74
ATP5PO	6.86581e-73	0.43216	0.512	0.117	2.51296e-68
GNAI1	4.85713e-79	0.432072	0.349	0.039	1.77776e-74
MAPRE3	4.97553e-72	0.431907	0.494	0.111	1.82109e-67
EFR3A	3.97642e-77	0.431438	0.39	0.059	1.45541e-72
TUBB4B	2.76023e-71	0.431124	0.566	0.141	1.01027e-66
ARL6IP5	6.85956e-75	0.431038	0.477	0.097	2.51067e-70
RAB40B	5.18522e-75	0.430814	0.44	0.082	1.89784e-70
PPP2R2C	2.38926e-76	0.430814	0.451	0.084	8.74494e-72
NPTN	3.14628e-68	0.430642	0.521	0.128	1.15157e-63
CCDC85B	9.74898e-71	0.430495	0.522	0.123	3.56823e-66
CHCHD10	5.23971e-71	0.430397	0.62	0.165	1.91778e-66
BMERB1	1.06229e-75	0.430134	0.494	0.103	3.88809e-71
CFL2	1.24425e-77	0.429823	0.417	0.068	4.55408e-73
CCDC88A	5.06133e-78	0.429741	0.443	0.079	1.8525e-73
HHIP	7.33252e-81	0.429644	0.31	0.022	2.68378e-76
EIF4B	5.62451e-79	0.429381	0.513	0.107	2.05863e-74
MEG3	2.88435e-48	0.429078	0.79	0.281	1.0557e-43
BLOC1S1	7.08585e-79	0.42888	0.488	0.096	2.59349e-74
POLR2I	3.16759e-74	0.428869	0.515	0.114	1.15937e-69
VWA1	2.91368e-79	0.428858	0.442	0.076	1.06644e-74
ANP32B	2.39961e-80	0.428603	0.47	0.085	8.78283e-76
PHPT1	4.90742e-78	0.428562	0.524	0.113	1.79617e-73
AMD 1.00	2.62178e-78	0.428442	0.461	0.086	9.59596e-74
MAPK8IP1	1.03489e-72	0.428402	0.563	0.137	3.78781e-68
EPB41L2	8.69618e-77	0.428127	0.38	0.054	3.18289e-72
S100A13	6.88955e-76	0.428067	0.449	0.084	2.52164e-71
ATP6AP2	1.24659e-73	0.427684	0.502	0.111	4.56264e-69
RHOBTB3	1.58287e-76	0.427535	0.396	0.062	5.79345e-72
TPRN	1.52147e-78	0.427393	0.353	0.042	5.56872e-74
HNRNPA3	6.26085e-80	0.427354	0.517	0.106	2.29153e-75
HSPD1	3.03191e-77	0.427276	0.436	0.077	1.10971e-72
DCTN1	1.1767e-71	0.427174	0.586	0.149	4.30685e-67
PSIP1	4.24674e-77	0.427059	0.414	0.068	1.55435e-72
NDUFC2	2.05531e-70	0.426872	0.529	0.127	7.52264e-66
CTXN1	1.27148e-69	0.426692	0.556	0.142	4.65374e-65
AGAP1	6.9841e-81	0.42659	0.402	0.058	2.55625e-76
FAM102A	6.93381e-80	0.426477	0.373	0.048	2.53784e-75
NCS1	1.77546e-71	0.426226	0.508	0.116	6.49835e-67
SF3B2	1.21088e-75	0.426225	0.402	0.065	4.43195e-71
SBDS	2.03612e-77	0.42619	0.417	0.068	7.45239e-73
PAFAH1B2	7.60524e-76	0.425917	0.433	0.078	2.7836e-71
PLEC	2.30635e-73	0.425902	0.476	0.1	8.44147e-69
ENO2	1.79723e-48	0.425731	0.82	0.292	6.57806e-44
ADIPOR2	1.37602e-79	0.425642	0.386	0.053	5.03637e-75
NDUFA3	2.359e-66	0.425541	0.633	0.178	8.63417e-62
RAB21	4.34759e-79	0.425365	0.37	0.048	1.59126e-74
SYNGR1	7.77412e-78	0.425083	0.467	0.088	2.84541e-73
ATP5MPL	1.54863e-62	0.42505	0.684	0.209	5.66816e-58
SPTAN1	2.16933e-60	0.424859	0.707	0.218	7.93998e-56
PKM	1.48925e-48	0.424746	0.808	0.287	5.45081e-44
RABAC1	4.67772e-72	0.424657	0.55	0.133	1.71209e-67
MXI1	1.17449e-78	0.42437	0.403	0.061	4.29874e-74
PNMA8A	8.22687e-76	0.423894	0.465	0.091	3.01112e-71
EPS15	9.69412e-78	0.423386	0.425	0.071	3.54814e-73
GRM3	6.8018e-80	0.42332	0.348	0.038	2.48953e-75
EPB41L1	2.98635e-75	0.4232	0.48	0.098	1.09303e-70
SDC3	4.60958e-73	0.422772	0.465	0.094	1.68715e-68
NRXN2	2.76477e-79	0.422694	0.386	0.053	1.01194e-74
RUFY3	4.33057e-75	0.422589	0.488	0.101	1.58503e-70
CDC42SE2	5.16199e-75	0.422502	0.359	0.048	1.88934e-70
PPP2CA	3.46735e-77	0.422497	0.453	0.084	1.26908e-72
NUDC	9.77679e-75	0.42232	0.421	0.074	3.5784e-70
TMEM165	1.37857e-79	0.422312	0.373	0.048	5.04569e-75
H1FX	6.68499e-73	0.422053	0.538	0.127	2.44677e-68
NDUFA2	3.22259e-76	0.421545	0.462	0.089	1.1795e-71
LRRC4B	5.73974e-81	0.421023	0.365	0.043	2.1008e-76
MMD	5.65654e-76	0.420985	0.317	0.031	2.07035e-71
ATP6AP1	1.99896e-70	0.420689	0.519	0.123	7.31638e-66
HLA-A	2.69122e-72	0.420611	0.489	0.107	9.85015e-68
SNAP25	1.54894e-15	0.420535	0.955	0.45	5.66927e-11
TACC1	1.51789e-72	0.420405	0.461	0.095	5.55563e-68
WDR82	9.19659e-75	0.420195	0.385	0.059	3.36604e-70
FAM168B	2.96946e-75	0.420172	0.458	0.088	1.08685e-70
DLG2	6.48825e-73	0.420127	0.366	0.054	2.37476e-68
SPRYD3	7.08963e-73	0.419204	0.466	0.096	2.59488e-68
USP54	1.24681e-80	0.419108	0.324	0.027	4.56344e-76
ZFR	2.17155e-76	0.418779	0.397	0.062	7.94808e-72
PNISR	1.1181e-73	0.418724	0.388	0.062	4.09235e-69
C1orf122	1.08837e-73	0.418561	0.54	0.126	3.98355e-69
USF2	9.14238e-75	0.418559	0.427	0.076	3.3462e-70
CPLX2	5.1482e-64	0.418472	0.625	0.179	1.88429e-59
ATP2B1	4.08413e-70	0.418358	0.473	0.103	1.49483e-65
RAB11B	2.27659e-73	0.418176	0.455	0.091	8.33256e-69
CRTAP	1.69628e-78	0.418046	0.395	0.057	6.20857e-74
SLC12A2	1.79613e-78	0.417956	0.314	0.027	6.57402e-74
CRYAB	6.67379e-14	0.41786	0.961	0.513	2.44268e-09
RNASET2	1.34483e-76	0.417721	0.345	0.04	4.92221e-72
SLC25A4	1.58247e-74	0.417644	0.475	0.096	5.79199e-70
HINT3	1.07024e-79	0.417588	0.363	0.044	3.91719e-75
CAMK2N1	4.20764e-41	0.417444	0.837	0.319	1.54004e-36
CAMK2B	7.08262e-67	0.416994	0.533	0.135	2.59231e-62
BHLHE41	4.89343e-80	0.416963	0.336	0.033	1.79104e-75
SLC25A6	3.02014e-69	0.416925	0.584	0.152	1.1054e-64
ACTB	5.29027e-09	0.416635	0.975	0.53	0.000193629
RNH1	1.13846e-75	0.416398	0.387	0.059	4.16687e-71
PHLPP1	7.58823e-72	0.416134	0.364	0.054	2.77737e-67
ARHGEF7	3.88687e-76	0.416027	0.376	0.053	1.42263e-71
SRP14	6.89837e-61	0.415417	0.702	0.216	2.52487e-56
CAMSAP2	1.41799e-75	0.415332	0.386	0.059	5.18997e-71
GABARAPL1	2.00157e-69	0.415282	0.539	0.132	7.32596e-65
DNAJC8	2.28218e-75	0.414873	0.337	0.039	8.353e-71
RNF11	1.89174e-67	0.414588	0.55	0.142	6.92396e-63
PTPRN2	6.00674e-74	0.414586	0.406	0.068	2.19853e-69
KIFAP3	6.17749e-72	0.414358	0.366	0.055	2.26102e-67
RPL28	2.04543e-14	0.414091	0.961	0.48	7.48646e-10
DLG1	2.82407e-78	0.414058	0.352	0.041	1.03364e-73
ATP6V0A1	7.38642e-66	0.413882	0.564	0.15	2.7035e-61
MFSD6	5.89251e-75	0.413881	0.349	0.044	2.15672e-70
WAC	5.82992e-76	0.413221	0.394	0.06	2.13381e-71
HIGD1A	5.85942e-69	0.413003	0.549	0.138	2.14461e-64
TMEM59	1.2508e-72	0.412974	0.487	0.104	4.57807e-68
INPP5F	4.23503e-69	0.41291	0.439	0.09	1.55006e-64
ARPC4	6.22578e-72	0.412862	0.398	0.068	2.2787e-67
RPL37A	5.84682e-12	0.412576	0.993	0.605	2.13999e-07
NDUFV1	7.05284e-72	0.412348	0.509	0.116	2.58141e-67
TUFM	6.41497e-71	0.412168	0.415	0.077	2.34794e-66
ABR	2.48125e-70	0.412	0.519	0.123	9.08162e-66
RPS15A	5.24329e-56	0.411361	0.726	0.238	1.9191e-51
ARRB1	2.69046e-74	0.411212	0.379	0.057	9.84735e-70
ATP5F1A	2.60951e-66	0.411005	0.627	0.175	9.55106e-62
NCOA7	1.39839e-70	0.410784	0.401	0.071	5.11824e-66
COMT	2.11923e-72	0.410666	0.392	0.065	7.75659e-68
MVB12B	1.6561e-79	0.410655	0.339	0.034	6.06151e-75
PNMA1	5.09298e-71	0.41038	0.428	0.082	1.86408e-66
ATP5MG	4.36568e-64	0.410367	0.543	0.145	1.59788e-59
MLLT11	1.7494e-68	0.410281	0.513	0.123	6.40296e-64
GNG2	1.65505e-73	0.410119	0.384	0.06	6.05765e-69
CYB5R3	9.31173e-73	0.410112	0.419	0.076	3.40819e-68
GSTP1	4.41496e-66	0.40997	0.58	0.157	1.61592e-61
SNCB	9.0006e-61	0.409863	0.642	0.192	3.29431e-56
CDK5R1	6.09071e-68	0.409588	0.416	0.082	2.22926e-63
ACTR1A	3.74529e-74	0.409197	0.41	0.069	1.37081e-69
SNTA1	2.00154e-74	0.408833	0.374	0.055	7.32585e-70
LRPAP1	6.12282e-72	0.408772	0.413	0.075	2.24101e-67
SEMA3B	2.57856e-71	0.408629	0.465	0.097	9.43779e-67
KCNMB4	5.63561e-72	0.408492	0.48	0.102	2.06269e-67
CCNI	1.29399e-70	0.408457	0.639	0.169	4.73614e-66
RETREG2	1.90318e-70	0.408399	0.475	0.103	6.96583e-66
HDLBP	1.77078e-75	0.408332	0.41	0.068	6.48122e-71
SNHG29	1.11801e-71	0.408241	0.501	0.112	4.09203e-67
PDE2A	1.46035e-75	0.407854	0.392	0.061	5.34502e-71
CLIC4	2.03438e-73	0.407757	0.388	0.062	7.44604e-69
GRHPR	2.43923e-76	0.407746	0.378	0.053	8.92782e-72
ARHGAP5	8.21147e-76	0.407467	0.399	0.062	3.00548e-71
ATXN7L3B	8.47708e-75	0.407035	0.372	0.053	3.1027e-70
GOLGA7	6.32366e-73	0.406666	0.419	0.074	2.31452e-68
DDIT4	6.89628e-75	0.406608	0.354	0.046	2.52411e-70
OCIAD1	5.19258e-70	0.406452	0.521	0.124	1.90054e-65
HID1	2.67128e-76	0.406395	0.351	0.043	9.77714e-72
PPM1K	3.60764e-71	0.406227	0.43	0.082	1.32043e-66
MYO5A	2.43576e-69	0.406148	0.421	0.082	8.91511e-65
CAPN3	2.29469e-75	0.405988	0.373	0.053	8.39878e-71
RUNDC3A	2.00249e-67	0.405975	0.501	0.118	7.3293e-63
HNRNPH3	6.73483e-76	0.405607	0.414	0.069	2.46501e-71
NFIA	2.81092e-72	0.405089	0.345	0.045	1.02882e-67
G3BP2	1.47938e-67	0.404823	0.492	0.115	5.41467e-63
MAPK8IP3	1.2478e-67	0.40475	0.498	0.117	4.56708e-63
EPHX1	1.50843e-74	0.404631	0.363	0.05	5.52102e-70
VXN	1.58673e-72	0.404563	0.418	0.076	5.8076e-68
NDUFB4	9.14453e-70	0.404513	0.518	0.123	3.34699e-65
RPS15	8.87856e-12	0.404294	0.962	0.488	3.24964e-07
AHCYL1	3.7501e-65	0.403964	0.571	0.153	1.37257e-60
GNAQ	4.97134e-70	0.4035	0.419	0.079	1.81956e-65
DYNC1I2	3.34735e-73	0.403498	0.388	0.062	1.22516e-68
YPEL3	5.01898e-65	0.403486	0.642	0.184	1.837e-60
CDS2	1.45002e-74	0.40303	0.381	0.057	5.30721e-70
CTNNA1	2.66097e-71	0.402896	0.437	0.085	9.73941e-67
MTDH	1.14968e-72	0.402626	0.319	0.035	4.20794e-68
OLMALINC	1.37491e-77	0.402571	0.301	0.022	5.03232e-73
CELSR2	8.77363e-67	0.402487	0.436	0.092	3.21124e-62
AUXG01000058.1	1.39101e-69	0.40248	0.37	0.06	5.09125e-65
TTC9B	4.53822e-70	0.402031	0.409	0.075	1.66103e-65
C1QA	4.15374e-68	0.401694	0.353	0.054	1.52031e-63
EIF4A1	1.37272e-70	0.401646	0.476	0.103	5.02429e-66
PHGDH	6.36864e-73	0.401439	0.414	0.072	2.33099e-68
NDUFA1	7.45668e-66	0.401332	0.571	0.151	2.72922e-61
CACYBP	8.67585e-70	0.401012	0.424	0.081	3.17545e-65
FNBP1	4.54248e-74	0.400988	0.344	0.042	1.66259e-69
SCG5	1.07467e-66	0.400814	0.509	0.124	3.9334e-62
MRPL41	4.89338e-72	0.400799	0.451	0.09	1.79103e-67
STARD7	1.00949e-71	0.400696	0.48	0.102	3.69485e-67
SNAP91	7.00496e-70	0.400475	0.423	0.081	2.56388e-65
COX7A2	8.25905e-64	0.400372	0.608	0.17	3.0229e-59
RAP2A	4.57643e-71	0.400332	0.39	0.066	1.67502e-66
NUCB1	1.17922e-70	0.400227	0.372	0.059	4.31605e-66
RBM39	1.85097e-72	0.400182	0.433	0.082	6.77473e-68
BEX1	1.73056e-55	0.400159	0.681	0.219	6.33404e-51
OST4	4.13985e-66	0.400068	0.447	0.098	1.51523e-61
MAPT	7.93135e-70	0.399971	0.461	0.098	2.90295e-65
ANAPC11	7.08528e-73	0.39937	0.438	0.083	2.59328e-68
NFKBIA	2.68864e-73	0.399162	0.328	0.038	9.84071e-69
SYNPR	1.0673e-65	0.39913	0.372	0.066	3.90643e-61
GABRA5	1.95427e-71	0.398567	0.303	0.03	7.15283e-67
NDUFAF3	4.13406e-68	0.398514	0.407	0.077	1.51311e-63
SCAND1	6.25959e-76	0.398113	0.355	0.045	2.29107e-71
SMIM29	5.24335e-73	0.398103	0.355	0.049	1.91912e-68
CELF4	3.67677e-67	0.397791	0.388	0.071	1.34573e-62
RAN	1.77928e-67	0.397714	0.478	0.108	6.51235e-63
NDUFS1	3.50787e-69	0.397449	0.373	0.062	1.28392e-64
ASAH1	4.08729e-72	0.397302	0.412	0.074	1.49599e-67
SAP18	5.84413e-67	0.396633	0.511	0.124	2.13901e-62
NDFIP2	2.7043e-69	0.39658	0.367	0.059	9.898e-65
PON2	3.87343e-67	0.39642	0.446	0.095	1.41771e-62
CSPG5	1.15181e-71	0.39619	0.319	0.036	4.21575e-67
MAP1LC3A	1.80272e-67	0.395913	0.523	0.129	6.59815e-63
PTPA	7.01893e-71	0.395491	0.447	0.09	2.569e-66
ATP6V0E2	3.25464e-69	0.395472	0.524	0.126	1.19123e-64
UQCRH	1.04128e-62	0.395169	0.626	0.181	3.8112e-58
OTUB1	1.05118e-66	0.394627	0.414	0.082	3.84741e-62
RPL11	2.10201e-45	0.394591	0.819	0.302	7.69357e-41
BCAR1	6.41984e-73	0.394323	0.33	0.039	2.34973e-68
SON	1.33344e-69	0.394256	0.397	0.071	4.88054e-65
PIN1	1.99209e-63	0.394037	0.52	0.135	7.29123e-59
USP11	1.90223e-64	0.393877	0.515	0.13	6.96233e-60
GABBR1	5.52352e-66	0.393751	0.542	0.137	2.02166e-61
SNHG32	4.84758e-69	0.393685	0.348	0.051	1.77426e-64
ZSCAN18	7.8237e-65	0.393567	0.421	0.088	2.86355e-60
ENDOD1	1.01528e-69	0.393517	0.32	0.039	3.71603e-65
TGOLN2	1.15062e-71	0.393436	0.402	0.069	4.2114e-67
FEM1B	3.33497e-71	0.393339	0.339	0.045	1.22063e-66
RASSF4	5.2474e-72	0.393265	0.332	0.04	1.9206e-67
CALY	1.56801e-62	0.393256	0.567	0.157	5.73908e-58
PTGDS	4.97413e-11	0.39317	0.984	0.612	1.82058e-06
HK1	1.00997e-65	0.393042	0.484	0.114	3.69658e-61
NISCH	4.93955e-69	0.393008	0.468	0.102	1.80792e-64
CTDNEP1	8.78216e-71	0.393001	0.341	0.045	3.21436e-66
PLPP3	1.00726e-67	0.392867	0.362	0.059	3.68668e-63
ARL 2.00	3.38734e-69	0.392845	0.525	0.126	1.2398e-64
RBPJ	6.16452e-72	0.392819	0.348	0.047	2.25628e-67
AK1	1.51317e-71	0.392739	0.433	0.083	5.53834e-67
PARP1	2.46408e-71	0.392598	0.337	0.043	9.01877e-67
SYT11	2.81636e-57	0.392199	0.626	0.191	1.03082e-52
EMC10	3.22438e-70	0.39209	0.413	0.076	1.18015e-65
MEF2C	7.73896e-67	0.392041	0.492	0.115	2.83254e-62
SASH1	1.64934e-75	0.391813	0.314	0.03	6.03675e-71
PABPN1	7.53033e-69	0.391699	0.338	0.047	2.75617e-64
TMEM219	3.73743e-71	0.391524	0.416	0.075	1.36794e-66
ADCYAP1R1	1.55715e-69	0.391419	0.356	0.053	5.69931e-65
COPS9	7.7088e-52	0.391292	0.707	0.236	2.8215e-47
EWSR1	6.06858e-68	0.391235	0.356	0.056	2.22116e-63
TYRO3	1.97979e-67	0.391201	0.39	0.071	7.24624e-63
ABI2	4.20557e-71	0.391139	0.429	0.082	1.53928e-66
DACT3	3.81573e-71	0.391063	0.327	0.039	1.3966e-66
ETNPPL	1.14585e-65	0.391011	0.344	0.053	4.19394e-61
CDK17	3.75283e-73	0.390963	0.316	0.033	1.37357e-68
KIF3C	3.06215e-62	0.39072	0.595	0.168	1.12078e-57
ADIRF	1.45401e-62	0.390532	0.575	0.158	5.32183e-58
SLC25A3	3.45051e-64	0.390519	0.565	0.152	1.26292e-59
SH3GL2	3.45317e-63	0.390285	0.533	0.141	1.26389e-58
PSMA7	4.16507e-66	0.389863	0.396	0.075	1.52446e-61
ATP5IF1	5.38539e-62	0.389564	0.581	0.163	1.97111e-57
IFI27L2	3.44596e-71	0.389523	0.382	0.062	1.26126e-66
SCRN1	8.84315e-69	0.389412	0.469	0.102	3.23668e-64
BACE1	7.47643e-69	0.389392	0.358	0.055	2.73645e-64
AKAP11	6.14562e-74	0.389337	0.38	0.057	2.24936e-69
ADGRG1	3.0946e-69	0.38928	0.422	0.081	1.13265e-64
TMX4	6.90197e-67	0.388966	0.35	0.055	2.52619e-62
SOD2	3.07417e-65	0.388385	0.518	0.13	1.12518e-60
MT-ND3	5.40999e-221	0.388237	0.999	0.819	1.98011e-216
TRMT112	4.76323e-69	0.388236	0.385	0.066	1.74339e-64
HAGH	5.98971e-70	0.387692	0.39	0.067	2.19229e-65
APMAP	2.19015e-71	0.387644	0.371	0.057	8.01616e-67
RNF187	7.52779e-62	0.387487	0.561	0.154	2.75525e-57
SNRPD2	1.42489e-68	0.387315	0.471	0.103	5.21523e-64
ENC1	7.97833e-45	0.387303	0.752	0.266	2.92015e-40
BEX2	3.48423e-62	0.38708	0.509	0.132	1.27526e-57
TSPYL4	7.60778e-69	0.386953	0.366	0.059	2.78452e-64
PCNP	7.27614e-71	0.386889	0.41	0.074	2.66314e-66
ZDHHC9	2.61365e-69	0.386845	0.303	0.033	9.56622e-65
C6orf62	1.77959e-65	0.38647	0.369	0.065	6.51346e-61
PRDX6	1.9727e-70	0.386464	0.492	0.109	7.22029e-66
GLS	1.72746e-68	0.386317	0.482	0.108	6.32268e-64
SRI	9.85512e-66	0.386294	0.458	0.102	3.60707e-61
DDN	1.84307e-67	0.386167	0.392	0.071	6.74581e-63
MPRIP	5.8442e-65	0.386153	0.474	0.109	2.13904e-60
RSRP1	1.20609e-71	0.386087	0.339	0.044	4.41442e-67
CAP1	2.37808e-69	0.386069	0.386	0.066	8.704e-65
LAMTOR1	2.19327e-69	0.386035	0.407	0.074	8.0276e-65
PFKL	6.2011e-66	0.385973	0.423	0.087	2.26967e-61
PTTG1IP	6.21828e-66	0.385971	0.367	0.062	2.27595e-61
SFPQ	1.69634e-68	0.38597	0.402	0.074	6.20878e-64
PRKAR1B	3.83591e-53	0.38588	0.648	0.208	1.40398e-48
DNM2	1.82466e-71	0.385747	0.346	0.046	6.67844e-67
ATG13	6.12211e-73	0.385598	0.366	0.053	2.24075e-68
MICOS13	1.35869e-68	0.385553	0.437	0.089	4.97296e-64
CAP2	3.05563e-68	0.38524	0.304	0.034	1.11839e-63
PPP1CC	8.71002e-71	0.385235	0.35	0.049	3.18795e-66
PUM1	1.97396e-70	0.385194	0.352	0.051	7.22491e-66
CTBP1	2.7283e-68	0.385107	0.381	0.065	9.98586e-64
ATXN10	1.65482e-67	0.384889	0.406	0.077	6.0568e-63
NDUFA10	1.35724e-67	0.384852	0.384	0.068	4.96762e-63
HHATL	2.70723e-71	0.384806	0.343	0.045	9.90873e-67
POLR2L	2.22824e-66	0.384644	0.499	0.12	8.15558e-62
PLEKHG3	8.98012e-72	0.384533	0.315	0.034	3.28681e-67
AGT	7.37682e-62	0.384399	0.557	0.153	2.69999e-57
ELOVL5	2.69992e-70	0.384165	0.303	0.031	9.88197e-66
NDN	1.1212e-69	0.384129	0.351	0.051	4.10369e-65
TXN	2.95756e-69	0.384081	0.449	0.093	1.0825e-64
ZNF664	2.09854e-71	0.383928	0.327	0.039	7.68085e-67
PUM2	9.33706e-71	0.383762	0.352	0.05	3.41746e-66
CBX5	5.03318e-65	0.38375	0.335	0.051	1.84219e-60
ZFAS1	3.9136e-67	0.383749	0.427	0.086	1.43241e-62
C11orf58	1.5244e-66	0.383719	0.366	0.062	5.57945e-62
FHL1	1.94988e-67	0.383681	0.409	0.079	7.13674e-63
AP2B1	2.06357e-64	0.383584	0.392	0.077	7.55287e-60
GNB2	1.47592e-68	0.383286	0.404	0.074	5.40203e-64
SDC4	5.23251e-71	0.383121	0.318	0.036	1.91515e-66
MAP7	2.36636e-70	0.382988	0.33	0.042	8.66112e-66
SLC9A6	4.16052e-69	0.382891	0.345	0.05	1.52279e-64
CD22	2.16253e-71	0.382861	0.262	0.015	7.91508e-67
KIAA0513	3.42867e-68	0.382791	0.437	0.089	1.25493e-63
IQSEC1	3.33047e-65	0.382604	0.44	0.095	1.21898e-60
SCRG1	9.18052e-67	0.382572	0.444	0.094	3.36016e-62
NCDN	1.3174e-45	0.382478	0.759	0.27	4.82183e-41
ALDOC	3.03198e-38	0.382291	0.811	0.311	1.10974e-33
SYT4	2.42791e-64	0.382275	0.396	0.077	8.88641e-60
NOP53	5.77159e-67	0.382207	0.421	0.085	2.11246e-62
PARK7	9.23797e-63	0.3818	0.58	0.16	3.38119e-58
TAPBP	5.78109e-68	0.381772	0.35	0.053	2.11594e-63
ARHGAP35	1.72549e-67	0.38155	0.337	0.048	6.31548e-63
AC009041.2	3.9979e-69	0.381362	0.367	0.059	1.46327e-64
NDUFB2	3.53942e-60	0.381324	0.565	0.16	1.29546e-55
MAGED1	1.02462e-68	0.381193	0.49	0.111	3.7502e-64
NDUFA11	5.43321e-62	0.381181	0.508	0.131	1.98861e-57
ETFB	7.67099e-71	0.38115	0.364	0.054	2.80766e-66
LARP1	3.43612e-68	0.38113	0.373	0.062	1.25766e-63
ARPC5	1.22891e-66	0.380708	0.345	0.053	4.49795e-62
ARRDC2	3.98233e-69	0.380418	0.325	0.041	1.45757e-64
CDK19	2.39407e-71	0.380389	0.331	0.041	8.76254e-67
PSMC5	8.84871e-66	0.380316	0.427	0.09	3.23872e-61
SPIN1	7.86513e-66	0.380287	0.37	0.065	2.87872e-61
NAP1L4	1.18701e-66	0.380174	0.394	0.073	4.34458e-62
C1QC	6.1748e-65	0.379648	0.31	0.041	2.26004e-60
RTKN	2.61079e-69	0.379618	0.329	0.042	9.55574e-65
PIGT	9.91021e-70	0.379473	0.327	0.041	3.62724e-65
OGA	6.30237e-67	0.379361	0.454	0.098	2.30673e-62
ELMO1	3.88076e-66	0.379146	0.39	0.073	1.4204e-61
DTNA	2.82709e-65	0.379118	0.51	0.125	1.03474e-60
DDX39B	8.62183e-67	0.378916	0.364	0.06	3.15568e-62
MAN2A1	1.84482e-70	0.378567	0.272	0.019	6.75222e-66
UBXN1	7.32792e-69	0.378198	0.319	0.039	2.68209e-64
OAT	1.95489e-67	0.378173	0.345	0.051	7.15509e-63
LGI3	1.90065e-65	0.377827	0.459	0.103	6.95658e-61
GNG7	1.74153e-66	0.377803	0.349	0.055	6.37417e-62
NECAB1	1.52809e-62	0.377753	0.471	0.113	5.59295e-58
PDE1C	3.2914e-71	0.377515	0.304	0.03	1.20469e-66
CIAO2B	4.79297e-67	0.377446	0.398	0.074	1.75427e-62
CSF1R	7.96162e-68	0.37736	0.274	0.023	2.91403e-63
PALM	7.11851e-68	0.377357	0.431	0.087	2.60544e-63
UBE2D3	1.87617e-65	0.377255	0.447	0.098	6.86696e-61
NPDC1	3.7913e-65	0.377207	0.479	0.111	1.38765e-60
UQCRFS1	7.46619e-67	0.37688	0.385	0.069	2.7327e-62
ADAP1	6.01748e-67	0.376755	0.364	0.06	2.20246e-62
PDCD5	4.52296e-65	0.376742	0.332	0.05	1.65545e-60
MALAT1	5.45146e-17	0.3767	0.929	0.45	1.99529e-12
CNIH2	1.65609e-67	0.376507	0.326	0.044	6.06145e-63
TJP1	3.24592e-65	0.376468	0.334	0.05	1.18804e-60
NCAM2	8.14164e-65	0.376426	0.311	0.042	2.97992e-60
SBF1	3.49908e-66	0.376234	0.367	0.062	1.2807e-61
SELENOT	4.61775e-62	0.376047	0.365	0.068	1.69014e-57
IPO7	2.71639e-67	0.375843	0.308	0.037	9.94226e-63
ABHD12	1.19441e-66	0.375802	0.371	0.064	4.37165e-62
TBC1D9B	2.22799e-66	0.375766	0.322	0.043	8.15465e-62
CKB	6.02124e-07	0.37576	0.969	0.51	0.0220383
TPPP3	2.04864e-66	0.375319	0.388	0.071	7.49823e-62
CLTA	9.06648e-67	0.375317	0.45	0.097	3.31842e-62
IVNS1ABP	2.23157e-71	0.374866	0.296	0.027	8.16777e-67
STX1A	9.28037e-67	0.374442	0.382	0.068	3.39671e-62
MAPK3	6.44322e-67	0.374194	0.452	0.097	2.35828e-62
ARL6IP4	1.90367e-66	0.374074	0.484	0.112	6.96763e-62
SLC8A2	5.31736e-68	0.374022	0.328	0.044	1.94621e-63
RAB1A	5.25552e-63	0.37394	0.401	0.082	1.92357e-58
NRGN	9.83612e-19	0.373807	0.897	0.405	3.60012e-14
MOAP1	2.17917e-60	0.37377	0.449	0.108	7.97597e-56
CA11	1.99948e-65	0.373638	0.482	0.112	7.3183e-61
PPP1R16B	2.95795e-70	0.373298	0.324	0.039	1.08264e-65
TAF10	9.99686e-65	0.373095	0.344	0.055	3.65895e-60
UBE2L3	3.01821e-64	0.373044	0.379	0.071	1.1047e-59
DNAJB6	8.77751e-66	0.372954	0.436	0.093	3.21266e-61
TCEAL4	1.3019e-63	0.372883	0.432	0.094	4.76509e-59
ERI3	3.30136e-67	0.372854	0.407	0.077	1.20833e-62
CLTB	3.06792e-64	0.372835	0.446	0.1	1.12289e-59
CPNE6	3.69239e-72	0.372667	0.301	0.028	1.35145e-67
TUBA4A	3.14138e-60	0.37261	0.481	0.121	1.14977e-55
SH3BGRL	2.12037e-64	0.372591	0.36	0.062	7.76075e-60
TCF4	1.18242e-66	0.372542	0.398	0.074	4.32776e-62
ENSA	7.7473e-64	0.372484	0.437	0.097	2.83559e-59
AZIN1	6.27603e-65	0.372383	0.401	0.078	2.29709e-60
KRTCAP2	1.38762e-65	0.372374	0.35	0.056	5.07883e-61
IFNGR1	4.57197e-69	0.372243	0.27	0.02	1.67339e-64
FBXW11	1.19757e-63	0.372218	0.332	0.051	4.38322e-59
TMED10	1.22885e-67	0.372104	0.442	0.092	4.4977e-63
PKIA	6.50448e-64	0.371922	0.39	0.076	2.3807e-59
ARPC1A	5.10467e-65	0.371816	0.334	0.051	1.86836e-60
RPS10	2.35498e-62	0.371759	0.532	0.14	8.61947e-58
HLF	8.19193e-66	0.371535	0.399	0.077	2.99833e-61
C14orf132	1.84204e-64	0.371371	0.359	0.062	6.74204e-60
ARHGEF2	4.04536e-70	0.370768	0.308	0.033	1.48064e-65
HNRNPH1	4.78152e-66	0.370749	0.416	0.083	1.75008e-61
FADS2	5.26421e-64	0.370503	0.414	0.085	1.92675e-59
HNRNPD	1.27771e-63	0.370455	0.379	0.071	4.67654e-59
DOCK5	2.17497e-65	0.369895	0.269	0.024	7.96062e-61
CLIP2	3.01184e-66	0.369779	0.414	0.082	1.10236e-61
SNN	1.55811e-63	0.369696	0.467	0.11	5.70285e-59
RPRD1A	2.69963e-66	0.369632	0.336	0.049	9.88093e-62
USP33	1.83599e-66	0.369431	0.275	0.025	6.71991e-62
PPP3R1	2.47914e-62	0.369421	0.37	0.069	9.07391e-58
ADCY1	1.2394e-58	0.368995	0.37	0.075	4.53634e-54
MTSS2	3.99066e-63	0.368662	0.334	0.053	1.46062e-58
LAMTOR4	5.61297e-61	0.368533	0.433	0.099	2.0544e-56
PFDN2	7.08235e-67	0.368413	0.353	0.056	2.59221e-62
ACTN4	1.63773e-63	0.368297	0.395	0.077	5.99426e-59
FBXL5	3.32054e-64	0.368242	0.313	0.043	1.21535e-59
CUTA	2.78909e-61	0.367797	0.474	0.116	1.02083e-56
PSMB7	1.67836e-65	0.367485	0.367	0.063	6.14295e-61
TMEM151A	3.45688e-69	0.367382	0.358	0.054	1.26525e-64
TOLLIP	1.19965e-58	0.367346	0.45	0.11	4.39084e-54
NFIC	2.03073e-66	0.367166	0.33	0.046	7.43266e-62
MTMR10	5.52341e-71	0.367161	0.306	0.031	2.02162e-66
COMMD6	2.75138e-64	0.366671	0.392	0.076	1.00703e-59
PSEN1	5.77733e-67	0.366382	0.304	0.036	2.11456e-62
PYGB	9.27538e-63	0.365798	0.392	0.078	3.39488e-58
STK25	1.3423e-64	0.365762	0.382	0.071	4.91296e-60
FXYD7	7.99368e-64	0.365578	0.434	0.094	2.92577e-59
NEAT1	2.39086e-63	0.365426	0.421	0.089	8.75078e-59
DNER	6.87848e-63	0.365368	0.486	0.119	2.51759e-58
LMBRD1	4.71733e-62	0.365242	0.335	0.055	1.72659e-57
LTBP3	1.13847e-63	0.365047	0.372	0.068	4.16691e-59
CDKN1B	1.01852e-62	0.364933	0.349	0.059	3.72787e-58
NSG2	5.2651e-62	0.364898	0.429	0.095	1.92708e-57
CHD4	9.8194e-64	0.364782	0.291	0.034	3.594e-59
RAD23A	2.44067e-67	0.364727	0.372	0.062	8.93308e-63
APOC1	4.19985e-63	0.364708	0.349	0.059	1.53719e-58
PDZD4	9.90753e-65	0.364537	0.425	0.089	3.62626e-60
PAIP2	2.78639e-65	0.364467	0.388	0.073	1.01985e-60
ADGRL1	5.19617e-64	0.364247	0.329	0.049	1.90185e-59
TLE4	1.63718e-66	0.364053	0.286	0.029	5.99223e-62
MAZ	3.34576e-65	0.364052	0.357	0.059	1.22458e-60
POLR2A	1.6212e-66	0.363919	0.328	0.045	5.93374e-62
TPP1	3.98959e-63	0.363821	0.39	0.077	1.46023e-58
GAS5	3.93614e-70	0.363527	0.407	0.073	1.44067e-65
FADS1	1.83607e-62	0.363427	0.305	0.042	6.72021e-58
NASP	8.48796e-67	0.363273	0.274	0.025	3.10668e-62
HABP4	5.23179e-68	0.363229	0.402	0.074	1.91489e-63
CLMN	4.08667e-68	0.363147	0.277	0.024	1.49576e-63
TNPO2	6.15368e-65	0.363141	0.371	0.065	2.25231e-60
TPM3	1.03809e-61	0.362907	0.416	0.09	3.79953e-57
RPS26	5.01112e-63	0.362536	0.5	0.125	1.83412e-58
CSNK1A1	2.41177e-65	0.36244	0.39	0.073	8.82731e-61
ANAPC5	1.36996e-66	0.36244	0.355	0.057	5.01418e-62
ZRANB2	6.29654e-64	0.36233	0.3	0.038	2.3046e-59
MDH1	4.34721e-53	0.36215	0.644	0.205	1.59112e-48
TMEFF2	3.14306e-64	0.36203	0.317	0.045	1.15039e-59
C1orf43	1.06341e-63	0.361925	0.373	0.068	3.89218e-59
MICOS10	6.35136e-64	0.36183	0.503	0.123	2.32466e-59
LDHA	2.53388e-60	0.361726	0.478	0.12	9.27424e-56
DPYSL5	8.09861e-67	0.361687	0.265	0.021	2.96417e-62
DNAJA1	2.03696e-58	0.361408	0.481	0.124	7.45548e-54
ILF3	7.98142e-64	0.361203	0.377	0.07	2.92128e-59
NRXN1	1.1365e-59	0.361119	0.415	0.093	4.1597e-55
HNRNPM	7.32395e-67	0.361113	0.372	0.063	2.68064e-62
HNRNPL	2.29864e-68	0.361001	0.318	0.039	8.41324e-64
SAFB	2.17086e-63	0.360974	0.316	0.045	7.94557e-59
SSNA1	1.48992e-67	0.360947	0.318	0.04	5.45327e-63
ITFG1	4.49296e-65	0.360931	0.369	0.065	1.64447e-60
COPA	3.20579e-65	0.360879	0.342	0.053	1.17335e-60
SLC44A2	2.87796e-64	0.360787	0.337	0.052	1.05336e-59
COX5A	3.87514e-61	0.360728	0.45	0.105	1.41834e-56
HOPX	8.86052e-61	0.36064	0.457	0.11	3.24304e-56
SURF1	4.50026e-68	0.360638	0.279	0.025	1.64714e-63
SYNJ2	3.19919e-72	0.360497	0.311	0.032	1.17094e-67
TMEM9	1.25543e-62	0.360436	0.403	0.082	4.595e-58
PSD2	8.77594e-63	0.360413	0.283	0.033	3.21208e-58
FXYD1	4.47112e-61	0.360345	0.479	0.118	1.63647e-56
WDR13	5.91435e-67	0.36023	0.326	0.044	2.16471e-62
RCN2	1.16709e-61	0.360139	0.352	0.063	4.27166e-57
MBOAT7	1.07648e-60	0.360005	0.421	0.094	3.94002e-56
YPEL5	4.58897e-63	0.359582	0.414	0.086	1.67961e-58
BAIAP2	1.44132e-58	0.359525	0.338	0.061	5.27537e-54
VDAC1	5.09636e-60	0.359485	0.413	0.091	1.86532e-55
CD59	6.75257e-56	0.359428	0.55	0.16	2.47151e-51
NIPA1	1.12678e-67	0.359367	0.314	0.039	4.12411e-63
EMC4	1.10037e-60	0.35935	0.37	0.071	4.02747e-56
NDUFA4	3.11579e-22	0.359324	0.882	0.385	1.14041e-17
SF1	5.59345e-66	0.359222	0.409	0.08	2.04726e-61
TXNL1	2.61039e-64	0.359092	0.33	0.049	9.55428e-60
CHMP4B	1.08168e-62	0.358761	0.363	0.065	3.95907e-58
PHLDA3	1.78607e-61	0.358583	0.346	0.059	6.53719e-57
TUBB3	7.07984e-58	0.358414	0.444	0.109	2.59129e-53
UBQLN2	2.4437e-62	0.358399	0.319	0.048	8.94419e-58
MLC1	3.0321e-61	0.358353	0.379	0.074	1.10978e-56
FYN	3.62229e-65	0.357939	0.355	0.058	1.32579e-60
SLC12A5	8.51594e-60	0.357737	0.386	0.08	3.11692e-55
OAZ2	5.30406e-63	0.357735	0.402	0.082	1.94134e-58
PI4KA	1.04528e-57	0.357567	0.506	0.136	3.82581e-53
UBE2I	8.02872e-68	0.357487	0.31	0.037	2.93859e-63
CTTN	1.03234e-64	0.357425	0.342	0.053	3.77848e-60
SYNJ1	7.01826e-63	0.357319	0.31	0.043	2.56875e-58
CSNK1D	1.35653e-63	0.357215	0.332	0.051	4.96505e-59
NFE2L1	4.63706e-63	0.357086	0.395	0.079	1.69721e-58
RDX	1.80037e-66	0.356975	0.372	0.063	6.58954e-62
PPP1R9B	1.13524e-61	0.356974	0.369	0.07	4.1551e-57
BAG6	4.18681e-65	0.35683	0.342	0.053	1.53241e-60
TRIM8	1.6261e-63	0.356366	0.291	0.035	5.95168e-59
KHDRBS1	1.07048e-64	0.35616	0.326	0.047	3.91806e-60
PPP2R5C	1.24282e-62	0.356151	0.377	0.071	4.54883e-58
STX1B	7.02771e-56	0.355934	0.438	0.109	2.57221e-51
FRRS1L	4.13647e-59	0.355669	0.351	0.065	1.51399e-54
JTB	9.47245e-65	0.355604	0.375	0.067	3.46701e-60
NPC1	3.93183e-62	0.355183	0.266	0.027	1.43909e-57
CBX6	3.26615e-63	0.355109	0.371	0.068	1.19544e-58
SLIRP	4.08687e-60	0.355103	0.388	0.08	1.49584e-55
SEC11C	6.83406e-64	0.355065	0.382	0.072	2.50133e-59
SULT4A1	3.46434e-56	0.354994	0.441	0.109	1.26798e-51
ARGLU1	2.07805e-60	0.354881	0.42	0.094	7.60587e-56
JPH4	2.44515e-63	0.354855	0.308	0.042	8.94948e-59
PPT1	1.81298e-63	0.35477	0.314	0.044	6.63567e-59
CCT5	6.61787e-65	0.35468	0.326	0.047	2.42221e-60
ZNF706	8.58991e-63	0.354566	0.35	0.06	3.14399e-58
NAP1L3	2.48166e-57	0.354547	0.37	0.077	9.08311e-53
SEZ6L2	2.03378e-59	0.354358	0.445	0.106	7.44384e-55
HIGD2A	2.01759e-61	0.354355	0.326	0.051	7.38457e-57
DEAF1	8.80341e-61	0.354317	0.349	0.062	3.22214e-56
GRB2	6.40888e-61	0.353951	0.396	0.082	2.34571e-56
SV2B	1.05056e-58	0.353935	0.455	0.112	3.84517e-54
DHCR7	1.49278e-65	0.353861	0.295	0.033	5.46371e-61
TIAL1	6.84734e-64	0.353512	0.304	0.039	2.50619e-59
ARNT2	4.28928e-57	0.35349	0.439	0.108	1.56992e-52
ABAT	1.20501e-59	0.353341	0.443	0.105	4.41045e-55
TMCC2	6.69516e-62	0.353237	0.318	0.048	2.45049e-57
FBXL3	9.79931e-66	0.353053	0.277	0.027	3.58664e-61
AARS	5.51261e-61	0.352858	0.457	0.108	2.01767e-56
KIF3A	5.23898e-59	0.352826	0.33	0.056	1.91752e-54
STX7	4.10553e-63	0.352826	0.307	0.042	1.50267e-58
CMPK1	1.56376e-62	0.352588	0.335	0.053	5.72353e-58
ISCU	9.18453e-62	0.352564	0.415	0.089	3.36163e-57
NLGN3	1.19413e-62	0.35244	0.276	0.03	4.37065e-58
POLR2F	2.13593e-65	0.352321	0.364	0.062	7.8177e-61
TRIM28	1.17119e-58	0.352185	0.336	0.059	4.28666e-54
FDFT1	5.74989e-60	0.35217	0.374	0.074	2.10452e-55
ST18	5.93339e-65	0.351915	0.219	0.007	2.17168e-60
RASD1	2.24191e-59	0.351644	0.401	0.087	8.20561e-55
NEDD8	2.08478e-58	0.351443	0.515	0.138	7.63049e-54
EEF1A1	1.11606e-07	0.351238	0.992	0.66	0.00408491
AHNAK	3.3834e-62	0.351231	0.364	0.066	1.23836e-57
SERBP1	2.51818e-59	0.35102	0.381	0.079	9.21679e-55
PLEKHB2	2.28222e-61	0.350772	0.437	0.099	8.35316e-57
HDAC11	1.94056e-63	0.350495	0.356	0.061	7.10266e-59
NONO	1.27728e-62	0.350405	0.33	0.051	4.67499e-58
MAP2K2	1.99245e-61	0.35037	0.366	0.068	7.29255e-57
CHCHD2	4.1084e-54	0.350026	0.623	0.195	1.50371e-49
AGAP2	3.09105e-62	0.349903	0.318	0.047	1.13136e-57
NDUFC1	8.28972e-61	0.349866	0.38	0.076	3.03412e-56
C19orf53	2.38804e-60	0.349798	0.404	0.086	8.74046e-56
PCMT1	6.38934e-58	0.349756	0.46	0.115	2.33856e-53
GADD45GIP1	2.58589e-61	0.349724	0.383	0.076	9.46461e-57
SPPL3	1.51333e-63	0.349677	0.305	0.04	5.53895e-59
EFCAB14	3.47662e-61	0.349672	0.315	0.048	1.27248e-56
TAX1BP1	2.2381e-61	0.349393	0.314	0.047	8.19168e-57
SLTM	7.43148e-64	0.349273	0.283	0.031	2.71999e-59
COPRS	4.91561e-60	0.349254	0.347	0.062	1.79916e-55
RAB10	5.90145e-65	0.348944	0.317	0.043	2.15999e-60
ATP5PD	4.40553e-60	0.348847	0.403	0.086	1.61247e-55
PGK 1.00	7.90784e-56	0.348644	0.585	0.174	2.89435e-51
TAFA5	1.65878e-62	0.348305	0.289	0.035	6.07129e-58
MCM7	3.09173e-69	0.34812	0.269	0.019	1.1316e-64
LZTS2	9.48275e-64	0.348098	0.27	0.026	3.47078e-59
SAFB2	1.43971e-60	0.348089	0.299	0.042	5.26949e-56
SDHC	1.95731e-63	0.348003	0.335	0.052	7.16396e-59
PRMT2	1.37004e-60	0.3479	0.345	0.061	5.01448e-56
RAB6A	2.85666e-62	0.347497	0.378	0.072	1.04557e-57
PRRT1	9.80233e-57	0.347469	0.337	0.063	3.58775e-52
CLCN7	7.90048e-65	0.34745	0.313	0.042	2.89165e-60
RRAGA	3.23942e-60	0.347249	0.353	0.065	1.18566e-55
UQCR10	7.42084e-51	0.347123	0.613	0.196	2.7161e-46
SNHG8	5.76791e-62	0.347049	0.443	0.101	2.11111e-57
CHL1	9.93767e-60	0.347041	0.422	0.095	3.63729e-55
P4HB	1.01473e-61	0.346986	0.371	0.07	3.71401e-57
ACAP3	3.0644e-61	0.346856	0.409	0.087	1.1216e-56
IP6K2	2.26362e-59	0.346751	0.316	0.051	8.28508e-55
RABL6	1.24723e-59	0.346732	0.366	0.071	4.56498e-55
NDUFS2	5.47651e-57	0.346433	0.415	0.097	2.00446e-52
ARPC3	1.45804e-59	0.346375	0.383	0.079	5.33656e-55
HLA-E	2.95762e-57	0.346332	0.395	0.088	1.08252e-52
ZMIZ1	7.7683e-59	0.346219	0.287	0.039	2.84328e-54
HADHB	4.04084e-64	0.346064	0.351	0.058	1.47899e-59
HSPE1	1.2769e-57	0.345868	0.455	0.114	4.67357e-53
TAOK1	6.50021e-64	0.345695	0.336	0.052	2.37914e-59
GUCY1B1	2.59076e-61	0.345661	0.375	0.072	9.48244e-57
CDC42BPB	6.04913e-60	0.345467	0.286	0.037	2.21404e-55
RABEP1	4.28465e-61	0.345122	0.318	0.049	1.56822e-56
AMPH	1.69068e-60	0.344921	0.354	0.064	6.18805e-56
CDC42EP1	3.40488e-62	0.344484	0.3	0.039	1.24622e-57
PLEKHA1	2.75368e-58	0.344333	0.347	0.065	1.00787e-53
CHST1	7.06569e-59	0.344106	0.38	0.079	2.58611e-54
TMED7	2.56341e-61	0.343994	0.284	0.034	9.38234e-57
NME3	2.72333e-60	0.343824	0.372	0.073	9.96767e-56
KTN1	1.16123e-61	0.343816	0.355	0.064	4.2502e-57
MBNL1	7.44644e-64	0.343637	0.282	0.03	2.72547e-59
FAM168A	2.27155e-60	0.343587	0.322	0.051	8.31409e-56
TOM1L2	4.21965e-61	0.343578	0.341	0.058	1.54443e-56
ALDH2	1.27326e-55	0.343371	0.525	0.149	4.66025e-51
PDXK	5.28712e-57	0.343304	0.465	0.12	1.93514e-52
SNX6	3.00231e-64	0.343282	0.298	0.036	1.09887e-59
SRSF6	3.26005e-64	0.343159	0.298	0.036	1.19321e-59
BTF3	1.62719e-57	0.343144	0.448	0.111	5.95568e-53
HSPA12A	6.5176e-62	0.343073	0.351	0.061	2.38551e-57
FTL	0.000538247	0.34276	0.984	0.622	1
SGCB	2.40854e-61	0.342731	0.274	0.03	8.81551e-57
CELF2	1.49184e-58	0.342537	0.339	0.061	5.46027e-54
ATP5MF	1.89578e-56	0.342243	0.554	0.159	6.93873e-52
PACSIN1	9.53789e-55	0.342096	0.443	0.113	3.49096e-50
SGTA	1.06701e-60	0.341959	0.326	0.052	3.90537e-56
TCP1	1.60714e-58	0.341653	0.402	0.088	5.88231e-54
FAM131A	3.61678e-58	0.34156	0.319	0.053	1.32378e-53
NDUFA5	1.01187e-59	0.341453	0.426	0.097	3.70355e-55
CAPN2	2.52689e-60	0.341413	0.282	0.035	9.24866e-56
EIF1B	8.22216e-60	0.341166	0.349	0.063	3.00939e-55
ANKRD12	9.4433e-58	0.341131	0.296	0.045	3.45634e-53
RAB11FIP4	4.51716e-59	0.340881	0.423	0.097	1.65333e-54
NACC2	4.07353e-57	0.34082	0.346	0.066	1.49095e-52
NHP2	7.53637e-61	0.340799	0.384	0.077	2.75839e-56
CLPTM1	2.24609e-59	0.340733	0.339	0.059	8.22092e-55
ZBTB47	2.04828e-61	0.340659	0.32	0.049	7.49692e-57
BTBD3	4.92899e-59	0.340628	0.351	0.065	1.80406e-54
PRKCG	1.35958e-59	0.340492	0.301	0.044	4.97618e-55
SERPINE2	1.72049e-58	0.34047	0.329	0.056	6.29716e-54
PDXP	3.96931e-56	0.340365	0.405	0.094	1.45281e-51
LRP1	4.67936e-58	0.340352	0.363	0.072	1.71269e-53
PBXIP1	3.77939e-56	0.340103	0.325	0.059	1.38329e-51
LAPTM5	8.61974e-60	0.34009	0.304	0.045	3.15491e-55
OGT	1.17651e-58	0.339944	0.331	0.057	4.30616e-54
SNU13	5.28437e-56	0.339943	0.486	0.131	1.93413e-51
TMTC4	2.51283e-63	0.339923	0.248	0.019	9.19721e-59
PPDPF	7.65917e-55	0.339892	0.507	0.142	2.80333e-50
GRIA2	1.2616e-53	0.33978	0.471	0.127	4.61759e-49
PFN2	7.53609e-50	0.339575	0.595	0.191	2.75829e-45
NBL1	4.48176e-61	0.339546	0.374	0.072	1.64037e-56
EHD3	4.5955e-58	0.339502	0.337	0.06	1.682e-53
MRPL20	1.36967e-57	0.339246	0.353	0.068	5.01313e-53
SLC25A22	4.30107e-57	0.339209	0.32	0.056	1.57423e-52
BTBD2	4.11323e-58	0.339204	0.335	0.059	1.50548e-53
MAGED2	8.81093e-61	0.339203	0.397	0.082	3.22489e-56
ATL1	1.10604e-57	0.339184	0.351	0.068	4.0482e-53
PSMB6	1.08201e-58	0.339035	0.348	0.065	3.96025e-54
FBXO44	6.54369e-62	0.33896	0.377	0.073	2.39506e-57
MT-CYB	3.81344e-149	0.338644	1	0.828	1.39576e-144
GNG3	3.78514e-55	0.338643	0.436	0.109	1.3854e-50
ARFGEF3	5.68541e-60	0.338429	0.298	0.042	2.08092e-55
CNRIP1	3.88792e-58	0.338426	0.359	0.07	1.42302e-53
LAPTM4A	8.40872e-60	0.338418	0.33	0.055	3.07768e-55
PRDX3	1.19512e-60	0.338381	0.316	0.048	4.37424e-56
EFHD2	3.68469e-56	0.337704	0.312	0.053	1.34863e-51
VSNL1	2.02387e-27	0.337464	0.823	0.341	7.40757e-23
KRT17	3.18839e-62	0.337403	0.22	0.01	1.16698e-57
NPM1	7.48693e-62	0.337347	0.396	0.079	2.74029e-57
NR2F1	6.69091e-61	0.337196	0.295	0.039	2.44894e-56
OPCML	3.63854e-57	0.33695	0.302	0.048	1.33174e-52
MYO10	3.86539e-61	0.336777	0.311	0.045	1.41477e-56
RAP1A	2.52621e-58	0.33672	0.308	0.048	9.24617e-54
NDUFS8	3.97721e-57	0.336575	0.431	0.104	1.4557e-52
TMOD2	1.10079e-57	0.33637	0.41	0.093	4.029e-53
SNHG25	5.76433e-59	0.336327	0.454	0.111	2.1098e-54
CAMTA1	9.22721e-58	0.336298	0.36	0.071	3.37725e-53
UBE2N	1.22962e-58	0.336292	0.353	0.067	4.50052e-54
ARL8B	2.40956e-57	0.336247	0.362	0.073	8.81922e-53
PRDX5	5.61942e-53	0.33623	0.559	0.168	2.05676e-48
UQCRQ	6.27188e-49	0.336014	0.609	0.198	2.29557e-44
MRFAP1L1	1.90389e-60	0.336006	0.315	0.048	6.96842e-56
ATP6V1H	1.25551e-58	0.335998	0.44	0.105	4.59529e-54
SCAMP5	1.1429e-54	0.335988	0.519	0.147	4.18315e-50
SCN2A	1.00025e-57	0.335845	0.354	0.069	3.66103e-53
PLPP2	3.87058e-61	0.335716	0.276	0.031	1.41667e-56
RERE	9.00935e-59	0.335622	0.36	0.069	3.29751e-54
ACTG1	3.81846e-19	0.335611	0.876	0.392	1.39759e-14
ANKRD11	1.38435e-60	0.33553	0.283	0.035	5.06687e-56
SELENOH	2.99389e-58	0.335385	0.358	0.069	1.09579e-53
GAMT	2.42461e-61	0.335134	0.351	0.062	8.87431e-57
CLCN3	4.28011e-61	0.334691	0.3	0.041	1.56656e-56
SMARCD3	6.59513e-59	0.33463	0.345	0.063	2.41388e-54
IST1	3.05668e-56	0.334546	0.295	0.045	1.11877e-51
BRWD1	2.1555e-57	0.334518	0.332	0.059	7.88934e-53
PHB2	2.18315e-56	0.334492	0.332	0.061	7.99053e-52
BMI1	3.1755e-60	0.334283	0.278	0.033	1.16226e-55
VDAC2	2.33932e-56	0.334229	0.378	0.082	8.56214e-52
RHOG	7.52296e-59	0.334207	0.294	0.042	2.75348e-54
GNPTG	1.84282e-60	0.334195	0.331	0.054	6.7449e-56
DGKZ	7.56221e-56	0.334116	0.436	0.108	2.76785e-51
HNRNPR	3.42475e-60	0.333901	0.304	0.044	1.25349e-55
DMTN	6.386e-56	0.333892	0.532	0.149	2.33734e-51
TMEM230	2.54502e-61	0.333481	0.32	0.049	9.31503e-57
SRSF1	4.20014e-61	0.333337	0.279	0.033	1.53729e-56
NIPSNAP2	5.46575e-59	0.333313	0.274	0.033	2.00052e-54
SLCO3A1	2.41956e-60	0.333259	0.262	0.027	8.85582e-56
SEZ6L	1.2894e-55	0.332756	0.303	0.05	4.71932e-51
MYL6B	1.24386e-55	0.332557	0.336	0.064	4.55265e-51
MAF 1.00	6.00521e-59	0.332532	0.318	0.051	2.19797e-54
TCEAL7	2.23033e-59	0.332381	0.349	0.064	8.16324e-55
TM9SF3	1.7966e-59	0.332311	0.324	0.053	6.57575e-55
ANXA5	1.64539e-59	0.332291	0.284	0.036	6.02231e-55
VPS28	5.42209e-59	0.332104	0.42	0.095	1.98454e-54
DHX30	4.11751e-57	0.332065	0.323	0.056	1.50705e-52
SF3B6	1.00088e-56	0.332048	0.304	0.049	3.66331e-52
STUB1	8.12032e-60	0.331862	0.438	0.102	2.97212e-55
DYNC1I1	2.04329e-56	0.331777	0.325	0.058	7.47866e-52
BCL2L2	8.96199e-60	0.331775	0.325	0.053	3.28018e-55
SOX2	4.39112e-57	0.331653	0.245	0.025	1.6072e-52
KLHL24	2.72101e-58	0.331624	0.231	0.018	9.95917e-54
XRCC6	1.08998e-56	0.331523	0.371	0.077	3.98945e-52
DRAP1	1.05581e-56	0.331518	0.319	0.055	3.86437e-52
GAP43	3.63977e-54	0.331456	0.479	0.13	1.33219e-49
UBE2D2	1.52905e-57	0.33145	0.351	0.068	5.59649e-53
VIM	9.77377e-52	0.331402	0.508	0.147	3.5773e-47
ACYP2	1.59875e-57	0.331346	0.308	0.049	5.85159e-53
KCNMA1	1.48168e-56	0.331121	0.301	0.048	5.42308e-52
PHC2	2.092e-59	0.331068	0.34	0.059	7.65692e-55
CAMK2D	1.42491e-58	0.331043	0.358	0.068	5.21532e-54
HLA-B	2.91835e-54	0.330862	0.46	0.121	1.06815e-49
UQCRC2	1.3366e-56	0.330692	0.384	0.083	4.89208e-52
RPS12	1.0406e-05	0.330646	0.963	0.527	0.380868
ZNF24	1.48888e-60	0.330521	0.274	0.031	5.44943e-56
KCNQ2	7.99544e-61	0.33052	0.338	0.057	2.92641e-56
LUC7L2	1.16459e-60	0.330461	0.272	0.03	4.26251e-56
EIF5A	2.64548e-59	0.330357	0.31	0.048	9.68271e-55
TBCA	6.31564e-56	0.330294	0.381	0.082	2.31159e-51
NEBL	3.21664e-57	0.330225	0.374	0.078	1.17732e-52
DYSF	1.14661e-58	0.33012	0.298	0.043	4.19672e-54
RAB31	4.72915e-58	0.329886	0.293	0.042	1.73092e-53
GRK2	9.62633e-57	0.329857	0.336	0.062	3.52333e-52
IGIP	3.6235e-59	0.329793	0.309	0.048	1.32624e-54
MPC1	7.64517e-58	0.329606	0.324	0.056	2.79821e-53
UQCRC1	3.22944e-55	0.329532	0.415	0.1	1.18201e-50
GDI2	1.59426e-56	0.329428	0.331	0.06	5.83514e-52
MFN2	2.49887e-58	0.329402	0.303	0.046	9.14612e-54
FAM50A	7.56021e-58	0.32932	0.307	0.048	2.76711e-53
PPM1B	2.42237e-56	0.329215	0.326	0.058	8.8661e-52
FBXW4	1.78148e-57	0.329136	0.311	0.051	6.52039e-53
PRKCB	2.9045e-53	0.32907	0.399	0.095	1.06308e-48
TJP2	1.18421e-57	0.328871	0.296	0.044	4.33434e-53
NRBP2	2.33659e-58	0.328847	0.292	0.042	8.55216e-54
KCNAB2	3.23158e-57	0.328468	0.477	0.123	1.18279e-52
WBP1	3.74235e-61	0.328213	0.308	0.044	1.36974e-56
FAM200B	4.75026e-59	0.328027	0.305	0.046	1.73864e-54
LONRF2	1.15838e-53	0.327798	0.351	0.074	4.23978e-49
VEGFB	3.1642e-57	0.327748	0.342	0.063	1.15813e-52
OIP5-AS1	2.01688e-55	0.32765	0.425	0.103	7.38197e-51
TULP4	9.76643e-60	0.327615	0.286	0.037	3.57461e-55
LY6E	3.04499e-54	0.3276	0.426	0.105	1.1145e-49
AP3S1	3.65516e-57	0.327469	0.287	0.041	1.33783e-52
ACTR2	3.32093e-56	0.327461	0.369	0.077	1.21549e-51
PSMC3	5.6079e-54	0.327455	0.336	0.066	2.05255e-49
BCL2L1	1.15892e-60	0.327446	0.313	0.047	4.24177e-56
PRKCZ	9.71089e-56	0.327323	0.425	0.103	3.55428e-51
ZMYND11	3.07015e-57	0.327243	0.298	0.045	1.12371e-52
GRIA3	3.84205e-56	0.327213	0.278	0.039	1.40623e-51
RING1	4.54396e-61	0.327213	0.283	0.034	1.66314e-56
ZFP91	5.20313e-58	0.327105	0.242	0.022	1.9044e-53
RCAN1	2.79112e-58	0.327056	0.276	0.035	1.02158e-53
BRSK1	2.61106e-59	0.327026	0.332	0.056	9.55672e-55
UBE2E3	3.79431e-56	0.326926	0.288	0.043	1.38876e-51
ALKBH5	1.61967e-58	0.326926	0.348	0.065	5.92815e-54
PCGF5	1.30208e-57	0.32686	0.252	0.026	4.76575e-53
LYNX1	5.06064e-55	0.326643	0.389	0.088	1.85225e-50
TSC22D3	1.17837e-55	0.326576	0.355	0.071	4.31294e-51
GLDN	5.40796e-57	0.3264	0.243	0.024	1.97937e-52
PSMA4	3.00947e-56	0.326295	0.293	0.045	1.1015e-51
PPP2R2B	1.35456e-55	0.32614	0.336	0.064	4.95782e-51
SMDT1	1.74036e-56	0.326107	0.353	0.07	6.36991e-52
NFIB	2.40329e-60	0.326096	0.313	0.048	8.79626e-56
FKBP3	1.73589e-56	0.32608	0.354	0.071	6.35352e-52
LENG8	1.18648e-58	0.326068	0.29	0.04	4.34265e-54
EIF3K	1.51574e-56	0.325973	0.407	0.093	5.54775e-52
SPCS2	8.55694e-59	0.325958	0.364	0.071	3.13193e-54
LPGAT1	3.55247e-58	0.325701	0.271	0.033	1.30024e-53
MRPL55	1.90863e-59	0.325511	0.276	0.033	6.98579e-55
UBE2V2	7.90131e-58	0.325428	0.293	0.042	2.89196e-53
NDRG3	6.62327e-55	0.325395	0.395	0.091	2.42418e-50
ZCRB1	8.59274e-57	0.325394	0.296	0.045	3.14503e-52
CSTB	8.83862e-55	0.325283	0.363	0.077	3.23503e-50
NCAN	2.84796e-59	0.325257	0.319	0.051	1.04238e-54
ATP6V1F	2.69725e-54	0.325207	0.486	0.132	9.87219e-50
HDGF	1.39547e-56	0.325206	0.289	0.042	5.10754e-52
CYCS	4.78487e-57	0.325158	0.415	0.096	1.75131e-52
DNAJC5	1.70956e-53	0.325062	0.396	0.094	6.25717e-49
SORBS1	2.01173e-57	0.32506	0.351	0.068	7.36314e-53
PUF60	1.37212e-54	0.324683	0.376	0.083	5.0221e-50
GNL1	2.83294e-58	0.324549	0.275	0.035	1.03689e-53
DPYSL3	1.71999e-56	0.324284	0.31	0.051	6.29535e-52
TCEAL3	9.29742e-57	0.323978	0.368	0.076	3.40295e-52
FRYL	1.68899e-59	0.323976	0.263	0.028	6.18186e-55
UBXN6	1.58349e-57	0.323884	0.385	0.082	5.79575e-53
GNAZ	1.09782e-53	0.323873	0.291	0.048	4.01812e-49
PODXL2	4.84708e-57	0.323746	0.331	0.059	1.77408e-52
HNRNPA0	1.5656e-53	0.323643	0.315	0.058	5.73025e-49
PSRC1	5.55709e-60	0.323622	0.246	0.022	2.03395e-55
GAPDH	0.507047	0.323591	0.981	0.564	1
POU3F3	2.53256e-58	0.323555	0.264	0.03	9.26941e-54
ATPAF1	8.64009e-55	0.323431	0.333	0.063	3.16236e-50
NEO1	2.18683e-58	0.323341	0.291	0.041	8.00402e-54
TNR	5.67823e-57	0.323224	0.315	0.053	2.07829e-52
PAPOLA	6.70755e-56	0.323222	0.315	0.054	2.45503e-51
CDC42BPA	2.54242e-54	0.323144	0.315	0.057	9.30549e-50
PNPLA6	2.56752e-56	0.323063	0.3	0.048	9.39739e-52
DOCK9	1.21446e-56	0.322956	0.296	0.045	4.44503e-52
PCDH10	3.03041e-56	0.322806	0.28	0.039	1.10916e-51
HNRNPUL1	7.42495e-56	0.322804	0.281	0.04	2.71761e-51
CPNE2	1.46348e-61	0.322777	0.249	0.021	5.35647e-57
KLHL2	3.35041e-59	0.32273	0.342	0.061	1.22628e-54
HSD17B4	1.79623e-56	0.322684	0.285	0.041	6.57438e-52
SDCBP	2.11193e-55	0.322583	0.306	0.051	7.72986e-51
C6orf89	8.14456e-56	0.322492	0.301	0.048	2.98099e-51
GOLM1	1.20413e-55	0.322346	0.301	0.049	4.40723e-51
NAGK	1.96167e-58	0.322322	0.27	0.032	7.17992e-54
AKR1B1	9.87331e-55	0.322288	0.364	0.077	3.61373e-50
WFS1	2.14237e-54	0.322252	0.293	0.048	7.84129e-50
RALY	1.10945e-56	0.322144	0.313	0.052	4.06069e-52
HUWE1	5.25787e-58	0.322091	0.324	0.055	1.92443e-53
CEND1	7.17714e-52	0.322001	0.511	0.149	2.62691e-47
MSL1	8.51099e-55	0.321949	0.286	0.044	3.11511e-50
ANXA7	1.54301e-54	0.321929	0.335	0.065	5.64759e-50
CHD3	4.9138e-57	0.321802	0.319	0.055	1.7985e-52
BBS2	3.47416e-58	0.321733	0.263	0.03	1.27158e-53
PHYHIP	1.00276e-42	0.32162	0.658	0.233	3.67019e-38
VDAC3	6.62322e-55	0.321491	0.351	0.071	2.42417e-50
LSM 4.00	8.85952e-57	0.321459	0.299	0.047	3.24267e-52
BCLAF1	1.61289e-53	0.321416	0.294	0.049	5.90334e-49
TUBG2	5.95024e-58	0.321395	0.341	0.062	2.17785e-53
CNTNAP1	6.72458e-57	0.321214	0.37	0.077	2.46126e-52
HLA-DPA1	1.39849e-55	0.321064	0.251	0.028	5.11862e-51
CTDSP2	6.68297e-54	0.321004	0.275	0.041	2.44603e-49
AMFR	5.27496e-56	0.321002	0.289	0.043	1.93069e-51
TCEAL2	5.31264e-53	0.320924	0.411	0.102	1.94448e-48
EIF1AX	3.51781e-55	0.320909	0.307	0.052	1.28755e-50
SLC25A23	1.79213e-54	0.320802	0.408	0.097	6.55938e-50
PNMA8B	6.22558e-56	0.320761	0.364	0.075	2.27862e-51
RAD23B	6.18094e-57	0.320719	0.315	0.053	2.26229e-52
C1orf115	2.02712e-52	0.320593	0.278	0.044	7.41948e-48
PHACTR1	1.0964e-56	0.320583	0.282	0.039	4.01294e-52
SNCG	8.65536e-55	0.320447	0.446	0.114	3.16795e-50
AP3D1	1.85748e-55	0.320165	0.339	0.065	6.79858e-51
LIFR	1.77342e-57	0.320133	0.271	0.034	6.49088e-53
MCRIP1	1.20218e-55	0.320017	0.367	0.077	4.40011e-51
COL9A2	9.27448e-60	0.319918	0.257	0.025	3.39455e-55
STRAP	2.42283e-52	0.319856	0.338	0.07	8.8678e-48
NEK7	4.39635e-60	0.319726	0.264	0.027	1.60911e-55
NDUFB11	1.28936e-54	0.319688	0.361	0.076	4.7192e-50
ATP6V1G2	8.96275e-53	0.319358	0.374	0.085	3.28046e-48
CSNK1E	4.14848e-53	0.31912	0.309	0.056	1.51839e-48
CLCN4	1.43989e-55	0.319002	0.311	0.053	5.27015e-51
PWWP3A	1.09352e-58	0.31887	0.285	0.038	4.0024e-54
CD99L2	9.74841e-53	0.318797	0.37	0.084	3.56802e-48
MAGEH1	1.50451e-57	0.318708	0.292	0.042	5.50665e-53
COX7B	1.58612e-50	0.318601	0.508	0.15	5.80537e-46
LZTS3	2.83816e-56	0.318587	0.316	0.054	1.0388e-51
NLRP1	4.96353e-56	0.318547	0.252	0.028	1.8167e-51
TMEM132A	2.62622e-55	0.318515	0.329	0.061	9.61223e-51
PDCD6	3.24784e-55	0.318485	0.296	0.048	1.18874e-50
SRPK2	3.14941e-55	0.318148	0.335	0.064	1.15272e-50
OLFM2	7.99313e-58	0.318121	0.241	0.022	2.92556e-53
CNTNAP4	4.38697e-58	0.317963	0.281	0.037	1.60568e-53
AASDHPPT	2.24776e-52	0.317552	0.278	0.044	8.22704e-48
PDK4	8.46071e-56	0.317549	0.27	0.036	3.0967e-51
EPN1	1.13579e-55	0.317527	0.4	0.091	4.15711e-51
DCAF8	9.69722e-58	0.317365	0.302	0.046	3.54928e-53
SYNGR2	7.96115e-56	0.317325	0.281	0.04	2.91386e-51
GAB1	4.37184e-57	0.317284	0.252	0.027	1.60014e-52
SAT1	7.63361e-57	0.317283	0.357	0.071	2.79398e-52
SGSM2	5.86149e-57	0.317277	0.301	0.047	2.14536e-52
TMEM106B	6.79048e-53	0.317099	0.283	0.045	2.48538e-48
MXRA7	1.14989e-53	0.317055	0.385	0.089	4.20873e-49
RABGAP1	3.43421e-54	0.316992	0.279	0.042	1.25696e-49
B4GALNT4	7.62652e-56	0.316988	0.316	0.055	2.79138e-51
MRPS21	4.02855e-57	0.316798	0.445	0.109	1.47449e-52
SYPL1	4.65476e-53	0.316769	0.245	0.03	1.70369e-48
STK39	6.57966e-59	0.316711	0.258	0.027	2.40822e-54
CELF1	5.48814e-54	0.31658	0.306	0.053	2.00872e-49
ANP32A	1.89566e-56	0.316377	0.313	0.053	6.93832e-52
COPE	9.54823e-56	0.316339	0.389	0.087	3.49475e-51
MYO9B	4.86624e-56	0.316308	0.266	0.033	1.78109e-51
ASPH	9.28402e-55	0.316156	0.341	0.067	3.39804e-50
RAP1GDS1	3.19875e-55	0.31605	0.339	0.065	1.17078e-50
TRIL	1.99738e-54	0.316046	0.268	0.036	7.31061e-50
PLPPR4	1.88098e-53	0.315938	0.257	0.033	6.88456e-49
TMEM205	1.51178e-58	0.315823	0.333	0.058	5.53326e-54
ZBTB18	1.52928e-55	0.315793	0.305	0.051	5.59731e-51
HNRNPH2	2.22126e-53	0.31578	0.306	0.054	8.13002e-49
ABCA3	4.1657e-54	0.315568	0.266	0.036	1.52469e-49
RNF146	8.65942e-54	0.315392	0.236	0.025	3.16943e-49
GPRASP1	1.61838e-56	0.315359	0.332	0.061	5.92344e-52
AP1B1	1.14212e-52	0.31527	0.291	0.049	4.18026e-48
H2AFY	2.38692e-53	0.315219	0.283	0.045	8.73636e-49
PSMB5	2.1887e-55	0.31515	0.367	0.077	8.01087e-51
AQP1	3.02332e-50	0.315102	0.448	0.122	1.10657e-45
CNN3	1.05037e-53	0.315095	0.42	0.104	3.84444e-49
NEGR1	3.52014e-52	0.315072	0.319	0.062	1.28841e-47
C11orf68	9.02948e-54	0.314713	0.269	0.038	3.30488e-49
PRRC2A	1.39708e-54	0.314666	0.298	0.049	5.11344e-50
PSMD13	4.92822e-55	0.314659	0.266	0.035	1.80378e-50
NAV1	3.96297e-56	0.314629	0.279	0.039	1.45049e-51
RPS6KA2	5.51692e-55	0.314577	0.317	0.056	2.01925e-50
SUCLG1	5.87728e-55	0.314332	0.276	0.039	2.15114e-50
NUDT16	4.08268e-55	0.314319	0.269	0.036	1.4943e-50
DNM1L	3.45457e-55	0.314104	0.319	0.057	1.26441e-50
CGGBP1	4.24964e-57	0.313866	0.272	0.035	1.55541e-52
DCLK2	4.68916e-57	0.313576	0.252	0.027	1.71628e-52
SELENOF	1.84193e-55	0.313373	0.298	0.048	6.74166e-51
HDDC2	4.13776e-56	0.313355	0.314	0.053	1.51446e-51
SALL1	1.32886e-58	0.313283	0.224	0.015	4.86374e-54
UHMK1	1.42055e-55	0.313085	0.311	0.053	5.19935e-51
GPS1	2.06055e-55	0.312924	0.306	0.051	7.54181e-51
SARS	1.53667e-51	0.3129	0.391	0.096	5.62436e-47
TCF25	1.80145e-52	0.312889	0.368	0.083	6.59348e-48
RHEB	5.47418e-53	0.312704	0.396	0.094	2.00361e-48
NUTF2	2.80076e-59	0.312676	0.284	0.036	1.0251e-54
SREBF2	6.58522e-55	0.31259	0.433	0.108	2.41026e-50
FAR1	2.4359e-56	0.312584	0.261	0.031	8.91563e-52
RPL41	0.304207	0.312572	0.981	0.588	1
NOMO1	3.70288e-56	0.312423	0.242	0.025	1.35529e-51
TCEA2	1.57086e-56	0.312151	0.386	0.084	5.74951e-52
GSK3A	4.62069e-56	0.312075	0.336	0.062	1.69122e-51
BNIP3	8.90979e-51	0.311958	0.395	0.098	3.26107e-46
ZER1	9.9088e-54	0.311902	0.337	0.067	3.62672e-49
KAT2B	1.32205e-53	0.311756	0.255	0.033	4.83884e-49
PTEN	4.66036e-54	0.311741	0.312	0.056	1.70574e-49
KEAP1	8.98772e-56	0.311728	0.265	0.033	3.2896e-51
SNX1	9.49369e-57	0.311679	0.253	0.027	3.47478e-52
ATP6V1C1	4.40048e-52	0.311544	0.331	0.067	1.61062e-47
PIK3R1	4.54539e-55	0.311395	0.325	0.059	1.66366e-50
MADD	1.0391e-54	0.311299	0.351	0.071	3.80323e-50
PKD1	3.60508e-53	0.311265	0.365	0.08	1.3195e-48
GJC2	2.38105e-57	0.311211	0.21	0.011	8.71488e-53
MYL12B	1.86328e-53	0.311022	0.369	0.082	6.81978e-49
TMEM248	1.93266e-54	0.310952	0.308	0.053	7.07371e-50
HBS1L	1.1052e-54	0.310814	0.238	0.025	4.04513e-50
CTIF	1.17158e-53	0.310659	0.277	0.042	4.2881e-49
ENOPH1	1.51538e-52	0.31061	0.308	0.056	5.54646e-48
REEP2	5.5719e-52	0.310526	0.323	0.063	2.03937e-47
NDUFB10	2.45544e-54	0.310493	0.421	0.103	8.98716e-50
RER1	1.65035e-51	0.310491	0.272	0.042	6.04044e-47
RBM5	1.38198e-54	0.310473	0.322	0.059	5.0582e-50
GRSF1	1.33356e-54	0.310403	0.331	0.062	4.88097e-50
WDR83OS	2.2228e-52	0.310388	0.363	0.081	8.13566e-48
PAQR4	7.77834e-56	0.310358	0.259	0.031	2.84695e-51
YY1	1.14984e-53	0.310338	0.272	0.039	4.20853e-49
GCSH	3.43247e-53	0.310009	0.356	0.076	1.25632e-48
MAPK10	1.76139e-53	0.309793	0.409	0.099	6.44685e-49
IRS2	6.49356e-52	0.309406	0.334	0.068	2.37671e-47
WDR6	2.22982e-54	0.309387	0.273	0.039	8.16138e-50
MAPK9	5.14101e-52	0.309219	0.326	0.065	1.88166e-47
TOB2	1.05582e-52	0.309205	0.26	0.036	3.86442e-48
ADARB2	1.14193e-53	0.309117	0.267	0.037	4.17956e-49
FOXG1	4.02871e-53	0.309076	0.285	0.045	1.47455e-48
TMEM47	1.60572e-52	0.309036	0.242	0.029	5.87711e-48
ASH1L	2.7233e-55	0.309004	0.252	0.029	9.96753e-51
GOT1	1.32005e-53	0.309002	0.381	0.088	4.8315e-49
PRXL2A	1.70412e-52	0.308885	0.445	0.118	6.23726e-48
UBE2Z	9.48046e-53	0.308757	0.314	0.059	3.46994e-48
EVI5L	2.31651e-56	0.308711	0.256	0.029	8.47866e-52
BRK1	1.33643e-55	0.308688	0.405	0.094	4.89145e-51
DGCR2	2.65573e-55	0.308684	0.295	0.047	9.72024e-51
CORO2B	7.79892e-53	0.308206	0.29	0.048	2.85448e-48
MZT2A	1.56835e-54	0.308193	0.373	0.081	5.7403e-50
MCAM	8.57226e-57	0.308183	0.217	0.014	3.13753e-52
GRIA1	6.33167e-52	0.308171	0.257	0.036	2.31745e-47
ATP5PB	3.98449e-51	0.308156	0.361	0.082	1.45836e-46
WASHC1	2.3915e-54	0.307841	0.375	0.083	8.75313e-50
MYO6	1.46829e-56	0.307787	0.273	0.036	5.37407e-52
CAPZA2	5.95527e-51	0.307745	0.324	0.066	2.17969e-46
LRP4	1.47288e-53	0.307681	0.274	0.04	5.39088e-49
RBFOX2	5.67314e-53	0.307517	0.314	0.059	2.07643e-48
LSAMP	1.43293e-51	0.307406	0.33	0.067	5.24466e-47
TNS2	2.53513e-57	0.307171	0.241	0.022	9.27884e-53
ATOX1	2.73556e-51	0.307129	0.404	0.1	1.00124e-46
SLC35F1	3.48052e-54	0.30696	0.246	0.028	1.27391e-49
PTPRF	4.62698e-54	0.306878	0.306	0.053	1.69352e-49
PSMD2	3.94327e-52	0.306859	0.333	0.068	1.44328e-47
HSPB1	5.32381e-44	0.306802	0.605	0.208	1.94857e-39
C12orf57	2.90342e-52	0.306786	0.46	0.124	1.06268e-47
MAT2B	2.28766e-54	0.306697	0.26	0.033	8.37307e-50
PRKACA	2.83759e-50	0.306635	0.297	0.055	1.03859e-45
COX7A2L	2.21116e-53	0.306404	0.342	0.069	8.09307e-49
APBA2	8.44935e-53	0.306399	0.371	0.084	3.09255e-48
RNF208	1.34952e-52	0.30638	0.313	0.058	4.93936e-48
ZMAT2	2.25667e-53	0.306357	0.317	0.059	8.25964e-49
TSR2	8.59637e-54	0.306348	0.315	0.057	3.14636e-49
HSP90B1	5.04947e-52	0.306274	0.466	0.127	1.84816e-47
FNTA	2.20607e-53	0.306272	0.265	0.036	8.07443e-49
NAT8L	1.51575e-50	0.306172	0.513	0.152	5.54781e-46
KIAA1191	4.49359e-51	0.306164	0.308	0.059	1.6447e-46
GOLGA3	1.27716e-53	0.30614	0.252	0.031	4.67454e-49
ARHGEF4	5.07113e-52	0.305941	0.362	0.08	1.85608e-47
SLC25A11	3.03678e-53	0.305909	0.313	0.057	1.11149e-48
RHOQ	8.27883e-55	0.305757	0.298	0.048	3.03013e-50
DVL1	8.55832e-55	0.305624	0.295	0.048	3.13243e-50
YIPF4	3.99186e-53	0.305545	0.244	0.029	1.46106e-48
ZNF207	5.13619e-53	0.305426	0.284	0.045	1.8799e-48
DPP7	6.31932e-55	0.30513	0.35	0.071	2.31294e-50
SERP1	1.6652e-49	0.304922	0.304	0.059	6.0948e-45
POMP	6.84904e-53	0.304921	0.36	0.078	2.50682e-48
SC5D	6.85523e-51	0.304811	0.289	0.051	2.50908e-46
CERS4	2.9318e-56	0.304773	0.245	0.025	1.07307e-51
STAU1	1.05019e-53	0.304738	0.273	0.039	3.84381e-49
OTUD7A	7.61686e-56	0.304632	0.224	0.018	2.78785e-51
TMSB10	0.193786	0.304505	0.966	0.536	1
VCAN	2.7074e-53	0.304443	0.241	0.027	9.90935e-49
RAB14	2.87837e-52	0.304437	0.342	0.071	1.05351e-47
USP34	1.58658e-51	0.304025	0.26	0.037	5.80705e-47
ATP2C1	5.20597e-53	0.304019	0.294	0.049	1.90544e-48
TCEA1	1.03312e-52	0.303974	0.246	0.03	3.78133e-48
EIF4G3	4.20047e-50	0.303652	0.248	0.035	1.53741e-45
EGLN1	4.66325e-57	0.303571	0.282	0.039	1.70679e-52
NSD3	9.03095e-52	0.303457	0.28	0.045	3.30542e-47
TSC22D1	6.74405e-28	0.303318	0.797	0.325	2.46839e-23
NDUFAB1	1.44047e-53	0.303197	0.378	0.085	5.27227e-49
FAM49A	1.28844e-53	0.303193	0.274	0.04	4.71583e-49
CUEDC2	1.97972e-52	0.303178	0.324	0.063	7.24596e-48
CCNL2	1.16348e-53	0.303174	0.303	0.053	4.25847e-49
ZYG11B	8.40734e-53	0.303082	0.301	0.053	3.07717e-48
ASPA	1.57043e-54	0.302923	0.238	0.025	5.74794e-50
KPNB1	8.33617e-54	0.30278	0.351	0.072	3.05112e-49
KAT2A	1.65331e-54	0.302738	0.271	0.038	6.05129e-50
PLPPR2	1.39506e-53	0.302692	0.308	0.054	5.10606e-49
DIRAS2	1.79205e-49	0.302636	0.382	0.094	6.5591e-45
MAP4K5	5.54591e-53	0.302558	0.233	0.025	2.02986e-48
PPP1R1B	8.96877e-51	0.302513	0.35	0.077	3.28266e-46
SAMD1	3.45732e-53	0.302501	0.251	0.031	1.26541e-48
PET100	6.15462e-53	0.302406	0.379	0.086	2.25265e-48
MRTFB	1.1527e-48	0.302331	0.364	0.088	4.21901e-44
TIMP3	9.55573e-53	0.302301	0.274	0.041	3.49749e-48
CD46	2.08544e-52	0.302298	0.253	0.033	7.63292e-48
BAG1	1.62422e-54	0.302277	0.295	0.048	5.94482e-50
SLC23A2	4.57755e-55	0.302273	0.259	0.032	1.67543e-50
SSR4	2.87853e-51	0.302193	0.422	0.108	1.05357e-46
IMPAD1	2.3205e-54	0.302043	0.296	0.048	8.49328e-50
TMEM184B	3.10254e-55	0.301835	0.296	0.047	1.13556e-50
TRIM9	1.1312e-51	0.301781	0.294	0.051	4.14029e-47
POGK	3.5204e-54	0.301576	0.252	0.03	1.2885e-49
REPIN1	1.46706e-52	0.301282	0.262	0.036	5.36957e-48
SRSF3	1.9326e-53	0.301132	0.329	0.063	7.07349e-49
AAK1	1.71455e-52	0.301094	0.293	0.05	6.27542e-48
SYNGR3	2.32087e-50	0.301091	0.392	0.098	8.49462e-46
CHD5	9.59374e-53	0.301084	0.341	0.07	3.5114e-48
KCTD12	4.52819e-51	0.301061	0.301	0.055	1.65736e-46
ITGB8	2.9112e-51	0.301034	0.308	0.058	1.06553e-46
MLLT6	1.52797e-53	0.300917	0.29	0.047	5.59253e-49
MEGF9	4.87227e-50	0.300896	0.275	0.046	1.7833e-45
NF1	4.81627e-51	0.300748	0.257	0.036	1.7628e-46
MDH2	1.31711e-48	0.300628	0.385	0.097	4.82076e-44
TSPYL2	1.18045e-50	0.300506	0.369	0.086	4.32056e-46
LRP11	4.67919e-52	0.300238	0.237	0.027	1.71263e-47
C5orf24	1.73032e-51	0.299985	0.258	0.036	6.33316e-47
EIF3A	2.58973e-55	0.299267	0.287	0.043	9.47867e-51
RBM17	8.29888e-50	0.299151	0.228	0.027	3.03747e-45
VPS4A	7.93513e-53	0.299149	0.345	0.071	2.90434e-48
SPG7	6.58368e-53	0.298904	0.315	0.059	2.40969e-48
NDUFS6	4.01101e-52	0.298862	0.38	0.089	1.46807e-47
PPIB	5.37136e-54	0.298838	0.264	0.036	1.96597e-49
ADD2	7.63895e-52	0.298721	0.314	0.06	2.79593e-47
SRM	8.00338e-51	0.298665	0.27	0.042	2.92932e-46
NBR1	9.82876e-53	0.298623	0.262	0.036	3.59743e-48
ECH1	2.36686e-54	0.298604	0.347	0.07	8.66293e-50
UBE2K	1.94005e-53	0.298561	0.261	0.035	7.10078e-49
ATP6V1D	2.07072e-49	0.298544	0.309	0.061	7.57905e-45
SSR1	1.38061e-51	0.298482	0.292	0.051	5.05319e-47
ABCA8	9.32566e-56	0.298463	0.228	0.019	3.41329e-51
UBQLN1	4.48854e-54	0.298253	0.327	0.062	1.64285e-49
CAMK2A	8.17911e-48	0.298155	0.444	0.125	2.99364e-43
WDR45B	7.77822e-51	0.298154	0.301	0.056	2.8469e-46
ADCY5	7.16287e-54	0.298138	0.245	0.028	2.62168e-49
FAXDC2	2.45494e-53	0.298084	0.249	0.03	8.98532e-49
XPO6	6.6903e-54	0.298068	0.272	0.039	2.44872e-49
CBX1	6.9215e-54	0.298028	0.271	0.039	2.53334e-49
ERH	4.48708e-53	0.297978	0.287	0.046	1.64232e-48
TRIM37	3.25328e-49	0.297961	0.3	0.058	1.19073e-44
RBBP7	6.19775e-52	0.297793	0.254	0.034	2.26844e-47
APC2	7.68346e-51	0.297613	0.382	0.091	2.81222e-46
GET1	4.71706e-51	0.297334	0.295	0.053	1.72649e-46
PCSK6	1.07237e-56	0.29716	0.235	0.021	3.92496e-52
C12orf76	1.51631e-50	0.297074	0.29	0.051	5.54984e-46
EIF4G1	6.37235e-53	0.296912	0.258	0.034	2.33234e-48
EXOC7	1.96842e-50	0.296897	0.306	0.059	7.20463e-46
DCTN2	1.1457e-50	0.296794	0.342	0.074	4.19338e-46
NADK2	1.16099e-53	0.296743	0.229	0.022	4.24933e-49
IP6K1	4.71984e-50	0.296725	0.28	0.048	1.72751e-45
RPS4Y1	2.55834e-50	0.296525	0.284	0.049	9.36377e-46
NDUFA8	2.21655e-48	0.296463	0.316	0.066	8.11279e-44
NINJ1	2.3928e-54	0.296414	0.239	0.025	8.75787e-50
WIPI2	4.99114e-53	0.296253	0.299	0.051	1.82681e-48
CMAS	3.79193e-49	0.296247	0.281	0.05	1.38788e-44
FAM219A	1.70613e-52	0.296218	0.29	0.048	6.24459e-48
CAB39	3.33878e-49	0.296159	0.317	0.065	1.22203e-44
UBE2QL1	3.85095e-47	0.296038	0.314	0.068	1.40949e-42
UBE2R2	2.47421e-53	0.296034	0.287	0.046	9.05586e-49
PSMB1	5.28354e-50	0.296002	0.351	0.079	1.93383e-45
RAB4A	8.78643e-53	0.29597	0.264	0.037	3.21592e-48
ANKH	1.03463e-52	0.295799	0.343	0.071	3.78686e-48
CDC42EP4	3.02282e-50	0.295791	0.221	0.023	1.10638e-45
CHMP1A	5.79839e-51	0.295691	0.255	0.036	2.12227e-46
TXNL4A	1.46204e-48	0.295686	0.341	0.077	5.35122e-44
CX3CL1	2.59092e-52	0.295675	0.267	0.039	9.48302e-48
KCNJ9	2.41397e-49	0.295537	0.281	0.049	8.83537e-45
ARHGEF9	1.71207e-52	0.295253	0.294	0.05	6.26634e-48
HLA-DPB1	6.06171e-53	0.295228	0.233	0.025	2.21865e-48
CERS1	7.67915e-53	0.295005	0.281	0.044	2.81065e-48
TRA2A	2.64468e-51	0.294913	0.254	0.035	9.67981e-47
CCNY	1.9995e-49	0.294911	0.242	0.033	7.31836e-45
RGS5	3.10347e-49	0.294896	0.239	0.032	1.1359e-44
CD99	4.5428e-50	0.294785	0.363	0.084	1.66271e-45
SYNPO	8.1243e-50	0.294614	0.341	0.075	2.97357e-45
EMC2	9.69886e-54	0.294605	0.27	0.038	3.54988e-49
RALBP1	1.99955e-47	0.294484	0.239	0.035	7.31857e-43
RNF144A	1.77663e-50	0.294404	0.245	0.033	6.50265e-46
EIF4E	7.89488e-50	0.294286	0.236	0.03	2.88961e-45
PYURF	3.25502e-52	0.294273	0.283	0.045	1.19137e-47
SAR1B	1.4193e-52	0.294259	0.241	0.028	5.1948e-48
HDGFL3	1.54288e-52	0.294257	0.343	0.071	5.64708e-48
TRAPPC1	2.41002e-49	0.294229	0.29	0.053	8.8209e-45
SLC11A2	3.7265e-52	0.294044	0.238	0.027	1.36394e-47
VBP1	5.87564e-51	0.293863	0.272	0.043	2.15054e-46
SATB1	5.05023e-50	0.293596	0.278	0.047	1.84843e-45
IDH3G	1.18946e-52	0.293572	0.292	0.049	4.35354e-48
PSMB3	1.67446e-47	0.293537	0.34	0.078	6.12869e-43
DOCK1	4.41344e-52	0.29351	0.219	0.02	1.61536e-47
LDOC1	9.83636e-50	0.293383	0.297	0.056	3.60021e-45
TMEM98	4.01144e-54	0.293372	0.223	0.019	1.46823e-49
SMPD4	3.03405e-54	0.293281	0.243	0.027	1.11049e-49
DDB1	1.95103e-53	0.293191	0.336	0.066	7.14096e-49
RAB11A	1.11044e-50	0.293154	0.359	0.082	4.06434e-46
CSNK2B	2.94779e-50	0.293112	0.335	0.071	1.07892e-45
SSU72	9.31108e-51	0.293078	0.394	0.097	3.40795e-46
ATP5F1C	7.08666e-53	0.293042	0.307	0.055	2.59379e-48
TMEM123	4.85022e-51	0.292917	0.252	0.034	1.77523e-46
LAMTOR5	4.29736e-49	0.292876	0.328	0.07	1.57288e-44
UBTF	9.66737e-56	0.292846	0.265	0.033	3.53835e-51
GRN	2.15746e-51	0.292834	0.264	0.039	7.89654e-47
TBR1	2.00937e-46	0.292733	0.279	0.053	7.3545e-42
ESD	3.37754e-47	0.292689	0.243	0.036	1.23621e-42
TMEM50A	4.86368e-53	0.292667	0.267	0.038	1.78015e-48
ARAP2	2.89734e-53	0.292605	0.226	0.022	1.06046e-48
APOC2	4.26778e-49	0.292534	0.215	0.022	1.56205e-44
SDHA	9.30345e-52	0.292528	0.335	0.069	3.40515e-47
ST6GAL1	1.90761e-49	0.292477	0.214	0.022	6.98203e-45
CDIPT	1.02095e-49	0.292471	0.3	0.057	3.73677e-45
SOWAHA	6.99769e-49	0.292427	0.271	0.045	2.56123e-44
TCF12	1.32422e-52	0.292405	0.212	0.017	4.84677e-48
TM9SF2	2.27688e-49	0.292388	0.281	0.049	8.33361e-45
OPA1	1.2012e-49	0.29238	0.244	0.033	4.3965e-45
MEA1	6.16859e-51	0.292236	0.3	0.055	2.25777e-46
FEZ2	3.46882e-52	0.29222	0.317	0.06	1.26962e-47
RAMP1	4.33917e-52	0.292155	0.325	0.064	1.58818e-47
ST8SIA3	5.29082e-49	0.292132	0.305	0.06	1.93649e-44
AUP1	2.14012e-52	0.292057	0.276	0.042	7.83305e-48
CCDC47	1.15031e-51	0.291967	0.249	0.033	4.21023e-47
CD164	1.39366e-55	0.291903	0.252	0.028	5.10095e-51
TPD52	1.27497e-49	0.291845	0.351	0.079	4.66651e-45
POLR2J	1.02471e-51	0.291829	0.299	0.053	3.75052e-47
AP2S1	3.16312e-48	0.291789	0.458	0.13	1.15773e-43
CDK5RAP3	7.48769e-55	0.291737	0.283	0.042	2.74057e-50
ITGB1	8.30713e-49	0.291719	0.261	0.041	3.04049e-44
LGALS1	3.80136e-46	0.291706	0.454	0.133	1.39134e-41
CCND3	5.5611e-49	0.291699	0.299	0.057	2.03542e-44
COPS8	7.8772e-49	0.291649	0.296	0.056	2.88313e-44
ALAD	6.71356e-53	0.291618	0.272	0.04	2.45723e-48
RNF141	2.98539e-50	0.291575	0.305	0.058	1.09268e-45
DESI1	2.39807e-49	0.291531	0.235	0.03	8.77719e-45
ECHS1	2.95551e-49	0.291229	0.337	0.074	1.08175e-44
SESN3	3.4066e-51	0.291218	0.287	0.049	1.24685e-46
LINC00320	7.29958e-51	0.290909	0.282	0.047	2.67172e-46
DHCR24	4.92179e-48	0.29087	0.394	0.102	1.80142e-43
PAK3	2.6224e-51	0.290784	0.237	0.028	9.59823e-47
ADRM1	4.45564e-51	0.290679	0.289	0.05	1.63081e-46
HNRNPUL2	6.77122e-51	0.290672	0.309	0.059	2.47833e-46
AC005261.1	5.18345e-51	0.290546	0.275	0.044	1.8972e-46
PSMD4	3.87469e-52	0.290483	0.338	0.069	1.41818e-47
CRKL	4.62903e-49	0.290462	0.259	0.04	1.69427e-44
TEX2	1.27672e-52	0.290344	0.266	0.038	4.67293e-48
USP5	7.44842e-52	0.290329	0.295	0.051	2.7262e-47
LONP1	3.22218e-51	0.290291	0.281	0.046	1.17935e-46
CIC	6.07317e-53	0.290145	0.269	0.039	2.22284e-48
CADM1	5.15509e-49	0.290084	0.245	0.035	1.88682e-44
CHADL	5.60583e-51	0.290046	0.211	0.019	2.05179e-46
BRI3	2.32139e-53	0.290038	0.328	0.063	8.49651e-49
LINC00632	6.27128e-49	0.289997	0.252	0.037	2.29535e-44
ITPRID2	3.46648e-49	0.289904	0.261	0.041	1.26876e-44
UPF3A	5.97875e-53	0.289841	0.248	0.03	2.18828e-48
OS9	4.23018e-48	0.289828	0.309	0.063	1.54829e-43
MICAL3	3.82864e-51	0.28972	0.238	0.029	1.40132e-46
CYSTM1	1.28535e-48	0.289445	0.294	0.056	4.70453e-44
PRPF8	2.86414e-51	0.289344	0.339	0.071	1.0483e-46
MFF	4.99348e-51	0.289257	0.292	0.051	1.82766e-46
MAOB	1.94131e-49	0.289132	0.283	0.05	7.10541e-45
SUPT5H	1.45357e-49	0.289119	0.277	0.047	5.32022e-45
DNAJA4	3.47079e-49	0.289034	0.28	0.049	1.27034e-44
ZNHIT1	8.46281e-49	0.289029	0.348	0.079	3.09747e-44
INA	2.55109e-46	0.289023	0.361	0.09	9.33725e-42
NUDCD3	1.51215e-49	0.288988	0.366	0.086	5.53461e-45
ANAPC16	1.60478e-46	0.288974	0.255	0.042	5.87367e-42
VEZF1	1.6228e-51	0.288935	0.207	0.016	5.9396e-47
PSMC6	2.44219e-52	0.288869	0.271	0.04	8.93864e-48
HMGN3	1.75445e-50	0.288692	0.32	0.064	6.42147e-46
SCP2	6.2144e-50	0.288542	0.257	0.038	2.27453e-45
INSIG1	9.42789e-51	0.288539	0.269	0.042	3.4507e-46
POLR2M	2.77833e-52	0.288505	0.225	0.022	1.0169e-47
DBNL	2.99487e-50	0.288441	0.263	0.04	1.09615e-45
FAM53B	8.47762e-52	0.288138	0.216	0.019	3.10289e-47
RUSC2	1.54153e-51	0.287985	0.272	0.042	5.64214e-47
CREG2	5.23795e-46	0.287771	0.362	0.091	1.91714e-41
FBXW7	2.56174e-47	0.287763	0.312	0.066	9.37622e-43
KIF21A	4.13548e-47	0.287659	0.273	0.049	1.51363e-42
RBM25	2.4534e-49	0.287585	0.263	0.042	8.97969e-45
PCM1	1.66926e-50	0.287412	0.257	0.037	6.10966e-46
AP1M1	3.09004e-48	0.287391	0.292	0.056	1.13099e-43
NRDC	9.14733e-48	0.287259	0.264	0.044	3.34801e-43
ENTPD6	2.15416e-47	0.287245	0.381	0.097	7.88444e-43
CASTOR2	1.54314e-49	0.287225	0.235	0.03	5.64806e-45
PDPK1	2.59567e-50	0.287196	0.255	0.036	9.5004e-46
SMOC1	3.38745e-49	0.287144	0.234	0.03	1.23984e-44
CHMP5	1.16096e-48	0.287142	0.284	0.051	4.24923e-44
ACSL1	4.75525e-48	0.286893	0.251	0.038	1.74047e-43
CYP51A1	9.23333e-48	0.286674	0.294	0.057	3.37949e-43
ARPC2	3.79839e-51	0.286566	0.301	0.055	1.39025e-46
TBC1D17	1.06152e-49	0.286536	0.264	0.041	3.88528e-45
SEL1L	3.15311e-50	0.286445	0.253	0.036	1.15407e-45
FUT9	4.00294e-52	0.286396	0.247	0.031	1.46512e-47
TMEM160	1.4606e-48	0.28639	0.41	0.108	5.34594e-44
APBA1	1.71789e-51	0.286304	0.214	0.019	6.28765e-47
PRAF2	2.56513e-51	0.286039	0.279	0.045	9.38862e-47
[truncated: 505 more rows]

## Sheet: Layer2
Supplementary Data 2-2. DEGS between samples ST01103 and ST01101 in layer 2. p-values were calculated based on a two-sided Wilcoxon Rank-Sum test and adjusted using Bonferroni correction.
	p_val	avg_log2FC	pct.1	pct.2	p_val_adj
MTRNR2L1	1.07908e-86	1.6255	1	0.699	3.94956e-82
MTRNR2L6	6.254e-38	0.475151	0.852	0.463	2.28903e-33
GABRA5	5.66457e-35	0.448268	0.839	0.477	2.07329e-30
NPY	4.52088e-25	0.351508	0.619	0.251	1.65469e-20
MMD	1.97991e-20	0.343225	0.813	0.606	7.24667e-16
PEG10	7.52766e-18	0.3193	0.91	0.826	2.7552e-13
CAMK2D	4.23463e-20	0.306341	0.877	0.796	1.54992e-15
EDNRB	8.43624e-16	0.302926	0.632	0.371	3.08775e-11
PLPPR4	2.77222e-15	0.289779	0.794	0.698	1.01466e-10
ID4	1.80645e-14	0.288698	0.755	0.567	6.61178e-10
PLP1	3.81517e-35	0.276796	1	0.993	1.39639e-30
NNAT	6.00643e-15	0.26987	0.897	0.783	2.19841e-10
MBP	2.61044e-64	0.267496	1	1	9.55448e-60
KLK7	4.57618e-26	0.265978	0.426	0.104	1.67493e-21
RTP5	1.76105e-20	0.262189	0.477	0.169	6.44563e-16
CLSTN2	2.91638e-15	0.262111	0.768	0.51	1.06742e-10
CPNE6	2.42363e-13	0.259671	0.806	0.698	8.87073e-09
GJA1	2.03419e-26	0.258219	0.994	0.982	7.44536e-22
PDYN	7.1348e-32	0.254387	0.335	0.042	2.61141e-27
CERCAM	2.5891e-11	0.250036	0.626	0.44	9.47637e-07
IPCEF1	3.31196e-12	-0.250888	0.387	0.689	1.21221e-07
GPX3	5.02685e-14	-0.251523	0.129	0.474	1.83988e-09
ITGB4	2.02361e-12	-0.251717	0.232	0.567	7.40662e-08
PPM1K	1.04533e-15	-0.25208	0.781	0.946	3.826e-11
DIRAS2	1.26928e-12	-0.252961	0.684	0.911	4.6457e-08
GPR162	1.81434e-13	-0.254194	0.703	0.925	6.64065e-09
TRNP1	1.67197e-11	-0.254385	0.361	0.676	6.11956e-07
IL1RL1	7.04645e-17	-0.254792	0	0.337	2.57907e-12
TSC22D1	1.79253e-63	-0.255754	0.987	1	6.56085e-59
SCN1A	6.84805e-13	-0.259224	0.284	0.647	2.50645e-08
RIMS3	4.90737e-18	-0.26059	0.813	0.947	1.79615e-13
GNAL	7.01273e-12	-0.26358	0.568	0.839	2.56673e-07
LINC00599	3.24256e-14	-0.26374	0.652	0.871	1.18681e-09
HSPA1A	1.00623e-14	-0.264164	0.748	0.948	3.68289e-10
VSIG4	9.96429e-17	-0.264906	0.045	0.403	3.64703e-12
H2AFZ	4.82806e-20	-0.265879	0.884	0.963	1.76712e-15
KCNS1	6.7481e-13	-0.266199	0.406	0.698	2.46987e-08
VSTM2L	2.10702e-15	-0.26849	0.69	0.916	7.7119e-11
TRIM47	5.43476e-13	-0.269024	0.277	0.636	1.98918e-08
TESPA1	2.4132e-15	-0.270745	0.723	0.92	8.83256e-11
STXBP6	4.62984e-12	-0.271325	0.426	0.752	1.69457e-07
ARL4A	1.12096e-12	-0.271398	0.49	0.793	4.10283e-08
PHYHIPL	1.31891e-16	-0.276245	0.774	0.959	4.82734e-12
RELN	2.88479e-13	-0.277071	0.103	0.424	1.05586e-08
SPOCK3	1.64083e-13	-0.277338	0.355	0.713	6.0056e-09
CXCL14	2.13626e-11	-0.279038	0.6	0.88	7.81892e-07
MISP3	2.92796e-15	-0.280002	0.194	0.576	1.07166e-10
KCNT1	2.71322e-13	-0.280575	0.439	0.747	9.93064e-09
CTXN3	7.01633e-18	-0.281058	0.039	0.409	2.56805e-13
HSPB1	2.85962e-31	-0.281929	0.948	0.995	1.04665e-26
GAD2	1.54679e-13	-0.284552	0.458	0.76	5.6614e-09
CEBPD	1.3695e-15	-0.287197	0.665	0.887	5.01249e-11
SRGN	2.37433e-13	-0.287198	0.335	0.674	8.69027e-09
NAMPT	3.64309e-14	-0.290378	0.271	0.631	1.33341e-09
SLCO4A1	5.57399e-15	-0.297932	0.226	0.586	2.04014e-10
JUNB	1.39704e-14	-0.298437	0.323	0.677	5.11331e-10
PCNT	3.31864e-16	-0.299138	0.458	0.778	1.21466e-11
VAMP1	1.00682e-15	-0.2993	0.271	0.666	3.68505e-11
GABRD	1.68707e-17	-0.301629	0.677	0.928	6.17483e-13
HSPA5	1.11316e-18	-0.301662	0.735	0.937	4.07427e-14
SEPTIN5	4.83807e-15	-0.303294	0.426	0.757	1.77078e-10
CHGA	1.43857e-24	-0.305081	0.852	0.96	5.26532e-20
RGS12	3.42671e-16	-0.306872	0.477	0.804	1.25421e-11
RASGRF2	9.58472e-18	-0.311397	0.529	0.832	3.5081e-13
NSG1	2.86104e-17	-0.313381	0.51	0.826	1.04717e-12
CEBPB	1.08926e-17	-0.313865	0.594	0.872	3.98681e-13
HSPA1B	8.5238e-16	-0.315287	0.374	0.728	3.1198e-11
ITPR1	2.44267e-21	-0.316137	0.755	0.94	8.9404e-17
CPLX1	1.06993e-25	-0.316444	0.826	0.96	3.91607e-21
SPP1	2.04136e-18	-0.31716	0.748	0.947	7.4716e-14
PLCB1	3.65586e-16	-0.321155	0.529	0.83	1.33808e-11
MT1X	4.30364e-29	-0.323385	0.91	0.981	1.57518e-24
CD14	1.69126e-16	-0.326012	0.239	0.609	6.19019e-12
CDKN1A	4.1922e-20	-0.326149	0.142	0.574	1.53439e-15
PCP4	9.68395e-17	-0.328253	0.303	0.683	3.54442e-12
BAALC-AS1	1.10131e-22	-0.33005	0.013	0.448	4.0309e-18
LGALS3	4.17702e-17	-0.330311	0.484	0.827	1.52883e-12
SOCS3	2.58545e-23	-0.332882	0.026	0.475	9.46301e-19
CABP1	4.16744e-38	-0.335646	0.903	0.989	1.52533e-33
FOS	2.7074e-20	-0.335882	0.11	0.537	9.90935e-16
SCN1B	2.33562e-20	-0.337772	0.639	0.914	8.54859e-16
RCAN2	6.90961e-29	-0.338386	0.832	0.971	2.52899e-24
YBX3	9.66846e-20	-0.33923	0.155	0.579	3.53875e-15
SLC39A14	6.67374e-20	-0.340521	0.187	0.628	2.44266e-15
NGEF	1.56449e-29	-0.342116	0.845	0.985	5.72618e-25
CBLN2	5.91535e-19	-0.342546	0.4	0.77	2.16508e-14
HAPLN4	1.61185e-18	-0.343749	0.348	0.736	5.89952e-14
FCGR3A	4.01971e-20	-0.344948	0.155	0.598	1.47125e-15
C11orf96	5.82763e-18	-0.351265	0.355	0.723	2.13297e-13
BAG3	1.99387e-19	-0.352079	0.316	0.708	7.29776e-15
CLDN5	5.1248e-17	-0.352347	0.516	0.834	1.87573e-12
CAMKK2	7.84196e-28	-0.356441	0.755	0.955	2.87023e-23
SERPING1	1.35534e-20	-0.358544	0.297	0.704	4.96069e-16
VWF	1.59321e-19	-0.365281	0.342	0.766	5.83129e-15
GAD1	4.71813e-21	-0.366834	0.561	0.851	1.72688e-16
OPN3	1.09781e-22	-0.36812	0.277	0.718	4.01809e-18
TNFRSF6B	2.46233e-21	-0.372539	0.219	0.658	9.01237e-17
SNORC	1.6397e-23	-0.383409	0.316	0.748	6.00148e-19
COX7A1	1.85212e-32	-0.390198	0.761	0.951	6.77896e-28
PDZD2	8.82674e-23	-0.390894	0.471	0.858	3.23068e-18
MGP	3.26036e-23	-0.395801	0.135	0.599	1.19332e-18
IFITM2	5.00566e-24	-0.398221	0.516	0.856	1.83212e-19
F3	1.39005e-26	-0.43946	0.458	0.851	5.08772e-22
TUBB2B	1.00709e-45	-0.440017	0.858	0.993	3.68603e-41
GADD45A	1.93058e-27	-0.445815	0.135	0.655	7.06613e-23
IFITM3	1.96383e-49	-0.452209	0.865	0.996	7.18782e-45
S100A8	5.67664e-30	-0.45447	0.019	0.546	2.07771e-25
S100A9	1.16227e-30	-0.459463	0.052	0.598	4.25403e-26
ANGPTL4	1.09036e-31	-0.492331	0.29	0.796	3.99082e-27
WNT3	2.76249e-34	-0.493937	0.052	0.636	1.0111e-29
ZFP36	1.93961e-35	-0.513502	0.116	0.714	7.09918e-31
LINC00507	6.99077e-38	-0.53059	0.071	0.685	2.55869e-33
GADD45B	7.82201e-43	-0.58999	0.323	0.875	2.86293e-38
HAMP	6.62874e-49	-0.675041	0.135	0.823	2.42618e-44
SERPINA3	5.98859e-62	-0.798671	0.265	0.937	2.19189e-57
DEPP1	1.26107e-57	-0.802806	0.09	0.842	4.61564e-53
CARTPT	1.52665e-66	-1.06198	0.097	0.91	5.58768e-62

## Sheet: Layer3
Supplementary Data 2-3. DEGS between samples ST01103 and ST01101 in layer 3. p-values were calculated based on a two-sided Wilcoxon Rank-Sum test and adjusted using Bonferroni correction.
	p_val	avg_log2FC	pct.1	pct.2	p_val_adj
MTRNR2L1	8.41762e-181	1.72481	0.998	0.726	3.08093e-176
MTRNR2L6	1.57689e-67	0.516914	0.785	0.519	5.77156e-63
NPY	1.71923e-51	0.513553	0.569	0.203	6.29256e-47
MT1G	4.40331e-67	0.447567	0.896	0.809	1.61166e-62
MT1F	6.2669e-40	0.376586	0.754	0.608	2.29375e-35
SREBF1	4.89769e-35	0.36503	0.671	0.502	1.7926e-30
APOC1	1.16426e-35	0.359029	0.698	0.548	4.2613e-31
CD74	3.08226e-57	0.346731	0.952	0.913	1.12814e-52
MBP	1.26391e-161	0.33667	1	1	4.62605e-157
ID4	5.27211e-32	0.331937	0.704	0.645	1.92965e-27
PEG10	1.16119e-45	0.330265	0.874	0.811	4.25006e-41
BCAS1	2.14146e-29	0.329424	0.671	0.548	7.83797e-25
GJA1	1.18189e-82	0.327086	0.995	0.99	4.32584e-78
TF	3.23348e-34	0.325031	0.785	0.68	1.18349e-29
MOBP	4.99151e-33	0.324099	0.755	0.662	1.82694e-28
EDNRB	1.30994e-24	0.319554	0.558	0.398	4.79452e-20
PLP1	3.8867e-98	0.305254	0.998	0.998	1.42257e-93
HIPK2	5.16712e-34	0.296844	0.836	0.817	1.89122e-29
MAP4K4	2.1658e-28	0.28316	0.743	0.707	7.92705e-24
SCD	2.01406e-51	0.280531	0.949	0.952	7.37165e-47
GABRA5	9.99895e-22	0.272445	0.664	0.608	3.65971e-17
MMD	1.03806e-20	0.268686	0.665	0.624	3.79941e-16
TNS3	1.44552e-20	0.267837	0.572	0.488	5.29074e-16
CERCAM	9.85103e-22	0.266005	0.631	0.564	3.60557e-17
APOE	4.73674e-128	0.263391	0.998	1	1.7337e-123
KCNJ10	1.0342e-21	0.259783	0.684	0.645	3.78526e-17
MT-ATP8	3.30106e-69	0.257151	0.997	0.996	1.20822e-64
MT-ND4L	1.89291e-123	0.25612	0.997	0.998	6.92824e-119
TRIL	6.03131e-21	0.25156	0.695	0.658	2.20752e-16
EZR	5.7317e-26	0.25094	0.787	0.78	2.09786e-21
ACTR1B	1.61901e-22	-0.250348	0.57	0.89	5.92574e-18
DNM3	6.60714e-22	-0.250605	0.489	0.851	2.41828e-17
C11orf87	1.23738e-22	-0.251054	0.491	0.869	4.52895e-18
NCKIPSD	1.18633e-22	-0.251083	0.483	0.824	4.3421e-18
ATG9A	5.0447e-22	-0.251334	0.417	0.815	1.84641e-17
COL5A2	1.64022e-36	-0.251964	0.154	0.56	6.00336e-32
ADAM23	6.95637e-22	-0.252231	0.461	0.824	2.5461e-17
CD14	4.46224e-31	-0.252738	0.221	0.637	1.63322e-26
GPR162	2.54737e-23	-0.253445	0.586	0.909	9.32361e-19
FGF12	2.66265e-22	-0.253666	0.562	0.898	9.74556e-18
KALRN	3.68435e-22	-0.254005	0.603	0.927	1.34851e-17
AAK1	2.90102e-24	-0.25421	0.606	0.913	1.0618e-19
MOAP1	7.44558e-34	-0.254451	0.824	0.973	2.72516e-29
UQCR10	5.23238e-52	-0.254451	0.919	0.998	1.9151e-47
AL161772.1	2.7626e-25	-0.254481	0.354	0.766	1.01114e-20
SLC25A4	1.02535e-34	-0.25498	0.833	0.981	3.75289e-30
SDHA	1.33161e-24	-0.255207	0.615	0.925	4.87384e-20
CYB561	1.48187e-26	-0.255565	0.313	0.724	5.42381e-22
CADPS2	9.30854e-27	-0.255577	0.299	0.707	3.40702e-22
ITGB1BP1	2.16081e-24	-0.255707	0.43	0.836	7.90877e-20
EGR3	2.94281e-27	-0.255913	0.305	0.718	1.0771e-22
FAM13A	4.20857e-30	-0.256182	0.265	0.699	1.54038e-25
ARF5	1.16321e-26	-0.256593	0.33	0.734	4.25745e-22
PCSK1	4.15211e-42	-0.256859	0.109	0.508	1.51971e-37
NDEL1	5.53395e-25	-0.25695	0.371	0.782	2.02548e-20
NREP	1.96601e-26	-0.257145	0.36	0.784	7.19579e-22
KCNJ4	7.44644e-23	-0.257216	0.43	0.826	2.72547e-18
NDUFA8	1.24825e-23	-0.257489	0.654	0.95	4.56872e-19
PPA1	2.08438e-30	-0.257641	0.771	0.985	7.62905e-26
GARS	6.06918e-26	-0.258735	0.383	0.784	2.22138e-21
SMYD2	6.82477e-31	-0.2588	0.231	0.635	2.49793e-26
ATP5MC1	2.37172e-26	-0.259811	0.692	0.948	8.68073e-22
GSTM3	1.70287e-24	-0.26055	0.526	0.867	6.23268e-20
CYCS	1.04886e-31	-0.260593	0.777	0.977	3.83895e-27
CCDC136	2.31499e-27	-0.26073	0.33	0.749	8.47309e-23
DHCR24	2.07167e-25	-0.260827	0.651	0.932	7.58251e-21
MET	9.71681e-30	-0.261073	0.268	0.691	3.55645e-25
LINC00599	1.05343e-23	-0.261495	0.458	0.807	3.85565e-19
ARHGAP26	9.95601e-26	-0.262642	0.508	0.855	3.644e-21
MIAT	3.21705e-28	-0.263632	0.74	0.979	1.17747e-23
BTF3	2.39927e-28	-0.263879	0.71	0.963	8.78158e-24
CACNB2	1.39071e-26	-0.26401	0.377	0.799	5.09013e-22
ATP13A2	4.66168e-27	-0.264195	0.684	0.959	1.70622e-22
HSPB1	3.03869e-53	-0.264513	0.919	0.996	1.11219e-48
GRIN2A	4.26257e-24	-0.264542	0.601	0.923	1.56014e-19
SRP14	4.44372e-75	-0.264596	0.967	0.996	1.62645e-70
CHI3L1	4.71133e-25	-0.264647	0.411	0.809	1.72439e-20
HS6ST1	1.98881e-24	-0.264994	0.604	0.927	7.27926e-20
OPTN	9.20999e-28	-0.265318	0.687	0.954	3.37095e-23
INA	1.6239e-41	-0.265398	0.843	0.985	5.94364e-37
SERPING1	1.67931e-30	-0.265984	0.293	0.737	6.14645e-26
NIPAL2	5.92938e-35	-0.266109	0.213	0.656	2.17021e-30
EPDR1	5.05969e-25	-0.266178	0.618	0.905	1.8519e-20
CAMKK1	5.29075e-26	-0.266186	0.676	0.959	1.93647e-21
COX5A	9.89505e-38	-0.266969	0.821	0.983	3.62169e-33
SLC25A3	2.63466e-45	-0.267066	0.883	0.998	9.64312e-41
HINT1	4.77856e-80	-0.267403	0.972	0.998	1.749e-75
CDC37	2.41193e-28	-0.26818	0.631	0.934	8.8279e-24
FAM234B	2.16694e-26	-0.268774	0.416	0.838	7.93122e-22
MYCBP2	9.79012e-26	-0.268824	0.573	0.915	3.58328e-21
NME2	9.23132e-34	-0.269834	0.782	0.977	3.37875e-29
OPN3	1.53332e-36	-0.269914	0.209	0.654	5.61209e-32
PI4KA	6.63507e-50	-0.269985	0.902	0.994	2.4285e-45
KCNT1	1.35073e-29	-0.270206	0.332	0.776	4.94382e-25
ALDOA	2.13763e-37	-0.270398	0.185	0.622	7.82395e-33
G3BP2	6.47789e-35	-0.270437	0.801	0.985	2.37097e-30
ADAM22	1.25822e-24	-0.270763	0.436	0.822	4.6052e-20
PIP4K2C	1.55086e-28	-0.270765	0.357	0.784	5.67631e-24
CHL1	2.44436e-33	-0.271962	0.771	0.994	8.94662e-29
MAPK10	6.54694e-36	-0.272048	0.81	0.988	2.39625e-31
ARHGEF3	4.02167e-33	-0.273045	0.268	0.703	1.47197e-28
CCT4	7.00675e-25	-0.273253	0.551	0.909	2.56454e-20
NAMPT	2.08783e-33	-0.273421	0.243	0.674	7.64168e-29
SHC3	1.79587e-25	-0.274491	0.542	0.907	6.57308e-21
PCMT1	3.42925e-39	-0.275263	0.812	0.977	1.25514e-34
NRN1	8.70134e-28	-0.276001	0.589	0.929	3.18478e-23
SATB2	2.1915e-32	-0.276382	0.265	0.703	8.0211e-28
MRPL33	4.63464e-26	-0.276976	0.561	0.909	1.69633e-21
VSTM2A	1.07374e-26	-0.277008	0.584	0.905	3.93e-22
CNTNAP2	3.52372e-26	-0.277145	0.558	0.888	1.28972e-21
DIRAS2	6.27729e-28	-0.277712	0.612	0.936	2.29755e-23
SGTB	2.19169e-29	-0.278084	0.391	0.832	8.02181e-25
ISCU	2.91782e-39	-0.278873	0.815	0.981	1.06795e-34
SYNM	1.24135e-29	-0.279497	0.357	0.784	4.54348e-25
FNDC4	6.84569e-29	-0.279928	0.349	0.772	2.50559e-24
RBFOX1	5.15854e-33	-0.280243	0.741	0.956	1.88808e-28
SH3GL2	5.85695e-47	-0.280519	0.869	0.992	2.1437e-42
DNAJB1	2.11769e-29	-0.280782	0.522	0.89	7.75096e-25
COX7B	1.36185e-51	-0.280791	0.896	0.998	4.98451e-47
PART1	1.38869e-45	-0.280969	0.125	0.558	5.08275e-41
SCG5	1.16474e-43	-0.280977	0.855	0.992	4.26305e-39
RASGRF1	2.81309e-29	-0.281983	0.383	0.786	1.02962e-24
SRGN	5.55833e-35	-0.282021	0.268	0.745	2.0344e-30
OIP5-AS1	6.60736e-34	-0.282638	0.777	0.988	2.41836e-29
UQCRH	8.44324e-66	-0.283342	0.93	0.998	3.09031e-61
COX17	2.95634e-28	-0.283452	0.509	0.894	1.08205e-23
KCNIP4	9.83244e-29	-0.28361	0.435	0.834	3.59877e-24
MRPL21	2.9344e-32	-0.283655	0.291	0.732	1.07402e-27
ATRNL1	2.52807e-30	-0.283892	0.645	0.938	9.25299e-26
HSPA8	1.21033e-113	-0.284395	0.991	0.998	4.42992e-109
EPHB6	5.37526e-31	-0.28458	0.664	0.956	1.9674e-26
TMEM155	8.90671e-38	-0.284586	0.215	0.664	3.25994e-33
CCNI	4.75764e-40	-0.28491	0.812	0.99	1.74134e-35
PRDX5	3.70867e-58	-0.285024	0.903	0.994	1.35741e-53
GRINA	3.07486e-45	-0.285605	0.832	0.992	1.12543e-40
WNT3	2.58381e-61	-0.28604	0.05	0.496	9.457e-57
ABLIM2	6.8344e-31	-0.286701	0.361	0.811	2.50146e-26
LGI4	5.51021e-29	-0.286705	0.598	0.942	2.01679e-24
EPHA4	1.60837e-29	-0.28751	0.547	0.896	5.88678e-25
SYT11	6.18356e-64	-0.287577	0.922	1	2.26324e-59
PGK 1.00	3.07818e-55	-0.28778	0.888	0.998	1.12664e-50
GABRB2	2.07306e-35	-0.287935	0.723	0.956	7.58759e-31
CCK	1.81394e-97	-0.288351	0.984	0.998	6.63919e-93
KIAA1211L	1.44264e-28	-0.288398	0.531	0.892	5.2802e-24
KCNV1	1.27849e-36	-0.288727	0.243	0.689	4.67938e-32
PRKCA	3.21423e-40	-0.289106	0.787	0.977	1.17644e-35
TMBIM1	1.45008e-30	-0.289368	0.383	0.813	5.30745e-26
DPP6	1.49189e-30	-0.289432	0.699	0.967	5.46047e-26
STAC2	9.65896e-41	-0.290569	0.188	0.633	3.53528e-36
ATP5MC3	1.89964e-45	-0.290745	0.835	0.983	6.95288e-41
RASD1	3.76914e-38	-0.29089	0.787	0.985	1.37954e-33
KLC2	7.16961e-33	-0.290941	0.643	0.929	2.62415e-28
CEBPB	3.48759e-28	-0.291262	0.45	0.834	1.27649e-23
MFGE8	9.02898e-33	-0.291451	0.312	0.747	3.3047e-28
PDE1B	1.55258e-28	-0.291498	0.449	0.863	5.68259e-24
EIF1B	7.50479e-32	-0.293602	0.651	0.969	2.74683e-27
TSC22D1	1.64555e-142	-0.293747	0.992	0.998	6.02289e-138
TSPAN5	5.84682e-29	-0.293868	0.555	0.9	2.14e-24
NDUFAB1	4.09037e-33	-0.294111	0.679	0.95	1.49712e-28
FABP5	3.64508e-29	-0.294501	0.53	0.892	1.33414e-24
OSBPL1A	2.81531e-30	-0.294798	0.488	0.873	1.03043e-25
CTXN3	9.62423e-65	-0.295299	0.036	0.477	3.52257e-60
ABTB1	6.28362e-31	-0.295473	0.394	0.809	2.29987e-26
UGP2	1.37838e-34	-0.296513	0.682	0.971	5.04501e-30
CBLN2	1.65832e-37	-0.296773	0.257	0.712	6.0696e-33
TSPAN13	3.61082e-30	-0.297078	0.484	0.878	1.3216e-25
BAALC-AS1	2.19337e-63	-0.29772	0.037	0.473	8.02797e-59
CLEC2L	2.67632e-41	-0.298307	0.199	0.66	9.79559e-37
HILPDA	4.93637e-62	-0.298769	0.055	0.51	1.80676e-57
CDKN1A	1.07492e-52	-0.299139	0.126	0.616	3.93433e-48
SLC24A2	1.69768e-32	-0.29967	0.631	0.944	6.21368e-28
IL1RL1	8.05302e-72	-0.300029	0.003	0.425	2.94749e-67
GLRX	2.10495e-39	-0.300323	0.237	0.699	7.70434e-35
KCNA2	8.34306e-30	-0.301437	0.5	0.886	3.05364e-25
COX14	2.1362e-31	-0.301438	0.548	0.913	7.81872e-27
DCTN2	3.31003e-35	-0.302015	0.637	0.932	1.2115e-30
CHCHD2	6.54492e-71	-0.303516	0.924	0.998	2.39551e-66
SLCO4A1	5.83896e-44	-0.303591	0.17	0.622	2.13712e-39
NLK	8.08366e-30	-0.30413	0.495	0.884	2.9587e-25
ITPR1	7.53118e-32	-0.304343	0.595	0.946	2.75649e-27
BEX5	9.59961e-32	-0.306435	0.6	0.932	3.51355e-27
HS6ST3	3.17216e-36	-0.307222	0.298	0.745	1.16104e-31
CCDC3	5.90355e-31	-0.307426	0.441	0.844	2.16076e-26
NDRG3	4.1249e-40	-0.308901	0.699	0.961	1.50976e-35
JUNB	5.8646e-38	-0.309831	0.285	0.755	2.1465e-33
PRDM8	1.76107e-40	-0.310126	0.234	0.695	6.4457e-36
ANXA6	5.29102e-45	-0.311488	0.788	0.983	1.93657e-40
HSPA1B	2.22503e-36	-0.311517	0.313	0.79	8.14383e-32
KCNC1	3.46941e-34	-0.312216	0.425	0.861	1.26984e-29
MDH1	9.37864e-98	-0.312821	0.963	0.998	3.43268e-93
BTBD8	7.57532e-34	-0.313688	0.402	0.851	2.77264e-29
YBX3	6.07547e-50	-0.314582	0.148	0.631	2.22368e-45
C12orf57	1.79107e-39	-0.315548	0.709	0.971	6.55551e-35
HSPA1A	3.76168e-36	-0.315811	0.612	0.944	1.37681e-31
DCTN3	4.42327e-35	-0.316123	0.531	0.911	1.61896e-30
EPB41L3	4.81959e-38	-0.317127	0.637	0.942	1.76402e-33
HSP90B1	6.03969e-45	-0.317598	0.769	0.975	2.21059e-40
CREG2	7.36616e-47	-0.317774	0.785	0.985	2.69609e-42
PNKD	1.47082e-36	-0.317941	0.657	0.963	5.38337e-32
PDZD2	6.80899e-37	-0.318796	0.35	0.817	2.49216e-32
MXRA7	5.56022e-39	-0.318869	0.69	0.971	2.0351e-34
ANKRD65	1.3711e-60	-0.320464	0.115	0.627	5.01836e-56
PAK1	3.77573e-46	-0.320912	0.763	0.983	1.38196e-41
ATP2B2	4.14822e-47	-0.320916	0.785	0.99	1.51829e-42
GALNT8	1.0458e-41	-0.321303	0.263	0.739	3.82772e-37
VSNL1	9.5135e-151	-0.321375	0.994	1	3.48204e-146
TRNP1	9.70767e-38	-0.323887	0.34	0.78	3.55311e-33
SLC39A14	3.51245e-52	-0.324007	0.142	0.622	1.28559e-47
VSTM2L	3.2168e-34	-0.324566	0.533	0.9	1.17738e-29
LGI3	1.24756e-35	-0.324638	0.53	0.929	4.56618e-31
HSPH1	3.4614e-42	-0.324808	0.737	0.981	1.26691e-37
TMOD1	9.35689e-41	-0.325412	0.28	0.761	3.42471e-36
NMNAT2	4.72241e-36	-0.32658	0.586	0.942	1.72845e-31
KLHDC3	1.21922e-48	-0.327618	0.738	0.981	4.46247e-44
VPS35	8.45676e-40	-0.331471	0.637	0.948	3.09526e-35
CAMK1D	1.54549e-38	-0.332844	0.597	0.944	5.65663e-34
NDUFB11	3.54603e-40	-0.337983	0.601	0.95	1.29788e-35
PVALB	1.4981e-58	-0.338349	0.064	0.5	5.48321e-54
BAG3	4.30868e-42	-0.339216	0.266	0.732	1.57702e-37
CLDN5	5.25312e-35	-0.339384	0.472	0.888	1.92269e-30
IFITM3	4.69932e-56	-0.34089	0.827	0.996	1.72e-51
PLCB1	7.06942e-39	-0.341834	0.523	0.913	2.58748e-34
ELMO1	1.87777e-37	-0.342217	0.548	0.892	6.87283e-33
RASGRF2	5.27912e-47	-0.343263	0.238	0.749	1.93221e-42
CNST	1.27383e-39	-0.343532	0.408	0.849	4.66234e-35
ACOT7	6.32361e-53	-0.352346	0.721	0.979	2.3145e-48
LRATD1	1.35709e-40	-0.35283	0.408	0.857	4.96707e-36
SNORC	1.45621e-47	-0.354297	0.234	0.73	5.32986e-43
FOS	3.73892e-67	-0.356104	0.101	0.633	1.36848e-62
GABRG2	1.83814e-47	-0.356951	0.648	0.973	6.72778e-43
LINC00507	1.34563e-73	-0.357162	0.048	0.548	4.92512e-69
MAP1LC3B	4.71876e-58	-0.35721	0.752	0.985	1.72711e-53
GPX3	7.09551e-56	-0.357518	0.174	0.695	2.59703e-51
SLC25A12	1.81038e-42	-0.357976	0.366	0.842	6.62616e-38
IPCEF1	1.88405e-45	-0.358626	0.305	0.797	6.8958e-41
SCN1A	3.95913e-46	-0.358918	0.288	0.786	1.44908e-41
HSPA5	1.68446e-44	-0.359912	0.573	0.942	6.16528e-40
C11orf96	4.31237e-44	-0.363628	0.276	0.768	1.57837e-39
GOT1	1.09013e-53	-0.365777	0.729	0.988	3.98999e-49
CIT	6.46466e-47	-0.368485	0.607	0.963	2.36613e-42
GABRA1	1.51928e-56	-0.372388	0.757	0.988	5.56072e-52
LGALS3	2.9671e-45	-0.376078	0.389	0.88	1.08599e-40
PDP1	1.34775e-48	-0.376217	0.573	0.934	4.93288e-44
RIMS3	1.15433e-55	-0.377559	0.678	0.973	4.22498e-51
GAD1	2.28079e-44	-0.380864	0.411	0.886	8.34792e-40
CRLF1	1.78509e-64	-0.382623	0.16	0.712	6.5336e-60
RPH3A	5.59459e-47	-0.382627	0.428	0.871	2.04767e-42
SOCS3	5.57975e-93	-0.383684	0.02	0.573	2.04224e-88
OXR1	1.15776e-48	-0.385469	0.567	0.927	4.23752e-44
IFITM2	4.22483e-49	-0.388872	0.436	0.882	1.54633e-44
CEBPD	3.93516e-46	-0.390866	0.456	0.886	1.44031e-41
S100A8	1.46999e-88	-0.393393	0.028	0.573	5.38031e-84
CPLX1	3.14821e-75	-0.393818	0.785	0.99	1.15228e-70
VWF	4.07655e-54	-0.3958	0.277	0.79	1.49206e-49
SEPTIN5	2.8798e-55	-0.398361	0.263	0.79	1.05404e-50
S100A9	3.30047e-89	-0.40009	0.026	0.568	1.208e-84
RGS4	2.48784e-66	-0.402923	0.755	0.994	9.10573e-62
NEFM	1.48475e-83	-0.417117	0.841	0.994	5.43434e-79
H2AFZ	8.47141e-66	-0.417273	0.653	0.981	3.10062e-61
ZNF365	6.35551e-59	-0.425643	0.488	0.936	2.32618e-54
TNFRSF6B	1.99586e-69	-0.430168	0.17	0.737	7.30505e-65
NGEF	9.09099e-71	-0.436142	0.646	0.979	3.32739e-66
GABRD	6.5289e-70	-0.448783	0.556	0.944	2.38964e-65
NSG1	5.01151e-63	-0.453617	0.402	0.89	1.83426e-58
CABP1	8.9566e-108	-0.45749	0.838	0.996	3.27821e-103
CHGB	2.01834e-68	-0.467069	0.445	0.925	7.38732e-64
ATP1A1	4.0656e-132	-0.475127	0.894	0.998	1.48805e-127
CHGA	5.9531e-91	-0.476542	0.741	0.996	2.17889e-86
GADD45A	2.54702e-95	-0.480116	0.118	0.77	9.32236e-91
ANGPTL4	7.31413e-72	-0.480928	0.271	0.869	2.67704e-67
TUBB2B	4.74655e-100	-0.497245	0.768	0.994	1.73728e-95
F3	4.75004e-70	-0.501186	0.361	0.886	1.73856e-65
KCNS1	1.07711e-87	-0.502574	0.198	0.83	3.94232e-83
ZFP36	2.30303e-91	-0.514836	0.154	0.805	8.42931e-87
CAMKK2	6.35415e-84	-0.516163	0.502	0.969	2.32568e-79
RCAN2	5.82254e-96	-0.520884	0.662	0.996	2.13111e-91
NEFH	7.34242e-74	-0.52384	0.282	0.851	2.6874e-69
VAMP1	2.85628e-89	-0.536832	0.209	0.84	1.04543e-84
COX7A1	1.2131e-98	-0.548882	0.567	0.975	4.44007e-94
TESPA1	2.05101e-91	-0.561434	0.405	0.946	7.5069e-87
SCN1B	3.91765e-97	-0.580757	0.54	0.971	1.4339e-92
HAPLN4	1.76842e-103	-0.596284	0.215	0.882	6.4726e-99
HAMP	2.03623e-119	-0.602742	0.114	0.834	7.45282e-115
GADD45B	8.19348e-123	-0.670819	0.22	0.923	2.99889e-118
SERPINA3	5.90501e-131	-0.749584	0.252	0.952	2.16129e-126
DEPP1	2.15453e-153	-0.808461	0.137	0.938	7.88578e-149
CARTPT	6.32562e-192	-1.14357	0.084	0.975	2.31524e-187

## Sheet: Layer4
Supplementary Data 2-4. DEGS between samples ST01103 and ST01101 in layer 4. p-values were calculated based on a two-sided Wilcoxon Rank-Sum test and adjusted using Bonferroni correction.
	p_val	avg_log2FC	pct.1	pct.2	p_val_adj
MTRNR2L1	2.69765e-76	1.73493	0.996	0.675	9.87367e-72
MTRNR2L6	2.57374e-27	0.511882	0.765	0.495	9.42016e-23
MT1G	2.37561e-31	0.471734	0.886	0.775	8.69497e-27
NPY	1.02138e-19	0.47076	0.548	0.21	3.73835e-15
ID4	2.57557e-24	0.440036	0.765	0.565	9.42685e-20
GJA1	5.928e-45	0.385747	0.993	0.99	2.16971e-40
APOC1	1.71727e-16	0.374438	0.71	0.58	6.28539e-12
MT1F	9.00916e-16	0.3624	0.717	0.62	3.29744e-11
EDNRB	7.24321e-15	0.356924	0.581	0.37	2.65109e-10
CD74	6.65207e-27	0.356415	0.938	0.925	2.43472e-22
SREBF1	2.85411e-14	0.352681	0.669	0.505	1.04463e-09
CPNE6	2.0123e-18	0.34786	0.798	0.685	7.3652e-14
BCAS1	1.6115e-14	0.317595	0.721	0.58	5.89824e-10
MMD	1.9228e-15	0.315092	0.743	0.625	7.03766e-11
APOE	3.16694e-64	0.311936	1	1	1.15913e-59
PEG10	2.63215e-17	0.311534	0.879	0.78	9.63394e-13
HIPK2	6.56151e-18	0.311033	0.857	0.835	2.40158e-13
STUM	4.29765e-11	0.306849	0.533	0.375	1.57298e-06
SCD	2.53403e-26	0.30193	0.971	0.94	9.27479e-22
MT-ATP8	2.13412e-31	0.300895	0.985	1	7.81109e-27
MAP4K4	2.34571e-13	0.285721	0.779	0.705	8.58553e-09
MT-ND4L	5.11986e-49	0.280504	0.996	1	1.87392e-44
FAM171B	5.47924e-19	0.271091	0.915	0.89	2.00546e-14
FABP7	4.75423e-12	0.270612	0.732	0.68	1.7401e-07
MBP	2.53601e-67	0.261646	0.996	1	9.28207e-63
KCNJ10	2.45491e-11	0.258539	0.743	0.66	8.98522e-07
C3	1.47849e-11	0.257508	0.728	0.7	5.4114e-07
ERBIN	1.70029e-09	0.256796	0.669	0.645	6.22322e-05
NKAIN4	3.11256e-09	0.253315	0.338	0.13	0.000113923
TF	3.4337e-13	0.250519	0.86	0.81	1.25677e-08
EZR	4.24198e-11	0.250354	0.787	0.775	1.55261e-06
PET100	1.35038e-12	-0.250473	0.754	0.97	4.94251e-08
DIRAS2	5.73252e-11	-0.250582	0.724	0.965	2.09816e-06
PPP1R7	1.21536e-10	-0.250614	0.577	0.925	4.44835e-06
C2orf74	3.79962e-12	-0.250903	0.382	0.765	1.3907e-07
SYT2	8.3289e-26	-0.251234	0.011	0.38	3.04846e-21
CCT4	1.68267e-10	-0.251323	0.625	0.935	6.15875e-06
PARM1	4.20585e-10	-0.25137	0.504	0.85	1.53938e-05
SUCLA2	1.2102e-10	-0.251533	0.529	0.875	4.42946e-06
NRN1	6.79606e-12	-0.25196	0.684	0.94	2.48742e-07
KCNT1	5.15602e-12	-0.25206	0.353	0.77	1.88715e-07
RSPO2	6.9511e-18	-0.252172	0.165	0.605	2.54417e-13
NCALD	1.28197e-11	-0.252369	0.724	0.95	4.69212e-07
DNAJA1	3.47963e-15	-0.252414	0.835	0.97	1.27358e-10
GSTM3	4.74038e-10	-0.252998	0.537	0.885	1.73503e-05
GABRB2	3.75042e-14	-0.253095	0.779	0.99	1.37269e-09
FAM20C	3.61717e-14	-0.253303	0.29	0.75	1.32392e-09
RAB11FIP5	3.27624e-12	-0.253418	0.368	0.8	1.19914e-07
NSA2	5.09179e-12	-0.253439	0.346	0.755	1.86365e-07
RASGRF2	1.02259e-15	-0.253632	0.217	0.655	3.7428e-11
SLCO4A1	4.47071e-17	-0.253653	0.202	0.655	1.63632e-12
EPHB6	5.1916e-13	-0.254681	0.739	0.95	1.90018e-08
TRAPPC4	4.77376e-13	-0.256359	0.283	0.695	1.74724e-08
PPID	8.08603e-13	-0.256541	0.342	0.765	2.95957e-08
ISOC2	3.58038e-13	-0.256604	0.309	0.715	1.31046e-08
SARS	7.96567e-14	-0.256908	0.768	0.965	2.91552e-09
NDUFB3	1.23902e-11	-0.256967	0.658	0.945	4.53493e-07
ATP5MC1	6.12331e-13	-0.25706	0.702	0.95	2.24119e-08
NEDD8	4.8532e-19	-0.257087	0.893	0.99	1.77632e-14
PART1	1.50367e-17	-0.257392	0.162	0.59	5.50358e-13
FEZ2	2.21498e-11	-0.257487	0.518	0.875	8.10704e-07
ANXA6	4.91985e-17	-0.257827	0.849	0.975	1.80071e-12
CERK	4.18127e-13	-0.25794	0.305	0.72	1.53039e-08
VSNL1	1.65734e-56	-0.258298	0.993	1	6.06602e-52
AL161772.1	1.20423e-12	-0.258486	0.36	0.785	4.40762e-08
SH3GL2	1.39748e-21	-0.258745	0.908	1	5.11492e-17
FAM81A	4.1583e-12	-0.258807	0.393	0.82	1.52198e-07
ANKRD65	6.17494e-16	-0.259066	0.206	0.625	2.26009e-11
FABP5	6.35392e-11	-0.259509	0.61	0.91	2.3256e-06
PSMD7	6.33967e-11	-0.259612	0.46	0.84	2.32038e-06
CRYM	1.06915e-11	-0.259907	0.662	0.94	3.91321e-07
DPP6	1.44804e-13	-0.260475	0.754	0.955	5.29996e-09
PSMA1	4.10926e-11	-0.26076	0.57	0.89	1.50403e-06
CAMK2G	1.2667e-15	-0.261203	0.838	0.99	4.63623e-11
MPP1	1.5553e-11	-0.261296	0.419	0.815	5.69254e-07
FAXC	3.26486e-13	-0.261399	0.331	0.75	1.19497e-08
PLCB1	4.75442e-11	-0.262536	0.566	0.905	1.74016e-06
PRPF8	1.08981e-12	-0.262654	0.684	0.955	3.98881e-08
SCG3	8.04928e-18	-0.26361	0.835	0.985	2.94612e-13
TSPAN13	6.18581e-12	-0.26383	0.588	0.91	2.26407e-07
SCG5	3.29003e-21	-0.265434	0.901	0.995	1.20418e-16
ACSL3	2.71484e-12	-0.265573	0.643	0.94	9.93659e-08
CDKN1A	2.31187e-19	-0.265705	0.14	0.59	8.46169e-15
EMP1	3.36278e-27	-0.266559	0.04	0.48	1.23081e-22
CDC37	6.52005e-13	-0.267171	0.695	0.96	2.3864e-08
CPNE9	1.38984e-22	-0.267261	0.092	0.53	5.08697e-18
LRATD1	3.57152e-12	-0.267282	0.357	0.775	1.30721e-07
KHDRBS3	1.85653e-11	-0.267586	0.574	0.905	6.79509e-07
ZYX	8.63659e-13	-0.267774	0.401	0.81	3.16108e-08
GBA2	1.22424e-12	-0.26787	0.445	0.82	4.48085e-08
TOX	4.97345e-15	-0.267934	0.268	0.705	1.82033e-10
LUZP1	3.81884e-12	-0.268112	0.401	0.82	1.39773e-07
HES6	5.36401e-13	-0.26812	0.349	0.785	1.96328e-08
PTPN5	5.75131e-13	-0.268218	0.647	0.925	2.10504e-08
SRGN	4.69378e-15	-0.268498	0.232	0.665	1.71797e-10
NIPAL2	6.60534e-16	-0.268518	0.217	0.64	2.41762e-11
KCND3	5.5665e-12	-0.268555	0.518	0.86	2.03739e-07
TSC22D1	1.73762e-58	-0.268882	0.989	1	6.35986e-54
SLC2A3	8.80156e-12	-0.269312	0.496	0.865	3.22146e-07
NDUFS4	2.26362e-12	-0.269441	0.393	0.785	8.28506e-08
SDHA	1.23384e-12	-0.270446	0.621	0.93	4.51598e-08
CAMTA1	1.45889e-15	-0.270845	0.798	0.98	5.33969e-11
TMEM155	1.12522e-15	-0.271358	0.235	0.66	4.11842e-11
SLC38A1	7.6472e-12	-0.27152	0.46	0.85	2.79895e-07
NDUFA8	1.02367e-12	-0.271756	0.68	0.975	3.74672e-08
SLC39A14	5.08065e-18	-0.272125	0.199	0.66	1.85957e-13
IER5	9.66566e-16	-0.27246	0.21	0.63	3.53773e-11
ARHGEF17	2.66978e-12	-0.272492	0.482	0.895	9.77166e-08
PCSK1	5.92162e-19	-0.272499	0.154	0.6	2.16737e-14
EIF3L	4.74579e-14	-0.27301	0.393	0.81	1.737e-09
KLC2	3.30695e-14	-0.273058	0.713	0.965	1.21038e-09
ABLIM2	1.71353e-13	-0.273952	0.36	0.805	6.27168e-09
GALNT8	4.53e-13	-0.274021	0.39	0.815	1.65803e-08
KCNIP4	2.59574e-12	-0.27414	0.482	0.86	9.50065e-08
PFN2	2.62556e-31	-0.274166	0.956	1	9.60981e-27
EPB41L3	9.67073e-15	-0.274326	0.706	0.955	3.53958e-10
NDRG3	2.32972e-16	-0.274659	0.743	0.94	8.52701e-12
TMOD1	7.37922e-16	-0.275088	0.254	0.71	2.70087e-11
TMEM14A	4.09111e-12	-0.275382	0.592	0.91	1.49739e-07
ELMO1	4.72148e-12	-0.275884	0.585	0.865	1.72811e-07
NAP1L5	4.08351e-12	-0.276002	0.632	0.94	1.49461e-07
CCDC136	5.31295e-14	-0.276198	0.375	0.805	1.94459e-09
CYB561	8.28639e-14	-0.276269	0.349	0.765	3.0329e-09
CBX7	1.86201e-12	-0.276817	0.548	0.905	6.81513e-08
MICAL2	1.97622e-13	-0.276818	0.607	0.945	7.23317e-09
OSBPL1A	7.67642e-12	-0.276893	0.511	0.89	2.80965e-07
VPS35	1.582e-14	-0.276935	0.728	0.955	5.79029e-10
ATP5MC3	1.3718e-22	-0.278196	0.908	0.995	5.02091e-18
PARK7	8.188e-21	-0.278232	0.875	0.99	2.99689e-16
TRIM47	1.24456e-15	-0.278271	0.261	0.72	4.55523e-11
UBE2QL1	2.54645e-14	-0.278848	0.717	0.965	9.32027e-10
DPY19L1	3.05638e-13	-0.281008	0.346	0.75	1.11867e-08
UGP2	1.23054e-14	-0.281073	0.721	0.97	4.50392e-10
GABRA1	1.07108e-17	-0.281219	0.824	0.995	3.92028e-13
BTBD8	1.03144e-12	-0.281454	0.482	0.855	3.77518e-08
ATP2B2	2.40913e-19	-0.281547	0.86	0.99	8.81764e-15
SEC61G	1.6052e-13	-0.282384	0.599	0.88	5.87519e-09
PDP1	8.03989e-14	-0.28264	0.673	0.96	2.94268e-09
HINT1	1.8463e-41	-0.282692	0.974	0.995	6.75765e-37
KCNC2	7.45506e-14	-0.283168	0.629	0.91	2.72862e-09
NCKIPSD	1.24478e-13	-0.28319	0.566	0.905	4.55602e-09
SRP14	2.92418e-42	-0.283516	0.971	1	1.07028e-37
NMNAT2	1.24774e-14	-0.283693	0.673	0.925	4.56686e-10
HSPA5	2.28192e-15	-0.284283	0.662	0.925	8.35205e-11
TBR1	3.16109e-16	-0.284692	0.713	0.96	1.15699e-11
SELENOH	9.20235e-16	-0.284928	0.71	0.97	3.36815e-11
MAPK10	3.68806e-20	-0.286908	0.842	0.98	1.34987e-15
DCTN3	7.54556e-13	-0.287252	0.574	0.905	2.76175e-08
CRY2	1.40298e-12	-0.287841	0.449	0.87	5.13506e-08
ATP6V1G1	3.50318e-14	-0.287847	0.618	0.93	1.2822e-09
GLRX	6.54183e-15	-0.287865	0.301	0.72	2.39438e-10
RGS4	2.26275e-22	-0.287899	0.86	0.99	8.28191e-18
KCNA2	2.2532e-13	-0.288213	0.607	0.945	8.24695e-09
MCF2L	3.12873e-14	-0.288966	0.61	0.945	1.14515e-09
NDUFB11	2.80699e-16	-0.289677	0.724	0.975	1.02739e-11
KCNC1	6.74967e-14	-0.28984	0.474	0.88	2.47045e-09
EPHA4	4.38133e-13	-0.29079	0.577	0.92	1.60361e-08
ABHD8	6.82588e-13	-0.291607	0.592	0.96	2.49834e-08
NAPEPLD	4.55641e-16	-0.291698	0.298	0.76	1.66769e-11
OIP5-AS1	1.94843e-19	-0.291993	0.835	0.995	7.13144e-15
UQCRH	8.05734e-40	-0.29282	0.967	1	2.94907e-35
ACTR1B	1.05806e-13	-0.293025	0.585	0.935	3.8726e-09
MRPL33	1.22902e-14	-0.293367	0.592	0.93	4.49835e-10
SMIM26	3.85641e-15	-0.293683	0.371	0.81	1.41149e-10
LAMTOR5	1.2853e-15	-0.293804	0.647	0.96	4.70433e-11
MDH2	3.05067e-19	-0.294729	0.798	0.995	1.11658e-14
HSPH1	1.4175e-19	-0.29482	0.801	0.99	5.18819e-15
CLDN5	3.15778e-13	-0.295214	0.456	0.86	1.15578e-08
MOAP1	5.59043e-23	-0.296386	0.838	0.985	2.04615e-18
CCDC3	1.19595e-14	-0.296388	0.526	0.91	4.37731e-10
ARF5	6.94287e-16	-0.297324	0.335	0.805	2.54116e-11
MRPL21	5.61919e-16	-0.297443	0.335	0.79	2.05668e-11
YBX3	3.12135e-22	-0.297654	0.129	0.59	1.14245e-17
PRDX5	1.96916e-30	-0.297666	0.912	1	7.20733e-26
C12orf57	3.37176e-19	-0.298587	0.798	0.98	1.2341e-14
CCK	1.74091e-45	-0.298775	0.978	1	6.37191e-41
COL6A1	1.22445e-14	-0.29908	0.386	0.81	4.48161e-10
DDT	2.30106e-14	-0.299758	0.529	0.9	8.4221e-10
COX7B	5.41578e-25	-0.300116	0.893	0.99	1.98223e-20
SLC24A2	5.55217e-19	-0.300133	0.765	0.98	2.03215e-14
FNDC4	7.36107e-16	-0.300397	0.335	0.785	2.69423e-11
C11orf96	1.58853e-15	-0.301231	0.353	0.795	5.81418e-11
ATRNL1	1.61917e-15	-0.302621	0.643	0.94	5.92633e-11
PDE1B	8.94098e-16	-0.302636	0.46	0.845	3.27249e-11
FGF12	8.28213e-16	-0.302878	0.614	0.945	3.03134e-11
BAG3	7.01503e-18	-0.303818	0.25	0.745	2.56757e-13
SYT11	1.1154e-33	-0.304153	0.941	1	4.08249e-29
PIP4K2C	1.47606e-16	-0.306619	0.342	0.81	5.40253e-12
FAM3C	1.92638e-17	-0.30821	0.735	0.97	7.05073e-13
GSTO1	6.2635e-17	-0.310756	0.618	0.95	2.2925e-12
SLC25A4	1.51478e-23	-0.310963	0.838	0.975	5.54426e-19
MAP1LC3B	2.47769e-23	-0.310992	0.805	0.985	9.06859e-19
PFKM	1.27784e-19	-0.31156	0.728	0.975	4.677e-15
ITGB1BP1	2.58185e-15	-0.311687	0.456	0.835	9.44984e-11
NDUFC1	2.40163e-18	-0.312491	0.713	0.975	8.79022e-14
PSMC1	9.43127e-16	-0.313102	0.489	0.91	3.45194e-11
PAK1	9.82604e-23	-0.313421	0.82	0.99	3.59643e-18
PNKD	1.38749e-18	-0.313596	0.695	0.975	5.07836e-14
HSP90B1	2.74093e-20	-0.314274	0.798	0.995	1.00321e-15
SMIM12	3.51997e-18	-0.314829	0.268	0.755	1.28835e-13
CHCHD2	8.00892e-39	-0.314865	0.952	1	2.93134e-34
MDH1	1.90538e-46	-0.315111	0.974	1	6.97389e-42
RBFOX1	6.12129e-21	-0.316156	0.757	0.985	2.24045e-16
OXCT1	6.37127e-17	-0.317074	0.636	0.95	2.33195e-12
ABTB1	9.65701e-17	-0.318185	0.456	0.88	3.53456e-12
INA	9.7556e-26	-0.319711	0.842	0.99	3.57065e-21
MXRA7	1.51051e-23	-0.320734	0.779	0.99	5.52861e-19
IL1RL1	4.52415e-35	-0.320904	0	0.46	1.65588e-30
AVPI1	7.95037e-24	-0.322506	0.176	0.685	2.90991e-19
GRINA	1.28062e-29	-0.322564	0.882	1	4.68719e-25
PGK 1.00	3.05592e-39	-0.322595	0.934	1	1.1185e-34
ISCU	1.01288e-24	-0.323863	0.824	0.995	3.70724e-20
CRLF1	3.56809e-29	-0.324704	0.088	0.6	1.30596e-24
CAMK1G	2.47668e-16	-0.325183	0.449	0.87	9.06488e-12
OXR1	7.52109e-18	-0.325632	0.658	0.975	2.75279e-13
FOS	6.68466e-29	-0.327358	0.099	0.625	2.44665e-24
CLEC2L	6.74196e-21	-0.327878	0.25	0.755	2.46763e-16
HSPA1A	3.73017e-18	-0.330904	0.632	0.95	1.36528e-13
RASD1	1.12813e-26	-0.331881	0.824	0.985	4.12908e-22
GOT1	2.08814e-24	-0.334043	0.809	0.985	7.64279e-20
PRDM8	1.13196e-18	-0.335253	0.316	0.79	4.14309e-14
SEPTIN5	1.0364e-19	-0.336514	0.298	0.75	3.79331e-15
SLC25A12	6.80732e-18	-0.336786	0.434	0.855	2.49155e-13
COX14	2.17046e-19	-0.337032	0.592	0.955	7.9441e-15
SCN1A	8.00197e-19	-0.338636	0.331	0.825	2.9288e-14
GAD1	2.06752e-15	-0.340637	0.493	0.91	7.56732e-11
LGALS3	1.51961e-17	-0.341333	0.404	0.87	5.56194e-13
LGI3	1.45161e-17	-0.342911	0.548	0.91	5.31303e-13
HSPA8	3.61605e-62	-0.346869	0.989	1	1.32351e-57
KCNS1	7.01211e-23	-0.348903	0.239	0.755	2.5665e-18
DCTN2	4.81853e-19	-0.349524	0.64	0.975	1.76363e-14
CCNI	3.33462e-34	-0.350851	0.871	0.995	1.22051e-29
APOL2	5.00057e-19	-0.351037	0.426	0.855	1.83026e-14
NGEF	3.19888e-22	-0.352501	0.68	0.965	1.17082e-17
VWF	1.92749e-20	-0.353286	0.309	0.825	7.0548e-16
CAMK1D	6.36099e-22	-0.358048	0.618	0.975	2.32819e-17
NDUFAB1	3.69286e-24	-0.361625	0.713	0.98	1.35162e-19
NME2	5.50669e-26	-0.362752	0.761	0.99	2.0155e-21
PVALB	2.43575e-31	-0.363178	0.074	0.595	8.91508e-27
BAALC-AS1	5.84425e-35	-0.366949	0.033	0.54	2.13905e-30
CNTNAP2	1.78095e-20	-0.369052	0.596	0.955	6.51845e-16
SNORC	1.326e-24	-0.372139	0.235	0.765	4.8533e-20
S100A8	1.62143e-35	-0.373009	0.022	0.525	5.93458e-31
RCAN2	4.22038e-24	-0.373554	0.706	0.975	1.5447e-19
NEFM	1.5142e-32	-0.37386	0.857	1	5.54212e-28
IPCEF1	5.105e-20	-0.374128	0.493	0.89	1.86848e-15
S100A9	3.92921e-39	-0.375531	0.037	0.605	1.43813e-34
STAC2	2.11852e-27	-0.376632	0.195	0.75	7.754e-23
TNFRSF6B	1.51896e-26	-0.383861	0.188	0.72	5.55955e-22
IFITM2	1.56791e-21	-0.385622	0.441	0.89	5.73872e-17
COX5A	3.93743e-29	-0.386271	0.754	0.995	1.44114e-24
COX17	1.17997e-21	-0.388243	0.511	0.935	4.31882e-17
SOCS3	3.22341e-43	-0.388872	0.004	0.56	1.1798e-38
CPLX1	1.97303e-33	-0.392111	0.801	0.97	7.22147e-29
ATP1A1	2.72896e-52	-0.394885	0.956	1	9.98826e-48
SCRT1	4.63115e-29	-0.39636	0.206	0.79	1.69505e-24
ACOT7	6.60063e-30	-0.397431	0.728	0.98	2.4159e-25
GABRG2	4.63501e-29	-0.403644	0.699	0.975	1.69646e-24
IFITM3	4.47649e-34	-0.404214	0.831	0.995	1.63844e-29
RPH3A	2.03325e-23	-0.405969	0.423	0.895	7.44191e-19
CAMKK2	2.89532e-26	-0.40693	0.555	0.95	1.05972e-21
RIMS3	1.27285e-31	-0.411464	0.71	0.99	4.65875e-27
RASGRF1	6.11342e-27	-0.413628	0.346	0.885	2.23757e-22
CEBPD	6.27759e-27	-0.432885	0.419	0.91	2.29766e-22
ZNF365	6.09311e-26	-0.435164	0.478	0.905	2.23014e-21
CABP1	1.95506e-46	-0.43615	0.875	1	7.15573e-42
CHGA	3.45463e-43	-0.437459	0.853	1	1.26443e-38
F3	3.0804e-27	-0.43753	0.39	0.915	1.12746e-22
GABRD	1.50751e-28	-0.437556	0.577	0.93	5.51765e-24
PCP4	1.27725e-23	-0.443732	0.423	0.855	4.67488e-19
RORB	1.09814e-27	-0.448479	0.456	0.945	4.01932e-23
TESPA1	4.86475e-28	-0.450083	0.331	0.87	1.78055e-23
GADD45A	5.2128e-42	-0.464494	0.099	0.75	1.90794e-37
H2AFZ	1.62451e-36	-0.471005	0.68	0.98	5.94586e-32
NSG1	1.55386e-32	-0.47805	0.482	0.96	5.68728e-28
CHGB	2.65567e-32	-0.478453	0.529	0.935	9.72003e-28
TUBB2B	6.67296e-41	-0.491934	0.757	1	2.44237e-36
HAPLN4	3.16503e-42	-0.515296	0.158	0.835	1.15843e-37
HAMP	1.55369e-45	-0.546999	0.136	0.815	5.68667e-41
ANGPTL4	7.57757e-42	-0.564405	0.21	0.875	2.77347e-37
NEFH	2.55055e-37	-0.570109	0.301	0.885	9.33525e-33
ZFP36	1.28485e-53	-0.594387	0.114	0.86	4.70266e-49
VAMP1	1.24762e-48	-0.611903	0.232	0.915	4.56641e-44
COX7A1	1.17264e-49	-0.615594	0.562	0.99	4.29199e-45
CARTPT	3.25045e-65	-0.665017	0.051	0.855	1.1897e-60
GADD45B	1.31525e-57	-0.707981	0.213	0.94	4.81394e-53
SCN1B	4.0693e-65	-0.773298	0.474	0.995	1.48941e-60
DEPP1	6.89534e-64	-0.781543	0.213	0.96	2.52376e-59
SERPINA3	1.37793e-60	-0.801642	0.246	0.965	5.04335e-56

## Sheet: Layer5
Supplementary Data 2-5. DEGS between samples ST01103 and ST01101 in layer 5. p-values were calculated based on a two-sided Wilcoxon Rank-Sum test and adjusted using Bonferroni correction.
	p_val	avg_log2FC	pct.1	pct.2	p_val_adj
MTRNR2L1	4.83134e-138	1.74133	0.999	0.623	1.76832e-133
MTRNR2L6	4.61938e-55	0.515557	0.784	0.46	1.69074e-50
MT1G	7.8299e-48	0.434977	0.876	0.721	2.86582e-43
NPY	1.70017e-27	0.384662	0.533	0.225	6.22279e-23
EDNRB	2.42968e-28	0.375829	0.605	0.366	8.89288e-24
HIPK2	4.55507e-44	0.369982	0.904	0.819	1.6672e-39
TF	9.30754e-35	0.353337	0.88	0.797	3.40665e-30
ID4	6.2635e-29	0.351816	0.733	0.605	2.2925e-24
SCD	9.83631e-58	0.349374	0.976	0.949	3.60019e-53
MT1F	4.74453e-26	0.348952	0.71	0.572	1.73655e-21
CD74	3.41913e-40	0.333448	0.953	0.92	1.25144e-35
DAAM2	2.15748e-22	0.32741	0.626	0.449	7.8966e-18
GJA1	2.10801e-59	0.321048	0.983	0.982	7.71554e-55
MAP4K4	1.04317e-27	0.31973	0.792	0.728	3.81811e-23
MBP	6.59466e-112	0.319649	1	0.996	2.41371e-107
BCAS1	3.74087e-24	0.318918	0.764	0.678	1.3692e-19
ERMN	1.61236e-21	0.310584	0.662	0.489	5.90139e-17
SREBF1	2.50635e-19	0.295217	0.637	0.507	9.1735e-15
PLP1	1.01665e-71	0.283645	0.999	0.996	3.72103e-67
APOE	1.95459e-98	0.281678	0.999	1	7.15398e-94
TRIL	8.99066e-19	0.28054	0.661	0.533	3.29067e-14
MT-ND4L	4.59065e-82	0.275975	0.998	0.996	1.68022e-77
KCNJ10	4.69492e-17	0.272909	0.657	0.558	1.71839e-12
MOBP	9.60008e-22	0.272094	0.835	0.772	3.51373e-17
APOC1	5.76488e-20	0.271309	0.697	0.649	2.11e-15
MT-ATP8	5.19233e-47	0.270405	0.99	0.989	1.90044e-42
QKI	1.89215e-39	0.269922	0.968	0.964	6.92547e-35
PLEKHH1	6.77132e-17	0.266669	0.61	0.496	2.47837e-12
FAM171B	1.71632e-29	0.265085	0.895	0.895	6.28189e-25
CPNE6	1.18999e-21	0.265003	0.781	0.746	4.35549e-17
ANLN	1.33391e-13	0.261889	0.486	0.348	4.88225e-09
STUM	2.6535e-16	0.259646	0.603	0.486	9.71208e-12
FABP7	6.60265e-20	0.258917	0.764	0.714	2.41664e-15
NTSR2	4.17282e-15	0.258594	0.594	0.489	1.5273e-10
MYRF	2.61451e-14	0.257211	0.595	0.493	9.56938e-10
FGFR3	6.99135e-20	0.25648	0.803	0.775	2.5589e-15
LPAR1	3.17417e-13	0.255493	0.515	0.373	1.16178e-08
YBX3	1.28033e-37	-0.250575	0.136	0.543	4.68614e-33
CAMK2G	3.43023e-26	-0.250922	0.834	0.986	1.2555e-21
PTPN5	9.91871e-22	-0.25095	0.657	0.92	3.63035e-17
SELENOH	5.1355e-23	-0.251285	0.777	0.964	1.87964e-18
SERPING1	4.9301e-25	-0.251299	0.282	0.685	1.80446e-20
LGI3	2.31108e-19	-0.251832	0.63	0.884	8.45879e-15
PLCB1	1.4218e-19	-0.252791	0.568	0.862	5.20393e-15
UQCRH	1.99731e-58	-0.252997	0.975	1	7.31035e-54
CCDC85A	2.61259e-24	-0.25362	0.319	0.717	9.56233e-20
TRNP1	2.26067e-20	-0.254197	0.433	0.797	8.27426e-16
GABRA1	7.7269e-27	-0.255353	0.844	0.982	2.82812e-22
IL1RL1	3.39561e-78	-0.255471	0.002	0.38	1.24283e-73
COX5A	3.99345e-34	-0.255516	0.876	0.978	1.46164e-29
COX7B	1.99395e-41	-0.256241	0.935	0.989	7.29807e-37
CDKN1A	3.47202e-36	-0.257264	0.171	0.605	1.27079e-31
ATP5MC3	3.10267e-40	-0.25755	0.905	0.986	1.13561e-35
TIMM10	2.67959e-24	-0.258036	0.353	0.75	9.80758e-20
CDC37	1.2569e-26	-0.260137	0.764	0.953	4.60037e-22
APOL2	3.08119e-20	-0.260659	0.508	0.848	1.12775e-15
PVALB	9.93668e-58	-0.260916	0.042	0.428	3.63693e-53
ISCU	2.97919e-32	-0.262583	0.861	0.978	1.09041e-27
ATP2B2	5.75227e-29	-0.26267	0.837	0.975	2.10539e-24
PGK 1.00	4.53375e-46	-0.262888	0.941	0.996	1.6594e-41
NDUFAB1	1.44589e-28	-0.263383	0.803	0.957	5.29211e-24
GRINA	2.52835e-41	-0.263921	0.894	0.978	9.25403e-37
PNKD	1.30429e-23	-0.264077	0.732	0.953	4.77382e-19
HINT1	9.27295e-77	-0.264152	0.987	0.996	3.39399e-72
C2orf74	4.67622e-23	-0.265217	0.419	0.819	1.71154e-18
LGI4	6.20224e-21	-0.265594	0.632	0.909	2.27008e-16
STAC2	6.71271e-28	-0.265657	0.303	0.739	2.45692e-23
TSC22D1	6.31613e-100	-0.266248	0.994	0.996	2.31177e-95
BTBD8	6.93734e-21	-0.266815	0.442	0.801	2.53914e-16
UGP2	9.58426e-27	-0.266925	0.767	0.971	3.50794e-22
CPNE4	1.20898e-27	-0.267648	0.26	0.67	4.425e-23
NAMPT	8.51469e-29	-0.267863	0.277	0.696	3.11646e-24
RASD1	2.60219e-32	-0.269116	0.864	0.989	9.52426e-28
COX17	1.16118e-22	-0.269981	0.603	0.902	4.25005e-18
ATP5MC1	3.18541e-28	-0.270012	0.769	0.964	1.16589e-23
DIRAS1	3.75965e-22	-0.270886	0.63	0.935	1.37607e-17
SLC25A5	7.88372e-22	-0.270968	0.642	0.92	2.88552e-17
NLK	1.57531e-22	-0.271275	0.539	0.859	5.76579e-18
PRDX5	2.16548e-51	-0.271324	0.946	0.996	7.92586e-47
DCTN2	6.18294e-28	-0.271561	0.752	0.946	2.26302e-23
MRPL21	1.21928e-25	-0.271683	0.367	0.779	4.46269e-21
MDH1	6.7238e-78	-0.272577	0.977	0.996	2.46098e-73
CCT4	8.41426e-24	-0.272977	0.663	0.928	3.0797e-19
MT1X	5.67267e-29	-0.274694	0.87	0.989	2.07626e-24
BEX5	2.15769e-24	-0.275301	0.684	0.917	7.89737e-20
MAP1LC3B	3.1979e-29	-0.275568	0.809	0.989	1.17046e-24
KCNQ5	1.34589e-24	-0.277391	0.385	0.783	4.92611e-20
VPS35	3.91984e-28	-0.277601	0.755	0.946	1.4347e-23
SCRT1	9.33416e-32	-0.278051	0.251	0.692	3.41639e-27
RASGRF1	8.69664e-25	-0.27836	0.418	0.808	3.18306e-20
C12orf57	2.68079e-28	-0.279263	0.782	0.975	9.81196e-24
ITGB1BP1	1.98712e-22	-0.280638	0.538	0.866	7.27305e-18
SNORC	2.2193e-28	-0.281002	0.324	0.746	8.12287e-24
SRGN	5.38899e-30	-0.281283	0.241	0.659	1.97242e-25
SLC24A2	4.23691e-28	-0.28133	0.777	0.964	1.55075e-23
CLEC2L	6.49862e-29	-0.282094	0.313	0.75	2.37856e-24
GALNT8	6.86261e-27	-0.283273	0.378	0.793	2.51178e-22
NAPEPLD	5.83834e-29	-0.28413	0.315	0.754	2.13689e-24
KCNS1	1.2126e-31	-0.287953	0.248	0.67	4.43826e-27
CLDN5	7.55226e-23	-0.288551	0.5	0.877	2.7642e-18
SLC25A12	2.41159e-25	-0.289045	0.487	0.855	8.82665e-21
BAALC-AS1	1.1524e-67	-0.289218	0.046	0.493	4.21789e-63
CCDC3	5.28444e-25	-0.289317	0.494	0.848	1.93416e-20
CRLF1	7.29582e-47	-0.28943	0.13	0.583	2.67034e-42
CHCHD2	2.29784e-58	-0.289694	0.942	0.996	8.41033e-54
KCNA2	2.22745e-24	-0.289726	0.589	0.888	8.15268e-20
SLC39A14	1.50489e-38	-0.290506	0.199	0.656	5.50806e-34
BAG3	1.61683e-30	-0.291284	0.286	0.707	5.91775e-26
ARF5	1.84361e-26	-0.291323	0.386	0.793	6.7478e-22
ACTR1B	1.03664e-26	-0.291766	0.635	0.931	3.79419e-22
HSPA5	4.0158e-27	-0.293065	0.666	0.942	1.46982e-22
NGEF	1.65711e-30	-0.293678	0.742	0.964	6.06517e-26
CAMK1D	2.14381e-27	-0.293752	0.645	0.942	7.84656e-23
ANXA6	1.24419e-43	-0.294666	0.872	0.993	4.55386e-39
ELMO1	1.99079e-24	-0.296354	0.6	0.924	7.2865e-20
COX14	1.76498e-27	-0.298084	0.655	0.946	6.46e-23
NME2	6.105e-36	-0.300572	0.829	0.978	2.23449e-31
LGALS3	3.03689e-27	-0.301787	0.419	0.833	1.11153e-22
MRPL33	2.93843e-28	-0.302207	0.597	0.884	1.0755e-23
CADPS2	1.52796e-26	-0.302714	0.447	0.833	5.5925e-22
NRN1	9.26979e-32	-0.303655	0.726	0.938	3.39284e-27
LGALS1	2.74916e-42	-0.3068	0.874	0.989	1.00622e-37
CCNI	4.73292e-40	-0.307577	0.858	0.993	1.7323e-35
FNDC4	2.22507e-29	-0.307629	0.408	0.841	8.14396e-25
DCTN3	1.82477e-28	-0.309073	0.641	0.942	6.67884e-24
NDUFB11	9.66364e-37	-0.309982	0.761	0.964	3.53699e-32
HSPA1A	3.91833e-28	-0.310185	0.637	0.953	1.43415e-23
GLRX	1.78222e-29	-0.311014	0.333	0.721	6.52309e-25
PRDM8	1.14943e-31	-0.311206	0.293	0.725	4.20703e-27
KCNC2	5.13979e-28	-0.312272	0.555	0.917	1.88121e-23
RIMS3	9.94604e-34	-0.314072	0.732	0.964	3.64035e-29
ACOT7	1.81897e-42	-0.316919	0.834	0.975	6.6576e-38
GAD1	3.78973e-26	-0.320825	0.439	0.837	1.38708e-21
CEBPD	1.06629e-28	-0.321855	0.46	0.844	3.90273e-24
DIRAS2	2.49028e-40	-0.324352	0.821	0.989	9.11468e-36
PART1	4.50448e-48	-0.325478	0.182	0.678	1.64869e-43
VWF	1.34892e-33	-0.325528	0.312	0.761	4.93717e-29
SOCS3	1.10973e-89	-0.326315	0.02	0.5	4.06173e-85
ALDOA	8.64229e-39	-0.326393	0.27	0.714	3.16317e-34
CHI3L1	2.5791e-35	-0.334701	0.368	0.833	9.43975e-31
C11orf96	5.82309e-34	-0.33586	0.32	0.772	2.13131e-29
S100A8	2.63475e-91	-0.337848	0.024	0.525	9.64346e-87
ABTB1	9.44324e-35	-0.338027	0.446	0.866	3.45632e-30
HSPA8	2.39167e-112	-0.339817	0.983	0.996	8.75375e-108
PAK1	1.77497e-48	-0.340006	0.83	0.993	6.49657e-44
NEFM	7.51006e-55	-0.344086	0.878	0.989	2.74876e-50
FOS	3.69147e-70	-0.344169	0.082	0.591	1.35111e-65
NSG1	3.14821e-33	-0.345906	0.544	0.913	1.15228e-28
GABRG2	8.9241e-41	-0.348456	0.729	0.982	3.26631e-36
RPH3A	5.28186e-35	-0.348766	0.46	0.899	1.93321e-30
GABRD	1.09704e-33	-0.348882	0.54	0.913	4.01527e-29
ZNF365	1.37331e-37	-0.349636	0.547	0.917	5.02644e-33
OXR1	3.04414e-38	-0.349793	0.695	0.971	1.11418e-33
FAM3C	5.173e-41	-0.350582	0.732	0.96	1.89337e-36
IFITM3	1.44984e-48	-0.353032	0.831	0.986	5.30655e-44
RCAN2	9.28524e-39	-0.354069	0.704	0.957	3.39849e-34
IPCEF1	4.31304e-36	-0.359501	0.497	0.877	1.57862e-31
RGS4	1.03377e-58	-0.361542	0.857	0.986	3.78369e-54
HAPLN4	1.02211e-50	-0.362413	0.211	0.743	3.74103e-46
ATP1A1	1.2654e-86	-0.365206	0.947	0.996	4.63148e-82
SMYD2	5.8623e-37	-0.371072	0.389	0.826	2.14566e-32
S100A9	1.48805e-98	-0.371399	0.029	0.569	5.44642e-94
PCSK1	1.8779e-59	-0.372876	0.176	0.725	6.8733e-55
TESPA1	2.99452e-41	-0.376072	0.345	0.801	1.09602e-36
H2AFZ	3.64276e-55	-0.376144	0.8	0.982	1.33329e-50
CABP1	6.08434e-67	-0.37944	0.882	0.986	2.22693e-62
SEPTIN5	1.41464e-43	-0.382042	0.334	0.812	5.17772e-39
RORB	1.1601e-44	-0.386025	0.316	0.804	4.24607e-40
CPLX1	1.49018e-60	-0.386273	0.821	0.986	5.45419e-56
IFITM2	1.24014e-41	-0.388436	0.446	0.899	4.53903e-37
TNFRSF6B	1.1664e-57	-0.392522	0.18	0.717	4.26914e-53
CHGA	2.40147e-75	-0.40432	0.897	0.993	8.78961e-71
CAMKK2	6.31946e-47	-0.406725	0.569	0.924	2.31299e-42
NEFH	5.50676e-45	-0.410194	0.382	0.851	2.01553e-40
ANGPTL4	1.88478e-55	-0.417621	0.261	0.801	6.89848e-51
VAMP1	3.52221e-52	-0.423661	0.318	0.837	1.28916e-47
GADD45A	6.6412e-80	-0.434392	0.125	0.725	2.43075e-75
PCP4	7.75323e-43	-0.434493	0.576	0.942	2.83776e-38
CHGB	8.46576e-55	-0.442862	0.642	0.953	3.09855e-50
F3	4.63134e-56	-0.460189	0.305	0.841	1.69512e-51
TUBB2B	3.16699e-67	-0.464436	0.731	0.982	1.15915e-62
ZFP36	9.6248e-97	-0.504961	0.121	0.783	3.52277e-92
SCN1B	2.09225e-72	-0.541257	0.514	0.96	7.65785e-68
COX7A1	8.59317e-83	-0.567675	0.633	0.975	3.14519e-78
CARTPT	8.52373e-138	-0.568144	0.048	0.783	3.11977e-133
HAMP	1.01396e-106	-0.580431	0.119	0.801	3.71121e-102
GADD45B	8.4993e-105	-0.643058	0.222	0.913	3.11083e-100
SERPINA3	1.53411e-126	-0.784716	0.254	0.967	5.615e-122
DEPP1	2.27725e-143	-0.801594	0.178	0.964	8.33496e-139

## Sheet: Layer6
Supplementary Data 2-6. DEGS between samples ST01103 and ST01101 in layer 6. p-values were calculated based on a two-sided Wilcoxon Rank-Sum test and adjusted using Bonferroni correction.
	p_val	avg_log2FC	pct.1	pct.2	p_val_adj
MTRNR2L1	1.22442e-139	1.81289	0.998	0.385	4.4815e-135
NPY	3.77445e-35	0.507708	0.567	0.167	1.38149e-30
MTRNR2L6	8.0368e-38	0.502909	0.649	0.25	2.94155e-33
MT1G	3.25326e-31	0.429614	0.786	0.486	1.19073e-26
SREBF1	3.76423e-29	0.417602	0.605	0.27	1.37775e-24
ID4	2.7831e-27	0.405885	0.649	0.336	1.01864e-22
BCAS1	2.79044e-29	0.404999	0.84	0.557	1.02133e-24
TF	3.35512e-29	0.391538	0.874	0.664	1.22801e-24
MAP4K4	1.47702e-27	0.379026	0.792	0.552	5.40604e-23
HIPK2	5.57027e-32	0.37142	0.872	0.69	2.03878e-27
MYRF	6.69212e-22	0.370703	0.59	0.307	2.44938e-17
MID1IP1	4.06264e-24	0.36415	0.74	0.511	1.48697e-19
MT1F	1.52146e-21	0.358687	0.618	0.328	5.5687e-17
SCD	1.85744e-40	0.353342	0.971	0.856	6.79842e-36
ERMN	5.5101e-19	0.350483	0.662	0.425	2.01675e-14
LPAR1	7.31815e-20	0.350475	0.576	0.302	2.67852e-15
MOBP	3.70139e-25	0.337636	0.882	0.718	1.35475e-20
MT-ND6	1.79349e-21	0.334965	0.737	0.5	6.56435e-17
SLC44A1	8.91425e-20	0.331636	0.708	0.48	3.2627e-15
MT-ND4L	7.33412e-72	0.31699	0.996	0.951	2.68436e-67
SGK1	6.73266e-17	0.312334	0.55	0.305	2.46422e-12
ERBIN	4.78345e-17	0.302775	0.655	0.445	1.75079e-12
ENPP2	3.81531e-14	0.299561	0.592	0.391	1.39644e-09
OLIG1	3.16131e-18	0.299108	0.782	0.586	1.15707e-13
MT-ATP8	3.67976e-34	0.298614	0.977	0.876	1.34683e-29
CPNE6	2.53474e-16	0.295633	0.664	0.466	9.27741e-12
PEG10	5.88848e-19	0.28882	0.824	0.672	2.15524e-14
PPP1R14A	2.44454e-15	0.287321	0.737	0.549	8.94725e-11
EDNRB	1.50015e-16	0.285449	0.427	0.175	5.49069e-12
QKI	1.40982e-30	0.282989	0.971	0.868	5.16007e-26
STUM	2.37556e-14	0.280855	0.479	0.259	8.69478e-10
ANLN	1.987e-13	0.279637	0.502	0.287	7.27261e-09
CNDP1	3.74023e-13	0.278333	0.517	0.328	1.36896e-08
GPRC5B	5.75534e-28	0.278115	0.956	0.851	2.10651e-23
PAQR6	1.97526e-15	0.276935	0.803	0.592	7.22965e-11
TRIL	3.00267e-13	0.274687	0.557	0.371	1.09901e-08
CPLX3	4.48439e-18	0.27319	0.298	0.06	1.64133e-13
CERCAM	2.01582e-13	0.270609	0.639	0.448	7.37811e-09
DAAM2	5.65579e-13	0.269639	0.597	0.391	2.07008e-08
KRT17	9.62896e-12	0.266521	0.574	0.371	3.52429e-07
CD74	1.31411e-19	0.265654	0.908	0.793	4.80978e-15
CLDN11	4.59382e-12	0.259069	0.693	0.5	1.68138e-07
FAM171B	7.30838e-17	0.258322	0.842	0.693	2.67494e-12
MMD	5.27822e-13	0.258257	0.679	0.552	1.93188e-08
LAMP2	2.2614e-13	0.258195	0.765	0.598	8.27697e-09
PSAT1	6.9244e-13	0.257684	0.662	0.46	2.5344e-08
ERBB3	2.03763e-12	0.257337	0.347	0.152	7.45791e-08
DIRAS3	1.66924e-14	0.256403	0.302	0.095	6.10959e-10
MBP	2.04581e-94	0.255104	1	1	7.48788e-90
NKX6-2	3.30903e-11	0.251422	0.569	0.391	1.21114e-06
UQCR10	5.16625e-34	-0.250349	0.912	0.96	1.8909e-29
ATP5MC3	1.51633e-22	-0.250413	0.813	0.917	5.54992e-18
TGFBR3L	1.67362e-12	-0.251008	0.298	0.537	6.1256e-08
ACTR1B	7.38885e-14	-0.251271	0.508	0.716	2.70439e-09
CD14	5.4122e-15	-0.251911	0.166	0.408	1.98092e-10
PGK 1.00	1.86755e-27	-0.25313	0.872	0.957	6.8354e-23
COX14	1.11119e-13	-0.253709	0.552	0.759	4.06706e-09
RBFOX1	1.01592e-16	-0.25634	0.672	0.83	3.71837e-12
HSPA5	6.79755e-15	-0.258831	0.573	0.764	2.48797e-10
HINT1	9.29069e-48	-0.259299	0.954	0.98	3.40048e-43
DIRAS1	1.59657e-13	-0.262645	0.454	0.675	5.84361e-09
CCNI	1.25798e-22	-0.262698	0.798	0.891	4.60433e-18
ARF5	1.56928e-15	-0.264434	0.26	0.52	5.74373e-11
SLCO4A1	2.7505e-17	-0.265003	0.145	0.394	1.00671e-12
ITGB1BP1	2.02553e-13	-0.266322	0.385	0.618	7.41365e-09
IL1RL1	3.70276e-34	-0.268556	0	0.256	1.35525e-29
HSPB1	4.76654e-21	-0.268871	0.771	0.902	1.7446e-16
SOCS3	3.54002e-29	-0.268934	0.021	0.276	1.29568e-24
CLEC2L	1.86897e-16	-0.269051	0.21	0.468	6.84062e-12
GRASP	1.43859e-13	-0.269589	0.261	0.489	5.26537e-09
VSTM2L	2.26955e-15	-0.271196	0.426	0.675	8.30679e-11
ABTB1	1.61673e-14	-0.271487	0.33	0.578	5.91739e-10
RIMS3	7.84729e-17	-0.271726	0.615	0.805	2.87219e-12
BAG3	1.82848e-17	-0.27272	0.193	0.468	6.69243e-13
GAP43	5.35994e-31	-0.273956	0.857	0.951	1.96179e-26
EPHB6	9.04887e-17	-0.275726	0.601	0.805	3.31198e-12
HAPLN4	2.05246e-21	-0.276647	0.124	0.411	7.51222e-17
PAK1	2.58365e-20	-0.278242	0.714	0.851	9.45643e-16
ISCU	5.25856e-22	-0.278458	0.733	0.894	1.92469e-17
PI4KA	9.74302e-31	-0.278648	0.851	0.94	3.56604e-26
CRLF1	3.80206e-24	-0.279083	0.09	0.371	1.39159e-19
CADPS2	3.86532e-15	-0.279196	0.296	0.557	1.41474e-10
SLC39A10	4.68895e-18	-0.280788	0.647	0.842	1.7162e-13
CHGA	2.0308e-27	-0.282457	0.828	0.948	7.43293e-23
MT1X	2.1024e-23	-0.282755	0.8	0.911	7.69499e-19
KCNC2	4.84329e-15	-0.282975	0.332	0.563	1.77269e-10
CHI3L1	1.3124e-16	-0.283071	0.235	0.5	4.80351e-12
OPN3	3.60903e-19	-0.283552	0.16	0.434	1.32094e-14
ZNF365	1.2997e-15	-0.283893	0.462	0.693	4.75702e-11
SLC39A14	4.00513e-21	-0.284079	0.113	0.385	1.46592e-16
VPS13D	6.79624e-15	-0.284296	0.351	0.606	2.48749e-10
LAMP5	4.18893e-17	-0.28568	0.315	0.603	1.53319e-12
NEFM	3.79544e-27	-0.286072	0.802	0.905	1.38917e-22
NME2	3.98014e-22	-0.287858	0.719	0.885	1.45677e-17
TSC22D1	2.66308e-75	-0.289018	0.979	0.997	9.74712e-71
ANXA6	1.71605e-25	-0.289606	0.763	0.897	6.2809e-21
RGS4	3.43084e-28	-0.289626	0.807	0.905	1.25572e-23
NPTX2	7.34003e-19	-0.290064	0.166	0.437	2.68653e-14
FCGR3A	1.16633e-21	-0.290091	0.116	0.394	4.26888e-17
FOS	3.21142e-28	-0.292039	0.061	0.359	1.17541e-23
HSPA1A	5.65688e-17	-0.294923	0.515	0.77	2.07047e-12
YBX3	1.71436e-22	-0.295181	0.115	0.402	6.27474e-18
PDP1	2.71027e-20	-0.296838	0.615	0.816	9.91985e-16
ATP1A1	3.70935e-41	-0.297363	0.887	0.963	1.35766e-36
LGALS3	2.14005e-18	-0.298763	0.294	0.583	7.83278e-14
S100A1	3.22214e-19	-0.299806	0.565	0.802	1.17934e-14
SRGN	8.84902e-20	-0.300039	0.179	0.474	3.23883e-15
BAALC-AS1	1.57866e-35	-0.302814	0.021	0.325	5.77807e-31
H2AFZ	8.82976e-21	-0.304945	0.645	0.787	3.23178e-16
UGP2	1.52047e-23	-0.309292	0.677	0.868	5.56506e-19
SEPTIN5	2.29032e-19	-0.313487	0.26	0.563	8.38281e-15
CHCHD2	4.22917e-46	-0.315355	0.884	0.968	1.54792e-41
VWF	1.98062e-19	-0.317545	0.233	0.523	7.24928e-15
PRDX5	2.23267e-39	-0.318983	0.84	0.937	8.17178e-35
NRN1	1.36923e-20	-0.321851	0.506	0.747	5.01153e-16
GABRG2	5.34952e-22	-0.333163	0.546	0.776	1.95798e-17
GAD1	1.0744e-20	-0.336007	0.242	0.54	3.93241e-16
C11orf96	9.75956e-22	-0.337507	0.233	0.546	3.5721e-17
NEFH	1.61109e-21	-0.340187	0.258	0.555	5.89674e-17
IFITM2	1.86112e-21	-0.341282	0.357	0.67	6.81188e-17
ACOT7	2.90155e-27	-0.343185	0.643	0.868	1.062e-22
LGALS1	1.82078e-33	-0.343895	0.725	0.894	6.66425e-29
HSPA8	3.14883e-89	-0.350182	0.968	0.997	1.1525e-84
OXR1	8.86523e-26	-0.354674	0.544	0.779	3.24476e-21
CAMK1D	1.56439e-26	-0.360189	0.502	0.776	5.72581e-22
CCDC3	8.03577e-24	-0.361875	0.363	0.664	2.94117e-19
S100A8	1.89588e-38	-0.363027	0.032	0.368	6.93911e-34
GABRD	1.86217e-24	-0.367251	0.382	0.681	6.81573e-20
KCNS1	4.71192e-30	-0.371434	0.155	0.506	1.72461e-25
VAMP1	9.38058e-30	-0.379468	0.206	0.578	3.43338e-25
ZFP36	6.05841e-32	-0.381049	0.115	0.468	2.21744e-27
CABP1	3.07605e-49	-0.385778	0.815	0.954	1.12586e-44
CLDN5	3.63953e-27	-0.404953	0.353	0.69	1.33211e-22
CPLX1	3.50749e-46	-0.433308	0.668	0.897	1.28378e-41
TNFRSF6B	9.64926e-36	-0.437853	0.122	0.503	3.53173e-31
ANGPTL4	6.66263e-37	-0.440203	0.156	0.56	2.43859e-32
GADD45A	4.64748e-39	-0.440698	0.103	0.483	1.70103e-34
IFITM3	6.91382e-56	-0.445639	0.746	0.951	2.53053e-51
S100A9	4.80889e-55	-0.454123	0.025	0.457	1.7601e-50
CAMKK2	2.34888e-39	-0.464902	0.424	0.807	8.59714e-35
F3	1.27405e-38	-0.476293	0.282	0.681	4.66314e-34
CHGB	8.21978e-44	-0.487308	0.494	0.833	3.00852e-39
TUBB2B	2.87584e-46	-0.491974	0.563	0.879	1.05259e-41
TESPA1	3.76016e-40	-0.491995	0.3	0.71	1.37626e-35
SCN1B	9.36263e-44	-0.500785	0.387	0.782	3.42682e-39
COX7A1	1.12315e-55	-0.518662	0.578	0.885	4.11084e-51
CARTPT	3.01984e-66	-0.520542	0.025	0.52	1.10529e-61
CCK	1.68625e-96	-0.559916	0.865	0.989	6.17185e-92
HAMP	4.87711e-65	-0.597297	0.08	0.603	1.78507e-60
GADD45B	2.18831e-60	-0.613127	0.166	0.684	8.00945e-56
DEPP1	6.56499e-96	-0.81629	0.094	0.767	2.40285e-91
SERPINA3	8.16111e-99	-0.847929	0.153	0.848	2.98705e-94
