# Supplementary material for: A single-cell and spatial RNA-seq database for Alzheimer’s disease (ssREAD)
Source: Nat Commun. 2024 Jun 6;15:4710. doi: 10.1038/s41467-024-49133-z (PMC11156951; doi:10.1038/s41467-024-49133-z)
Supplement: Supplementary file 6 — Supplementary Data 3 [file 41467_2024_49133_MOESM6_ESM.xlsx]

## Sheet: White Matter
Supplementary Data 3-1. DEGS between samples ST01102 and ST01104 in white matter. p-values were calculated based on a two-sided Wilcoxon Rank-Sum test and adjusted using Bonferroni correction.
	p_val	avg_log2FC	pct.1	pct.2	p_val_adj
SERPINA3	1.00917e-98	1.67524	0.782	0.013	3.69364e-94
CRYAB	6.33805e-96	1.57106	0.841	0.088	2.31979e-91
PLP1	1.78394e-83	1.3784	0.848	0.145	6.52941e-79
SPP1	1.14007e-69	1.26714	0.656	0.035	4.17279e-65
HSPB1	4.5696e-71	1.2185	0.729	0.079	1.67252e-66
FTL	1.77736e-70	1.05456	0.927	0.334	6.5053e-66
C1QB	7.84921e-54	1.03311	0.566	0.035	2.87289e-49
GFAP	1.00365e-82	0.998568	0.963	0.432	3.67347e-78
CHI3L1	8.31834e-53	0.989813	0.547	0.028	3.0446e-48
HSPA1A	4.86596e-51	0.987023	0.561	0.041	1.78099e-46
TPT1	2.77404e-51	0.974668	0.785	0.211	1.01532e-46
SOD2	1.9408e-50	0.974525	0.62	0.082	7.1035e-46
CD74	3.07495e-47	0.960506	0.544	0.05	1.12546e-42
RPS23	1.20581e-48	0.948114	0.773	0.177	4.41339e-44
QDPR	1.22654e-49	0.946698	0.616	0.079	4.48927e-45
RPS19	6.13528e-49	0.945614	0.738	0.177	2.24557e-44
RPLP1	1.37507e-47	0.937326	0.814	0.24	5.03288e-43
TUBA1A	6.02069e-48	0.937061	0.743	0.167	2.20363e-43
HSPA8	2.15881e-49	0.936944	0.71	0.142	7.90147e-45
PTMA	9.61637e-49	0.935749	0.715	0.142	3.51969e-44
DBNDD2	5.87826e-46	0.91026	0.53	0.041	2.1515e-41
FAU	3.69902e-46	0.907799	0.7	0.148	1.35388e-41
B2M	6.91657e-45	0.904978	0.645	0.117	2.53153e-40
RPL30	1.72739e-46	0.904601	0.708	0.164	6.32244e-42
RPL23A	1.68314e-44	0.895555	0.677	0.132	6.16048e-40
RPS29	2.21054e-44	0.894442	0.738	0.183	8.09078e-40
HSP90AA1	2.00227e-46	0.889832	0.838	0.284	7.32852e-42
IFITM3	2.8503e-47	0.88842	0.618	0.091	1.04324e-42
RPSA	2.57967e-44	0.883092	0.648	0.12	9.44186e-40
RPL26	1.85705e-45	0.87799	0.716	0.155	6.797e-41
RPL18A	1.95306e-44	0.876374	0.71	0.148	7.14839e-40
RPL21	4.25439e-43	0.875112	0.749	0.183	1.55715e-38
RPL29	9.70522e-44	0.874807	0.679	0.145	3.55221e-39
RPL13	4.59255e-42	0.865867	0.782	0.24	1.68092e-37
RPL28	1.07997e-40	0.865015	0.795	0.233	3.9528e-36
RPL39	2.94262e-43	0.8618	0.684	0.148	1.07703e-38
RPS2	1.27811e-44	0.860634	0.648	0.114	4.67801e-40
MT-ND4L	8.50971e-42	0.859861	0.795	0.237	3.11464e-37
RPS14	4.68438e-42	0.859595	0.71	0.174	1.71453e-37
CNP	1.12138e-42	0.859403	0.544	0.063	4.10437e-38
PEA15	1.38657e-42	0.857456	0.731	0.177	5.075e-38
RPS9	3.75777e-45	0.85714	0.646	0.114	1.37538e-40
DBI	1.62542e-43	0.85592	0.549	0.063	5.94921e-39
MOBP	1.11316e-42	0.852476	0.505	0.041	4.07427e-38
RPS17	4.27882e-43	0.848972	0.585	0.091	1.56609e-38
C1QA	9.91967e-42	0.848448	0.429	0.006	3.6307e-37
RPL35	3.77337e-40	0.847776	0.705	0.18	1.38109e-35
HSP90B1	1.50264e-43	0.847371	0.53	0.05	5.49982e-39
RPL13A	5.68719e-41	0.847362	0.726	0.189	2.08157e-36
RPS6	5.63258e-42	0.844488	0.729	0.18	2.06158e-37
C3	2.42222e-41	0.844375	0.446	0.016	8.86556e-37
RPS28	9.59971e-40	0.839997	0.796	0.249	3.51359e-35
RPS12	6.77538e-40	0.839268	0.778	0.237	2.47986e-35
RPS13	2.7265e-41	0.836888	0.658	0.136	9.97926e-37
RPS15	1.13288e-37	0.835284	0.79	0.252	4.14646e-33
SEPTIN4	7.1728e-41	0.827434	0.528	0.06	2.62532e-36
RPLP0	1.53309e-40	0.826528	0.559	0.082	5.61128e-36
RPL6	7.32348e-40	0.825608	0.603	0.11	2.68047e-35
RPL7	4.54382e-40	0.824443	0.573	0.091	1.66308e-35
RPL34	3.82479e-36	0.822899	0.765	0.23	1.39991e-31
APLP1	5.90571e-41	0.818842	0.622	0.123	2.16155e-36
CTSB	6.43015e-41	0.817797	0.557	0.079	2.3535e-36
CD81	9.24638e-42	0.817402	0.652	0.139	3.38427e-37
CLDND1	1.94646e-41	0.813037	0.513	0.047	7.12425e-37
RPS3A	3.09517e-40	0.813015	0.713	0.18	1.13286e-35
EIF1	2.09585e-39	0.806855	0.719	0.189	7.671e-35
DPYSL2	1.84889e-38	0.80439	0.716	0.192	6.76712e-34
RPL10	4.12979e-37	0.802635	0.746	0.208	1.51154e-32
RPS16	2.06591e-38	0.797627	0.645	0.142	7.56143e-34
NUPR1	1.09119e-39	0.796416	0.433	0.016	3.99386e-35
HSP90AB1	2.08133e-35	0.791636	0.771	0.237	7.61786e-31
RPS15A	1.99581e-37	0.791628	0.578	0.107	7.30486e-33
RPLP2	2.38196e-36	0.789085	0.7	0.189	8.71823e-32
PLEKHB1	4.94744e-37	0.787401	0.607	0.129	1.81081e-32
RPL15	1.72693e-35	0.784449	0.66	0.164	6.32073e-31
RPS18	2.8676e-35	0.782856	0.731	0.211	1.04957e-30
RPL5	2.33019e-37	0.777588	0.583	0.11	8.52873e-33
RPL19	3.02643e-36	0.771956	0.694	0.189	1.10771e-31
RPS27A	7.10656e-34	0.770564	0.745	0.224	2.60107e-29
TSC22D4	3.91311e-37	0.770203	0.533	0.079	1.43224e-32
RPS5	1.50023e-39	0.769275	0.57	0.088	5.49098e-35
RPL9	9.00843e-36	0.769187	0.711	0.192	3.29718e-31
RPL31	3.34509e-34	0.768151	0.716	0.199	1.22434e-29
RPL11	4.24508e-38	0.76795	0.615	0.12	1.55374e-33
TMSB4X	7.95048e-34	0.767637	0.857	0.353	2.90996e-29
RPS24	5.51081e-35	0.76586	0.711	0.202	2.01701e-30
S100B	3.71559e-36	0.764001	0.639	0.139	1.35994e-31
RPL37	9.94694e-34	0.763712	0.792	0.287	3.64068e-29
RPL36A	3.20483e-36	0.763655	0.63	0.139	1.173e-31
RPL3	1.37771e-36	0.762554	0.644	0.155	5.04255e-32
CD63	3.83688e-36	0.762208	0.534	0.085	1.40434e-31
PPDPF	2.52694e-38	0.758886	0.518	0.066	9.24887e-34
RPS8	1.87444e-32	0.752087	0.707	0.215	6.86064e-28
RPL18	2.21387e-35	0.749091	0.646	0.155	8.10298e-31
RPL24	3.37876e-36	0.746489	0.661	0.164	1.23666e-31
RPL38	5.29937e-33	0.745239	0.723	0.211	1.93962e-28
C1QC	1.34684e-33	0.742117	0.385	0.019	4.92955e-29
DYNLL1	1.21992e-33	0.740751	0.651	0.164	4.46502e-29
RACK1	6.19387e-36	0.739934	0.521	0.079	2.26702e-31
RPL32	5.01928e-32	0.738374	0.783	0.274	1.8371e-27
SPARC	7.82077e-35	0.737395	0.379	0.009	2.86248e-30
APOD	6.9492e-35	0.735047	0.638	0.155	2.54347e-30
RPL7A	2.51994e-34	0.733958	0.649	0.17	9.22324e-30
NDRG1	2.29439e-35	0.730039	0.464	0.05	8.39771e-31
SOD1	2.5714e-35	0.729768	0.614	0.132	9.41158e-31
STMN1	1.1083e-32	0.728894	0.671	0.186	4.0565e-28
RPL8	5.04076e-34	0.728828	0.649	0.167	1.84497e-29
RPS11	1.09231e-32	0.727056	0.688	0.196	3.99798e-28
H3F3B	7.25819e-35	0.726919	0.47	0.054	2.65657e-30
RPL37A	5.34656e-30	0.723677	0.855	0.363	1.95689e-25
OAZ1	3.82196e-34	0.72348	0.612	0.145	1.39888e-29
RPL41	2.82097e-29	0.720756	0.855	0.35	1.0325e-24
NACA	9.50806e-34	0.717925	0.555	0.11	3.48004e-29
GPM6B	8.96483e-32	0.713252	0.675	0.186	3.28122e-27
SELENOP	2.3e-31	0.712811	0.38	0.025	8.41824e-27
HLA-B	3.74213e-34	0.712588	0.5	0.073	1.36966e-29
RPS7	9.5437e-33	0.708974	0.549	0.11	3.49309e-28
HIPK2	6.26256e-34	0.708017	0.484	0.066	2.29216e-29
SELENOW	4.89175e-32	0.707322	0.716	0.218	1.79043e-27
CAMK2N1	1.97264e-33	0.706919	0.606	0.142	7.22006e-29
RPL17	2.24373e-30	0.705855	0.701	0.211	8.21227e-26
ABCA2	1.73451e-31	0.705121	0.39	0.032	6.34847e-27
RPL14	2.47839e-33	0.704273	0.565	0.117	9.07116e-29
MTCH1	4.98675e-33	0.701278	0.587	0.123	1.8252e-28
MGST1	3.92536e-32	0.697076	0.418	0.041	1.43672e-27
RPS21	5.0012e-29	0.696467	0.723	0.23	1.83049e-24
UBA52	1.28046e-32	0.696295	0.648	0.167	4.68661e-28
RPS3	2.3331e-33	0.696193	0.6	0.136	8.53938e-29
CTSD	2.20131e-33	0.694662	0.598	0.132	8.05702e-29
TUBA1B	8.37402e-27	0.692925	0.794	0.287	3.06498e-22
YWHAQ	8.08904e-32	0.692686	0.457	0.063	2.96067e-27
PPP1R14A	6.066e-33	0.692504	0.372	0.013	2.22022e-28
AQP4	1.10124e-33	0.692298	0.624	0.139	4.03065e-29
STMN4	7.44596e-33	0.689042	0.434	0.044	2.7253e-28
RPL12	4.6781e-32	0.687618	0.532	0.101	1.71223e-27
MTRNR2L10	1.42361e-32	0.686895	0.622	0.148	5.21054e-28
SERF2	1.05072e-30	0.686541	0.623	0.161	3.84572e-26
TUBB2B	5.18534e-33	0.685773	0.546	0.107	1.89789e-28
GSN	2.29044e-30	0.68484	0.401	0.041	8.38323e-26
RPL22	1.40262e-31	0.684431	0.585	0.132	5.13373e-27
PSAP	1.26025e-27	0.683862	0.781	0.29	4.61265e-23
PFN1	7.43018e-33	0.683668	0.426	0.041	2.71952e-28
ATP6V0C	4.23274e-29	0.683083	0.703	0.215	1.54923e-24
RPS27	4.32941e-26	0.681912	0.802	0.303	1.58461e-21
PTGES3	6.6215e-32	0.680846	0.48	0.073	2.42354e-27
PKM	3.57086e-30	0.6791	0.665	0.186	1.30697e-25
COX7C	3.05415e-30	0.678513	0.621	0.164	1.11785e-25
RPS25	1.4909e-29	0.678355	0.686	0.208	5.45683e-25
RPL10A	8.51228e-33	0.678016	0.532	0.101	3.11558e-28
PIP4K2A	2.22405e-31	0.67617	0.39	0.028	8.14023e-27
GAPDH	1.7761e-22	0.675299	0.891	0.401	6.5007e-18
RPL27	1.16561e-30	0.675043	0.593	0.142	4.26626e-26
FTH1	8.22848e-33	0.673343	0.936	0.495	3.01171e-28
SNHG6	7.65762e-32	0.670567	0.483	0.076	2.80276e-27
SYP	1.69509e-30	0.670235	0.628	0.161	6.2042e-26
COPS9	1.15811e-32	0.668509	0.574	0.12	4.23879e-28
ATP5ME	4.26184e-31	0.667759	0.609	0.158	1.55988e-26
ITM2B	1.2623e-28	0.667735	0.674	0.196	4.62015e-24
ITM2C	6.10888e-30	0.667	0.66	0.186	2.23591e-25
RPS20	1.50858e-30	0.663039	0.58	0.132	5.52156e-26
MAP4K4	1.25419e-31	0.662255	0.403	0.035	4.59046e-27
HSPA5	5.7799e-31	0.661665	0.383	0.028	2.1155e-26
ADIRF	3.00587e-30	0.65865	0.572	0.132	1.10018e-25
EEF1A1	4.47548e-26	0.657224	0.875	0.413	1.63807e-21
UBB	1.25275e-24	0.655737	0.782	0.3	4.58518e-20
PPIA	2.67217e-26	0.652344	0.686	0.218	9.7804e-22
THY1	5.67026e-28	0.652132	0.674	0.211	2.07537e-23
EFHD1	1.18478e-28	0.649328	0.332	0.013	4.33641e-24
RPL35A	2.19295e-29	0.648169	0.648	0.18	8.02641e-25
AHCYL1	3.6412e-29	0.647639	0.49	0.091	1.33271e-24
CALR	2.77463e-30	0.647362	0.437	0.057	1.01554e-25
RPL4	3.20295e-26	0.646853	0.72	0.252	1.17231e-21
POLR2L	2.10315e-31	0.646198	0.451	0.06	7.69775e-27
FAM107A	1.13721e-23	0.644947	0.78	0.3	4.16229e-19
DTNA	4.79868e-29	0.642416	0.486	0.095	1.75637e-24
YWHAZ	1.93622e-29	0.642175	0.608	0.161	7.08675e-25
EEF1B2	2.67009e-31	0.640531	0.455	0.063	9.77279e-27
ENO1	5.40255e-28	0.640292	0.625	0.174	1.97739e-23
CFL1	5.6207e-28	0.638147	0.678	0.205	2.05723e-23
HLA-A	1.77326e-27	0.635408	0.388	0.047	6.4903e-23
VIM	2.06476e-27	0.635127	0.582	0.151	7.55723e-23
SIRT2	2.93113e-30	0.632677	0.389	0.035	1.07282e-25
HSPD1	1.60583e-29	0.632608	0.368	0.025	5.8775e-25
MYL6	1.70531e-28	0.63082	0.552	0.126	6.24162e-24
TMBIM6	1.05014e-28	0.62965	0.465	0.079	3.84362e-24
PMP2	2.90343e-28	0.629557	0.371	0.035	1.06268e-23
RPL23	1.25777e-29	0.627798	0.513	0.098	4.60355e-25
QKI	1.14777e-29	0.627758	0.514	0.101	4.20096e-25
BCAS1	9.94512e-29	0.62775	0.458	0.076	3.64001e-24
ARPP19	5.90489e-28	0.62761	0.591	0.155	2.16125e-23
PRNP	3.70083e-27	0.627371	0.649	0.192	1.35454e-22
HNRNPA1	7.58802e-30	0.62737	0.431	0.057	2.77729e-25
MBP	1.34966e-36	0.62607	0.957	0.568	4.93991e-32
FXYD6	2.41769e-27	0.625875	0.506	0.11	8.849e-23
CALM3	3.49954e-23	0.624081	0.763	0.284	1.28087e-18
SKP1	2.94852e-27	0.621418	0.586	0.148	1.07919e-22
TF	1.16915e-27	0.621342	0.343	0.022	4.27922e-23
MARCKSL1	3.53876e-28	0.62117	0.411	0.054	1.29522e-23
RPL36AL	5.50983e-29	0.620941	0.414	0.05	2.01665e-24
LHPP	2.89964e-28	0.620785	0.355	0.025	1.0613e-23
RPS4X	7.31888e-28	0.617914	0.594	0.161	2.67878e-23
HINT1	9.93197e-28	0.617385	0.529	0.12	3.6352e-23
TOMM7	2.87018e-28	0.61571	0.598	0.158	1.05051e-23
RTN3	4.16128e-25	0.612422	0.633	0.199	1.52307e-20
ANK2	4.35781e-29	0.612127	0.472	0.082	1.595e-24
SUN2	2.519e-28	0.611657	0.383	0.038	9.21979e-24
TIMP2	6.4558e-29	0.611411	0.417	0.054	2.36289e-24
NCAM1	4.46959e-27	0.610296	0.476	0.098	1.63591e-22
MIF	1.44999e-25	0.609602	0.636	0.189	5.30711e-21
NDRG2	1.95289e-25	0.609515	0.694	0.227	7.14777e-21
UQCRB	1.95048e-27	0.609387	0.613	0.17	7.13894e-23
FAIM2	3.18346e-26	0.607821	0.581	0.158	1.16518e-21
ATP5F1E	5.21309e-27	0.607	0.65	0.196	1.90804e-22
HNRNPA2B1	2.53389e-28	0.606892	0.501	0.101	9.27429e-24
RTL8C	4.64665e-28	0.606209	0.473	0.088	1.70072e-23
UBC	1.02423e-24	0.605635	0.706	0.237	3.7488e-20
CLDN11	1.31413e-25	0.6052	0.292	0.006	4.80985e-21
COX4I1	5.87306e-25	0.605153	0.646	0.211	2.1496e-20
PTP4A2	6.13668e-28	0.604431	0.391	0.044	2.24608e-23
SCD5	1.1524e-27	0.60311	0.498	0.104	4.21789e-23
PTGDS	6.65247e-22	0.602791	0.805	0.338	2.43487e-17
YWHAH	1.45981e-24	0.602667	0.718	0.246	5.34306e-20
RNASE1	2.20508e-27	0.601925	0.348	0.025	8.07083e-23
FEZ1	3.45408e-29	0.599432	0.402	0.044	1.26423e-24
RPL36	4.62109e-23	0.597872	0.706	0.249	1.69137e-18
MAP4	6.36521e-29	0.597695	0.56	0.126	2.32973e-24
C4orf48	3.19186e-25	0.595314	0.466	0.101	1.16825e-20
MTRNR2L8	2.76483e-19	0.595206	0.786	0.328	1.01196e-14
SNX3	5.21295e-27	0.594859	0.449	0.079	1.90799e-22
TPI1	1.06466e-25	0.593923	0.661	0.208	3.89676e-21
CHCHD2	8.04317e-27	0.593092	0.448	0.079	2.94388e-22
YWHAE	5.97963e-25	0.593018	0.623	0.186	2.1886e-20
UQCR11	2.00848e-26	0.592554	0.572	0.148	7.35123e-22
NDUFA13	9.74113e-28	0.592509	0.518	0.11	3.56535e-23
ENO2	9.50736e-26	0.589017	0.591	0.164	3.47979e-21
EIF4A2	8.78727e-25	0.588983	0.627	0.186	3.21623e-20
PPP2R1A	5.47989e-27	0.587998	0.476	0.091	2.00569e-22
PAQR6	2.85508e-28	0.587667	0.492	0.091	1.04499e-23
RNASEK	4.21182e-26	0.587043	0.499	0.11	1.54157e-21
ACTG1	4.9144e-22	0.585332	0.703	0.246	1.79872e-17
HPCAL4	1.54369e-25	0.584669	0.402	0.063	5.65005e-21
THRA	7.47856e-28	0.58312	0.432	0.066	2.73723e-23
MRFAP1	1.45155e-26	0.579569	0.472	0.095	5.31282e-22
PFDN5	9.40233e-27	0.579255	0.564	0.148	3.44135e-22
EEF2	1.3901e-25	0.579222	0.58	0.161	5.08789e-21
NDUFS5	3.02934e-26	0.578619	0.483	0.101	1.10877e-21
CSTB	1.73659e-25	0.578515	0.334	0.028	6.3561e-21
SH3BGRL3	2.84203e-25	0.578101	0.399	0.063	1.04021e-20
PGK 1.00	3.0967e-26	0.577369	0.478	0.098	1.13342e-21
RPL27A	9.66593e-26	0.577292	0.537	0.132	3.53783e-21
EDIL3	1.80777e-25	0.576112	0.343	0.032	6.61662e-21
HNRNPC	1.22189e-26	0.575106	0.427	0.069	4.47223e-22
CHCHD10	1.789e-25	0.574831	0.458	0.091	6.54793e-21
LGALS1	1.37204e-26	0.574688	0.42	0.066	5.02181e-22
HSPE1	6.59288e-26	0.573206	0.4	0.06	2.41306e-21
DNAJA1	9.77969e-27	0.571788	0.394	0.05	3.57946e-22
YWHAB	1.64811e-25	0.571377	0.499	0.117	6.03223e-21
ATP6V0B	2.76671e-24	0.570874	0.406	0.073	1.01264e-19
BAALC	1.34862e-25	0.570006	0.436	0.079	4.93607e-21
TPPP	1.68811e-25	0.569846	0.447	0.085	6.17867e-21
NDFIP1	1.20462e-25	0.569442	0.531	0.129	4.40904e-21
APOE	5.95477e-20	0.569013	0.781	0.328	2.1795e-15
SLC22A17	1.97102e-25	0.568344	0.534	0.132	7.21413e-21
SLC1A3	2.96486e-24	0.567603	0.585	0.167	1.08517e-19
GTF2I	4.76832e-25	0.566982	0.534	0.136	1.74525e-20
SLC17A7	4.2059e-23	0.566912	0.625	0.208	1.5394e-18
ATP1A3	1.49626e-26	0.566029	0.466	0.088	5.47647e-22
CLSTN1	1.03869e-24	0.565991	0.603	0.174	3.8017e-20
CD59	6.28605e-26	0.565585	0.409	0.063	2.30076e-21
SARAF	2.93362e-24	0.565188	0.575	0.164	1.07373e-19
COX6A1	1.54382e-22	0.564117	0.643	0.211	5.65053e-18
HLA-DRA	6.96105e-26	0.563844	0.295	0.006	2.54781e-21
GPRC5B	7.33103e-26	0.563521	0.472	0.101	2.68323e-21
EEF1D	8.58954e-26	0.560722	0.398	0.06	3.14386e-21
DNM1	3.92325e-23	0.560633	0.614	0.186	1.43595e-18
PPP2CB	7.31611e-24	0.560406	0.401	0.073	2.67777e-19
BIN1	2.14002e-24	0.560247	0.34	0.035	7.83269e-20
KIF1C	1.7281e-26	0.560024	0.335	0.022	6.32501e-22
AP2M1	4.72785e-25	0.559314	0.529	0.132	1.73044e-20
SCD	6.60907e-26	0.558651	0.471	0.095	2.41899e-21
ATP1A2	1.93075e-25	0.558417	0.513	0.12	7.06674e-21
NPTXR	8.34955e-25	0.556657	0.504	0.123	3.05602e-20
SORT1	6.43745e-24	0.554958	0.437	0.091	2.35617e-19
ACTB	3.818e-15	0.554653	0.839	0.407	1.39742e-10
ARF1	5.08037e-25	0.554572	0.409	0.069	1.85946e-20
KIF1A	3.9027e-24	0.552181	0.578	0.161	1.42843e-19
GDI1	3.69261e-24	0.552076	0.564	0.161	1.35153e-19
ERMN	1.5274e-24	0.550836	0.296	0.013	5.59044e-20
CHI3L2	9.26638e-23	0.549935	0.251	0	3.39159e-18
LDHA	2.92935e-24	0.549304	0.412	0.073	1.07217e-19
IGFBP7	6.16505e-25	0.548922	0.361	0.044	2.25647e-20
APP	4.24897e-24	0.548127	0.618	0.186	1.55516e-19
CNTN2	4.166e-23	0.547915	0.298	0.022	1.5248e-18
EDF1	4.2131e-26	0.546553	0.45	0.082	1.54204e-21
OST4	3.1493e-23	0.546264	0.338	0.041	1.15268e-18
RTN4	2.19905e-21	0.545739	0.652	0.227	8.04873e-17
GSTP1	1.86899e-24	0.545619	0.417	0.076	6.84067e-20
TSC22D1	2.39908e-23	0.545562	0.636	0.199	8.78088e-19
NDUFB2	7.76189e-24	0.544591	0.418	0.079	2.84093e-19
RHBDD2	1.13051e-23	0.544344	0.456	0.101	4.13779e-19
ATP1B2	7.04478e-25	0.543445	0.436	0.085	2.57846e-20
ATP5MPL	6.04339e-25	0.543312	0.478	0.104	2.21194e-20
KCNMB4	4.67181e-25	0.543156	0.346	0.035	1.70993e-20
IFITM2	7.22195e-24	0.543041	0.308	0.022	2.64331e-19
RAC1	4.93381e-24	0.542259	0.449	0.095	1.80582e-19
HSPH1	8.89521e-24	0.540454	0.38	0.06	3.25574e-19
HNRNPK	2.67879e-23	0.540091	0.435	0.091	9.80464e-19
TMA7	3.43518e-25	0.540015	0.513	0.12	1.25731e-20
ATP5MC2	2.88188e-25	0.539762	0.384	0.054	1.0548e-20
SHTN1	5.79891e-23	0.53826	0.346	0.047	2.12246e-18
STMN3	8.7175e-23	0.538013	0.472	0.114	3.19069e-18
PEBP1	3.30089e-20	0.537847	0.692	0.249	1.20816e-15
MZT2B	1.73244e-23	0.53769	0.446	0.098	6.34092e-19
TUBB4A	1.83443e-23	0.536951	0.525	0.139	6.7142e-19
NKX6-2	3.06379e-22	0.535324	0.259	0.006	1.12138e-17
HMGN2	6.76783e-23	0.535073	0.303	0.025	2.4771e-18
ACO2	5.58553e-23	0.534422	0.377	0.063	2.04436e-18
ATP2A2	5.00704e-23	0.533367	0.424	0.088	1.83263e-18
PRDX1	5.04322e-24	0.53194	0.492	0.117	1.84587e-19
SERINC1	3.88873e-22	0.530897	0.59	0.183	1.42332e-17
RHOA	3.69507e-24	0.530532	0.376	0.054	1.35243e-19
S100A10	1.63262e-23	0.529998	0.298	0.019	5.97555e-19
TSPAN3	2.33224e-23	0.528099	0.491	0.12	8.53621e-19
MT-ATP8	3.07222e-23	0.527653	0.552	0.151	1.12446e-18
SLC25A6	6.44871e-23	0.527444	0.378	0.063	2.36029e-18
LAMP2	9.06577e-23	0.527348	0.296	0.022	3.31816e-18
TBCB	1.23663e-22	0.526905	0.351	0.05	4.52619e-18
UCHL1	6.89152e-17	0.525733	0.77	0.322	2.52236e-12
NCS1	2.05621e-23	0.525009	0.378	0.06	7.52593e-19
METRN	6.87933e-25	0.524763	0.433	0.082	2.5179e-20
MTURN	1.76974e-20	0.524232	0.704	0.262	6.47744e-16
GUK1	6.8397e-22	0.524102	0.539	0.158	2.5034e-17
BSG	1.94816e-21	0.522882	0.599	0.192	7.13045e-17
FSCN1	8.75676e-24	0.522766	0.301	0.019	3.20506e-19
CD99	4.22065e-23	0.522317	0.334	0.038	1.5448e-18
CALM2	2.23187e-15	0.522075	0.77	0.328	8.16885e-11
NORAD	5.38513e-21	0.521861	0.583	0.183	1.97101e-16
KIF5C	1.1496e-23	0.521598	0.415	0.076	4.20765e-19
SPOCK1	2.17518e-23	0.519736	0.407	0.076	7.96139e-19
ANKRD40	1.321e-22	0.519428	0.32	0.035	4.83501e-18
RTN1	1.13741e-18	0.518988	0.68	0.249	4.16303e-14
YWHAG	5.10947e-20	0.518513	0.672	0.233	1.87012e-15
CD9	4.66093e-22	0.51627	0.251	0.003	1.70595e-17
GPI	2.45109e-23	0.51518	0.5	0.123	8.97122e-19
UQCRQ	1.86299e-22	0.514757	0.463	0.11	6.81873e-18
LINC00844	4.7136e-22	0.51439	0.383	0.073	1.72522e-17
CANX	1.59496e-22	0.514155	0.498	0.129	5.83773e-18
PHPT1	4.68255e-22	0.513872	0.329	0.041	1.71386e-17
SEPTIN3	1.1654e-22	0.513714	0.457	0.107	4.26548e-18
RPS10	2.15895e-22	0.512597	0.392	0.073	7.90198e-18
CTXN1	3.34431e-20	0.511813	0.424	0.107	1.22405e-15
ELOB	3.6508e-22	0.510633	0.518	0.142	1.33623e-17
RAB7A	7.89292e-22	0.510379	0.305	0.032	2.88889e-17
PRDX5	6.55161e-23	0.509954	0.422	0.085	2.39795e-18
COX6C	4.28113e-22	0.509449	0.548	0.158	1.56694e-17
PHYHIP	2.2211e-20	0.508218	0.531	0.164	8.12946e-16
WBP2	9.04615e-23	0.505317	0.471	0.11	3.31098e-18
UBL5	2.24824e-21	0.504598	0.479	0.123	8.22878e-17
TMSB10	8.53986e-12	0.503486	0.811	0.388	3.12567e-07
HSBP1	3.72519e-22	0.503476	0.31	0.032	1.36346e-17
APOC1	9.1643e-23	0.502254	0.265	0.006	3.35423e-18
JUND	1.0211e-21	0.502042	0.45	0.11	3.73733e-17
SPTAN1	1.05725e-20	0.501743	0.485	0.132	3.86965e-16
VAMP2	5.32752e-22	0.501543	0.518	0.142	1.94992e-17
TMEM130	5.86306e-22	0.500574	0.394	0.076	2.14594e-17
SNCG	2.61599e-21	0.499717	0.382	0.073	9.57479e-17
SELENOM	1.56758e-22	0.498855	0.339	0.044	5.73748e-18
ALDH2	3.18695e-21	0.497755	0.381	0.073	1.16645e-16
AQP1	1.34349e-21	0.497708	0.267	0.013	4.91731e-17
MORF4L1	1.58045e-22	0.497704	0.466	0.11	5.78459e-18
MAG	3.0136e-22	0.497488	0.301	0.025	1.10301e-17
CAPNS1	3.89853e-22	0.497463	0.429	0.095	1.4269e-17
CALM1	1.9052e-13	0.497288	0.818	0.391	6.97324e-09
KIF3C	1.39242e-22	0.496561	0.466	0.11	5.0964e-18
FBXO2	1.77142e-22	0.496279	0.405	0.079	6.48358e-18
H3F3A	9.70734e-23	0.494651	0.394	0.073	3.55298e-18
PKP4	1.8033e-20	0.494073	0.311	0.041	6.60026e-16
SYT11	9.24975e-22	0.494001	0.398	0.079	3.3855e-17
EEF1G	7.58883e-22	0.493804	0.473	0.12	2.77759e-17
FGF1	7.80752e-22	0.492838	0.32	0.038	2.85763e-17
EIF4G2	4.72341e-23	0.492363	0.433	0.088	1.72881e-18
MORF4L2	3.0752e-21	0.490673	0.377	0.073	1.12556e-16
TMEM59L	3.41973e-21	0.490336	0.482	0.126	1.25166e-16
ATP5MF	4.31169e-21	0.489146	0.403	0.085	1.57812e-16
ENC1	2.84996e-18	0.488979	0.607	0.218	1.04311e-13
SLC44A1	4.05918e-21	0.488845	0.262	0.013	1.4857e-16
ATP1B1	1.09943e-19	0.488119	0.583	0.196	4.02403e-15
BEX3	7.72581e-21	0.488117	0.511	0.145	2.82772e-16
GHITM	8.3237e-20	0.486454	0.411	0.098	3.04656e-15
MAP2	1.30504e-20	0.486108	0.561	0.18	4.77658e-16
TUBB	6.17666e-22	0.486037	0.421	0.091	2.26072e-17
HMGB1	1.20661e-20	0.484872	0.378	0.076	4.41632e-16
RNF11	1.1329e-20	0.483973	0.355	0.063	4.14651e-16
RABAC1	5.54599e-20	0.483825	0.368	0.073	2.02989e-15
MICOS10	1.18246e-21	0.482633	0.367	0.063	4.32791e-17
APLNR	4.01646e-21	0.482434	0.248	0.006	1.47007e-16
WNK1	1.11864e-21	0.482352	0.35	0.054	4.09433e-17
TMEM160	1.38211e-21	0.482056	0.279	0.019	5.05866e-17
APBB1	8.43541e-21	0.481882	0.509	0.142	3.08745e-16
MT-ND5	1.05706e-10	0.481542	0.883	0.492	3.86896e-06
APLP2	6.62768e-21	0.481438	0.472	0.123	2.4258e-16
CLTC	1.11148e-20	0.481413	0.434	0.104	4.06811e-16
SQSTM1	8.47377e-21	0.481246	0.415	0.095	3.10149e-16
SYN2	3.89111e-20	0.480902	0.487	0.136	1.42419e-15
TUBB2A	1.8535e-20	0.480781	0.553	0.17	6.78398e-16
NDUFAF8	4.40512e-21	0.480488	0.293	0.028	1.61232e-16
SOX2-OT	1.1784e-20	0.479431	0.276	0.022	4.31307e-16
GABARAPL2	4.10864e-20	0.478717	0.38	0.079	1.5038e-15
PPP1CB	2.25135e-21	0.478055	0.354	0.057	8.24015e-17
MAP7D1	1.34295e-20	0.47797	0.306	0.038	4.91533e-16
GABARAP	3.97774e-20	0.47729	0.458	0.123	1.45589e-15
TMBIM1	6.99563e-20	0.475278	0.273	0.025	2.56047e-15
SPTBN1	5.49784e-21	0.474993	0.551	0.161	2.01226e-16
STOM	1.7927e-20	0.474828	0.307	0.038	6.56146e-16
RAN	4.38008e-21	0.474812	0.342	0.054	1.60315e-16
NAPB	3.90027e-20	0.474719	0.467	0.123	1.42754e-15
PRDX6	7.27465e-20	0.474378	0.305	0.041	2.66259e-15
PARK7	1.01392e-20	0.474192	0.398	0.085	3.71104e-16
AIF1	2.63494e-20	0.473966	0.226	0	9.64415e-16
SNCA	1.72747e-20	0.473329	0.403	0.088	6.32271e-16
SYT1	4.1822e-18	0.472026	0.605	0.215	1.53073e-13
LAMTOR4	2.21745e-20	0.471169	0.311	0.041	8.11608e-16
DNAJB1	7.20909e-21	0.470706	0.305	0.035	2.6386e-16
CLIP3	1.99494e-20	0.470656	0.427	0.104	7.30168e-16
ARL6IP5	2.96468e-20	0.470015	0.292	0.032	1.0851e-15
ATP5PF	1.33668e-21	0.469885	0.389	0.073	4.89237e-17
NEFL	7.2342e-20	0.469624	0.536	0.164	2.64779e-15
PCBP1	6.47109e-20	0.46835	0.368	0.073	2.36848e-15
SNHG8	2.19191e-20	0.468263	0.306	0.038	8.02262e-16
UQCR10	2.04226e-19	0.468161	0.485	0.139	7.47489e-15
NME2	8.67609e-20	0.467768	0.375	0.079	3.17554e-15
HNRNPA3	3.6003e-20	0.467751	0.307	0.041	1.31775e-15
IDS	5.53965e-14	0.46771	0.748	0.322	2.02757e-09
ATP6V0E2	7.56125e-21	0.467477	0.318	0.041	2.76749e-16
SNHG29	1.31813e-20	0.46699	0.35	0.06	4.8245e-16
LDHB	3.46059e-20	0.466065	0.534	0.161	1.26661e-15
SYN1	1.79144e-18	0.464961	0.482	0.148	6.55685e-14
ZSCAN18	2.12554e-19	0.464556	0.264	0.022	7.7797e-15
DNER	1.13681e-19	0.464218	0.291	0.035	4.16084e-15
C9orf16	8.03695e-20	0.463855	0.405	0.091	2.94161e-15
PABPC1	6.68829e-21	0.463029	0.312	0.038	2.44798e-16
MAL	5.69424e-20	0.46293	0.27	0.022	2.08415e-15
PGAM2	2.8445e-20	0.462256	0.239	0.006	1.04111e-15
ATP2B4	1.63134e-19	0.460932	0.314	0.047	5.97088e-15
DNAJC6	1.27065e-18	0.460923	0.328	0.06	4.65071e-14
SSR4	1.76768e-20	0.459845	0.301	0.035	6.46989e-16
ATP5IF1	1.50339e-19	0.459587	0.38	0.082	5.50256e-15
AP2B1	2.44828e-20	0.459307	0.273	0.022	8.96095e-16
SLC6A8	1.56992e-19	0.457933	0.271	0.025	5.74605e-15
CTNNB1	3.31311e-19	0.457896	0.317	0.05	1.21263e-14
NDUFC2	4.37364e-19	0.457294	0.325	0.057	1.60079e-14
FIS1	6.95176e-21	0.4572	0.351	0.06	2.54441e-16
ATF4	1.04326e-20	0.457123	0.304	0.035	3.81844e-16
UQCRH	4.54597e-19	0.456661	0.452	0.123	1.66387e-14
DCTN1	7.05306e-20	0.455634	0.361	0.069	2.58149e-15
MAST3	4.29673e-19	0.4552	0.435	0.114	1.57265e-14
AGAP3	1.73785e-20	0.454263	0.402	0.088	6.3607e-16
TP53INP2	5.52583e-21	0.45422	0.351	0.057	2.02251e-16
DKK 3.00	7.39342e-14	0.454026	0.699	0.287	2.70607e-09
FKBP8	6.59114e-20	0.454025	0.451	0.117	2.41242e-15
LY6H	1.99939e-17	0.453292	0.49	0.155	7.31797e-13
DYNC1LI2	6.97847e-21	0.453207	0.335	0.05	2.55419e-16
FKBP4	9.29993e-20	0.45296	0.267	0.022	3.40387e-15
RNF130	4.70189e-19	0.452933	0.277	0.032	1.72094e-14
TECR	1.2486e-20	0.451828	0.357	0.063	4.57e-16
DNAJB2	2.51666e-18	0.450067	0.376	0.088	9.21121e-14
PCBP2	5.72021e-19	0.450016	0.432	0.114	2.09365e-14
S100A1	9.07472e-20	0.449856	0.274	0.025	3.32144e-15
SUB1	6.91005e-20	0.449816	0.38	0.079	2.52915e-15
ALDOC	3.29064e-18	0.449656	0.589	0.202	1.20441e-13
RHOC	8.21391e-19	0.44936	0.257	0.022	3.00637e-14
SERPINI1	5.52654e-19	0.448393	0.412	0.104	2.02277e-14
NEDD8	4.84613e-18	0.447873	0.367	0.085	1.77373e-13
RNF187	3.86727e-19	0.447552	0.382	0.085	1.41546e-14
KIAA0930	6.24345e-20	0.446869	0.376	0.076	2.28517e-15
POLR2I	5.29533e-20	0.446837	0.308	0.041	1.93814e-15
SUMO2	1.29252e-19	0.446717	0.279	0.028	4.73075e-15
REEP5	1.2437e-19	0.446624	0.41	0.098	4.55206e-15
PLD3	1.16632e-18	0.44659	0.485	0.142	4.26885e-14
NDUFB1	5.0392e-19	0.446281	0.361	0.076	1.8444e-14
MT2A	5.66286e-12	0.446114	0.761	0.356	2.07266e-07
GNAI2	1.04222e-19	0.44459	0.317	0.047	3.81463e-15
CACYBP	8.11259e-19	0.444092	0.343	0.066	2.96929e-14
PRKACB	1.83498e-19	0.443891	0.41	0.098	6.71622e-15
ATP5F1B	1.07095e-18	0.443825	0.495	0.151	3.91978e-14
HOPX	2.73823e-19	0.44264	0.441	0.117	1.00222e-14
NDUFA3	1.55778e-18	0.442392	0.461	0.129	5.70164e-14
RAB11FIP4	2.04945e-19	0.442388	0.287	0.035	7.50118e-15
EIF4B	6.17467e-19	0.442364	0.304	0.044	2.25999e-14
GNAO1	1.55131e-19	0.441911	0.406	0.095	5.67797e-15
OLIG1	4.84641e-19	0.441161	0.297	0.041	1.77383e-14
SCN3B	4.37713e-19	0.441103	0.366	0.076	1.60208e-14
TLE5	3.29087e-19	0.440033	0.524	0.161	1.20449e-14
GJA1	5.19606e-18	0.43941	0.537	0.18	1.90181e-13
ARL6IP4	9.56586e-20	0.438839	0.324	0.05	3.5012e-15
ATP6V1E1	9.67638e-21	0.438711	0.443	0.104	3.54165e-16
COX5B	5.16841e-18	0.437824	0.58	0.199	1.89169e-13
MAP1B	5.6677e-17	0.437646	0.584	0.205	2.07444e-12
GPM6A	1.65926e-13	0.437146	0.686	0.281	6.07304e-09
NSG2	1.03204e-17	0.436911	0.294	0.047	3.77735e-13
SEPTIN2	2.73075e-19	0.436359	0.257	0.019	9.99483e-15
CNN3	4.17372e-18	0.436173	0.305	0.05	1.52762e-13
ATOX1	1.13861e-19	0.436107	0.287	0.032	4.16742e-15
COX8A	8.56867e-18	0.435982	0.439	0.126	3.13622e-13
S100A11	4.64773e-18	0.435698	0.217	0.006	1.70112e-13
FCER1G	4.82937e-18	0.435357	0.209	0.003	1.7676e-13
ATP5MD	1.40982e-17	0.434601	0.488	0.155	5.16008e-13
MAOB	4.34354e-18	0.433987	0.255	0.025	1.58978e-13
C19orf53	1.952e-17	0.433818	0.292	0.047	7.14451e-13
GNB1	1.18339e-19	0.433795	0.45	0.117	4.33134e-15
CLASP2	1.91948e-18	0.433747	0.272	0.032	7.0255e-14
RUNDC3A	1.00539e-18	0.433427	0.396	0.095	3.67984e-14
NSF	5.64137e-18	0.432763	0.417	0.11	2.0648e-13
MAPK1	2.93094e-19	0.43164	0.391	0.088	1.07275e-14
PTMS	3.33904e-18	0.430722	0.379	0.088	1.22212e-13
SIRPA	8.0239e-18	0.430625	0.378	0.091	2.93683e-13
ST13	2.90459e-19	0.430457	0.343	0.063	1.06311e-14
DDR1	3.82735e-17	0.429129	0.263	0.035	1.40085e-12
PALM	1.28814e-19	0.429123	0.347	0.063	4.71473e-15
CKB	5.61005e-10	0.428644	0.772	0.363	2.05333e-05
PMP22	2.12989e-18	0.427993	0.247	0.019	7.79561e-14
NDUFB4	2.0004e-18	0.427853	0.342	0.069	7.32166e-14
MZT2A	2.31867e-18	0.427323	0.272	0.032	8.48655e-14
PRDX2	5.32198e-18	0.426634	0.449	0.129	1.9479e-13
TSPAN7	2.31213e-17	0.426618	0.563	0.196	8.46264e-13
PIP4K2B	1.79662e-18	0.426476	0.316	0.054	6.5758e-14
JTB	6.32991e-18	0.426093	0.254	0.025	2.31681e-13
PRKCSH	1.2671e-18	0.425502	0.262	0.025	4.63773e-14
BNIP3	2.97697e-19	0.424451	0.295	0.038	1.0896e-14
LAMP1	2.45283e-18	0.423645	0.29	0.041	8.9776e-14
MEG3	1.24212e-15	0.423297	0.57	0.211	4.54628e-11
S100A6	1.13274e-18	0.422993	0.438	0.117	4.14596e-14
TAGLN3	2.60522e-17	0.422946	0.384	0.098	9.53535e-13
GABBR1	4.39936e-17	0.42245	0.321	0.066	1.61021e-12
NDUFA11	1.86378e-18	0.422431	0.376	0.085	6.82162e-14
SCOC	7.2635e-17	0.422119	0.292	0.05	2.65851e-12
GRINA	4.67149e-18	0.422097	0.36	0.079	1.70981e-13
RAB6B	8.85202e-17	0.420831	0.47	0.145	3.23993e-12
PLAAT3	4.45091e-18	0.420643	0.251	0.022	1.62908e-13
ZCCHC24	3.14632e-17	0.420488	0.233	0.019	1.15158e-12
ATP5MG	5.85859e-17	0.420433	0.367	0.091	2.1443e-12
EIF5	6.57166e-18	0.420231	0.322	0.06	2.40529e-13
SFPQ	1.78175e-17	0.420108	0.261	0.032	6.52139e-13
LGI3	3.62188e-18	0.419939	0.238	0.016	1.32564e-13
SH3GL2	8.34577e-18	0.419801	0.374	0.088	3.05463e-13
PCSK1N	7.59674e-17	0.41974	0.541	0.186	2.78048e-12
AHSA1	2.85077e-17	0.418594	0.228	0.016	1.04341e-12
B4GAT1	3.14149e-18	0.418587	0.446	0.123	1.14982e-13
MAP1LC3A	8.62077e-18	0.418338	0.35	0.076	3.15529e-13
USP11	5.07732e-17	0.417554	0.347	0.079	1.85835e-12
PIN1	1.81692e-17	0.416369	0.381	0.095	6.65012e-13
USP22	4.41384e-18	0.416274	0.353	0.076	1.61551e-13
LPAR1	1.68299e-18	0.416045	0.274	0.032	6.15992e-14
NPDC1	2.14816e-16	0.41593	0.343	0.082	7.86249e-12
EIF4H	2.38265e-18	0.415819	0.341	0.066	8.72076e-14
BSCL2	6.62796e-19	0.415415	0.437	0.114	2.4259e-14
CD44	9.58792e-18	0.415352	0.206	0.003	3.50927e-13
GAS5	6.62458e-18	0.414823	0.242	0.019	2.42466e-13
CLTA	5.21026e-17	0.413996	0.311	0.06	1.90701e-12
CSRP1	7.58635e-18	0.413474	0.463	0.136	2.77668e-13
CHN1	2.40542e-14	0.41343	0.65	0.265	8.80407e-10
RAMP1	6.98414e-18	0.413185	0.285	0.041	2.55626e-13
P4HB	5.887e-17	0.412511	0.257	0.032	2.1547e-12
DYNLL2	7.79275e-19	0.412211	0.42	0.104	2.85223e-14
CBR1	2.15135e-17	0.411965	0.254	0.028	7.87416e-13
GATM	4.51299e-17	0.411455	0.277	0.041	1.6518e-12
MGST3	2.15226e-18	0.411361	0.357	0.076	7.87747e-14
SEPTIN7	2.32664e-18	0.411206	0.448	0.126	8.51573e-14
HLA-E	1.32371e-17	0.411096	0.277	0.038	4.84493e-13
ANP32B	5.16232e-18	0.410631	0.243	0.019	1.88946e-13
NDUFB11	6.99778e-17	0.410448	0.261	0.035	2.56126e-12
NGRN	3.26771e-17	0.410251	0.488	0.155	1.19601e-12
CNDP1	1.88425e-17	0.409237	0.203	0.003	6.89653e-13
CAMK2D	2.20222e-17	0.409234	0.267	0.035	8.06035e-13
ERI3	2.20829e-16	0.409218	0.249	0.032	8.08255e-12
TMEM59	2.44916e-17	0.408843	0.303	0.054	8.96417e-13
BAIAP3	8.03634e-18	0.408538	0.309	0.054	2.94138e-13
ADGRG1	6.00178e-17	0.408266	0.281	0.044	2.19671e-12
ATP6V1C1	1.75111e-17	0.40797	0.231	0.016	6.40922e-13
ARL 2.00	5.79815e-17	0.407681	0.329	0.069	2.12218e-12
IGSF8	1.0087e-18	0.407449	0.282	0.035	3.69193e-14
NENF	4.01715e-17	0.406712	0.295	0.05	1.47032e-12
KIF1B	3.21775e-16	0.406583	0.363	0.095	1.17773e-11
ZFAND5	3.21747e-17	0.406521	0.349	0.079	1.17762e-12
ITGB4	1.99422e-16	0.406361	0.232	0.022	7.29904e-12
KLC1	1.00956e-16	0.406311	0.55	0.186	3.69509e-12
DHCR24	6.56651e-17	0.406205	0.312	0.06	2.40341e-12
CDIP1	3.56909e-17	0.406013	0.364	0.088	1.30632e-12
NCDN	7.8576e-16	0.405252	0.536	0.189	2.87596e-11
PGRMC1	1.44072e-16	0.40515	0.337	0.076	5.27317e-12
ARPC3	1.59988e-16	0.404392	0.252	0.032	5.85573e-12
MAP1LC3B	1.871e-17	0.404355	0.305	0.054	6.84806e-13
HAPLN2	6.94521e-18	0.404011	0.235	0.016	2.54202e-13
COX7A2	8.13328e-18	0.403289	0.42	0.11	2.97686e-13
FBXL16	2.97602e-17	0.403026	0.453	0.132	1.08925e-12
EEF1A2	4.77139e-16	0.40265	0.532	0.18	1.74638e-11
NRGN	5.19067e-11	0.402563	0.752	0.338	1.89984e-06
CCNI	3.98709e-17	0.40247	0.359	0.085	1.45932e-12
VSIG4	8.5872e-17	0.40224	0.196	0.003	3.143e-12
PCDH9	5.97422e-17	0.401296	0.269	0.038	2.18663e-12
DST	4.4125e-16	0.400646	0.283	0.05	1.61502e-11
PPP2CA	1.95593e-17	0.400571	0.275	0.038	7.15889e-13
NUCB1	6.09841e-17	0.400152	0.269	0.038	2.23208e-12
NUDC	1.63353e-17	0.399674	0.282	0.041	5.97887e-13
PJA2	5.57043e-16	0.399465	0.37	0.098	2.03883e-11
CAMKV	2.31061e-16	0.399461	0.303	0.06	8.45706e-12
C1orf61	1.76149e-16	0.398968	0.554	0.196	6.44721e-12
BASP1	3.50072e-16	0.39884	0.499	0.167	1.2813e-11
SLAIN1	9.0656e-17	0.398527	0.209	0.009	3.3181e-12
TUBB3	4.78071e-16	0.397502	0.29	0.054	1.74979e-11
LAPTM5	3.75768e-16	0.397092	0.222	0.019	1.37535e-11
SNRPN	3.88793e-15	0.396844	0.585	0.221	1.42302e-10
GNG3	4.25509e-16	0.395859	0.324	0.073	1.5574e-11
GAP43	1.27941e-16	0.39569	0.363	0.088	4.68276e-12
HEPACAM	2.95144e-17	0.395359	0.316	0.06	1.08026e-12
CALY	6.67622e-17	0.394745	0.416	0.117	2.44356e-12
MRPS21	4.29077e-18	0.394144	0.29	0.041	1.57046e-13
KIAA0513	1.47495e-16	0.394121	0.295	0.054	5.39845e-12
SPRYD3	5.01591e-16	0.394006	0.345	0.085	1.83587e-11
BOK	8.24871e-17	0.393677	0.196	0.003	3.01911e-12
TXNL4A	4.71745e-16	0.393571	0.233	0.025	1.72663e-11
SRP14	3.14259e-16	0.393474	0.484	0.158	1.15022e-11
ARF3	4.89223e-18	0.393339	0.517	0.161	1.79061e-13
MID1IP1	8.91716e-17	0.393038	0.235	0.022	3.26377e-12
YBX1	9.77459e-18	0.393015	0.247	0.022	3.5776e-13
SEZ6L2	1.62161e-16	0.392843	0.313	0.063	5.93524e-12
CA11	9.71912e-17	0.391419	0.332	0.073	3.5573e-12
C1QTNF4	6.28751e-16	0.391149	0.294	0.057	2.30129e-11
VXN	2.08956e-16	0.391047	0.258	0.035	7.648e-12
MAT2A	9.54671e-17	0.39058	0.229	0.019	3.49419e-12
AMD 1.00	1.52875e-16	0.390473	0.227	0.019	5.59539e-12
NDUFB8	2.05945e-16	0.390097	0.436	0.129	7.53779e-12
SARS	5.11918e-16	0.389793	0.253	0.035	1.87367e-11
DDX5	4.0008e-17	0.389258	0.444	0.129	1.46433e-12
TTYH2	3.22861e-17	0.389113	0.222	0.013	1.1817e-12
UBE2D3	3.03105e-16	0.388548	0.284	0.05	1.10939e-11
NAP1L1	1.30231e-18	0.388377	0.428	0.11	4.76657e-14
ATP6V0A1	8.8095e-17	0.388369	0.397	0.107	3.22436e-12
ARHGAP21	9.46911e-17	0.3881	0.292	0.05	3.46579e-12
CDC37	9.12462e-17	0.38799	0.236	0.022	3.3397e-12
MAPRE2	4.11176e-16	0.387965	0.276	0.047	1.50495e-11
TACC1	1.18034e-15	0.387773	0.266	0.044	4.32018e-11
IRF2BP2	1.75631e-16	0.387692	0.219	0.016	6.42826e-12
RAB5B	2.71384e-16	0.387596	0.267	0.041	9.93292e-12
AURKAIP1	2.99506e-16	0.386916	0.274	0.044	1.09622e-11
PREX1	9.25307e-16	0.386809	0.243	0.032	3.38672e-11
NAPA	7.16322e-16	0.38665	0.269	0.044	2.62181e-11
NCL	3.4929e-16	0.386354	0.301	0.06	1.27844e-11
CST3	0.000117906	0.386329	0.854	0.486	1
TTC9B	3.83279e-17	0.385277	0.247	0.025	1.40284e-12
ARL8A	4.6716e-16	0.384903	0.228	0.022	1.70985e-11
BRK1	6.98462e-17	0.384787	0.294	0.05	2.55644e-12
MAP1A	6.09104e-15	0.384648	0.54	0.196	2.22938e-10
SDC3	2.25575e-16	0.384504	0.251	0.032	8.25626e-12
GNAQ	1.09106e-15	0.38441	0.26	0.041	3.9934e-11
GOLGA7	3.83575e-17	0.383873	0.206	0.006	1.40392e-12
PPP3CB	1.96371e-15	0.383495	0.366	0.098	7.18737e-11
ANAPC11	1.7557e-15	0.383489	0.27	0.047	6.42604e-11
NEAT1	1.14147e-15	0.38325	0.249	0.035	4.17789e-11
NDUFA2	2.11273e-15	0.383004	0.281	0.054	7.73279e-11
NBL1	1.97958e-16	0.382548	0.289	0.05	7.24545e-12
TRIR	5.75738e-16	0.382499	0.302	0.06	2.10726e-11
STXBP1	6.96732e-16	0.382162	0.535	0.189	2.55011e-11
MTRNR2L12	0.00158513	0.382099	0.905	0.558	1
ITPK1	1.28083e-15	0.381829	0.347	0.088	4.68797e-11
G3BP2	7.22888e-16	0.3817	0.311	0.066	2.64584e-11
MAPK8IP3	4.76672e-16	0.381659	0.313	0.066	1.74467e-11
NSMF	2.91312e-15	0.381386	0.351	0.091	1.06623e-10
MALAT1	1.71555e-14	0.38117	0.614	0.24	6.27908e-10
MAPRE3	2.71886e-16	0.380943	0.328	0.073	9.95131e-12
RAP1GDS1	4.49806e-15	0.380789	0.191	0.009	1.64633e-10
SYNGR1	1.00377e-15	0.380243	0.304	0.063	3.67389e-11
TYROBP	6.04887e-16	0.3802	0.194	0.006	2.21395e-11
ATP6V1A	3.32712e-15	0.380165	0.291	0.06	1.21776e-10
NUCKS1	1.71128e-14	0.379953	0.366	0.107	6.26345e-10
COPE	1.04548e-14	0.379767	0.268	0.05	3.82655e-10
CLU	0.000139978	0.379527	0.936	0.609	1
C1orf198	1.96156e-16	0.379442	0.213	0.013	7.17951e-12
ITPKB	1.52462e-15	0.379211	0.216	0.019	5.58026e-11
KCNAB2	3.58264e-16	0.378886	0.351	0.085	1.31128e-11
SREBF2	6.98342e-16	0.378632	0.305	0.063	2.556e-11
PET100	1.52043e-15	0.378585	0.241	0.032	5.56492e-11
ATP6V1F	2.9142e-16	0.378175	0.342	0.079	1.06663e-11
MT3	7.88911e-07	0.378048	0.946	0.637	0.0288749
PDE4DIP	2.04965e-15	0.377578	0.233	0.028	7.50193e-11
BLOC1S1	2.50501e-15	0.377217	0.293	0.06	9.16858e-11
SEPTIN8	4.47368e-17	0.37681	0.339	0.073	1.63741e-12
GLUD1	7.66388e-16	0.376372	0.332	0.079	2.80506e-11
RBX1	1.8384e-15	0.375596	0.276	0.05	6.72873e-11
COMMD6	1.60044e-16	0.37534	0.271	0.041	5.85777e-12
HNRNPU	2.11831e-15	0.375298	0.303	0.066	7.75321e-11
DSTN	1.27984e-16	0.375295	0.409	0.114	4.68433e-12
PSMB6	1.81221e-15	0.375221	0.234	0.028	6.63287e-11
AL627171.2	1.61518e-16	0.375127	0.301	0.057	5.91173e-12
ID3	2.30865e-15	0.374149	0.207	0.016	8.44991e-11
TSPO	1.30749e-16	0.37413	0.215	0.013	4.78555e-12
AZIN1	5.51112e-17	0.373915	0.264	0.035	2.01712e-12
MCRIP1	5.71106e-16	0.373555	0.253	0.035	2.09031e-11
ACOT7	7.8611e-16	0.373547	0.264	0.041	2.87724e-11
BCAN	1.21196e-15	0.373166	0.284	0.054	4.4359e-11
TKT	1.68419e-17	0.373145	0.251	0.025	6.16429e-13
GABARAPL1	4.03202e-15	0.373077	0.352	0.095	1.47576e-10
CCND2	8.19484e-15	0.373058	0.244	0.038	2.99939e-10
COX6B1	1.11163e-15	0.373053	0.437	0.136	4.06866e-11
NDRG4	2.46788e-17	0.372905	0.449	0.129	9.0327e-13
MTPN	1.11631e-15	0.372703	0.339	0.082	4.0858e-11
TMEM258	2.3097e-16	0.37254	0.257	0.035	8.45373e-12
VAPA	3.95723e-15	0.372507	0.272	0.05	1.44838e-10
HDLBP	6.95794e-17	0.372487	0.263	0.035	2.54668e-12
PREPL	3.48415e-16	0.372346	0.419	0.123	1.27523e-11
PTPRN	2.36352e-15	0.372338	0.357	0.095	8.65074e-11
MYRF	7.48091e-15	0.372079	0.182	0.006	2.73809e-10
NFIX	1.04208e-15	0.37169	0.242	0.032	3.81411e-11
HSPA1B	2.42936e-15	0.371642	0.214	0.019	8.89169e-11
NDUFA4	6.68714e-12	0.37137	0.638	0.268	2.44756e-07
ANLN	3.82814e-16	0.371348	0.203	0.009	1.40114e-11
ATP6V1H	3.35328e-15	0.371282	0.319	0.076	1.22734e-10
DDIT4	7.9005e-16	0.370195	0.232	0.025	2.89166e-11
UBA1	1.4341e-15	0.370189	0.304	0.063	5.24896e-11
CTNND2	5.51365e-16	0.37013	0.308	0.063	2.01805e-11
RNASET2	1.73863e-14	0.370109	0.197	0.016	6.36355e-10
WDR83OS	1.61479e-16	0.369732	0.29	0.05	5.91028e-12
NPTN	1.44231e-14	0.369533	0.337	0.088	5.27898e-10
AMER2	7.27783e-16	0.368866	0.263	0.041	2.66376e-11
SERP1	2.76472e-16	0.368784	0.257	0.035	1.01192e-11
DCXR	3.36395e-15	0.368649	0.255	0.041	1.23124e-10
S100A9	1.66187e-15	0.368115	0.189	0.006	6.0826e-11
NPTX1	5.0247e-15	0.367345	0.457	0.148	1.83909e-10
EIF4A1	7.42808e-16	0.367203	0.299	0.06	2.71875e-11
ITGB2	1.04517e-15	0.367029	0.198	0.009	3.82542e-11
SLC8A2	2.51088e-15	0.366579	0.233	0.028	9.19006e-11
ATP9A	7.69461e-16	0.366518	0.388	0.107	2.8163e-11
SOWAHA	2.16437e-15	0.366229	0.227	0.025	7.92179e-11
SCG5	1.72821e-15	0.365846	0.337	0.082	6.32541e-11
PI4KA	3.0071e-15	0.365662	0.348	0.088	1.10063e-10
PHYHIPL	2.23472e-15	0.365535	0.27	0.047	8.17932e-11
EVL	2.99202e-16	0.365479	0.347	0.082	1.09511e-11
RAB1A	1.58217e-15	0.365306	0.272	0.047	5.79088e-11
ROMO1	4.48506e-16	0.365302	0.248	0.032	1.64158e-11
TOMM20	1.89591e-15	0.365285	0.355	0.091	6.93922e-11
GLS	8.94664e-16	0.365262	0.311	0.066	3.27456e-11
AARS	2.2462e-15	0.365216	0.275	0.05	8.2213e-11
2024-03-06	1.07917e-14	0.365215	0.251	0.041	3.94986e-10
PDIA6	1.63065e-14	0.365153	0.204	0.019	5.96833e-10
PTPRZ1	3.90705e-16	0.364297	0.279	0.047	1.43002e-11
WSB2	5.96471e-16	0.364189	0.254	0.035	2.18314e-11
PLAAT4	6.81258e-15	0.363975	0.182	0.006	2.49347e-10
LRP1	5.20635e-15	0.363958	0.253	0.041	1.90558e-10
BRI3	8.43701e-16	0.36382	0.281	0.05	3.08803e-11
VDAC1	4.82173e-15	0.363382	0.301	0.066	1.7648e-10
PAK1	3.10499e-15	0.363236	0.284	0.057	1.13646e-10
TTC3	1.81525e-14	0.362428	0.311	0.076	6.64399e-10
MLLT11	2.38878e-14	0.362256	0.321	0.082	8.74316e-10
DYNC1H1	1.70254e-14	0.362034	0.36	0.104	6.23146e-10
OLFM1	1.56014e-13	0.36186	0.583	0.227	5.71026e-09
ATP6AP1	1.20124e-15	0.36125	0.298	0.06	4.39666e-11
KCTD12	2.4555e-14	0.360842	0.201	0.019	8.98738e-10
FXR1	4.39812e-15	0.360684	0.191	0.009	1.60975e-10
TMED10	5.03794e-15	0.360563	0.254	0.041	1.84393e-10
SV2A	3.51251e-15	0.360309	0.28	0.054	1.28561e-10
DAAM2	5.18681e-15	0.360174	0.223	0.025	1.89843e-10
WAC	2.96102e-15	0.359823	0.231	0.028	1.08376e-10
S100A8	3.45845e-15	0.359793	0.179	0.003	1.26583e-10
HDDC2	1.09351e-14	0.359519	0.2	0.016	4.00234e-10
GRIA2	1.63474e-14	0.359482	0.317	0.079	5.98332e-10
SAP18	1.29767e-15	0.359233	0.32	0.073	4.7496e-11
NHP2	8.10423e-17	0.359211	0.257	0.032	2.96623e-12
STIP1	2.48097e-15	0.359123	0.194	0.009	9.08059e-11
PSMC5	1.24375e-14	0.359067	0.272	0.054	4.55225e-10
NTRK2	1.00623e-14	0.358681	0.532	0.192	3.68289e-10
NDUFB7	6.93447e-15	0.358406	0.318	0.076	2.53809e-10
HIGD1A	2.76916e-14	0.358057	0.32	0.082	1.01354e-09
BCAP31	4.97119e-15	0.358046	0.294	0.063	1.8195e-10
RAB3A	2.38715e-14	0.357769	0.391	0.12	8.73722e-10
EIF1AX	3.69931e-14	0.357769	0.199	0.019	1.35398e-09
ARL6IP1	1.42445e-14	0.357597	0.378	0.114	5.21362e-10
PRUNE2	8.18367e-16	0.35748	0.206	0.013	2.9953e-11
TERF2IP	8.1543e-15	0.357254	0.305	0.069	2.98456e-10
PRMT2	1.2432e-14	0.357206	0.23	0.032	4.55025e-10
PITHD1	2.91049e-14	0.35714	0.252	0.044	1.06527e-09
OGA	1.17854e-15	0.356188	0.315	0.069	4.31359e-11
NDUFS2	6.23632e-15	0.356148	0.222	0.025	2.28255e-10
ADD3	4.28907e-14	0.355976	0.261	0.05	1.56984e-09
ATP5MC3	8.23106e-14	0.355453	0.314	0.082	3.01265e-09
B3GAT1	3.91132e-15	0.35541	0.317	0.073	1.43158e-10
PSMB4	2.29796e-14	0.355282	0.263	0.05	8.41075e-10
ATP6V0D1	7.18002e-15	0.355132	0.287	0.06	2.62796e-10
DDN	8.58929e-16	0.355125	0.336	0.079	3.14377e-11
PPP2R5C	5.15337e-15	0.355011	0.203	0.016	1.88618e-10
AATK	7.71062e-15	0.355004	0.201	0.016	2.82216e-10
ATP6V1G2	7.23291e-15	0.354959	0.258	0.044	2.64732e-10
LIMCH1	1.72668e-14	0.354805	0.223	0.028	6.31984e-10
EID1	1.08021e-14	0.354799	0.344	0.091	3.95367e-10
CLIC4	2.8558e-14	0.354566	0.195	0.016	1.04525e-09
DDX17	2.24673e-16	0.354337	0.397	0.107	8.22327e-12
ZFAS1	5.61416e-15	0.35398	0.223	0.025	2.05484e-10
GRIN1	9.73891e-14	0.35393	0.523	0.199	3.56454e-09
PTOV1	9.71107e-15	0.353882	0.31	0.073	3.55435e-10
PCMT1	7.93227e-15	0.353599	0.311	0.073	2.90329e-10
COPS8	3.6988e-15	0.353583	0.198	0.013	1.3538e-10
AGT	3.04759e-15	0.353193	0.39	0.11	1.11545e-10
ASAH1	3.62735e-13	0.353078	0.2	0.025	1.32765e-08
NDUFB9	1.38908e-15	0.352827	0.387	0.107	5.08417e-11
ECH1	3.8422e-14	0.352804	0.2	0.019	1.40628e-09
NDUFS7	6.48474e-14	0.352617	0.301	0.073	2.37348e-09
SCG3	7.28856e-15	0.352606	0.306	0.069	2.66768e-10
HSPB8	2.14159e-15	0.352426	0.215	0.019	7.83842e-11
PICALM	1.0098e-14	0.352143	0.187	0.009	3.69596e-10
TMEM30A	5.82301e-14	0.351976	0.252	0.047	2.13128e-09
HPCA	3.50377e-14	0.351951	0.257	0.047	1.28241e-09
CPLX2	4.89582e-14	0.35185	0.522	0.192	1.79192e-09
TMEM205	4.28968e-14	0.351687	0.211	0.025	1.57006e-09
CDC42	2.83493e-15	0.351181	0.286	0.057	1.03761e-10
VSNL1	1.59724e-11	0.351126	0.614	0.252	5.84607e-07
EIF3H	4.50015e-15	0.350861	0.204	0.016	1.6471e-10
MDH1	1.14187e-15	0.35071	0.45	0.139	4.17936e-11
TXNIP	9.28607e-15	0.350537	0.312	0.073	3.3988e-10
TIMP1	9.23772e-14	0.350245	0.182	0.013	3.3811e-09
TMEM144	2.64088e-15	0.349991	0.187	0.006	9.66588e-11
GNAS	6.4327e-07	0.349815	0.756	0.372	0.0235443
DNAJA4	5.00456e-15	0.349774	0.236	0.032	1.83172e-10
PDIA3	3.172e-14	0.34961	0.22	0.028	1.16099e-09
ARNT2	3.81424e-14	0.349004	0.31	0.076	1.39605e-09
IL6ST	6.28225e-14	0.348309	0.235	0.038	2.29937e-09
TMEM9	4.37978e-15	0.348175	0.248	0.038	1.60304e-10
AP3S1	3.48879e-14	0.348141	0.181	0.009	1.27693e-09
SNHG25	6.20708e-15	0.347928	0.271	0.05	2.27185e-10
DAZAP2	7.19088e-15	0.347595	0.258	0.044	2.63193e-10
BEX4	4.4561e-15	0.347289	0.384	0.11	1.63098e-10
KRTCAP2	4.73398e-14	0.347284	0.218	0.028	1.73268e-09
COBL	4.87631e-14	0.346712	0.224	0.032	1.78478e-09
TRIM2	2.38523e-15	0.346344	0.346	0.085	8.73017e-11
PTPA	1.80152e-14	0.34621	0.296	0.066	6.59375e-10
ID4	8.33685e-15	0.346065	0.188	0.009	3.05137e-10
STMN2	7.52718e-15	0.346061	0.412	0.126	2.75502e-10
PRKAR1B	6.17166e-13	0.345996	0.523	0.205	2.25889e-08
PDXK	3.04875e-15	0.345856	0.329	0.079	1.11587e-10
ABR	1.06968e-15	0.345434	0.335	0.079	3.91512e-11
CUTA	5.15708e-16	0.345246	0.309	0.063	1.88754e-11
NCAM2	1.53875e-12	0.345187	0.205	0.032	5.63199e-08
BANF1	3.07886e-15	0.34514	0.238	0.032	1.12689e-10
FKBP1A	7.01729e-15	0.344817	0.319	0.076	2.5684e-10
STK25	2.00165e-14	0.344751	0.229	0.032	7.32625e-10
SERINC3	3.75213e-15	0.344559	0.323	0.076	1.37332e-10
CSDE1	5.47992e-17	0.343964	0.334	0.069	2.0057e-12
PPP2R2C	2.96919e-15	0.343927	0.295	0.06	1.08675e-10
CCDC85B	9.77849e-15	0.343688	0.364	0.101	3.57902e-10
CTNNA1	1.22017e-15	0.343371	0.244	0.032	4.46595e-11
HSPA2	9.62164e-13	0.343105	0.201	0.028	3.52162e-08
LY6E	7.87582e-15	0.343091	0.318	0.076	2.88263e-10
PRRT1	1.72963e-13	0.342716	0.217	0.032	6.3306e-09
ATP6V1B2	4.89659e-14	0.342652	0.353	0.101	1.7922e-09
C6orf62	1.04668e-13	0.342646	0.232	0.038	3.83096e-09
SLC44A2	1.67267e-14	0.342364	0.211	0.022	6.12214e-10
CEND1	4.78857e-15	0.342267	0.354	0.095	1.75266e-10
MAZ	1.76131e-14	0.34218	0.197	0.016	6.44658e-10
UBE2B	1.33199e-13	0.342175	0.213	0.028	4.87523e-09
PPIB	2.59641e-14	0.341826	0.222	0.028	9.50311e-10
SNU13	1.8342e-14	0.341725	0.349	0.095	6.71334e-10
ISCU	1.39902e-13	0.341135	0.247	0.047	5.12056e-09
FCGBP	2.34959e-14	0.340763	0.162	0	8.59973e-10
IQSEC1	3.08605e-14	0.340659	0.269	0.054	1.12953e-09
VPS28	2.92906e-15	0.340354	0.214	0.019	1.07207e-10
COPRS	1.14972e-14	0.340075	0.263	0.047	4.20809e-10
CRELD1	1.24496e-13	0.34002	0.194	0.019	4.55667e-09
COX7B	2.66027e-14	0.33999	0.33	0.085	9.73686e-10
RAP1GAP	8.45633e-14	0.339922	0.258	0.05	3.0951e-09
NDUFS6	3.86489e-14	0.339739	0.267	0.054	1.41459e-09
HNRNPH1	4.57194e-14	0.339347	0.211	0.025	1.67338e-09
TPM3	1.16115e-14	0.3393	0.285	0.06	4.24991e-10
SNAP91	2.48009e-12	0.339172	0.243	0.054	9.0774e-08
HAMP	1.16346e-13	0.339135	0.161	0.003	4.25838e-09
CYBA	2.83131e-14	0.339134	0.195	0.016	1.03629e-09
GNG7	1.16678e-14	0.338622	0.2	0.016	4.27054e-10
TMEM151A	1.83542e-14	0.338406	0.178	0.006	6.71784e-10
SBDS	1.52647e-12	0.338196	0.218	0.038	5.58705e-08
HLA-DPA1	8.80051e-14	0.337956	0.177	0.009	3.22107e-09
PGAM1	9.91143e-15	0.337924	0.421	0.132	3.62768e-10
BMERB1	2.23362e-13	0.337822	0.311	0.082	8.17527e-09
FHL1	4.32163e-13	0.337663	0.225	0.038	1.58176e-08
SLC48A1	4.08146e-15	0.337618	0.268	0.047	1.49386e-10
FAM168B	2.20442e-13	0.337587	0.245	0.047	8.06839e-09
NDUFAF3	1.31607e-13	0.337527	0.219	0.032	4.81696e-09
CPNE6	4.45351e-14	0.337324	0.213	0.025	1.63003e-09
FAM200B	3.70158e-13	0.337308	0.2	0.025	1.35481e-08
NPM1	4.3339e-13	0.33726	0.255	0.054	1.58625e-08
GDA	2.78974e-13	0.335893	0.238	0.044	1.02107e-08
CLTB	7.06754e-14	0.335787	0.283	0.063	2.58679e-09
SYT4	7.23911e-13	0.335491	0.241	0.047	2.64959e-08
DIRAS2	1.32064e-13	0.335228	0.256	0.05	4.83366e-09
RAB40B	4.32539e-15	0.335136	0.225	0.025	1.58314e-10
PLLP	1.55257e-13	0.334824	0.187	0.016	5.68258e-09
CDS2	4.03967e-14	0.334467	0.213	0.025	1.47856e-09
SHISA4	6.79952e-14	0.333668	0.223	0.032	2.48869e-09
PAFAH1B2	7.01897e-14	0.333487	0.235	0.038	2.56901e-09
TUFM	1.86091e-15	0.332961	0.248	0.035	6.81113e-11
CCT3	7.14436e-15	0.332847	0.253	0.041	2.61491e-10
TRMT112	6.29313e-14	0.33259	0.259	0.05	2.30335e-09
RAB2A	3.22206e-13	0.332577	0.274	0.063	1.17931e-08
PRKCZ	8.0374e-14	0.332038	0.276	0.06	2.94177e-09
STX1B	9.57813e-14	0.331893	0.275	0.06	3.50569e-09
HADHA	1.64228e-13	0.331825	0.193	0.019	6.01089e-09
DYNLRB1	3.81793e-14	0.331603	0.375	0.11	1.3974e-09
EIF3G	5.27407e-14	0.331491	0.186	0.013	1.93036e-09
H2AFZ	1.02311e-12	0.331338	0.201	0.028	3.74467e-08
AUXG01000058.1	4.57148e-13	0.331257	0.271	0.063	1.67321e-08
CDK2AP1	2.14565e-14	0.331169	0.278	0.057	7.85329e-10
SNHG32	4.32704e-14	0.331081	0.187	0.013	1.58374e-09
NFASC	2.06697e-14	0.331071	0.217	0.025	7.56531e-10
PRKAR1A	2.93498e-14	0.331037	0.328	0.085	1.07423e-09
FADS2	7.57288e-14	0.330702	0.222	0.032	2.77175e-09
MAPK8IP1	2.17571e-14	0.330582	0.317	0.079	7.96333e-10
PLEKHH1	4.42082e-14	0.330483	0.159	0	1.61806e-09
POMP	3.32751e-15	0.329922	0.251	0.038	1.2179e-10
APOC2	2.69628e-14	0.329807	0.183	0.009	9.86866e-10
SORL1	1.36786e-14	0.329764	0.263	0.047	5.0065e-10
PINK1	2.2371e-14	0.32967	0.372	0.107	8.18801e-10
NELL2	7.66198e-13	0.329658	0.298	0.079	2.80436e-08
NCALD	1.26914e-13	0.329236	0.232	0.038	4.64519e-09
TMEM219	1.27986e-14	0.329186	0.238	0.035	4.68442e-10
PAPOLA	7.2389e-14	0.329154	0.21	0.025	2.64951e-09
TCP1	5.89851e-14	0.328932	0.261	0.05	2.15891e-09
GAS7	1.90992e-15	0.328762	0.378	0.104	6.99049e-11
SNHG5	7.77753e-14	0.328607	0.184	0.013	2.84665e-09
MRPL41	6.55431e-15	0.3285	0.278	0.054	2.39894e-10
SPARCL1	2.82491e-07	0.32827	0.732	0.363	0.0103395
PRAF2	2.51422e-13	0.327738	0.185	0.016	9.2023e-09
NEBL	1.46604e-12	0.3277	0.224	0.041	5.36585e-08
RHOB	1.79255e-13	0.327677	0.3	0.076	6.56092e-09
SELENOH	5.3063e-14	0.32761	0.242	0.041	1.94216e-09
SRP9	4.69798e-15	0.327575	0.292	0.06	1.71951e-10
PHB	2.89689e-13	0.327536	0.196	0.022	1.06029e-08
PTTG1IP	5.54458e-14	0.326957	0.205	0.022	2.02937e-09
SEC11C	2.3883e-14	0.32688	0.296	0.066	8.74143e-10
MAPK3	8.40142e-14	0.326821	0.276	0.06	3.075e-09
TOLLIP	3.91219e-14	0.326776	0.31	0.076	1.4319e-09
HLA-DRB1	5.42554e-14	0.326396	0.186	0.013	1.9858e-09
OIP5-AS1	2.86178e-13	0.326195	0.263	0.057	1.04744e-08
GNA12	9.95436e-14	0.325335	0.162	0.003	3.6434e-09
ATP2B1	4.57737e-14	0.325081	0.309	0.076	1.67536e-09
PSD	8.33763e-14	0.32503	0.436	0.148	3.05165e-09
APC2	1.27311e-13	0.324529	0.251	0.047	4.65972e-09
BLCAP	4.52518e-13	0.324293	0.27	0.063	1.65626e-08
SCAMP5	3.7728e-13	0.323696	0.342	0.101	1.38088e-08
OCIAD1	4.74457e-13	0.32308	0.29	0.073	1.73656e-08
TXN	4.42146e-14	0.323063	0.274	0.057	1.6183e-09
GPX4	8.82594e-14	0.323004	0.455	0.158	3.23038e-09
NCKAP1	7.52337e-13	0.3229	0.304	0.082	2.75363e-08
CSF1R	3.57469e-13	0.322288	0.156	0.003	1.30837e-08
GADD45GIP1	1.06261e-13	0.32194	0.258	0.05	3.88925e-09
RAPGEF4	1.95766e-12	0.321882	0.253	0.057	7.16522e-08
TPP1	7.82468e-15	0.321449	0.272	0.05	2.86391e-10
LRPAP1	2.10782e-14	0.321312	0.26	0.047	7.71484e-10
PACS2	1.24299e-13	0.321219	0.227	0.035	4.54946e-09
SNRNP70	3.46508e-14	0.320865	0.238	0.038	1.26826e-09
HHATL	3.42259e-13	0.320581	0.156	0.003	1.2527e-08
MBNL2	1.41724e-13	0.320463	0.268	0.057	5.18722e-09
SCRN1	1.53856e-13	0.320284	0.272	0.06	5.63127e-09
CPE	1.36778e-08	0.320176	0.694	0.338	0.000500621
SLC25A3	2.18883e-14	0.320062	0.332	0.085	8.01133e-10
SMIM29	9.77832e-13	0.319886	0.233	0.044	3.57896e-08
PSMD8	2.35266e-12	0.319574	0.197	0.028	8.61098e-08
SCN2B	1.66926e-12	0.319467	0.199	0.028	6.10966e-08
SV2B	5.68317e-12	0.319433	0.317	0.098	2.0801e-07
SF1	3.24079e-13	0.319315	0.227	0.038	1.18616e-08
SEMA3B	6.09941e-13	0.319076	0.193	0.022	2.23244e-08
ABI2	8.16755e-14	0.31881	0.246	0.044	2.9894e-09
FXYD1	3.82044e-14	0.318793	0.362	0.104	1.39832e-09
CRIP2	4.06806e-13	0.318732	0.321	0.088	1.48895e-08
PPT1	7.26112e-14	0.318722	0.21	0.025	2.65764e-09
ATP6V1D	1.06718e-11	0.317762	0.195	0.032	3.906e-07
CENPB	1.29459e-12	0.317623	0.207	0.032	4.73831e-08
TIMM13	1.29521e-13	0.317569	0.181	0.013	4.74061e-09
CAP1	2.35304e-14	0.317418	0.241	0.038	8.61237e-10
YPEL3	1.62104e-13	0.317311	0.418	0.139	5.93319e-09
POLR2E	1.25616e-13	0.317163	0.214	0.028	4.59767e-09
LAMTOR1	1.16856e-13	0.316974	0.244	0.044	4.27706e-09
RHOBTB3	6.68335e-13	0.316675	0.18	0.016	2.44617e-08
RALGDS	6.95049e-13	0.316505	0.159	0.006	2.54395e-08
TCEAL2	2.11615e-13	0.316404	0.254	0.05	7.74534e-09
PPA1	4.94469e-13	0.31621	0.302	0.079	1.80981e-08
PRKCG	2.9765e-14	0.316059	0.239	0.038	1.08943e-09
COX7A2L	1.06487e-12	0.316027	0.243	0.05	3.89752e-08
TALDO1	8.47827e-14	0.316025	0.209	0.025	3.10313e-09
ATP5PO	4.49968e-13	0.31587	0.306	0.082	1.64693e-08
CCT7	8.73084e-14	0.315868	0.235	0.038	3.19557e-09
BTF3	2.24383e-13	0.315456	0.29	0.069	8.21265e-09
CAMTA2	1.83486e-13	0.315359	0.193	0.019	6.71575e-09
PPM1K	7.31265e-13	0.315022	0.241	0.047	2.6765e-08
SPCS3	1.36097e-12	0.314962	0.156	0.006	4.98127e-08
PLPP3	4.19337e-13	0.31458	0.22	0.035	1.53481e-08
BUD31	5.98027e-13	0.314523	0.167	0.009	2.18884e-08
HPCAL1	4.28212e-13	0.314483	0.303	0.079	1.5673e-08
DAD1	1.36236e-13	0.314367	0.233	0.038	4.98639e-09
ATP6AP2	3.97267e-13	0.313936	0.308	0.082	1.45404e-08
BEX1	4.22303e-12	0.313934	0.452	0.174	1.54567e-07
BST2	2.97752e-13	0.313851	0.17	0.009	1.0898e-08
FARP1	1.74518e-12	0.313816	0.187	0.022	6.38753e-08
CNBP	1.64527e-12	0.31314	0.276	0.069	6.02184e-08
NPY	2.20206e-13	0.312949	0.179	0.013	8.05975e-09
PFKFB3	6.29692e-13	0.312804	0.16	0.006	2.30474e-08
MRPL20	2.23861e-13	0.312671	0.198	0.022	8.19355e-09
MLC1	9.16584e-13	0.312599	0.244	0.05	3.35479e-08
CADM2	4.03347e-13	0.312558	0.275	0.063	1.47629e-08
NACC2	6.69934e-13	0.312534	0.193	0.022	2.45202e-08
CHL1	3.28286e-12	0.312486	0.232	0.047	1.20156e-07
MBOAT7	1.85647e-14	0.312449	0.302	0.069	6.79488e-10
HSPA9	1.40495e-13	0.31244	0.263	0.054	5.14225e-09
SYT5	3.82279e-13	0.312396	0.183	0.016	1.39918e-08
NDUFA5	9.35918e-13	0.312391	0.269	0.063	3.42555e-08
ADAR	1.36209e-12	0.31197	0.231	0.044	4.98539e-08
GCSH	4.39237e-13	0.311854	0.188	0.019	1.60765e-08
CCDC124	2.11742e-12	0.311833	0.199	0.028	7.74996e-08
IGFBP5	4.15364e-13	0.311773	0.195	0.022	1.52027e-08
CXXC5	1.72243e-13	0.311745	0.225	0.035	6.30427e-09
CDK2AP2	3.73256e-13	0.310912	0.215	0.032	1.36615e-08
SET	2.80349e-13	0.310782	0.277	0.063	1.02611e-08
PUF60	4.78936e-13	0.310629	0.2	0.025	1.75295e-08
SRI	5.99513e-13	0.310627	0.289	0.073	2.19428e-08
DDT	2.96331e-13	0.310266	0.178	0.013	1.0846e-08
OS9	2.17208e-12	0.310088	0.199	0.028	7.95002e-08
ELMO1	6.39461e-12	0.309587	0.21	0.038	2.34049e-07
PEG10	3.94329e-13	0.309393	0.215	0.032	1.44328e-08
CNDP2	1.80063e-12	0.309283	0.224	0.041	6.59049e-08
EPDR1	1.9082e-12	0.309168	0.199	0.028	6.98422e-08
STARD7	1.72901e-12	0.309127	0.265	0.063	6.32834e-08
LTBP3	1.54645e-12	0.309031	0.176	0.016	5.66015e-08
NISCH	2.64739e-14	0.308921	0.278	0.057	9.68972e-10
POLR2F	1.05396e-12	0.308895	0.197	0.025	3.85761e-08
ZBTB18	6.09961e-12	0.308398	0.187	0.025	2.23252e-07
TCEAL4	9.90938e-13	0.307754	0.222	0.038	3.62693e-08
CYB5R3	3.45456e-13	0.307611	0.258	0.054	1.2644e-08
NUDT3	6.86722e-13	0.307439	0.311	0.085	2.51347e-08
SYNPO	8.6697e-13	0.307197	0.297	0.079	3.1732e-08
ATP6V0E1	1.1275e-12	0.307144	0.208	0.032	4.12675e-08
TPD52L2	2.16747e-12	0.306997	0.167	0.013	7.93317e-08
PAFAH1B1	2.16393e-12	0.306758	0.276	0.069	7.92019e-08
PRPF19	6.94774e-12	0.306238	0.18	0.022	2.54294e-07
TRAPPC1	3.60772e-12	0.30616	0.214	0.038	1.32046e-07
TPGS2	7.44759e-13	0.306062	0.198	0.025	2.72589e-08
CERCAM	1.5742e-12	0.306001	0.162	0.009	5.76172e-08
UQCC2	2.90325e-12	0.305816	0.172	0.016	1.06262e-07
RAB6A	4.09777e-13	0.305783	0.238	0.044	1.49982e-08
CIAO2B	2.72046e-13	0.305517	0.246	0.047	9.95717e-09
EMC10	1.96125e-12	0.305487	0.193	0.025	7.17837e-08
NFE2L1	1.18097e-12	0.305453	0.263	0.06	4.32248e-08
TPPP3	2.17181e-13	0.30541	0.236	0.041	7.94905e-09
NDUFA8	5.04088e-13	0.305336	0.231	0.041	1.84501e-08
FCGR3A	5.06191e-13	0.305319	0.182	0.016	1.85271e-08
NDUFB10	5.26757e-12	0.305279	0.223	0.044	1.92798e-07
METTL7A	1.91127e-14	0.304785	0.309	0.073	6.99542e-10
FGD5-AS1	1.4063e-13	0.304604	0.244	0.044	5.14721e-09
TTYH1	1.32571e-12	0.304509	0.345	0.107	4.85223e-08
ALKBH7	6.9256e-12	0.304472	0.154	0.009	2.53484e-07
ZNF706	2.94952e-12	0.304455	0.203	0.032	1.07956e-07
CCT4	7.6501e-13	0.304454	0.217	0.035	2.80001e-08
CFL2	1.80803e-12	0.304364	0.148	0.003	6.61759e-08
CDIPT	9.4696e-13	0.304225	0.203	0.028	3.46597e-08
SOX10	1.41343e-12	0.304059	0.156	0.006	5.1733e-08
ATP1A1	1.88198e-12	0.303919	0.397	0.136	6.88825e-08
COMT	1.50772e-13	0.30377	0.207	0.025	5.51842e-09
SDF4	1.78161e-12	0.303738	0.206	0.032	6.52087e-08
ARHGDIA	2.25053e-14	0.303702	0.347	0.095	8.23715e-10
CD14	1.70023e-12	0.303563	0.155	0.006	6.22302e-08
NAA38	3.34941e-13	0.303353	0.304	0.079	1.22592e-08
CCT6A	7.45731e-11	0.303176	0.202	0.041	2.72945e-06
SELENOK	8.60862e-13	0.303172	0.204	0.028	3.15084e-08
AP2A2	2.73939e-11	0.302851	0.208	0.041	1.00264e-06
MYL6B	3.30338e-11	0.302752	0.225	0.05	1.20907e-06
MARCKS	5.43413e-14	0.302737	0.314	0.079	1.98895e-09
ELOC	2.53283e-12	0.302538	0.186	0.022	9.27041e-08
ZYG11B	2.09729e-12	0.302475	0.18	0.019	7.67628e-08
EHD3	7.94686e-13	0.30227	0.223	0.038	2.90863e-08
LAMTOR5	9.83688e-13	0.30199	0.209	0.032	3.6004e-08
DLG2	1.10865e-12	0.301718	0.17	0.013	4.05776e-08
HK1	8.2728e-13	0.301642	0.305	0.082	3.02793e-08
FAM107B	1.76569e-12	0.301547	0.155	0.006	6.46258e-08
MICOS13	1.71937e-13	0.301477	0.285	0.066	6.29306e-09
TMX2	5.39153e-13	0.301457	0.181	0.016	1.97336e-08
PCBD1	2.15416e-12	0.301297	0.18	0.019	7.88443e-08
SLC25A11	1.45399e-12	0.301253	0.182	0.019	5.32174e-08
NPC2	5.31332e-12	0.301201	0.214	0.038	1.94473e-07
GP1BB	1.1749e-12	0.301199	0.196	0.025	4.30024e-08
SLC3A2	3.24905e-13	0.301021	0.233	0.041	1.18918e-08
LGALS3BP	3.87536e-13	0.300803	0.169	0.009	1.41842e-08
SLC2A1	6.9754e-13	0.300785	0.174	0.013	2.55306e-08
BEX2	2.3348e-11	0.300558	0.289	0.085	8.54559e-07
NRCAM	1.69603e-13	0.300325	0.344	0.098	6.20764e-09
AMPH	1.53304e-12	0.300302	0.231	0.044	5.6111e-08
LAMP5	2.60734e-12	0.30011	0.198	0.028	9.54313e-08
TRAPPC5	2.97262e-13	0.300046	0.259	0.054	1.08801e-08
SH3GLB2	4.28696e-12	0.299748	0.237	0.05	1.56907e-07
HDAC5	8.0816e-13	0.299616	0.217	0.035	2.95795e-08
PFN2	1.07138e-13	0.299431	0.38	0.117	3.92137e-09
GIT1	5.46538e-13	0.299225	0.23	0.041	2.00038e-08
ABHD17A	1.34541e-13	0.299178	0.239	0.041	4.92432e-09
PACSIN1	8.9629e-12	0.299144	0.311	0.095	3.28051e-07
EPB41L1	2.43422e-13	0.299024	0.296	0.073	8.90949e-09
NPTX2	5.03194e-12	0.298827	0.169	0.016	1.84174e-07
FABP3	9.09637e-13	0.298573	0.165	0.009	3.32936e-08
NDUFA12	7.49376e-12	0.298494	0.198	0.032	2.74279e-07
RNH1	1.02351e-11	0.297935	0.202	0.035	3.74616e-07
AP2S1	4.24612e-13	0.297906	0.303	0.079	1.55412e-08
SPIN1	1.68857e-11	0.297832	0.199	0.035	6.18032e-07
CCT5	6.87168e-12	0.297695	0.193	0.028	2.5151e-07
SPAG9	1.87099e-11	0.297488	0.175	0.022	6.84802e-07
TBCA	1.83249e-12	0.297142	0.242	0.05	6.7071e-08
PSD3	2.10783e-12	0.29713	0.328	0.098	7.71488e-08
ATP8A1	1.00076e-12	0.296603	0.233	0.044	3.66289e-08
LINC00641	5.29657e-12	0.296314	0.156	0.009	1.9386e-07
PLEC	3.32205e-13	0.296154	0.24	0.044	1.21591e-08
PRRC2B	1.13194e-11	0.296015	0.256	0.063	4.143e-07
SRM	3.29376e-12	0.295379	0.152	0.006	1.20555e-07
TMEM259	1.96245e-11	0.295196	0.175	0.022	7.18277e-07
PPP1R9B	2.05717e-12	0.295089	0.224	0.041	7.52944e-08
MAP2K1	9.87656e-11	0.294492	0.285	0.088	3.61492e-06
CSNK1A1	9.90585e-13	0.294264	0.197	0.025	3.62564e-08
POLE4	2.83239e-12	0.293936	0.159	0.009	1.03668e-07
SORBS1	7.82744e-12	0.293763	0.222	0.044	2.86492e-07
ANXA5	1.82601e-12	0.293721	0.188	0.022	6.68339e-08
RAPGEF5	2.35054e-12	0.293465	0.217	0.038	8.6032e-08
GRK2	1.44653e-11	0.292787	0.213	0.041	5.29443e-07
CYCS	1.34833e-11	0.292636	0.225	0.047	4.93502e-07
SSU72	7.01953e-13	0.292542	0.253	0.054	2.56922e-08
STRAP	8.834e-12	0.292447	0.197	0.032	3.23333e-07
RAB10	1.23849e-11	0.29175	0.178	0.022	4.533e-07
TMEM230	7.96265e-12	0.291468	0.186	0.025	2.91441e-07
ARHGAP35	1.34932e-12	0.291444	0.195	0.025	4.93865e-08
DNAJC5	4.24615e-12	0.290747	0.238	0.05	1.55413e-07
TPRG1L	3.80133e-12	0.290523	0.238	0.05	1.39132e-07
MRPL51	1.29831e-12	0.289884	0.196	0.025	4.75194e-08
USF2	3.66427e-12	0.289818	0.227	0.044	1.34116e-07
HSPA4	1.9876e-12	0.289786	0.194	0.025	7.27483e-08
EIF1B	1.01529e-11	0.289751	0.238	0.054	3.71608e-07
RBFOX2	1.82939e-11	0.289563	0.205	0.038	6.69574e-07
ENPP2	3.32811e-12	0.28948	0.165	0.013	1.21812e-07
RAB11B	2.89399e-12	0.289454	0.264	0.063	1.05923e-07
CAPZA1	3.60354e-11	0.289445	0.146	0.009	1.31893e-06
RPS26	1.77411e-12	0.289426	0.345	0.107	6.49342e-08
SUGT1	9.18884e-12	0.289386	0.16	0.013	3.36321e-07
NLGN2	2.82012e-12	0.289306	0.159	0.009	1.03219e-07
KPNB1	8.49322e-12	0.289295	0.222	0.044	3.1086e-07
ALDH6A1	1.32584e-11	0.289171	0.196	0.032	4.85272e-07
SGTA	5.49067e-12	0.289166	0.169	0.016	2.00964e-07
CDC42SE2	1.05782e-12	0.289083	0.185	0.019	3.87171e-08
PXK	1.13858e-12	0.288951	0.164	0.009	4.1673e-08
XPO1	3.72091e-12	0.288882	0.191	0.025	1.36189e-07
FAM102A	2.99571e-11	0.288786	0.147	0.009	1.09646e-06
SLIT1	1.49429e-12	0.288715	0.201	0.028	5.46925e-08
C18orf32	8.551e-12	0.288432	0.223	0.044	3.12975e-07
NRXN2	6.71577e-12	0.288394	0.211	0.038	2.45804e-07
PLTP	4.60632e-11	0.288139	0.195	0.035	1.68596e-06
LARP1	1.88369e-11	0.287986	0.187	0.028	6.8945e-07
RETREG2	2.69103e-12	0.287919	0.309	0.088	9.84943e-08
CLCN3	2.59543e-12	0.287754	0.146	0.003	9.49954e-08
SMDT1	1.12712e-11	0.28753	0.214	0.041	4.12539e-07
RGS4	4.48999e-12	0.2873	0.301	0.085	1.64338e-07
TUBB4B	1.17606e-13	0.28725	0.346	0.098	4.30451e-09
GRB2	2.86354e-13	0.28671	0.271	0.06	1.04809e-08
COA3	5.71863e-12	0.286668	0.181	0.022	2.09307e-07
CAB39	2.28988e-11	0.286211	0.198	0.035	8.38119e-07
VDAC2	2.56463e-11	0.286117	0.222	0.047	9.38679e-07
RPN1	9.65908e-12	0.286114	0.159	0.013	3.53532e-07
LSM 7.00	4.19233e-11	0.285808	0.17	0.022	1.53443e-06
HSF1	2.93082e-11	0.285633	0.141	0.006	1.07271e-06
TPM4	4.96476e-12	0.285601	0.163	0.013	1.81715e-07
GNPTG	4.08965e-12	0.285438	0.17	0.016	1.49685e-07
ACAP3	7.73259e-12	0.285366	0.204	0.035	2.8302e-07
ACADVL	5.17162e-12	0.285327	0.207	0.035	1.89287e-07
EVI2A	5.1484e-12	0.285172	0.136	0	1.88437e-07
KHDRBS3	2.21094e-11	0.285124	0.174	0.022	8.09226e-07
C1orf43	2.88675e-11	0.285064	0.215	0.044	1.05658e-06
POLR2J	5.05568e-12	0.285006	0.207	0.035	1.85043e-07
LUC7L3	1.59938e-12	0.284541	0.22	0.038	5.85388e-08
PNKD	5.42257e-11	0.284414	0.224	0.05	1.98472e-06
TMEM256	8.64656e-12	0.284405	0.166	0.016	3.16473e-07
TAPBP	5.26124e-12	0.28439	0.272	0.069	1.92567e-07
NMNAT2	6.50528e-12	0.284287	0.168	0.016	2.381e-07
DDX24	3.44874e-12	0.28426	0.286	0.076	1.26227e-07
PDZD4	4.9266e-13	0.28424	0.309	0.082	1.80318e-08
JUN	8.59019e-12	0.284044	0.18	0.022	3.1441e-07
RTF2	1.74586e-12	0.284011	0.22	0.038	6.39001e-08
FXYD7	9.50018e-12	0.283932	0.314	0.095	3.47716e-07
ATP5F1D	1.03092e-11	0.283897	0.328	0.104	3.77325e-07
HDAC11	1.54439e-11	0.283755	0.164	0.016	5.65263e-07
SNN	8.15038e-12	0.283631	0.281	0.076	2.98312e-07
SNHG14	9.41525e-13	0.283624	0.391	0.129	3.44608e-08
TSC22D3	1.17234e-11	0.283324	0.215	0.041	4.29087e-07
SEMA4D	5.02414e-11	0.283306	0.157	0.016	1.83888e-06
CTDSP2	1.25453e-11	0.283192	0.145	0.006	4.59171e-07
PYCR2	2.59955e-11	0.283185	0.127	0	9.5146e-07
RPS4Y1	7.57643e-12	0.282972	0.21	0.038	2.77305e-07
TGOLN2	1.09247e-11	0.282881	0.233	0.05	3.99856e-07
RPS27L	2.60888e-11	0.282745	0.198	0.035	9.54877e-07
ID1	1.98604e-11	0.282727	0.149	0.009	7.26911e-07
OPTN	2.85759e-12	0.282478	0.223	0.041	1.04591e-07
SPOCK2	1.17044e-11	0.282459	0.337	0.107	4.28392e-07
PFKL	1.67418e-11	0.282437	0.236	0.054	6.12767e-07
C12orf57	1.4035e-12	0.282392	0.267	0.063	5.13694e-08
MIAT	1.7483e-12	0.282271	0.188	0.022	6.39896e-08
NDUFA1	1.96741e-13	0.282198	0.367	0.11	7.20091e-09
VEGFB	9.88166e-12	0.282072	0.198	0.032	3.61679e-07
OPALIN	1.0643e-11	0.281998	0.146	0.006	3.89546e-07
TMEM132A	4.43566e-12	0.281969	0.238	0.05	1.6235e-07
CRMP1	4.66211e-11	0.281805	0.206	0.041	1.70638e-06
PSMB2	5.01387e-11	0.281643	0.157	0.016	1.83513e-06
ARHGDIG	1.02975e-12	0.281628	0.282	0.069	3.76898e-08
ELOVL1	9.10695e-12	0.281625	0.147	0.006	3.33324e-07
NONO	3.22933e-11	0.281622	0.179	0.025	1.18197e-06
CTSF	4.58083e-12	0.281491	0.214	0.038	1.67663e-07
UBE2L3	4.78444e-12	0.281325	0.226	0.044	1.75115e-07
BHLHE41	1.2947e-11	0.280767	0.164	0.016	4.73873e-07
PGM2L1	9.59446e-12	0.280759	0.198	0.032	3.51167e-07
MLF 2.00	2.79455e-12	0.280534	0.321	0.095	1.02283e-07
UBL3	1.35571e-11	0.280452	0.214	0.041	4.96203e-07
KIF5B	3.30927e-12	0.280445	0.258	0.06	1.21123e-07
UFC1	1.7788e-10	0.280308	0.169	0.025	6.5106e-06
MTDH	1.0939e-12	0.28027	0.157	0.006	4.00377e-08
NUDT4	5.51647e-12	0.280092	0.201	0.032	2.01908e-07
SSR1	4.29612e-11	0.280035	0.158	0.016	1.57242e-06
DEXI	5.2819e-11	0.279914	0.13	0.003	1.93323e-06
RASSF2	2.04676e-12	0.279717	0.2	0.028	7.49135e-08
TPD52	6.50964e-11	0.27967	0.198	0.038	2.38259e-06
RUFY3	3.46882e-11	0.279651	0.256	0.066	1.26962e-06
ENTPD6	2.35406e-11	0.279573	0.251	0.063	8.61609e-07
EIF3E	6.57307e-12	0.279396	0.168	0.016	2.40581e-07
SLC1A2	1.8365e-09	0.279395	0.61	0.271	6.72176e-05
MXRA7	1.6904e-10	0.279338	0.233	0.06	6.18703e-06
GNB5	2.39787e-11	0.279195	0.142	0.006	8.77645e-07
ATPAF1	9.43721e-12	0.279074	0.216	0.041	3.45411e-07
KLHDC3	9.13196e-11	0.279027	0.243	0.063	3.34239e-06
SCRG1	9.63712e-10	0.278936	0.265	0.085	3.52728e-05
ACTR2	1.82988e-11	0.278927	0.206	0.038	6.69754e-07
ALKBH5	1.97359e-11	0.278576	0.188	0.028	7.22354e-07
PKIA	2.67204e-12	0.278388	0.287	0.076	9.77994e-08
REEP2	3.00557e-11	0.278374	0.197	0.035	1.10007e-06
PTPRF	3.95673e-12	0.278183	0.196	0.028	1.4482e-07
BACE1	2.1769e-11	0.277893	0.168	0.019	7.96767e-07
CAPN3	6.15479e-12	0.277871	0.149	0.006	2.25271e-07
EIF5A	3.46062e-11	0.277823	0.207	0.041	1.26662e-06
NDUFS8	4.36225e-12	0.277671	0.262	0.063	1.59663e-07
FABP7	9.45891e-12	0.277641	0.14	0.003	3.46206e-07
KIFC2	2.6845e-12	0.277488	0.252	0.057	9.82555e-08
MFSD4A	1.33316e-11	0.277263	0.178	0.022	4.8795e-07
CAMTA1	2.00853e-10	0.277113	0.193	0.038	7.35143e-06
MAPT	8.2514e-13	0.27659	0.312	0.085	3.0201e-08
SLC24A2	2.8093e-11	0.276451	0.203	0.038	1.02823e-06
JAM3	1.47445e-11	0.276292	0.164	0.016	5.39663e-07
CCDC92	3.35376e-11	0.276276	0.277	0.079	1.22751e-06
MEA1	1.44379e-10	0.276216	0.194	0.038	5.28441e-06
TSPYL1	2.32594e-11	0.276209	0.456	0.174	8.51317e-07
ITFG1	1.10504e-11	0.275952	0.179	0.022	4.04456e-07
UGT8	8.25678e-11	0.275822	0.128	0.003	3.02207e-06
RAB1B	5.89589e-12	0.275444	0.188	0.025	2.15795e-07
RNPS1	1.45538e-11	0.275304	0.242	0.057	5.32684e-07
CADM1	1.12946e-11	0.275187	0.146	0.006	4.13394e-07
DPP6	3.94586e-11	0.275117	0.226	0.05	1.44423e-06
CORO2B	2.50791e-11	0.275106	0.174	0.022	9.17922e-07
FGFR3	3.06551e-11	0.274826	0.192	0.032	1.12201e-06
DGCR2	7.41385e-11	0.274793	0.18	0.028	2.71354e-06
SGK1	1.15946e-11	0.274494	0.131	0	4.24373e-07
PAIP2	3.67351e-11	0.274311	0.202	0.038	1.34454e-06
RCN1	3.26345e-11	0.274186	0.147	0.009	1.19446e-06
TBC1D14	2.22549e-11	0.274124	0.142	0.006	8.14551e-07
ZFP36L1	2.22024e-11	0.274117	0.199	0.035	8.1263e-07
PSMF1	4.71283e-12	0.274078	0.208	0.035	1.72494e-07
LMO3	3.46582e-12	0.273987	0.299	0.082	1.26852e-07
HAX1	1.10995e-10	0.273745	0.147	0.013	4.06254e-06
NCOA7	1.41688e-11	0.27358	0.196	0.032	5.18594e-07
PHLDA3	3.18076e-11	0.273513	0.147	0.009	1.16419e-06
CASC3	4.95396e-11	0.273495	0.164	0.019	1.8132e-06
MRPL52	1.01982e-10	0.273465	0.19	0.035	3.73263e-06
HNRNPM	2.75109e-12	0.272749	0.223	0.041	1.00693e-07
EIF3K	6.03956e-12	0.272643	0.255	0.06	2.21054e-07
CEBPB	1.05173e-10	0.272564	0.172	0.025	3.84942e-06
SF3B6	8.92409e-11	0.272407	0.191	0.035	3.26631e-06
H1FX	6.9004e-12	0.272083	0.3	0.085	2.52561e-07
RANGAP1	2.10558e-11	0.272017	0.293	0.085	7.70662e-07
SSNA1	8.30337e-11	0.271883	0.167	0.022	3.03912e-06
ATXN10	3.36907e-11	0.271718	0.232	0.054	1.23311e-06
C4orf3	2.88497e-13	0.271642	0.319	0.085	1.05593e-08
KLHL2	1.40335e-09	0.271584	0.203	0.05	5.1364e-05
FAM171A1	1.7168e-11	0.271575	0.183	0.025	6.28365e-07
PLEKHB2	3.71794e-12	0.271427	0.264	0.063	1.3608e-07
NDN	1.29382e-10	0.271255	0.178	0.028	4.73549e-06
ARPC4	3.1681e-12	0.271243	0.245	0.054	1.15956e-07
DMTN	1.50767e-10	0.271185	0.397	0.155	5.51823e-06
DEF8	1.21531e-10	0.270978	0.14	0.009	4.44815e-06
NCAN	7.58555e-12	0.27095	0.181	0.022	2.77639e-07
AMFR	2.96958e-11	0.270648	0.141	0.006	1.0869e-06
SNRPD2	1.3152e-12	0.270588	0.315	0.088	4.81376e-08
KLK6	7.73051e-12	0.270371	0.133	0	2.82944e-07
CCK	3.13664e-11	0.270185	0.483	0.189	1.14804e-06
ARPC1B	2.59955e-11	0.269966	0.127	0	9.5146e-07
BTBD2	3.86142e-11	0.269836	0.225	0.05	1.41332e-06
TAGLN2	5.00382e-11	0.269775	0.164	0.019	1.83145e-06
TBC1D9B	5.41571e-10	0.269628	0.175	0.032	1.98221e-05
ENOPH1	3.1473e-10	0.269546	0.166	0.025	1.15194e-05
PHACTR3	2.02682e-12	0.269524	0.2	0.028	7.41836e-08
PTEN	2.52023e-10	0.269507	0.161	0.022	9.22428e-06
SNAP25	0.000556999	0.269456	0.748	0.407	1
SLIRP	1.98124e-11	0.269447	0.235	0.054	7.25154e-07
LAPTM4A	3.64287e-11	0.269005	0.185	0.028	1.33333e-06
VWA1	1.52866e-11	0.268997	0.151	0.009	5.59503e-07
ARL8B	8.7603e-12	0.268778	0.229	0.047	3.20636e-07
LSM 4.00	2.90249e-10	0.26869	0.179	0.032	1.06234e-05
PFKP	5.28033e-11	0.268663	0.298	0.091	1.93265e-06
MDH2	1.34175e-11	0.268569	0.261	0.066	4.91092e-07
UBQLN1	7.86681e-11	0.268462	0.187	0.032	2.87933e-06
GNB2	1.58319e-11	0.268323	0.243	0.057	5.79465e-07
FMNL2	4.23061e-11	0.268229	0.184	0.028	1.54844e-06
VSIR	9.92407e-11	0.268106	0.179	0.028	3.63231e-06
ZCCHC17	1.69015e-10	0.267998	0.145	0.013	6.1861e-06
SELENOF	1.63501e-11	0.267828	0.183	0.025	5.98431e-07
NDUFB3	1.24405e-10	0.267818	0.184	0.032	4.55335e-06
MAPK8IP2	4.54265e-12	0.267661	0.382	0.129	1.66266e-07
HLA-C	1.21942e-10	0.267645	0.165	0.022	4.46321e-06
KIDINS220	4.09897e-11	0.26758	0.202	0.038	1.50026e-06
SUMO1	1.3423e-10	0.267348	0.164	0.022	4.91296e-06
SLC25A23	4.07745e-11	0.267148	0.271	0.076	1.49239e-06
MAST1	4.42857e-11	0.267042	0.19	0.032	1.6209e-06
GNG2	4.83228e-11	0.267016	0.242	0.06	1.76866e-06
PTPRN2	2.521e-12	0.266941	0.228	0.044	9.22711e-08
UBXN1	1.27098e-11	0.266868	0.178	0.022	4.65191e-07
FRRS1L	2.34116e-10	0.266812	0.209	0.047	8.56888e-06
ENSA	2.31354e-11	0.266722	0.281	0.079	8.46779e-07
DNM3	2.8859e-11	0.266456	0.16	0.016	1.05627e-06
TAF10	6.5887e-11	0.266361	0.234	0.057	2.41153e-06
PFDN2	2.91546e-11	0.266265	0.167	0.019	1.06709e-06
PDK4	1.3708e-11	0.266237	0.178	0.022	5.01725e-07
TJP1	1.64607e-10	0.266203	0.151	0.016	6.02479e-06
VTI1B	1.86694e-11	0.26611	0.183	0.025	6.83317e-07
ANK3	8.90381e-11	0.266091	0.186	0.032	3.25888e-06
ATP5PD	4.82107e-12	0.266012	0.262	0.063	1.76456e-07
CCT8	5.19681e-11	0.265893	0.17	0.022	1.90208e-06
KBTBD11	8.09986e-11	0.265422	0.228	0.054	2.96463e-06
ENDOD1	7.68295e-11	0.265319	0.143	0.009	2.81204e-06
GDE1	4.33807e-10	0.265272	0.17	0.028	1.58778e-05
AP1B1	1.55449e-11	0.265156	0.177	0.022	5.68957e-07
PNRC2	5.47223e-11	0.265011	0.138	0.006	2.00289e-06
FLOT2	2.84465e-11	0.264973	0.217	0.044	1.04117e-06
FYN	1.09255e-10	0.264899	0.166	0.022	3.99882e-06
MAN1A2	3.68759e-10	0.264867	0.159	0.022	1.34969e-05
DCTN3	9.24158e-11	0.264813	0.186	0.032	3.38251e-06
CADM3	4.07963e-12	0.264657	0.251	0.057	1.49318e-07
VAMP5	1.46524e-10	0.264461	0.146	0.013	5.36291e-06
MXI1	1.27083e-10	0.264372	0.159	0.019	4.65138e-06
VCP	2.29847e-11	0.264322	0.211	0.041	8.41262e-07
FAM131A	2.7432e-11	0.264247	0.186	0.028	1.00404e-06
CD99L2	3.17727e-11	0.264233	0.232	0.054	1.16291e-06
CYFIP2	4.53077e-11	0.264206	0.328	0.107	1.65831e-06
SYNM	3.50367e-11	0.264165	0.14	0.006	1.28238e-06
SNTA1	8.89809e-11	0.263973	0.209	0.044	3.25679e-06
ANXA11	4.90286e-11	0.263928	0.214	0.044	1.7945e-06
GSTM3	7.41296e-11	0.263888	0.175	0.025	2.71322e-06
RRAGA	2.394e-10	0.26384	0.204	0.044	8.76229e-06
SPCS2	2.23476e-11	0.263822	0.199	0.035	8.17946e-07
MRPS24	1.47131e-10	0.26364	0.146	0.013	5.38515e-06
RPRD1A	2.36427e-11	0.263568	0.217	0.044	8.65347e-07
A2M	1.28337e-10	0.263441	0.201	0.041	4.69727e-06
RBM39	1.86973e-10	0.263246	0.211	0.047	6.8434e-06
NDUFB6	6.66291e-11	0.263175	0.182	0.028	2.43869e-06
UBE2Z	3.13277e-11	0.262928	0.204	0.038	1.14662e-06
APMAP	7.18745e-11	0.262897	0.199	0.038	2.63068e-06
MRVI1	1.24164e-10	0.262802	0.153	0.016	4.54452e-06
GRHPR	2.09275e-11	0.262798	0.156	0.013	7.65967e-07
TUBA4A	4.3819e-11	0.262774	0.266	0.073	1.60382e-06
CYHR1	4.11608e-11	0.262653	0.19	0.032	1.50653e-06
RAB11A	1.42352e-10	0.262513	0.225	0.054	5.21022e-06
ADGRB2	2.61989e-11	0.262346	0.193	0.032	9.58905e-07
ATP2C1	2.39298e-11	0.262246	0.175	0.022	8.75855e-07
ZNF483	8.14944e-12	0.262172	0.349	0.114	2.98278e-07
YY1	4.31462e-10	0.261994	0.152	0.019	1.57919e-05
ST6GALNAC6	3.59926e-10	0.261772	0.235	0.063	1.31736e-05
CREG2	4.12441e-11	0.261448	0.256	0.066	1.50957e-06
CRTAP	3.13743e-11	0.261276	0.154	0.013	1.14833e-06
WASF3	3.31478e-10	0.261086	0.196	0.041	1.21324e-05
RAD23B	1.37193e-11	0.260981	0.196	0.032	5.02138e-07
AK1	3.73938e-11	0.260889	0.208	0.041	1.36865e-06
GABRG2	3.74662e-10	0.260836	0.213	0.05	1.3713e-05
CAPZB	3.09232e-11	0.260833	0.261	0.069	1.13182e-06
STX1A	2.88428e-11	0.260784	0.222	0.047	1.05568e-06
DDX39B	4.15072e-11	0.260777	0.184	0.028	1.51921e-06
IPO5	1.88022e-11	0.260709	0.2	0.035	6.88181e-07
MGLL	6.33979e-11	0.26058	0.258	0.069	2.32043e-06
ETFB	4.26812e-10	0.260246	0.194	0.041	1.56218e-05
ARHGAP5	3.95621e-10	0.260213	0.188	0.038	1.44801e-05
INF2	4.60837e-11	0.260048	0.183	0.028	1.68671e-06
HNRNPUL2	4.3717e-10	0.259988	0.177	0.032	1.60008e-05
CAPRIN1	4.37169e-10	0.259898	0.177	0.032	1.60008e-05
LANCL1	3.62982e-10	0.259866	0.19	0.038	1.32855e-05
MT-ND2	4.79336e-11	0.259695	0.982	0.795	1.75442e-06
CADM4	2.9323e-11	0.259574	0.174	0.022	1.07325e-06
C1R	1.33701e-10	0.259523	0.14	0.009	4.89358e-06
SLC4A10	2.75542e-10	0.259502	0.161	0.022	1.00851e-05
NME3	7.74909e-12	0.259382	0.193	0.028	2.83625e-07
SDCBP	7.41483e-11	0.259369	0.234	0.057	2.7139e-06
SBF1	6.88504e-11	0.259295	0.169	0.022	2.51999e-06
ANXA6	2.23452e-10	0.259165	0.26	0.076	8.17858e-06
WASF1	2.35128e-10	0.259097	0.198	0.041	8.60593e-06
SLC7A5	1.02228e-09	0.259078	0.147	0.019	3.74166e-05
AGPAT1	5.40219e-11	0.259073	0.183	0.028	1.97726e-06
MAPK10	2.5396e-11	0.25906	0.28	0.079	9.2952e-07
PHC2	1.57165e-11	0.258728	0.164	0.016	5.75241e-07
WDR82	9.68225e-11	0.258722	0.221	0.05	3.5438e-06
RGCC	3.52027e-10	0.258651	0.247	0.069	1.28845e-05
SOX8	1.94835e-10	0.258551	0.163	0.022	7.13115e-06
ZSCAN16-AS1	3.89617e-11	0.258403	0.132	0.003	1.42604e-06
ADD1	1.20086e-11	0.258388	0.326	0.101	4.39525e-07
AP1S1	1.40286e-09	0.258342	0.177	0.035	5.1346e-05
PHLDB1	3.32986e-11	0.258213	0.192	0.032	1.21876e-06
FLNA	1.76858e-11	0.25799	0.157	0.013	6.47319e-07
SRSF11	5.58021e-11	0.257593	0.189	0.032	2.04241e-06
PNMA2	1.67512e-10	0.257302	0.314	0.104	6.13112e-06
PHGDH	8.56364e-11	0.256681	0.175	0.025	3.13438e-06
GSK3A	7.77934e-11	0.256645	0.187	0.032	2.84732e-06
REX1BD	6.2109e-10	0.256505	0.204	0.047	2.27325e-05
MYH9	1.81568e-11	0.256447	0.201	0.035	6.64557e-07
PLPPR4	2.20324e-10	0.256397	0.162	0.022	8.06409e-06
GPR162	1.01757e-10	0.25636	0.191	0.035	3.72441e-06
POLR2K	5.20179e-10	0.256314	0.158	0.022	1.90391e-05
EPN1	9.13795e-11	0.256306	0.256	0.069	3.34458e-06
SECISBP2L	1.62148e-10	0.256274	0.17	0.025	5.93477e-06
LGALS3	7.39223e-11	0.256189	0.199	0.038	2.70563e-06
CLIP2	2.17402e-10	0.256167	0.209	0.047	7.95712e-06
FNDC4	1.19759e-11	0.256074	0.159	0.013	4.38331e-07
TUBG2	8.12267e-10	0.255986	0.143	0.016	2.97298e-05
EPB41L2	5.58371e-10	0.255787	0.163	0.025	2.04369e-05
C1orf115	6.73837e-10	0.255775	0.197	0.044	2.46631e-05
HMOX2	1.91831e-10	0.255773	0.138	0.009	7.0212e-06
PSMB10	2.34226e-10	0.255768	0.143	0.013	8.57291e-06
PADI2	4.23881e-11	0.255666	0.146	0.009	1.55145e-06
EIF3M	7.30299e-11	0.255625	0.162	0.019	2.67297e-06
ADIPOR1	2.50191e-11	0.255522	0.175	0.022	9.15723e-07
ANKH	8.2729e-12	0.255211	0.205	0.035	3.02796e-07
PSMA2	7.45025e-11	0.255073	0.162	0.019	2.72687e-06
PNMA1	3.55107e-10	0.255045	0.259	0.076	1.29973e-05
PAIP2B	5.93022e-11	0.25495	0.218	0.047	2.17052e-06
LYNX1	3.9957e-11	0.254929	0.249	0.063	1.46247e-06
AKT3	2.93911e-09	0.254912	0.142	0.019	0.000107574
PEX5L	1.0646e-10	0.25477	0.16	0.019	3.89654e-06
C1orf122	1.15223e-11	0.254714	0.258	0.063	4.21728e-07
ABLIM1	1.14245e-09	0.254625	0.159	0.025	4.1815e-05
IFI27L2	4.13448e-11	0.254502	0.215	0.044	1.51326e-06
NQO1	1.18132e-09	0.254492	0.147	0.019	4.32376e-05
BGN	3.87874e-11	0.254487	0.132	0.003	1.41966e-06
SRRM2	1.36584e-10	0.254444	0.235	0.06	4.9991e-06
SLC6A17	4.53083e-11	0.254425	0.184	0.028	1.65833e-06
DDAH1	6.80791e-11	0.254369	0.308	0.098	2.49176e-06
PMVK	1.86623e-10	0.254323	0.182	0.032	6.83059e-06
LSM 3.00	7.78151e-11	0.254256	0.143	0.009	2.84811e-06
COPA	1.07098e-10	0.254214	0.16	0.019	3.91988e-06
PSMB7	1.56084e-12	0.254208	0.221	0.038	5.71284e-08
TAX1BP1	9.13896e-11	0.254135	0.186	0.032	3.34495e-06
PSMB5	1.60581e-10	0.25412	0.218	0.05	5.87744e-06
PDCD5	4.76214e-10	0.253779	0.194	0.041	1.74299e-05
CDK18	3.58015e-10	0.253766	0.141	0.013	1.31037e-05
CADPS	6.20314e-10	0.253341	0.199	0.044	2.27041e-05
RBM4	7.85253e-10	0.253308	0.174	0.032	2.8741e-05
NECAB2	4.76107e-10	0.253244	0.146	0.016	1.7426e-05
RPH3A	1.069e-10	0.25314	0.174	0.025	3.91265e-06
SERBP1	3.61823e-11	0.252977	0.197	0.035	1.32431e-06
EFCAB14	6.37484e-11	0.252969	0.163	0.019	2.33325e-06
BRWD1	1.78853e-10	0.252892	0.182	0.032	6.5462e-06
CSNK2B	6.12075e-11	0.252849	0.188	0.032	2.24025e-06
UBE2E3	2.07382e-10	0.25282	0.144	0.013	7.59039e-06
HNRNPDL	5.45266e-10	0.252756	0.283	0.091	1.99573e-05
C7orf50	6.82879e-10	0.252636	0.186	0.038	2.4994e-05
MT1M	5.47591e-12	0.252546	0.424	0.151	2.00424e-07
CERS2	4.77173e-11	0.252436	0.131	0.003	1.7465e-06
UBE2L6	7.72266e-10	0.252387	0.137	0.013	2.82657e-05
IVNS1ABP	3.47858e-10	0.252377	0.114	0	1.2732e-05
DNAJB4	1.91949e-10	0.252313	0.117	0	7.02552e-06
TNR	2.24102e-10	0.252132	0.156	0.019	8.20238e-06
DYNC1I2	1.95708e-10	0.252022	0.176	0.028	7.1631e-06
PRKCA	3.6289e-10	0.251939	0.23	0.06	1.32821e-05
LASP1	2.96882e-10	0.251936	0.142	0.013	1.08662e-05
NDUFC1	1.42061e-10	0.251883	0.231	0.057	5.19957e-06
CLK1	1.4382e-10	0.251744	0.146	0.013	5.26397e-06
HDGFL3	1.86385e-10	0.25165	0.176	0.028	6.82186e-06
CNIH1	5.40321e-10	0.251628	0.125	0.006	1.97763e-05
DHX30	1.45921e-09	0.251495	0.182	0.038	5.34087e-05
RAB5C	5.42896e-11	0.251453	0.195	0.035	1.98705e-06
TNPO2	8.84625e-11	0.251399	0.221	0.05	3.23782e-06
CAPN2	3.14564e-10	0.25138	0.148	0.016	1.15134e-05
MACF1	1.3377e-11	0.251014	0.208	0.038	4.89612e-07
BCL2L2	2.0998e-10	0.250876	0.175	0.028	7.68548e-06
NUTF2	8.82386e-10	0.250543	0.155	0.022	3.22962e-05
DLGAP4	4.72299e-10	0.250519	0.164	0.025	1.72866e-05
FGFR2	2.818e-10	0.250489	0.149	0.016	1.03142e-05
TYRO3	1.91723e-10	0.250486	0.218	0.05	7.01724e-06
CIRBP	4.20063e-11	0.250395	0.247	0.063	1.53747e-06
DANCR	1.1521e-09	0.25037	0.141	0.016	4.21682e-05
MT1E	0.322603	-0.269532	0.374	0.309	1
MT1G	0.0155337	-0.352095	0.16	0.192	1

## Sheet: Layer1
Supplementary Data 3-2. DEGS between samples ST01102 and ST01104 in layer 1. p-values were calculated based on a two-sided Wilcoxon Rank-Sum test and adjusted using Bonferroni correction.
	p_val	avg_log2FC	pct.1	pct.2	p_val_adj
SERPINA3	7.51579e-52	1.72506	0.994	0.109	2.75085e-47
CHI3L1	1.29602e-30	1.09059	0.823	0.141	4.74355e-26
CRYAB	1.69036e-48	0.91595	0.994	0.652	6.18688e-44
C1QB	3.1686e-30	0.887312	0.909	0.37	1.15974e-25
S100A10	4.95614e-17	0.769027	0.627	0.13	1.814e-12
HSPB1	9.31605e-38	0.757976	0.982	0.62	3.40977e-33
HSPA1A	3.58745e-22	0.750646	0.829	0.37	1.31304e-17
APLNR	2.65648e-15	0.729173	0.52	0.054	9.72299e-11
SPP1	1.30131e-27	0.719158	0.931	0.576	4.76292e-23
C1QA	1.17338e-18	0.71784	0.766	0.293	4.29469e-14
NUPR1	3.00918e-16	0.66467	0.738	0.304	1.10139e-11
AEBP1	2.27943e-13	0.646773	0.442	0.022	8.34293e-09
CD44	2.4425e-13	0.64461	0.425	0.011	8.93979e-09
IFITM2	1.61527e-13	0.626687	0.621	0.196	5.91204e-09
C3	5.05501e-14	0.62236	0.677	0.239	1.85018e-09
HSP90B1	3.33908e-19	0.620694	0.881	0.489	1.22214e-14
CHI3L2	4.89603e-12	0.619201	0.373	0	1.792e-07
PLP1	1.55387e-19	0.61777	0.883	0.522	5.68733e-15
HSPA5	4.35182e-14	0.59946	0.708	0.315	1.59281e-09
HSPA1B	1.87076e-11	0.592524	0.484	0.109	6.84717e-07
S100A8	8.31231e-12	0.590475	0.468	0.065	3.04239e-07
SPARC	1.42947e-15	0.577905	0.849	0.467	5.232e-11
S100A11	2.02823e-11	0.56726	0.534	0.13	7.42353e-07
S100A9	1.85907e-11	0.565702	0.48	0.076	6.80438e-07
SOD2	2.57556e-18	0.562955	0.881	0.565	9.42682e-14
GFAP	6.62403e-52	0.545692	0.998	1	2.42446e-47
FCGBP	2.63525e-10	0.53334	0.353	0.022	9.64526e-06
MAOB	7.49314e-11	0.529804	0.585	0.228	2.74256e-06
IFITM3	7.88301e-18	0.5162	0.933	0.641	2.88526e-13
C1QC	3.39321e-10	0.510856	0.673	0.337	1.24195e-05
SEC11C	3.77814e-11	0.507808	0.679	0.326	1.38284e-06
TUBA1A	6.80543e-30	0.488186	0.978	0.804	2.49085e-25
HAMP	1.02143e-08	0.485411	0.47	0.13	0.000373854
LDHA	6.33776e-11	0.48374	0.768	0.435	2.31968e-06
HSPH1	3.61422e-10	0.483512	0.671	0.348	1.32284e-05
DTNA	3.39683e-13	0.48288	0.877	0.576	1.24327e-08
FABP5	2.13263e-08	0.477277	0.504	0.196	0.000780562
FADS2	1.05506e-08	0.475532	0.45	0.12	0.000386162
MGST1	8.69027e-10	0.468734	0.742	0.435	3.18073e-05
FCER1G	1.09269e-07	0.453727	0.403	0.12	0.00399935
TAGLN	1.22939e-05	0.453307	0.26	0.054	0.44997
AIF1	6.46152e-08	0.448945	0.448	0.141	0.00236498
PMP2	5.69236e-09	0.445509	0.736	0.402	0.000208346
TIMP1	9.71652e-08	0.444232	0.44	0.13	0.00355634
DNAJB1	1.83883e-07	0.436904	0.52	0.228	0.0067303
TMBIM1	3.11121e-07	0.430539	0.571	0.25	0.0113873
C1R	9.86916e-08	0.429282	0.347	0.065	0.00361221
HSPB8	3.31253e-07	0.428097	0.47	0.196	0.0121242
ITGB4	2.26355e-07	0.427161	0.427	0.141	0.00828481
APOC1	1.96737e-07	0.426492	0.567	0.272	0.00720078
CD14	4.70487e-07	0.425474	0.429	0.152	0.0172203
FCGR3A	1.54473e-07	0.424822	0.413	0.12	0.00565386
CALR	1.87818e-09	0.4189	0.794	0.511	6.87434e-05
ID4	8.30778e-07	0.414763	0.417	0.141	0.0304073
HSPD1	6.2201e-07	0.401314	0.607	0.304	0.0227662
PTPRZ1	1.7782e-06	0.400572	0.56	0.283	0.0650839
PDIA6	8.52172e-07	0.395143	0.456	0.185	0.0311904
PPDPF	3.87384e-10	0.393138	0.859	0.598	1.41787e-05
PLAAT4	3.17172e-06	0.387444	0.375	0.12	0.116088
HLA-A	7.20434e-07	0.380189	0.71	0.424	0.0263686
ITGB2	1.82826e-06	0.378548	0.323	0.065	0.0669163
RPLP0	4.33826e-10	0.376052	0.857	0.62	1.58785e-05
TUBB3	1.40984e-06	0.374219	0.573	0.315	0.0516015
VIM	6.80679e-17	0.372963	0.958	0.815	2.49135e-12
VSIG4	4.51062e-06	0.36406	0.329	0.087	0.165093
DNAJA1	1.55855e-06	0.359453	0.677	0.424	0.0570446
RPS2	1.20849e-10	0.359066	0.903	0.696	4.4232e-06
CD163	1.01618e-05	0.356208	0.286	0.065	0.371932
ID3	1.47928e-05	0.355293	0.403	0.152	0.541433
FOS	5.56901e-06	0.353218	0.282	0.054	0.203831
SERPINA1	3.25434e-06	0.351795	0.246	0.033	0.119112
AL031056.1	5.4548e-06	0.351603	0.308	0.065	0.199651
DDN	9.33968e-07	0.346926	0.744	0.5	0.0341842
BAIAP3	2.30933e-05	0.341346	0.548	0.283	0.845239
SERF2	3.64694e-13	0.337894	0.925	0.772	1.33482e-08
CD99	1.24468e-05	0.337265	0.679	0.424	0.455564
FKBP4	3.15877e-05	0.33718	0.431	0.196	1
MRVI1	2.18684e-05	0.33624	0.317	0.098	0.800405
PPIB	5.17287e-05	0.331515	0.446	0.217	1
TMEM54	1.35817e-05	0.329966	0.274	0.065	0.497103
HLA-B	1.02779e-06	0.329472	0.825	0.598	0.0376182
RPS19	2.98428e-15	0.324196	0.982	0.848	1.09228e-10
HSP90AA1	1.38441e-35	0.32404	0.998	0.967	5.06709e-31
NPTXR	7.01619e-07	0.323988	0.893	0.641	0.0256799
FABP7	7.30847e-05	0.322484	0.548	0.293	1
ATP1B2	9.37831e-07	0.317077	0.758	0.565	0.0343255
CYBA	6.18289e-05	0.31632	0.397	0.174	1
SREBF2	6.28747e-05	0.314749	0.579	0.337	1
LAMP5	8.71347e-05	0.312801	0.573	0.337	1
BST2	6.6754e-05	0.312506	0.327	0.12	1
ADGRG1	1.03758e-05	0.311914	0.681	0.457	0.379764
DNAJA4	0.000146021	0.308312	0.444	0.239	1
POLR2L	5.22305e-05	0.306452	0.708	0.467	1
ERP29	0.000107574	0.305695	0.333	0.13	1
PTGES3	2.42878e-05	0.304484	0.76	0.5	0.888957
SMIM29	0.000177275	0.30408	0.399	0.196	1
PDIA3	0.000265752	0.303377	0.415	0.217	1
CD63	2.64029e-06	0.300877	0.869	0.641	0.0966373
CTSB	5.01418e-08	0.300583	0.897	0.717	0.00183524
SCN3B	0.000107675	0.297688	0.653	0.391	1
SDF2L1	1.70098e-05	0.296275	0.222	0.033	0.622576
RPL7	1.57329e-06	0.295797	0.859	0.641	0.0575838
VEGFA	1.88784e-05	0.294265	0.188	0.011	0.690968
MMD	0.000106325	0.29383	0.319	0.12	1
CDIPT	0.000156699	0.292934	0.361	0.163	1
SNHG5	9.55518e-05	0.292148	0.25	0.065	1
MGP	0.000921585	0.290897	0.234	0.087	1
PEA15	1.15899e-11	0.288026	0.974	0.837	4.242e-07
HCLS1	2.2632e-05	0.287802	0.202	0.022	0.828355
DHRS7	8.61244e-05	0.286818	0.278	0.087	1
CEBPB	0.000532709	0.286638	0.409	0.217	1
SNHG8	0.000179852	0.286575	0.446	0.239	1
AQP4	2.35269e-08	0.28508	0.933	0.772	0.000861107
MYL9	0.00102857	0.284812	0.24	0.087	1
FLNA	0.000975902	0.284538	0.421	0.239	1
HSPE1	8.61019e-05	0.28356	0.692	0.478	1
RPL13	5.911e-15	0.282709	0.986	0.891	2.16348e-10
BAALC	4.60438e-05	0.282468	0.758	0.565	1
TMEM176B	0.000279816	0.28083	0.294	0.109	1
C1S	0.000620401	0.278977	0.319	0.152	1
PRMT2	0.000339316	0.277259	0.407	0.196	1
ANXA1	0.000196842	0.276758	0.216	0.054	1
FAM20C	0.000122237	0.276449	0.276	0.087	1
LAPTM5	0.000506931	0.275488	0.413	0.207	1
CLIC4	0.000468959	0.275236	0.264	0.098	1
CD74	5.99283e-06	0.274871	0.841	0.674	0.219344
DPYSL3	0.000331109	0.274038	0.381	0.163	1
ATF4	0.000425045	0.273924	0.522	0.293	1
LINC01094	8.95484e-05	0.273485	0.202	0.033	1
GLS	0.000602253	0.272828	0.544	0.326	1
DDIT4	0.000617085	0.272664	0.442	0.239	1
STOM	0.000160778	0.272621	0.653	0.467	1
CORO1A	0.000431727	0.271835	0.347	0.152	1
PDIA4	0.000229164	0.271786	0.23	0.065	1
SNX3	0.000203785	0.268754	0.77	0.533	1
ATP2B4	0.000551664	0.268605	0.591	0.413	1
PAK1	0.000300402	0.266843	0.571	0.391	1
S100A1	0.000598368	0.266702	0.569	0.359	1
HNRNPA1	0.000509534	0.26651	0.679	0.467	1
MARCKSL1	0.00115192	0.26642	0.613	0.391	1
RPN2	0.0006302	0.266328	0.361	0.185	1
BGN	0.000547858	0.266274	0.274	0.109	1
RPL39	3.12833e-09	0.264507	0.942	0.815	0.0001145
CNN3	0.000672575	0.261538	0.651	0.457	1
TSC22D4	5.00093e-05	0.261	0.796	0.609	1
C1orf162	0.000244531	0.259851	0.206	0.043	1
TPI1	6.25436e-08	0.259739	0.946	0.793	0.00228916
YBX1	0.00140236	0.259329	0.466	0.261	1
EMP3	0.000741907	0.25901	0.296	0.12	1
MT1A	3.82333e-05	0.257267	0.161	0	1
STIP1	0.00110715	0.257153	0.353	0.174	1
F3	0.000582142	0.257037	0.254	0.087	1
RPS8	5.62495e-09	0.256308	0.958	0.837	0.000205879
CTXN1	0.000472194	0.256165	0.792	0.565	1
TYROBP	0.00135138	0.255505	0.341	0.152	1
IFI30	9.22915e-05	0.254744	0.169	0.011	1
SOWAHA	0.000946626	0.254269	0.577	0.38	1
RPL27A	7.8103e-05	0.253803	0.859	0.663	1
HSPA8	5.52067e-12	0.253517	0.97	0.88	2.02062e-07
ENAH	0.000701763	0.253474	0.3	0.13	1
JPT1	0.00159073	0.253211	0.425	0.25	1
TRIM47	0.000472081	0.25279	0.274	0.098	1
EIF5	0.00128278	0.252644	0.544	0.348	1
HPCAL4	0.000473235	0.251954	0.718	0.5	1
FNDC4	0.00104608	0.251655	0.315	0.152	1
RPS17	4.21701e-05	0.25091	0.873	0.696	1
MAGED2	0.000400675	-0.251046	0.353	0.5	1
MT-ND6	0.000531151	-0.251877	0.44	0.576	1
CARTPT	2.54297e-12	-0.252188	0.02	0.185	9.30752e-08
EPHB6	0.000525178	-0.252201	0.258	0.402	1
CHD5	0.000428619	-0.252888	0.379	0.511	1
ST6GALNAC6	0.000185026	-0.254089	0.413	0.576	1
ATN1	0.000248916	-0.254511	0.437	0.576	1
PEG3	0.000961416	-0.254663	0.403	0.522	1
CABLES1	2.68893e-05	-0.257922	0.129	0.293	0.984174
GAD1	0.0001226	-0.258477	0.161	0.315	1
ZBTB16	0.000327784	-0.258912	0.292	0.446	1
CNST	9.15709e-05	-0.259863	0.159	0.326	1
PEX5L	0.000190887	-0.260474	0.187	0.348	1
SCN2A	0.000346878	-0.261804	0.389	0.533	1
MSI2	0.000251248	-0.262915	0.192	0.348	1
FAM131B	0.000357654	-0.263177	0.194	0.348	1
SPOCK3	1.84579e-05	-0.266679	0.121	0.283	0.675578
GJB6	0.00264498	-0.267047	0.212	0.315	1
AL121820.2	1.89693e-06	-0.26785	0.091	0.261	0.0694294
ANKS1B	0.000101926	-0.269479	0.325	0.5	1
SCN1B	0.000362331	-0.271046	0.258	0.402	1
KAT8	9.06921e-06	-0.276436	0.157	0.348	0.331942
CIRBP	0.000258735	-0.278113	0.341	0.478	1
CIT	0.000241545	-0.278587	0.351	0.489	1
TMX4	0.000134277	-0.278959	0.312	0.478	1
RBM3	9.90561e-07	-0.279025	0.06	0.207	0.0362555
PHLPP1	2.12673e-05	-0.279618	0.171	0.359	0.778404
HIGD1B	6.21193e-07	-0.279743	0.063	0.217	0.0227363
TPD52L1	4.75445e-05	-0.282644	0.228	0.413	1
GOLGA8A	5.88724e-06	-0.284757	0.139	0.326	0.215479
CALB2	0.00017751	-0.28597	0.161	0.304	1
LZTS3	2.68951e-05	-0.287513	0.325	0.522	0.984386
GABRB2	5.22105e-05	-0.289331	0.319	0.511	1
CAMK2G	0.000100542	-0.289923	0.347	0.489	1
PLEKHM2	9.18121e-05	-0.29017	0.214	0.37	1
KIF5A	5.56397e-10	-0.290517	0.76	0.859	2.03647e-05
H1FX	3.79134e-06	-0.291484	0.538	0.717	0.138767
CTTN	5.21277e-05	-0.292982	0.274	0.457	1
HTRA1	8.12329e-07	-0.296689	0.593	0.761	0.0297321
AMPD2	5.13386e-05	-0.29987	0.29	0.467	1
KIF5C	3.20666e-06	-0.301807	0.599	0.761	0.117367
MIAT	1.41539e-05	-0.306814	0.341	0.543	0.518048
GOLGA8B	1.82171e-06	-0.307703	0.109	0.283	0.0666763
LMO4	2.96244e-05	-0.308032	0.44	0.565	1
TSC22D3	2.31348e-05	-0.30884	0.369	0.565	0.846757
TBR1	4.33016e-06	-0.317885	0.173	0.359	0.158488
CSRP1	1.0389e-09	-0.31822	0.75	0.913	3.80249e-05
CSPG5	1.00954e-05	-0.32274	0.224	0.413	0.3695
H1F0	2.03612e-06	-0.322941	0.167	0.37	0.0745241
KCNT1	1.98745e-07	-0.331301	0.125	0.326	0.00727425
CABP1	1.55436e-07	-0.332393	0.54	0.739	0.00568911
RPS26	6.8121e-10	-0.344551	0.667	0.815	2.4933e-05
AL627171.2	5.73964e-06	-0.35625	0.371	0.565	0.210077
RPRML	1.04205e-11	-0.386573	0.083	0.326	3.81401e-07
TESPA1	5.94235e-08	-0.387328	0.25	0.5	0.00217496
PRKCB	8.37604e-08	-0.388022	0.401	0.609	0.00306571
GLUL	1.78316e-29	-0.406028	0.913	0.989	6.52656e-25
HAPLN4	5.11653e-15	-0.409368	0.065	0.337	1.8727e-10
HBB	2.92668e-10	-0.41105	0.139	0.424	1.0712e-05
MT1H	2.626e-08	-0.414153	0.159	0.38	0.000961142
WIF1	1.02741e-12	-0.432197	0.089	0.348	3.76042e-08
PPP1R1B	3.40487e-11	-0.438503	0.488	0.739	1.24622e-06
VWF	2.48613e-11	-0.480869	0.194	0.5	9.09948e-07
ENHO	3.58462e-15	-0.48126	0.548	0.783	1.312e-10
RGCC	1.66338e-12	-0.49472	0.276	0.598	6.08814e-08
MT1E	4.62768e-39	-0.62019	0.784	0.978	1.69378e-34
LINC00632	2.88506e-16	-0.628377	0.306	0.685	1.05596e-11
CHGA	1.3033e-21	-0.675283	0.317	0.728	4.7702e-17
ETNPPL	1.52485e-28	-0.779896	0.228	0.717	5.58112e-24
MT1G	4.76388e-42	-0.908678	0.53	0.967	1.74363e-37
MT1F	2.58797e-44	-0.994133	0.177	0.793	9.47224e-40

## Sheet: Layer2
Supplementary Data 3-3. DEGS between samples ST01102 and ST01104 in layer 2. p-values were calculated based on a two-sided Wilcoxon Rank-Sum test and adjusted using Bonferroni correction.
	p_val	avg_log2FC	pct.1	pct.2	p_val_adj
SERPINA3	1.43489e-216	1.7053	0.995	0.091	5.25185e-212
CHI3L1	1.9285e-180	1.14393	0.982	0.301	7.05851e-176
C1QB	1.563e-141	0.792055	0.982	0.547	5.72073e-137
SPP1	1.5878e-143	0.777794	0.987	0.654	5.81151e-139
C1QA	1.47472e-107	0.70584	0.909	0.381	5.39761e-103
NUPR1	9.59968e-106	0.696596	0.901	0.398	3.51358e-101
HSPA1A	1.51503e-112	0.635549	0.96	0.597	5.54516e-108
CRYAB	3.45497e-165	0.592295	0.995	0.892	1.26455e-160
HSPB1	6.5698e-165	0.586457	0.996	0.897	2.40461e-160
C1QC	9.86963e-74	0.577673	0.852	0.4	3.61238e-69
S100A8	3.92102e-81	0.564431	0.677	0.129	1.43513e-76
C3	4.18757e-74	0.560967	0.87	0.429	1.53269e-69
HSPA5	7.2542e-84	0.560335	0.911	0.498	2.65511e-79
APLNR	3.684e-88	0.55742	0.557	0.036	1.34838e-83
LAMP5	1.61175e-76	0.556254	0.887	0.552	5.89916e-72
HAMP	9.47733e-77	0.54832	0.582	0.08	3.4688e-72
GFAP	1.748e-191	0.524903	0.998	0.997	6.39784e-187
FCGBP	8.29221e-77	0.491638	0.504	0.03	3.03503e-72
VSIG4	1.12326e-65	0.48851	0.584	0.113	4.11126e-61
HSP90B1	5.10578e-90	0.456469	0.98	0.782	1.86877e-85
ATP2B4	4.08856e-65	0.455604	0.905	0.654	1.49645e-60
CD44	2.19131e-72	0.454147	0.46	0.02	8.02042e-68
HSPH1	2.37772e-67	0.444952	0.94	0.702	8.70269e-63
APOC1	2.23358e-49	0.443088	0.818	0.44	8.17513e-45
S100A9	1.9747e-48	0.431232	0.578	0.166	7.22761e-44
C1R	4.17183e-50	0.426836	0.511	0.114	1.52693e-45
AIF1	1.38562e-45	0.425957	0.611	0.215	5.07151e-41
FCER1G	3.25576e-48	0.424477	0.569	0.166	1.19164e-43
PLPPR4	4.28967e-45	0.424338	0.73	0.365	1.57006e-40
CALR	2.89986e-64	0.422363	0.94	0.697	1.06138e-59
SOD2	6.87397e-83	0.421552	0.978	0.82	2.51594e-78
CHI3L2	8.24097e-66	0.411582	0.387	0.002	3.01628e-61
AEBP1	3.67824e-58	0.409393	0.422	0.036	1.34627e-53
FABP3	3.66854e-45	0.404176	0.619	0.218	1.34272e-40
TUBA1A	1.20889e-132	0.399063	0.995	0.942	4.42464e-128
MGST1	5.40634e-54	0.398127	0.92	0.682	1.97877e-49
SPARC	1.98408e-37	0.396637	0.836	0.517	7.26193e-33
FCGR3A	4.30931e-43	0.393566	0.524	0.152	1.57725e-38
DNAJB1	1.27537e-40	0.39036	0.783	0.425	4.66797e-36
GABRA5	4.55777e-38	0.385526	0.639	0.287	1.66819e-33
IFITM3	1.10503e-68	0.384549	0.978	0.837	4.0445e-64
NPTX2	3.72019e-37	0.381691	0.69	0.326	1.36163e-32
IFITM2	2.10188e-34	0.376897	0.708	0.368	7.6931e-30
PLP1	1.09761e-49	0.3744	0.945	0.734	4.01737e-45
HSPB8	1.14799e-36	0.372868	0.641	0.303	4.20175e-32
PLAAT4	3.05648e-40	0.370834	0.573	0.183	1.1187e-35
S100A10	1.8929e-31	0.369442	0.578	0.249	6.92821e-27
ITGB4	4.61525e-36	0.362837	0.6	0.241	1.68923e-31
PRKCG	1.29616e-35	0.362793	0.794	0.505	4.74409e-31
LDHA	2.98803e-56	0.361754	0.945	0.766	1.09365e-51
DNAJA4	3.15126e-36	0.357842	0.818	0.5	1.15339e-31
MMD	6.02044e-33	0.356694	0.688	0.357	2.20354e-28
PMP2	1.02064e-34	0.35628	0.88	0.585	3.73566e-30
TMBIM1	1.28646e-32	0.3531	0.776	0.473	4.70858e-28
PAK1	8.73449e-39	0.344523	0.894	0.649	3.19691e-34
STUM	2.23491e-35	0.338025	0.529	0.18	8.17999e-31
RCN1	3.71659e-29	0.335186	0.604	0.296	1.36031e-24
CCDC3	1.15148e-28	0.333851	0.655	0.335	4.21453e-24
PDIA6	9.4886e-30	0.333746	0.739	0.417	3.47292e-25
MAOB	3.53295e-29	0.331927	0.743	0.422	1.2931e-24
C1S	1.7218e-34	0.33122	0.44	0.121	6.30197e-30
GNAL	6.25152e-30	0.329991	0.662	0.356	2.28812e-25
JUN	5.77328e-28	0.325051	0.739	0.451	2.11308e-23
CD163	1.79541e-41	0.323831	0.361	0.049	6.57139e-37
S100A11	4.85292e-27	0.322994	0.62	0.296	1.77622e-22
CTXN1	2.8047e-60	0.322706	0.974	0.859	1.02655e-55
SLC30A3	1.02867e-28	0.318359	0.577	0.26	3.76503e-24
NECAB2	7.52423e-29	0.318251	0.743	0.469	2.75394e-24
SYN2	2.79257e-62	0.317815	0.976	0.884	1.02211e-57
AQP1	1.02793e-39	0.31779	0.361	0.053	3.76234e-35
PEG10	4.61883e-28	0.316419	0.786	0.527	1.69054e-23
ACOT7	1.65543e-27	0.311495	0.797	0.531	6.05906e-23
HSPD1	2.55088e-30	0.30825	0.836	0.589	9.33649e-26
BAIAP3	1.37828e-26	0.299965	0.849	0.608	5.04464e-22
SH3GL2	2.56328e-31	0.29708	0.869	0.687	9.38186e-27
STMN4	3.40487e-26	0.296465	0.847	0.61	1.24622e-21
CORO1A	5.42042e-22	0.291564	0.624	0.365	1.98393e-17
NSG2	2.6123e-34	0.291255	0.894	0.754	9.56127e-30
JPT1	5.70252e-24	0.290194	0.706	0.425	2.08718e-19
SERPINA1	2.28559e-36	0.288922	0.334	0.049	8.3655e-32
CAMK2D	6.2317e-26	0.28866	0.801	0.578	2.28087e-21
HPCAL4	3.94952e-42	0.288182	0.96	0.809	1.44556e-37
SREBF2	7.52166e-27	0.287458	0.88	0.635	2.753e-22
STAB1	5.31486e-33	0.283465	0.35	0.069	1.94529e-28
STIP1	9.88269e-23	0.282383	0.648	0.35	3.61717e-18
EDIL3	2.17841e-23	0.282303	0.841	0.588	7.9732e-19
TYROBP	1.04908e-22	0.281453	0.546	0.259	3.83972e-18
ATP6V1H	2.08948e-38	0.281085	0.929	0.81	7.6477e-34
CRELD1	2.58516e-21	0.280122	0.675	0.412	9.46196e-17
CEBPB	1.48859e-21	0.27932	0.708	0.455	5.4484e-17
RGS14	7.68256e-25	0.277173	0.476	0.191	2.81189e-20
HPCA	1.5269e-24	0.270768	0.885	0.68	5.58862e-20
SORBS2	6.58291e-21	0.270655	0.599	0.331	2.40941e-16
DNAJA1	1.49576e-27	0.268696	0.912	0.73	5.47462e-23
DDRGK1	1.2781e-19	0.267704	0.65	0.386	4.67797e-15
CYBA	1.63665e-19	0.267263	0.524	0.262	5.99029e-15
CD14	6.97e-19	0.266673	0.526	0.279	2.55109e-14
XPO1	6.22019e-20	0.266482	0.682	0.422	2.27665e-15
NPTXR	3.97123e-68	0.266222	0.991	0.948	1.45351e-63
TIMP1	1.88114e-20	0.264414	0.555	0.279	6.88515e-16
MRVI1	1.38227e-21	0.264051	0.531	0.257	5.05925e-17
BST2	2.52581e-20	0.263688	0.493	0.234	9.24471e-16
ITGB2	1.06359e-21	0.262948	0.445	0.187	3.89285e-17
RPLP0	1.52122e-32	0.262819	0.964	0.84	5.56783e-28
SMIM29	5.77565e-19	0.262583	0.704	0.464	2.11395e-14
PPDPF	3.98392e-34	0.261714	0.949	0.818	1.45815e-29
SEMA3D	7.32073e-37	0.260558	0.277	0.02	2.67946e-32
VEGFA	4.3732e-28	0.258484	0.336	0.082	1.60064e-23
BRINP1	4.5381e-20	0.257688	0.547	0.282	1.66099e-15
KCNK1	6.97477e-18	0.257669	0.684	0.467	2.55284e-13
SEC11C	1.95536e-19	0.255325	0.819	0.611	7.15683e-15
PGBD5	1.48002e-18	0.254121	0.726	0.509	5.41703e-14
NCAM2	2.19429e-18	0.254067	0.712	0.489	8.03132e-14
DTNA	1.98406e-29	0.253719	0.973	0.854	7.26186e-25
HSPE1	3.12407e-25	0.253615	0.92	0.76	1.14344e-20
DDN	7.56465e-29	0.252876	0.923	0.781	2.76874e-24
PRRT1	2.0241e-19	0.252181	0.79	0.558	7.40842e-15
RTN4R	2.54273e-18	0.250587	0.63	0.37	9.30665e-14
SCD	8.01671e-25	-0.250106	0.714	0.826	2.9342e-20
DCAF8	5.29823e-17	-0.250258	0.347	0.533	1.93921e-12
S100B	1.52494e-51	-0.251369	0.958	0.991	5.58144e-47
APCDD1	6.7382e-17	-0.25209	0.276	0.464	2.46625e-12
SCRG1	1.1707e-34	-0.252477	0.85	0.923	4.28488e-30
LINC00632	2.65485e-16	-0.253391	0.409	0.58	9.71701e-12
PRXL2A	2.12348e-32	-0.254598	0.821	0.9	7.77214e-28
KCNJ10	6.46562e-18	-0.255045	0.35	0.558	2.36648e-13
MSI2	4.04903e-18	-0.25941	0.407	0.589	1.48199e-13
RIDA	3.43695e-19	-0.260068	0.434	0.635	1.25796e-14
CIRBP	2.10037e-23	-0.260668	0.657	0.796	7.68756e-19
CAMK2G	3.88996e-24	-0.267027	0.653	0.788	1.42376e-19
GOLGA8B	1.90689e-17	-0.267902	0.321	0.513	6.97942e-13
SAT1	5.21829e-21	-0.269099	0.538	0.719	1.90995e-16
PRELP	5.30801e-18	-0.270598	0.266	0.478	1.94278e-13
LINC01578	4.55017e-19	-0.277211	0.422	0.622	1.66541e-14
GSTM5	1.51107e-21	-0.279002	0.241	0.487	5.53065e-17
CLDN5	1.70804e-20	-0.282564	0.524	0.71	6.25161e-16
PON2	3.20297e-29	-0.286028	0.703	0.842	1.17232e-24
TBR1	4.23451e-21	-0.286278	0.42	0.621	1.54987e-16
TTYH1	1.16293e-48	-0.289415	0.894	0.962	4.25644e-44
H1F0	7.57356e-23	-0.297821	0.323	0.541	2.772e-18
ACBD7	5.2739e-23	-0.298444	0.345	0.569	1.9303e-18
HEPACAM	9.65654e-32	-0.298828	0.712	0.846	3.53439e-27
MT1M	5.22598e-73	-0.30121	0.945	0.992	1.91276e-68
CNST	1.22741e-24	-0.305462	0.431	0.647	4.49245e-20
RGS5	2.17778e-23	-0.305869	0.265	0.505	7.9709e-19
SNTA1	5.28867e-30	-0.306547	0.624	0.799	1.93571e-25
HBA1	6.44493e-29	-0.346369	0.095	0.362	2.35891e-24
TSC22D3	7.12387e-41	-0.34789	0.668	0.856	2.60741e-36
TNS3	7.12048e-30	-0.349465	0.422	0.655	2.60617e-25
MALAT1	1.16906e-129	-0.352124	0.989	0.997	4.27888e-125
GJB6	4.83901e-33	-0.355367	0.434	0.669	1.77113e-28
S100A13	9.73976e-59	-0.364187	0.808	0.937	3.56485e-54
RBM3	9.5515e-35	-0.364241	0.115	0.417	3.49594e-30
CARTPT	2.62151e-39	-0.374658	0.078	0.4	9.59499e-35
WIF1	4.6745e-32	-0.375039	0.263	0.555	1.71091e-27
HAPLN4	4.47856e-39	-0.3946	0.17	0.497	1.6392e-34
PPP1R1B	7.10556e-60	-0.39631	0.761	0.911	2.60071e-55
CSRP1	7.03154e-81	-0.397193	0.865	0.959	2.57361e-76
LINC00844	3.00964e-39	-0.404594	0.416	0.694	1.10156e-34
HBA2	2.52938e-34	-0.414362	0.13	0.437	9.25778e-30
AL121820.2	5.0454e-46	-0.444839	0.13	0.497	1.84667e-41
VWF	3.42668e-42	-0.445051	0.301	0.647	1.2542e-37
GLUL	5.0137e-174	-0.450936	0.989	0.998	1.83507e-169
LMO4	7.21407e-86	-0.490463	0.757	0.947	2.64042e-81
ENHO	2.71729e-99	-0.503415	0.807	0.967	9.94557e-95
RGCC	8.14352e-68	-0.538712	0.464	0.806	2.98061e-63
MT1E	5.16536e-177	-0.613576	0.934	0.997	1.89057e-172
ETNPPL	1.70611e-90	-0.619913	0.493	0.876	6.24454e-86
CHGA	2.80693e-111	-0.666035	0.553	0.92	1.02736e-106
HBB	4.62134e-70	-0.668732	0.117	0.6	1.69146e-65
MT1G	6.98513e-182	-0.942572	0.73	0.997	2.55663e-177
MT1F	6.53764e-174	-1.12821	0.261	0.958	2.39284e-169

## Sheet: Layer3
Supplementary Data 3-4. DEGS between samples ST01102 and ST01104 in layer 3. p-values were calculated based on a two-sided Wilcoxon Rank-Sum test and adjusted using Bonferroni correction.
	p_val	avg_log2FC	pct.1	pct.2	p_val_adj
SERPINA3	0	1.63993	0.998	0.106	0
CHI3L1	0	1.1903	0.99	0.255	0
C1QB	0	0.760033	0.975	0.515	0
SPP1	1.31358e-304	0.710122	0.994	0.622	4.80783e-300
C1QA	3.82349e-258	0.660021	0.92	0.372	1.39943e-253
NUPR1	4.87697e-252	0.647191	0.923	0.387	1.78502e-247
LAMP5	5.20493e-232	0.597814	0.927	0.488	1.90506e-227
CRYAB	0	0.594428	0.997	0.892	0
HSPA1A	2.78015e-241	0.569958	0.961	0.595	1.01756e-236
C1QC	3.09523e-187	0.568181	0.848	0.327	1.13289e-182
C3	5.30239e-188	0.557315	0.895	0.39	1.94073e-183
HSPB1	0	0.547895	0.998	0.91	0
HSPH1	6.84561e-252	0.545527	0.98	0.669	2.50556e-247
HSPA5	6.84485e-184	0.525646	0.912	0.49	2.50528e-179
HSP90B1	4.40456e-246	0.50054	0.983	0.749	1.61211e-241
PRKCG	3.42737e-159	0.494071	0.877	0.449	1.25445e-154
GFAP	0	0.485752	0.999	0.997	0
FABP3	2.4202e-149	0.472688	0.75	0.269	8.85816e-145
PLPPR4	2.28589e-143	0.463335	0.782	0.326	8.36659e-139
ATP2B4	5.96018e-182	0.462407	0.958	0.662	2.18149e-177
VSIG4	7.42797e-175	0.452318	0.576	0.106	2.71871e-170
NECAB2	5.27037e-136	0.451545	0.848	0.423	1.92901e-131
PLP1	1.69151e-182	0.451434	0.984	0.757	6.19111e-178
DNAJA4	2.61591e-138	0.448855	0.861	0.475	9.57449e-134
MMD	2.70968e-136	0.445679	0.792	0.335	9.9177e-132
APLNR	7.26854e-244	0.444373	0.505	0.019	2.66036e-239
NPTX2	5.57111e-131	0.444169	0.737	0.29	2.03908e-126
APOC1	8.8634e-123	0.438257	0.84	0.416	3.24409e-118
BAIAP3	8.92362e-151	0.434254	0.94	0.624	3.26613e-146
AIF1	2.59106e-150	0.431546	0.61	0.15	9.48354e-146
FCGBP	1.38493e-211	0.430889	0.481	0.03	5.06898e-207
GABRA5	3.37096e-126	0.429472	0.739	0.301	1.2338e-121
SLC30A3	1.29918e-121	0.415593	0.695	0.255	4.75514e-117
CALR	6.59487e-150	0.413567	0.964	0.687	2.41379e-145
NSG2	4.91527e-167	0.407946	0.978	0.749	1.79904e-162
ICAM5	2.89573e-108	0.401535	0.821	0.424	1.05987e-103
SH3GL2	6.55047e-134	0.393676	0.955	0.68	2.39754e-129
HPCAL4	1.22755e-173	0.39237	0.974	0.781	4.49295e-169
SOD2	1.60655e-189	0.392052	0.994	0.844	5.88015e-185
PPFIA2	7.52968e-103	0.391795	0.808	0.434	2.75594e-98
HAMP	6.56305e-147	0.390789	0.531	0.104	2.40214e-142
SYN2	5.45329e-233	0.390243	0.994	0.884	1.99596e-228
PAK1	2.13449e-134	0.389304	0.949	0.677	7.81245e-130
JPT1	2.16361e-104	0.388342	0.807	0.409	7.91904e-100
CAMK2D	1.6638e-111	0.384082	0.884	0.566	6.08967e-107
DNAJA1	4.63066e-137	0.383374	0.963	0.715	1.69487e-132
S100A8	5.77358e-143	0.383239	0.535	0.105	2.11319e-138
CORO1A	1.04699e-101	0.379642	0.737	0.323	3.83208e-97
ACOT7	1.34823e-104	0.377044	0.881	0.553	4.93466e-100
C1R	1.49533e-132	0.376871	0.51	0.108	5.47306e-128
LDHA	4.33757e-147	0.376059	0.962	0.739	1.58759e-142
FCER1G	3.15957e-119	0.37405	0.566	0.159	1.15644e-114
FCGR3A	3.48944e-120	0.369803	0.556	0.147	1.27717e-115
TUBA1A	0	0.36776	0.997	0.957	0
PMP2	7.50253e-96	0.364229	0.896	0.572	2.746e-91
GNAL	1.53168e-95	0.362713	0.664	0.267	5.60611e-91
JUN	3.84177e-88	0.361697	0.794	0.415	1.40613e-83
CTXN1	4.95418e-178	0.357871	0.991	0.859	1.81328e-173
MOB1B	4.51485e-83	0.353729	0.702	0.32	1.65248e-78
DNAJB1	1.44283e-87	0.35368	0.82	0.481	5.2809e-83
STMN4	9.49471e-102	0.353217	0.917	0.624	3.47516e-97
S100A9	1.84433e-110	0.35154	0.547	0.153	6.75042e-106
NPTXR	8.21944e-237	0.351261	0.997	0.927	3.0084e-232
SNCA	2.10603e-150	0.3508	0.973	0.815	7.7083e-146
STUM	5.19365e-113	0.348854	0.57	0.161	1.90093e-108
MGST1	2.02439e-102	0.345309	0.93	0.696	7.40946e-98
FXYD6	4.15837e-192	0.343369	0.993	0.893	1.52201e-187
PGBD5	1.32635e-79	0.33786	0.836	0.494	4.85457e-75
CRYM	3.24174e-77	0.336233	0.829	0.502	1.18651e-72
PLAAT4	2.74546e-93	0.335776	0.567	0.192	1.00487e-88
TMEM130	1.55408e-135	0.335497	0.98	0.819	5.6881e-131
SCN3B	4.8132e-117	0.333124	0.968	0.777	1.76168e-112
IFITM2	2.29798e-74	0.332032	0.727	0.368	8.41083e-70
NCAM2	3.29276e-75	0.331262	0.819	0.47	1.20518e-70
AEBP1	2.49083e-143	0.330724	0.405	0.043	9.11667e-139
SREBF2	4.55399e-91	0.329238	0.927	0.649	1.66681e-86
CHI3L2	2.68681e-173	0.328751	0.343	0.003	9.83399e-169
DDRGK1	6.52382e-77	0.328532	0.75	0.378	2.38778e-72
ATP6V1H	8.50944e-124	0.327095	0.973	0.809	3.11454e-119
HSPB8	4.8075e-77	0.326976	0.686	0.317	1.75959e-72
CD44	3.56953e-154	0.32655	0.371	0.023	1.30648e-149
SLC39A10	7.47436e-75	0.325655	0.863	0.581	2.73569e-70
RGS14	3.16618e-92	0.325334	0.587	0.204	1.15885e-87
RCN1	5.64813e-75	0.324124	0.682	0.317	2.06727e-70
MEIS3	1.78934e-79	0.323278	0.621	0.249	6.54915e-75
TMEM132A	4.86466e-75	0.321029	0.872	0.566	1.78051e-70
PEG10	9.53922e-72	0.319387	0.816	0.5	3.49145e-67
DDN	2.74745e-100	0.318891	0.955	0.741	1.00559e-95
CAMK1	2.80067e-76	0.317869	0.635	0.276	1.02507e-71
SORBS2	5.69916e-73	0.317127	0.661	0.307	2.08595e-68
KCNK1	4.91115e-68	0.31596	0.762	0.436	1.79753e-63
SMIM29	4.42256e-68	0.315884	0.816	0.466	1.6187e-63
CACYBP	4.29374e-82	0.313746	0.929	0.658	1.57155e-77
IFITM3	3.9673e-130	0.312872	0.985	0.864	1.45207e-125
CRELD1	2.4774e-67	0.312334	0.747	0.404	9.06752e-63
PDIA6	3.83615e-66	0.312218	0.757	0.408	1.40407e-61
ARPP21	3.82421e-68	0.311738	0.834	0.528	1.3997e-63
PRRT1	8.09022e-72	0.311446	0.864	0.585	2.9611e-67
NUDT4	1.7715e-65	0.310155	0.805	0.491	6.48388e-61
SSTR1	8.47202e-98	0.309075	0.488	0.132	3.10084e-93
SVOP	2.69286e-72	0.307987	0.617	0.267	9.85615e-68
NPTX1	3.4901e-166	0.307062	0.99	0.913	1.27741e-161
AP1S1	8.41356e-67	0.306401	0.85	0.555	3.07945e-62
PEA15	0	0.306072	0.999	0.982	0
CACNA1E	1.02026e-67	0.30504	0.695	0.348	3.73426e-63
GNG2	1.78581e-67	0.303411	0.895	0.621	6.53623e-63
SOWAHA	9.32016e-68	0.303371	0.872	0.571	3.41127e-63
DTNBP1	5.79951e-73	0.301313	0.574	0.23	2.12268e-68
ITGB2	1.73313e-88	0.300907	0.49	0.142	6.34344e-84
PSD3	1.36959e-113	0.298871	0.966	0.831	5.01285e-109
MAL2	5.50745e-63	0.29848	0.736	0.398	2.01578e-58
PI4KA	5.25365e-95	0.297482	0.965	0.773	1.92289e-90
APLP1	2.96087e-188	0.297227	0.996	0.938	1.08371e-183
STIP1	5.71672e-62	0.296454	0.71	0.369	2.09238e-57
DNAJC12	1.63243e-72	0.296085	0.567	0.223	5.97484e-68
ATP6V1G2	4.47448e-72	0.295714	0.926	0.669	1.6377e-67
CD74	3.28374e-82	0.295016	0.971	0.775	1.20188e-77
RAB40B	1.41176e-58	0.294784	0.762	0.447	5.1672e-54
GATB	3.43747e-64	0.294552	0.645	0.313	1.25815e-59
C1S	1.58987e-87	0.294329	0.481	0.142	5.8191e-83
CACNG3	1.32893e-60	0.293772	0.8	0.492	4.86403e-56
CPNE6	1.86655e-61	0.293731	0.841	0.535	6.83177e-57
RASL10A	2.59849e-77	0.293307	0.527	0.185	9.51073e-73
HSPD1	3.29876e-67	0.29294	0.876	0.616	1.20738e-62
PPDPF	3.0098e-108	0.292324	0.98	0.831	1.10162e-103
SEC11C	3.47409e-62	0.291044	0.878	0.58	1.27155e-57
TMEM158	1.44829e-65	0.290404	0.608	0.268	5.3009e-61
DPP6	2.02335e-71	0.290277	0.921	0.688	7.40567e-67
YWHAH	0	0.290246	0.999	0.994	0
S100A10	6.63055e-66	0.288327	0.58	0.242	2.42685e-61
SPRED1	1.21297e-61	0.287613	0.617	0.284	4.43961e-57
RTN4R	1.25667e-57	0.287345	0.723	0.405	4.59954e-53
TMBIM1	5.45743e-56	0.28726	0.806	0.489	1.99747e-51
LINGO1	1.33888e-64	0.284654	0.86	0.619	4.90045e-60
GRIA1	8.10979e-57	0.284484	0.722	0.395	2.96826e-52
MAPK1	6.99213e-116	0.284215	0.985	0.87	2.55919e-111
AQP1	4.37545e-114	0.283981	0.352	0.046	1.60146e-109
CAP2	3.01962e-55	0.283327	0.831	0.553	1.10521e-50
KCTD4	3.58697e-90	0.281582	0.458	0.12	1.31287e-85
ATP6AP1	3.04535e-68	0.280326	0.916	0.682	1.11463e-63
MAOB	6.05231e-55	0.279728	0.761	0.449	2.21521e-50
YWHAZ	1.83888e-229	0.279598	1	0.978	6.73049e-225
KCNIP2	2.11031e-53	0.279339	0.769	0.474	7.72395e-49
BST2	3.86005e-66	0.279322	0.559	0.225	1.41282e-61
GLS	9.90779e-75	0.27842	0.94	0.754	3.62635e-70
SEMA4F	5.90806e-72	0.278045	0.53	0.193	2.16241e-67
ELK1	2.09782e-53	0.277808	0.79	0.521	7.67824e-49
AKAP5	4.90581e-68	0.277323	0.558	0.217	1.79557e-63
ITGB4	2.16487e-61	0.276477	0.573	0.248	7.92363e-57
SYT5	1.10064e-53	0.276441	0.802	0.496	4.02845e-49
RBP4	4.39627e-68	0.276385	0.561	0.224	1.60908e-63
TTC9B	1.31399e-55	0.274372	0.882	0.609	4.80932e-51
EDIL3	1.71282e-53	0.27409	0.836	0.556	6.26909e-49
MAPRE2	7.12666e-67	0.274067	0.934	0.71	2.60843e-62
S100A11	1.56492e-57	0.273064	0.598	0.274	5.72778e-53
NUMBL	2.97644e-58	0.272982	0.604	0.282	1.08941e-53
ADGRG1	1.85025e-57	0.272575	0.896	0.641	6.77209e-53
ATP6V1C1	2.77628e-57	0.272239	0.87	0.609	1.01615e-52
TP53I11	4.39624e-60	0.272058	0.609	0.275	1.60907e-55
CACNA2D1	2.35092e-51	0.270403	0.673	0.365	8.60462e-47
FAM3C	4.42636e-50	0.270053	0.775	0.489	1.62009e-45
PPIB	2.50766e-52	0.269941	0.723	0.401	9.17829e-48
DOC2A	4.89993e-57	0.269793	0.893	0.644	1.79342e-52
RAB3C	5.4079e-50	0.269183	0.769	0.466	1.97934e-45
EPDR1	9.16664e-48	0.268659	0.781	0.478	3.35508e-43
NQO1	6.43625e-49	0.267963	0.694	0.374	2.35573e-44
S100A1	4.13456e-52	0.267899	0.842	0.572	1.51329e-47
KCNG1	5.73529e-91	0.267252	0.418	0.098	2.09917e-86
SLC8A2	7.03746e-50	0.264758	0.837	0.566	2.57578e-45
HPCAL1	5.82617e-68	0.263385	0.957	0.777	2.13244e-63
LINC02607	5.31771e-57	0.262884	0.569	0.251	1.94634e-52
PFKFB3	6.87947e-54	0.262549	0.631	0.298	2.51795e-49
PGRMC1	2.41161e-70	0.261764	0.934	0.761	8.82674e-66
GABRB3	4.69878e-49	0.261209	0.848	0.585	1.7198e-44
MANF	4.26479e-80	0.259873	0.434	0.121	1.56096e-75
LARGE1	2.53618e-56	0.258917	0.57	0.252	9.28267e-52
C1QTNF4	2.2196e-57	0.258366	0.918	0.691	8.12397e-53
MET	7.11826e-57	0.257071	0.538	0.231	2.60535e-52
CEBPB	2.5528e-46	0.256324	0.716	0.424	9.34352e-42
TKT	4.0242e-45	0.255536	0.774	0.495	1.4729e-40
CD163	1.94695e-98	0.254595	0.34	0.052	7.12605e-94
TIMP1	2.01107e-50	0.254285	0.559	0.26	7.36072e-46
SERPINA1	6.29795e-102	0.253982	0.34	0.05	2.30511e-97
SPARC	1.07697e-42	0.252899	0.794	0.507	3.94182e-38
XPO1	1.11874e-44	0.251817	0.698	0.404	4.09471e-40
HPCA	6.54892e-52	0.251541	0.902	0.677	2.39697e-47
TMEM151A	1.52948e-52	0.251348	0.598	0.276	5.59805e-48
SUB1	7.61293e-70	0.2511	0.971	0.811	2.78641e-65
LRPAP1	2.15557e-46	0.250214	0.84	0.59	7.8896e-42
NEFH	8.11418e-38	-0.250954	0.298	0.46	2.96987e-33
SNTA1	5.10542e-61	-0.25149	0.73	0.817	1.86864e-56
KCNJ10	7.38385e-41	-0.253971	0.398	0.543	2.70256e-36
SLC18B1	6.80927e-43	-0.256688	0.216	0.405	2.49226e-38
SPON1	1.69446e-41	-0.256926	0.18	0.375	6.2019e-37
SHISA6	7.32101e-52	-0.259267	0.077	0.297	2.67956e-47
MT2A	0	-0.26309	0.999	1	0
SCN1A	1.34859e-43	-0.263926	0.238	0.431	4.93598e-39
SCN1B	3.13383e-58	-0.265965	0.638	0.738	1.14701e-53
CLDN5	1.89934e-52	-0.27116	0.584	0.717	6.95179e-48
GSN	1.64558e-69	-0.271393	0.768	0.843	6.02298e-65
GOLGA8B	1.31971e-48	-0.272805	0.351	0.525	4.83026e-44
TBR1	1.36125e-58	-0.277379	0.524	0.677	4.9823e-54
RGS5	1.2459e-47	-0.277545	0.371	0.537	4.56011e-43
SAT1	2.8662e-61	-0.277965	0.621	0.741	1.04906e-56
LINC01578	1.42447e-56	-0.28693	0.496	0.646	5.2137e-52
EFEMP1	3.99499e-54	-0.292	0.381	0.57	1.46221e-49
NDRG2	2.97411e-293	-0.294286	0.994	0.999	1.08856e-288
PRELP	1.28997e-49	-0.294354	0.274	0.476	4.72143e-45
RIDA	4.16473e-60	-0.296054	0.474	0.655	1.52433e-55
METTL7A	2.84328e-92	-0.297206	0.789	0.891	1.04067e-87
TXNIP	2.55799e-78	-0.299144	0.699	0.818	9.36251e-74
TTYH1	1.52334e-136	-0.302594	0.909	0.964	5.57556e-132
CAMK2G	8.70728e-92	-0.310501	0.728	0.829	3.18695e-87
PON2	5.94407e-92	-0.312284	0.756	0.852	2.17559e-87
GSTM5	3.23769e-61	-0.31586	0.263	0.497	1.18503e-56
S100B	3.06308e-211	-0.326256	0.97	0.99	1.12112e-206
MSI2	5.74132e-69	-0.330201	0.407	0.625	2.10138e-64
HBA1	1.05439e-62	-0.333688	0.089	0.342	3.85918e-58
TSC22D3	1.12238e-109	-0.337008	0.748	0.864	4.10804e-105
SCRG1	2.5802e-131	-0.338757	0.831	0.942	9.4438e-127
HEPACAM	2.1509e-104	-0.341384	0.723	0.867	7.87251e-100
CARTPT	2.70526e-72	-0.341967	0.096	0.378	9.90151e-68
AGT	2.66502e-165	-0.344562	0.912	0.971	9.75423e-161
HAPLN4	5.42201e-76	-0.355969	0.238	0.511	1.98451e-71
RBM3	1.26516e-77	-0.36217	0.14	0.434	4.63063e-73
ACBD7	3.06093e-80	-0.365405	0.333	0.586	1.12033e-75
WIF1	1.71765e-76	-0.366092	0.247	0.524	6.28676e-72
LINC00632	5.12247e-78	-0.367022	0.435	0.65	1.87488e-73
MT1H	5.1979e-82	-0.367647	0.061	0.36	1.90248e-77
SLC14A1	9.85455e-106	-0.372727	0.625	0.812	3.60686e-101
TNS3	2.5151e-93	-0.383658	0.443	0.677	9.20552e-89
S100A13	1.49033e-185	-0.386722	0.865	0.96	5.45476e-181
VWF	1.5677e-88	-0.391374	0.404	0.648	5.73793e-84
PPP1R1B	6.20627e-171	-0.393468	0.823	0.927	2.27156e-166
GJB6	3.81185e-105	-0.40909	0.467	0.72	1.39518e-100
MT1M	2.18481e-276	-0.422531	0.945	0.993	7.99663e-272
MALAT1	0	-0.42364	0.988	0.998	0
AL121820.2	8.61704e-102	-0.424228	0.169	0.508	3.15392e-97
LINC00844	9.58603e-115	-0.42434	0.467	0.731	3.50858e-110
HBA2	7.75724e-89	-0.441749	0.152	0.471	2.83923e-84
RGCC	1.4295e-150	-0.452757	0.601	0.837	5.23212e-146
CSRP1	6.74273e-275	-0.457953	0.905	0.989	2.46791e-270
ENHO	8.74793e-284	-0.50712	0.858	0.971	3.20183e-279
GLUL	0	-0.539608	0.993	1	0
ETNPPL	3.28405e-252	-0.604636	0.611	0.909	1.20199e-247
CHGA	1.47995e-280	-0.611647	0.694	0.945	5.41678e-276
HBB	5.57172e-177	-0.700197	0.126	0.63	2.0393e-172
MT1E	0	-0.771407	0.941	1	0
MT1F	0	-1.19381	0.207	0.96	0
MT1G	0	-1.19411	0.587	0.998	0

## Sheet: Layer4
Supplementary Data 3-5. DEGS between samples ST01102 and ST01104 in layer 4. p-values were calculated based on a two-sided Wilcoxon Rank-Sum test and adjusted using Bonferroni correction.
	p_val	avg_log2FC	pct.1	pct.2	p_val_adj
SERPINA3	4.45839e-136	1.63779	0.995	0.114	1.63181e-131
CHI3L1	2.63226e-127	1.19657	0.991	0.323	9.63433e-123
C1QB	7.2949e-95	0.815858	0.973	0.477	2.67001e-90
SPP1	8.5961e-99	0.790978	0.986	0.597	3.14626e-94
NUPR1	5.75832e-83	0.745316	0.923	0.337	2.1076e-78
C1QA	1.58259e-73	0.714888	0.891	0.326	5.79243e-69
C1QC	1.1726e-54	0.620693	0.796	0.237	4.29182e-50
CRYAB	2.39694e-120	0.594244	0.995	0.949	8.77304e-116
HSPB1	3.38304e-114	0.583073	0.998	0.917	1.23823e-109
GFAP	2.72048e-129	0.565658	1	0.997	9.95721e-125
C3	7.33969e-50	0.55604	0.853	0.38	2.6864e-45
HSPA1A	1.30983e-53	0.513184	0.928	0.629	4.79411e-49
AIF1	4.54151e-45	0.479553	0.62	0.117	1.66224e-40
HSPA5	4.47762e-47	0.479464	0.903	0.554	1.63885e-42
PLP1	6.53775e-68	0.462874	0.984	0.891	2.39288e-63
FABP3	6.85573e-37	0.449839	0.785	0.351	2.50927e-32
NECAB2	2.0577e-35	0.438845	0.776	0.383	7.53138e-31
VSIG4	4.79648e-41	0.431284	0.552	0.083	1.75556e-36
HSP90B1	3.29457e-58	0.429844	0.984	0.814	1.20585e-53
HSPH1	9.13246e-48	0.419676	0.971	0.76	3.34257e-43
FCGBP	2.77284e-40	0.418114	0.486	0.049	1.01489e-35
IFITM3	1.35868e-58	0.415176	0.982	0.834	4.97291e-54
PLAAT4	7.51429e-32	0.411603	0.615	0.191	2.7503e-27
CALR	2.52421e-46	0.41149	0.955	0.734	9.23886e-42
C1R	6.61942e-35	0.405792	0.554	0.117	2.42278e-30
MGST1	2.15588e-40	0.404524	0.948	0.677	7.89074e-36
FCER1G	3.03402e-34	0.403261	0.584	0.146	1.11048e-29
SLC30A3	3.11046e-29	0.400664	0.751	0.36	1.13846e-24
AEBP1	1.38503e-39	0.396381	0.462	0.034	5.06935e-35
CD74	1.72171e-39	0.392251	0.962	0.757	6.30162e-35
BAIAP3	2.07779e-36	0.389734	0.932	0.677	7.60492e-32
IFITM2	2.55701e-28	0.389334	0.767	0.38	9.35892e-24
FCGR3A	7.28408e-34	0.383142	0.527	0.106	2.66605e-29
HAMP	5.39879e-33	0.382777	0.529	0.114	1.97601e-28
PMP2	2.12009e-30	0.374477	0.898	0.603	7.75975e-26
DNAJB1	1.32769e-29	0.374012	0.837	0.523	4.85946e-25
APLNR	8.27861e-40	0.371023	0.428	0.014	3.03005e-35
PRKCG	6.0327e-27	0.358026	0.846	0.529	2.20803e-22
SOD2	4.37999e-56	0.356372	0.991	0.897	1.60312e-51
LAMP5	2.8137e-23	0.353684	0.826	0.474	1.02984e-18
S100A10	8.97802e-26	0.35296	0.618	0.231	3.28605e-21
TUBA1A	1.47823e-86	0.345017	1	0.983	5.41048e-82
CHI3L2	8.94479e-35	0.336636	0.367	0.006	3.27388e-30
MMD	3.71913e-23	0.336336	0.767	0.44	1.36124e-18
S100A8	9.62902e-28	0.335497	0.475	0.1	3.52432e-23
FABP7	1.11741e-20	0.332676	0.762	0.463	4.08984e-16
MAOB	7.76855e-21	0.327779	0.781	0.449	2.84337e-16
CORO1A	6.6446e-22	0.326717	0.692	0.343	2.43199e-17
APOC1	6.73475e-20	0.326584	0.74	0.463	2.46499e-15
ICAM5	8.87393e-21	0.322753	0.744	0.409	3.24795e-16
LINC02607	2.60878e-20	0.321543	0.661	0.323	9.54838e-16
CTXN1	3.51773e-44	0.315161	0.982	0.889	1.28753e-39
ITGB2	4.19732e-24	0.313886	0.489	0.134	1.53626e-19
S100A11	1.21284e-20	0.312439	0.613	0.254	4.43911e-16
HLA-DRA	1.90679e-18	0.309838	0.71	0.38	6.97903e-14
TKT	6.69811e-20	0.309065	0.805	0.506	2.45158e-15
NSG2	4.91671e-29	0.307705	0.968	0.8	1.79956e-24
STUM	4.38198e-22	0.306602	0.538	0.183	1.60385e-17
CLDN11	1.66225e-21	0.304564	0.471	0.14	6.08399e-17
SCN3B	6.59716e-34	0.304518	0.962	0.837	2.41463e-29
HPCAL4	1.45988e-32	0.301024	0.973	0.843	5.3433e-28
DNAJA4	2.01541e-21	0.298931	0.862	0.637	7.3766e-17
HSPD1	4.54805e-21	0.298181	0.891	0.643	1.66463e-16
DNAJA1	5.59324e-32	0.295758	0.952	0.826	2.04718e-27
PAK1	2.02519e-25	0.295294	0.948	0.774	7.41241e-21
DDN	1.89436e-24	0.293822	0.93	0.731	6.93354e-20
LDHA	8.48959e-30	0.29335	0.971	0.829	3.10727e-25
S100A1	2.65421e-19	0.292105	0.839	0.586	9.71467e-15
HSPB8	1.55497e-17	0.28999	0.676	0.369	5.69134e-13
CRELD1	3.67436e-17	0.289776	0.769	0.486	1.34485e-12
HLA-B	7.01614e-25	0.288823	0.957	0.809	2.56798e-20
ATP2B4	4.01718e-27	0.28814	0.93	0.791	1.47033e-22
BST2	6.7427e-17	0.286318	0.532	0.226	2.4679e-12
S100A9	7.08493e-19	0.286127	0.498	0.177	2.59315e-14
CAMK2D	1.71908e-19	0.2851	0.891	0.66	6.29201e-15
TIMP1	3.35922e-16	0.281557	0.538	0.231	1.22951e-11
NUDT4	6.39768e-20	0.28135	0.871	0.671	2.34162e-15
PPP1R14A	3.21381e-17	0.280606	0.527	0.214	1.17629e-12
GABRA5	1.91127e-16	0.28019	0.787	0.494	6.99545e-12
PARM1	2.41557e-16	0.277847	0.747	0.474	8.84123e-12
NPTXR	6.57432e-49	0.277836	0.993	0.951	2.40627e-44
PLPPR4	3.1844e-16	0.276464	0.681	0.406	1.16552e-11
TIMP2	2.21992e-28	0.275771	0.973	0.837	8.12512e-24
CD24	2.56246e-19	0.275539	0.437	0.137	9.37885e-15
PDIA6	5.94219e-15	0.275311	0.744	0.454	2.1749e-10
ADGRG1	5.00342e-18	0.273605	0.88	0.677	1.8313e-13
CD44	2.94636e-27	0.271419	0.314	0.014	1.0784e-22
FKBP4	5.93236e-17	0.270355	0.844	0.603	2.1713e-12
SYT17	9.08552e-16	0.267721	0.561	0.257	3.32539e-11
PRMT2	4.26975e-14	0.266418	0.799	0.509	1.56277e-09
SREBF2	1.99379e-21	0.264865	0.934	0.777	7.29746e-17
SSTR1	4.62314e-16	0.26404	0.475	0.197	1.69212e-11
SYN2	1.09157e-47	0.26397	0.995	0.977	3.99527e-43
PPDPF	1.42165e-31	0.263767	0.975	0.891	5.20338e-27
STMN4	2.13057e-19	0.263754	0.934	0.757	7.79811e-15
PPFIA2	2.19993e-14	0.263593	0.758	0.546	8.05195e-10
LARGE1	1.49307e-15	0.263267	0.6	0.303	5.46478e-11
ITGB4	1.16728e-14	0.26252	0.584	0.294	4.27235e-10
CPNE6	6.77783e-17	0.261531	0.844	0.614	2.48075e-12
CLDND1	1.8779e-14	0.260531	0.826	0.606	6.87332e-10
PEA15	1.95225e-78	0.259787	0.995	0.989	7.14543e-74
CALB1	2.15604e-16	0.258358	0.473	0.18	7.89134e-12
TMEM151A	9.27175e-15	0.257661	0.627	0.329	3.39355e-10
HLA-A	5.94618e-17	0.256865	0.896	0.72	2.17636e-12
MAG	1.47533e-16	0.256774	0.471	0.174	5.39984e-12
SNHG6	2.77713e-23	-0.251778	0.867	0.937	1.01646e-18
TTYH1	4.52085e-28	-0.257005	0.9	0.949	1.65468e-23
NAT8L	2.48962e-34	-0.257463	0.932	0.98	9.11226e-30
TFRC	1.58933e-17	-0.257823	0.208	0.463	5.81711e-13
S100B	8.76695e-40	-0.259388	0.968	0.986	3.20879e-35
PRELP	2.6304e-15	-0.259595	0.265	0.491	9.62754e-11
GSTM5	6.26286e-15	-0.261229	0.24	0.451	2.29227e-10
MFGE8	1.95386e-16	-0.261739	0.253	0.509	7.15133e-12
HBA1	7.48439e-15	-0.265148	0.179	0.391	2.73936e-10
MT2A	1.18478e-94	-0.271956	0.998	1	4.33643e-90
MSI2	2.25902e-15	-0.273983	0.434	0.62	8.26824e-11
SCN1A	1.07598e-16	-0.276184	0.283	0.531	3.93821e-12
AGT	4.79767e-32	-0.27676	0.925	0.983	1.75599e-27
CIRBP	2.50135e-23	-0.277035	0.74	0.883	9.15519e-19
SLC25A12	6.70015e-17	-0.280869	0.387	0.606	2.45232e-12
SPON1	8.8859e-20	-0.285383	0.165	0.431	3.25233e-15
RIDA	1.44632e-17	-0.287023	0.489	0.666	5.29367e-13
GOLGA8B	5.64381e-18	-0.28851	0.342	0.566	2.06569e-13
S100A13	7.7902e-31	-0.293282	0.885	0.957	2.85129e-26
LINC00844	2.22941e-20	-0.294648	0.6	0.763	8.15985e-16
RPS26	3.98202e-38	-0.296345	0.919	0.983	1.45746e-33
SCRG1	1.28786e-30	-0.300536	0.851	0.937	4.71369e-26
TSC22D3	2.54199e-30	-0.305039	0.808	0.937	9.30394e-26
MT1X	1.61553e-29	-0.308027	0.814	0.94	5.913e-25
LINC00632	1.33694e-19	-0.311288	0.498	0.686	4.89333e-15
MALAT1	6.63249e-53	-0.316901	0.971	0.997	2.42756e-48
SLC14A1	1.23715e-25	-0.319437	0.683	0.88	4.52808e-21
TNS3	1.16216e-19	-0.321872	0.421	0.643	4.25364e-15
WIF1	4.38406e-23	-0.327375	0.17	0.463	1.60461e-18
GJB6	2.77692e-24	-0.332826	0.516	0.726	1.01638e-19
CAMK2G	2.34169e-35	-0.344575	0.776	0.917	8.57082e-31
RBM3	6.10709e-27	-0.348171	0.174	0.503	2.23526e-22
TBR1	8.1256e-29	-0.355453	0.615	0.806	2.97405e-24
PPP1R1B	9.70176e-44	-0.357535	0.833	0.943	3.55094e-39
CSRP1	5.41275e-58	-0.361211	0.923	0.994	1.98112e-53
HAPLN4	2.11126e-27	-0.36421	0.231	0.546	7.72743e-23
MT1M	1.44176e-63	-0.365287	0.928	0.991	5.277e-59
AL121820.2	7.08032e-28	-0.366087	0.172	0.491	2.59147e-23
RGCC	1.13237e-32	-0.376715	0.613	0.834	4.14459e-28
ACBD7	1.3466e-31	-0.381735	0.314	0.654	4.9287e-27
VWF	1.01353e-28	-0.386827	0.357	0.671	3.70962e-24
NEFH	6.3085e-30	-0.395065	0.344	0.643	2.30897e-25
ENHO	2.81128e-60	-0.417822	0.88	0.989	1.02896e-55
HBA2	5.29813e-28	-0.418209	0.176	0.511	1.93917e-23
GLUL	1.72123e-118	-0.500664	0.984	1	6.29986e-114
SCN1B	2.7066e-53	-0.503709	0.604	0.874	9.90642e-49
ETNPPL	3.31507e-52	-0.509913	0.618	0.897	1.21335e-47
CHGA	1.71569e-85	-0.56126	0.821	0.991	6.27961e-81
HBB	1.88691e-42	-0.597781	0.145	0.577	6.90628e-38
MT1E	1.87442e-126	-0.744318	0.934	1	6.86056e-122
MT1F	1.92486e-123	-1.08268	0.161	0.943	7.0452e-119
MT1G	4.98851e-128	-1.12351	0.543	0.997	1.82584e-123

## Sheet: Layer5
Supplementary Data 3-6. DEGS between samples ST01102 and ST01104 in layer 5. p-values were calculated based on a two-sided Wilcoxon Rank-Sum test and adjusted using Bonferroni correction.
	p_val	avg_log2FC	pct.1	pct.2	p_val_adj
SERPINA3	2.59556e-162	1.55662	1	0.185	9.50003e-158
CHI3L1	1.05117e-148	1.13864	0.986	0.307	3.84739e-144
C1QB	1.93682e-119	0.816523	0.974	0.494	7.08894e-115
SPP1	5.73385e-119	0.757419	0.987	0.622	2.09865e-114
NUPR1	8.1324e-96	0.711651	0.918	0.364	2.97654e-91
C1QA	1.50943e-87	0.701869	0.894	0.344	5.52466e-83
CRYAB	2.89997e-152	0.661915	0.999	0.938	1.06142e-147
HSPB1	6.04186e-142	0.610609	0.999	0.903	2.21138e-137
C1QC	3.93818e-63	0.601174	0.806	0.278	1.44141e-58
C3	1.03252e-65	0.582234	0.846	0.327	3.77914e-61
PLP1	9.81252e-117	0.573989	0.997	0.875	3.59148e-112
HSPA1A	5.6825e-78	0.56813	0.955	0.614	2.07985e-73
GFAP	6.83402e-160	0.522574	1	1	2.50132e-155
FABP3	7.93723e-53	0.511936	0.794	0.358	2.90511e-48
VSIG4	1.25464e-52	0.471911	0.571	0.074	4.59211e-48
FCER1G	1.65935e-49	0.466469	0.582	0.097	6.0734e-45
HSP90B1	1.09604e-78	0.460556	0.983	0.801	4.01163e-74
CD24	5.1604e-44	0.460526	0.641	0.185	1.88876e-39
IFITM2	2.43433e-43	0.454214	0.77	0.332	8.90991e-39
HSPA5	7.97793e-54	0.447473	0.905	0.597	2.92e-49
AIF1	1.21255e-43	0.43619	0.577	0.128	4.43807e-39
FCGBP	3.86567e-47	0.430395	0.495	0.037	1.41487e-42
CD74	2.63951e-51	0.406506	0.969	0.753	9.66085e-47
CALR	2.05867e-57	0.402742	0.96	0.756	7.53492e-53
SLC30A3	1.13378e-36	0.401364	0.743	0.361	4.14975e-32
S100A8	7.21276e-36	0.385537	0.502	0.102	2.63994e-31
PMP2	1.61245e-36	0.381837	0.851	0.548	5.90173e-32
BAIAP3	3.51555e-43	0.374016	0.921	0.676	1.28673e-38
HSPH1	5.37375e-55	0.373152	0.974	0.798	1.96685e-50
PLAAT4	1.4479e-31	0.371155	0.583	0.202	5.29945e-27
CLDN11	1.26643e-31	0.367332	0.503	0.136	4.63524e-27
HAMP	3.64282e-34	0.366239	0.493	0.102	1.33331e-29
MGST1	1.33894e-37	0.365596	0.925	0.662	4.90064e-33
TUBA1A	2.02409e-113	0.356246	1	0.98	7.40838e-109
S100A10	1.94688e-28	0.354456	0.609	0.25	7.12577e-24
C1R	1.50513e-29	0.35407	0.512	0.145	5.50891e-25
MMD	3.87134e-29	0.353732	0.734	0.395	1.41695e-24
DNAJB1	1.33652e-29	0.350369	0.822	0.517	4.8918e-25
ITGB4	8.58173e-26	0.348906	0.602	0.264	3.141e-21
APLNR	1.22422e-36	0.348234	0.405	0.031	4.48078e-32
DNAJA4	4.89599e-35	0.347958	0.88	0.622	1.79198e-30
PRKCG	2.02114e-32	0.346838	0.848	0.591	7.39756e-28
PLPPR4	1.11427e-27	0.346246	0.719	0.389	4.07832e-23
FCGR3A	7.13287e-31	0.345127	0.515	0.131	2.6107e-26
NPTX2	5.39609e-28	0.343905	0.655	0.293	1.97502e-23
NECAB2	6.18473e-26	0.339355	0.687	0.344	2.26367e-21
APOC1	4.52594e-26	0.335121	0.777	0.477	1.65654e-21
TF	3.89589e-26	0.33285	0.644	0.298	1.42593e-21
HSPD1	1.14336e-32	0.331533	0.906	0.653	4.1848e-28
LAMP5	2.5201e-26	0.329381	0.75	0.44	9.22381e-22
HLA-DRA	3.20109e-23	0.328204	0.705	0.372	1.17163e-18
IFITM3	4.61769e-54	0.328008	0.991	0.889	1.69012e-49
S100A9	1.1161e-26	0.320557	0.486	0.136	4.08505e-22
SVOP	1.07479e-22	0.312994	0.7	0.395	3.93382e-18
LINC02607	9.85866e-24	0.309076	0.734	0.438	3.60837e-19
DNAJA1	1.56099e-40	0.308489	0.967	0.83	5.71338e-36
HLA-B	2.17624e-35	0.307276	0.958	0.807	7.96527e-31
TIMP1	1.51639e-21	0.305314	0.564	0.256	5.55014e-17
MOBP	6.39609e-21	0.30471	0.672	0.341	2.34103e-16
ITGB2	6.66443e-23	0.301971	0.431	0.131	2.43925e-18
AEBP1	9.40933e-29	0.297759	0.364	0.045	3.44391e-24
PPDPF	2.45326e-42	0.295731	0.981	0.866	8.97919e-38
S100A11	9.34863e-21	0.294233	0.562	0.247	3.42169e-16
CORO1A	2.23471e-21	0.290363	0.707	0.395	8.17925e-17
CD44	1.07328e-29	0.290315	0.322	0.014	3.9283e-25
PPP1R14A	3.06372e-20	0.290028	0.571	0.256	1.12135e-15
STUM	5.05739e-21	0.289453	0.529	0.21	1.85106e-16
DHCR24	7.96376e-26	0.287505	0.897	0.69	2.91482e-21
LDHA	2.83132e-37	0.286469	0.973	0.847	1.03629e-32
CYBA	3.39523e-20	0.28603	0.547	0.244	1.24269e-15
HSPB8	1.882e-19	0.283852	0.65	0.341	6.8883e-15
AQP1	2.16627e-24	0.283021	0.386	0.08	7.92878e-20
BST2	9.10597e-21	0.282441	0.515	0.205	3.33287e-16
MAOB	1.14962e-19	0.279963	0.772	0.497	4.20773e-15
SREBF2	3.48944e-26	0.278707	0.928	0.741	1.27717e-21
CLIC4	2.65932e-22	0.27779	0.47	0.156	9.73338e-18
CLDND1	1.58402e-21	0.276155	0.878	0.651	5.79767e-17
CAMK2D	1.74933e-25	0.274413	0.914	0.724	6.40273e-21
TYROBP	2.15141e-19	0.274344	0.49	0.205	7.87436e-15
STIP1	3.79007e-17	0.273286	0.714	0.426	1.3872e-12
SMIM29	1.67226e-20	0.271077	0.822	0.605	6.12065e-16
HSPA1B	1.39102e-16	0.270898	0.647	0.375	5.09128e-12
PEA15	3.23302e-100	0.270827	1	0.991	1.18332e-95
SOD2	2.10898e-49	0.270098	0.992	0.94	7.71907e-45
PDIA6	3.93779e-18	0.270024	0.743	0.455	1.44127e-13
TMBIM1	2.16041e-17	0.269091	0.743	0.466	7.90732e-13
SPARC	2.30252e-18	0.268543	0.776	0.528	8.42746e-14
TKT	1.51027e-17	0.268421	0.793	0.514	5.52775e-13
GNG2	1.31854e-20	0.265787	0.844	0.642	4.82601e-16
LAPTM5	3.1562e-17	0.26567	0.587	0.298	1.1552e-12
HLA-A	1.65253e-21	0.263808	0.885	0.682	6.04844e-17
SH3GL2	1.61086e-33	0.259249	0.97	0.884	5.8959e-29
S100A1	8.25015e-18	0.259197	0.804	0.568	3.01964e-13
CHI3L2	5.48576e-27	0.258189	0.278	0.003	2.00784e-22
ERMN	1.19473e-17	0.257654	0.462	0.196	4.37284e-13
GABRA5	4.16335e-18	0.257624	0.795	0.557	1.52383e-13
MRVI1	7.26459e-17	0.256684	0.525	0.244	2.65891e-12
TMEM151A	1.97179e-16	0.256508	0.678	0.409	7.21695e-12
CPNE6	1.05635e-17	0.256276	0.812	0.582	3.86633e-13
FABP5	2.18676e-16	0.255521	0.721	0.455	8.00376e-12
SNCG	7.1922e-40	0.254929	0.991	0.938	2.63242e-35
NSG2	5.7839e-29	0.254158	0.951	0.841	2.11696e-24
SLC39A10	8.2604e-20	0.253851	0.894	0.71	3.02339e-15
PHB	2.31444e-15	0.252153	0.674	0.429	8.47107e-11
LINC01578	1.86715e-18	-0.251866	0.526	0.705	6.83397e-14
H1F0	3.4533e-18	-0.253446	0.422	0.616	1.26394e-13
SCN1A	1.74818e-18	-0.259243	0.286	0.511	6.39852e-14
RORB	8.59599e-19	-0.264433	0.499	0.693	3.14622e-14
SNHG6	6.34657e-33	-0.266924	0.875	0.963	2.32291e-28
CIRBP	1.32719e-28	-0.268939	0.763	0.898	4.85766e-24
MT2A	1.67403e-113	-0.269637	0.999	1	6.12713e-109
MSI2	6.39107e-19	-0.270923	0.404	0.594	2.33919e-14
RPS26	3.16014e-42	-0.271092	0.928	0.991	1.15664e-37
TBR1	1.23515e-26	-0.284927	0.692	0.838	4.52076e-22
AL121820.2	3.94922e-27	-0.292743	0.156	0.432	1.44545e-22
S100A13	9.20393e-38	-0.297203	0.852	0.949	3.36873e-33
SCRG1	1.2587e-35	-0.29735	0.825	0.915	4.60698e-31
CAMK2G	1.06207e-32	-0.297724	0.779	0.901	3.88729e-28
TTYH1	2.77376e-42	-0.297917	0.888	0.974	1.01522e-37
SLC14A1	7.16961e-27	-0.298759	0.671	0.841	2.62415e-22
HBA2	8.76938e-23	-0.300363	0.219	0.469	3.20968e-18
TNS3	3.38517e-24	-0.302245	0.44	0.653	1.23901e-19
GSTM5	6.63537e-26	-0.302492	0.205	0.474	2.42861e-21
LINC00632	3.86584e-21	-0.303781	0.456	0.656	1.41493e-16
ACBD7	3.49577e-25	-0.30401	0.311	0.585	1.27949e-20
RBM3	1.02929e-26	-0.304268	0.156	0.42	3.7673e-22
HAPLN4	2.72446e-25	-0.30605	0.23	0.497	9.97179e-21
GOLGA8B	4.48783e-26	-0.307383	0.286	0.543	1.64259e-21
VWF	7.45947e-22	-0.310891	0.367	0.588	2.73024e-17
TSC22D3	3.94558e-38	-0.311887	0.784	0.912	1.44412e-33
RGCC	1.48884e-27	-0.312727	0.629	0.812	5.44929e-23
GJB6	1.29906e-26	-0.314887	0.438	0.705	4.75471e-22
MT1X	1.39282e-31	-0.315354	0.772	0.918	5.09785e-27
TFRC	1.42495e-28	-0.315551	0.221	0.514	5.21545e-24
NEFH	3.73059e-23	-0.318768	0.438	0.665	1.36543e-18
WIF1	1.11651e-33	-0.330023	0.122	0.418	4.08653e-29
MT1M	5.68902e-58	-0.333419	0.931	0.997	2.08224e-53
MALAT1	1.00899e-56	-0.340764	0.961	0.994	3.693e-52
CSRP1	2.62801e-59	-0.350964	0.892	0.98	9.61878e-55
PPP1R1B	1.50968e-47	-0.354598	0.802	0.946	5.52557e-43
ENHO	7.25228e-78	-0.437053	0.838	0.989	2.65441e-73
SCN1B	9.89931e-55	-0.46239	0.561	0.844	3.62325e-50
ETNPPL	4.15546e-59	-0.470507	0.616	0.881	1.52094e-54
GLUL	1.04122e-143	-0.474516	0.983	1	3.81098e-139
CHGA	2.45898e-99	-0.546991	0.835	0.974	9.00012e-95
HBB	1.34576e-64	-0.549864	0.136	0.602	4.92562e-60
MT1E	2.57652e-156	-0.741902	0.92	1	9.43031e-152
MT1F	1.92954e-157	-0.990437	0.174	0.92	7.06232e-153
MT1G	6.44214e-158	-1.07954	0.515	0.997	2.35789e-153

## Sheet: Layer6
Supplementary Data 3-7. DEGS between samples ST01102 and ST01104 in layer 6. p-values were calculated based on a two-sided Wilcoxon Rank-Sum test and adjusted using Bonferroni correction.
	p_val	avg_log2FC	pct.1	pct.2	p_val_adj
SERPINA3	2.5595e-123	1.59417	0.991	0.115	9.36804e-119
CHI3L1	1.59678e-103	1.24638	0.931	0.108	5.84439e-99
C1QB	7.3122e-89	0.976625	0.944	0.298	2.67634e-84
SPP1	1.65398e-71	0.825878	0.969	0.416	6.05373e-67
CRYAB	1.69394e-102	0.795524	1	0.685	6.19998e-98
NUPR1	5.39443e-55	0.742496	0.78	0.213	1.97442e-50
C1QC	3.22396e-47	0.693503	0.691	0.141	1.18e-42
C1QA	3.33173e-49	0.691736	0.789	0.239	1.21945e-44
HSPB1	7.70714e-77	0.640685	0.987	0.708	2.82089e-72
PLP1	2.64299e-74	0.63636	0.991	0.738	9.67362e-70
CD74	1.76134e-41	0.577165	0.902	0.498	6.44667e-37
C3	2.70311e-33	0.560788	0.656	0.203	9.89365e-29
HSPA1A	4.47455e-35	0.541504	0.831	0.436	1.63773e-30
HSPA5	9.33134e-36	0.530274	0.762	0.311	3.41536e-31
HLA-B	5.2577e-35	0.517636	0.873	0.482	1.92437e-30
CALR	1.42239e-35	0.515363	0.873	0.485	5.20608e-31
AIF1	2.67344e-32	0.505724	0.467	0.062	9.78505e-28
GFAP	1.11138e-119	0.504775	1	0.964	4.06774e-115
VSIG4	1.43215e-31	0.476621	0.444	0.046	5.2418e-27
FCGBP	6.65206e-33	0.474022	0.402	0.016	2.43472e-28
HSP90B1	2.17058e-33	0.463822	0.922	0.57	7.94455e-29
IFITM2	1.04166e-24	0.440349	0.638	0.256	3.81259e-20
IFITM3	3.03627e-28	0.439253	0.936	0.613	1.11131e-23
AQP1	6.7939e-27	0.434154	0.391	0.043	2.48663e-22
PMP2	4.45915e-22	0.430376	0.702	0.341	1.63209e-17
APOC1	2.81824e-21	0.424995	0.587	0.23	1.0315e-16
TUBA1A	3.41292e-61	0.417294	0.991	0.816	1.24916e-56
FABP3	4.63684e-21	0.416261	0.584	0.246	1.69713e-16
MGST1	1.11318e-22	0.41524	0.804	0.43	4.07435e-18
NPY	1.32303e-20	0.415062	0.404	0.095	4.84243e-16
SOD2	1.85621e-30	0.413811	0.947	0.662	6.79393e-26
HSPH1	2.08507e-24	0.405476	0.862	0.554	7.63157e-20
TIMP2	7.81202e-23	0.404574	0.873	0.531	2.85928e-18
TMBIM1	1.87594e-21	0.404461	0.582	0.216	6.86613e-17
FCER1G	1.02439e-23	0.401959	0.402	0.072	3.74938e-19
HLA-DRA	4.67182e-20	0.397413	0.578	0.243	1.70993e-15
PPDPF	1.22514e-26	0.394853	0.933	0.643	4.48414e-22
CLDND1	5.5507e-20	0.392682	0.767	0.423	2.03161e-15
BAIAP3	1.36365e-19	0.387103	0.762	0.436	4.99108e-15
HAMP	1.4746e-22	0.383845	0.382	0.062	5.39717e-18
HPCAL4	1.90631e-25	0.379172	0.884	0.636	6.97727e-21
S100A8	2.20451e-22	0.376054	0.384	0.066	8.06873e-18
PLAAT4	2.72457e-19	0.372342	0.416	0.115	9.97221e-15
ITGB4	6.7415e-19	0.371205	0.467	0.157	2.46746e-14
PRKCG	1.12843e-17	0.369371	0.667	0.341	4.13015e-13
C1R	1.13792e-21	0.362815	0.353	0.052	4.16489e-17
MOBP	3.87427e-17	0.354503	0.66	0.308	1.41802e-12
LAMP5	1.62812e-18	0.353144	0.591	0.239	5.95908e-14
CLDN11	5.02383e-19	0.350847	0.44	0.125	1.83877e-14
CTSB	4.69884e-25	0.347877	0.953	0.725	1.71982e-20
S100A9	2.05077e-18	0.347567	0.362	0.082	7.50601e-14
TYROBP	3.05911e-18	0.344709	0.376	0.092	1.11967e-13
CPNE6	3.13134e-16	0.343377	0.651	0.334	1.1461e-11
LAPTM5	2.95849e-16	0.341037	0.442	0.154	1.08284e-11
FCGR3A	2.67881e-18	0.339221	0.384	0.098	9.80471e-14
ITGB2	4.74408e-18	0.337769	0.367	0.085	1.73638e-13
LAMP2	3.15501e-15	0.331546	0.522	0.233	1.15477e-10
S100A10	2.0365e-15	0.330291	0.453	0.184	7.45379e-11
CLIC4	8.74332e-18	0.329637	0.353	0.079	3.20014e-13
S100A1	3.7534e-15	0.329503	0.664	0.367	1.37378e-10
S100A11	2.80618e-16	0.32824	0.458	0.17	1.02709e-11
NSG2	3.30454e-15	0.327114	0.8	0.525	1.2095e-10
PFN1	2.30585e-14	0.326647	0.796	0.495	8.43966e-10
TUBB2B	5.00966e-22	0.324258	0.92	0.721	1.83358e-17
NPTX2	6.01846e-15	0.321497	0.524	0.226	2.20282e-10
DNAJA1	9.80782e-17	0.320493	0.838	0.59	3.58976e-12
DDN	7.2986e-15	0.320447	0.824	0.544	2.67136e-10
DNAJB1	1.86184e-14	0.32027	0.649	0.344	6.81452e-10
TKT	5.31563e-14	0.319135	0.62	0.328	1.94557e-09
PIP4K2A	1.75895e-14	0.31708	0.584	0.282	6.43793e-10
PEG10	2.16122e-14	0.316569	0.607	0.321	7.91028e-10
PPP1R14A	2.01069e-13	0.316308	0.478	0.21	7.35934e-09
TIMP1	5.17193e-15	0.313982	0.438	0.164	1.89298e-10
SCN3B	4.66249e-15	0.311708	0.862	0.613	1.70652e-10
OST4	2.67243e-15	0.310759	0.778	0.508	9.78137e-11
MMD	2.23288e-13	0.310483	0.62	0.354	8.17255e-09
SPARC	1.18155e-12	0.306124	0.636	0.361	4.32459e-08
CD9	3.39683e-14	0.305803	0.387	0.134	1.24327e-09
H3F3B	3.43909e-13	0.30563	0.856	0.557	1.25874e-08
AEBP1	2.89734e-18	0.304867	0.264	0.023	1.06046e-13
APLNR	1.41962e-19	0.304656	0.247	0.007	5.19595e-15
DBNDD2	2.47415e-13	0.303708	0.778	0.511	9.05565e-09
HSPD1	9.57122e-13	0.297551	0.74	0.475	3.50316e-08
MAG	3.44563e-14	0.295975	0.367	0.111	1.26113e-09
PEA15	1.67231e-42	0.29592	1	0.905	6.12082e-38
MRVI1	2.37452e-14	0.294994	0.427	0.151	8.69097e-10
QKI	9.55443e-14	0.290448	0.847	0.607	3.49702e-09
CD163	1.00363e-16	0.288893	0.271	0.036	3.67338e-12
APOC2	5.67126e-14	0.286963	0.378	0.125	2.07574e-09
STMN4	3.12701e-11	0.285191	0.782	0.518	1.14452e-06
PLPPR4	1.08554e-11	0.285106	0.536	0.279	3.97318e-07
EEF1B2	1.31126e-12	0.285085	0.811	0.528	4.79933e-08
QDPR	1.3405e-14	0.283498	0.896	0.672	4.90636e-10
FKBP4	2.69043e-11	0.282943	0.618	0.354	9.84723e-07
RNASE1	4.68728e-12	0.282595	0.527	0.266	1.71559e-07
B2M	3.32558e-17	0.28237	0.956	0.77	1.2172e-12
EDIL3	2.42695e-11	0.282332	0.587	0.344	8.88287e-07
DNAJA4	5.29339e-12	0.281774	0.667	0.384	1.93743e-07
PRRT1	7.02359e-12	0.281267	0.687	0.426	2.5707e-07
PDIA6	1.11816e-12	0.280894	0.549	0.266	4.09259e-08
HSPE1	7.97411e-12	0.279479	0.824	0.564	2.91861e-07
BST2	7.03068e-13	0.279329	0.422	0.167	2.5733e-08
DPP6	2.01305e-11	0.27915	0.698	0.426	7.36796e-07
PGAM2	2.67912e-16	0.278057	0.253	0.03	9.80586e-12
C1QTNF4	3.48596e-11	0.276956	0.753	0.472	1.2759e-06
HSPA1B	8.7073e-12	0.276647	0.478	0.223	3.18696e-07
ACOT7	9.81422e-11	0.276602	0.747	0.489	3.5921e-06
CACYBP	8.73276e-12	0.275688	0.776	0.521	3.19628e-07
CRELD1	7.09061e-11	0.275219	0.556	0.292	2.59523e-06
HLA-A	7.61071e-11	0.275184	0.736	0.485	2.7856e-06
SREBF2	1.66771e-11	0.274868	0.8	0.544	6.10398e-07
PTGES3	2.2468e-13	0.273899	0.898	0.672	8.22351e-09
SEPTIN4	5.0986e-12	0.272014	0.8	0.515	1.86614e-07
PPIB	6.38127e-11	0.271859	0.473	0.239	2.33561e-06
JPT1	6.12115e-11	0.270801	0.58	0.325	2.2404e-06
CNDP1	1.23759e-13	0.270111	0.291	0.069	4.52969e-09
SNX3	2.03942e-12	0.26979	0.853	0.643	7.46447e-08
CYBA	3.07267e-12	0.268063	0.376	0.134	1.12463e-07
ICAM5	6.78688e-11	0.26794	0.502	0.262	2.48407e-06
LINC02607	2.61395e-11	0.267854	0.531	0.272	9.56731e-07
PLAAT3	9.85219e-12	0.267188	0.462	0.22	3.606e-07
SELENOP	1.20424e-10	0.266658	0.576	0.331	4.40765e-06
AUXG01000058.1	3.81085e-10	0.266379	0.784	0.518	1.39481e-05
ENPP2	9.2658e-14	0.266151	0.278	0.062	3.39138e-09
C1S	1.78556e-13	0.264831	0.287	0.066	6.53533e-09
CHI3L2	4.59182e-17	0.264505	0.218	0.007	1.68065e-12
RTN4R	8.86826e-11	0.262192	0.52	0.272	3.24587e-06
MZT2A	3.28334e-10	0.261712	0.691	0.439	1.20174e-05
HIPK2	1.41433e-10	0.261375	0.709	0.452	5.17659e-06
DNAJB2	2.65449e-10	0.260579	0.789	0.557	9.71571e-06
CSF1R	2.20005e-13	0.259411	0.309	0.082	8.0524e-09
MAOB	9.88687e-11	0.259373	0.553	0.318	3.61869e-06
TF	1.36105e-09	0.258303	0.473	0.243	4.9816e-05
NQO1	1.4872e-10	0.255228	0.453	0.21	5.44331e-06
HSP90AA1	3.21995e-63	0.251886	1	0.957	1.17853e-58
STIP1	4.52859e-10	0.251513	0.52	0.279	1.65751e-05
SVOP	1.72515e-09	0.251338	0.511	0.289	6.31422e-05
ANLN	2.65979e-13	0.251218	0.244	0.043	9.7351e-09
FADS2	3.87315e-09	0.250447	0.52	0.315	0.000141761
TTYH1	1.07126e-13	-0.258028	0.733	0.784	3.9209e-09
PPP1R1B	8.07646e-12	-0.263354	0.644	0.721	2.95606e-07
TBR1	5.91865e-11	-0.275382	0.538	0.659	2.16628e-06
AL121820.2	5.99075e-11	-0.2767	0.116	0.292	2.19268e-06
MT1X	6.63722e-13	-0.286741	0.636	0.728	2.42929e-08
ACBD7	2.12016e-10	-0.287315	0.187	0.377	7.76001e-06
SCN1B	2.05551e-10	-0.288558	0.411	0.564	7.52336e-06
VWF	1.20235e-09	-0.300457	0.204	0.38	4.40073e-05
ENHO	2.40788e-16	-0.307976	0.653	0.754	8.81308e-12
GOLGA8B	6.33112e-11	-0.311034	0.187	0.374	2.31725e-06
RPS26	3.09546e-25	-0.311972	0.796	0.856	1.13297e-20
HBA2	2.99293e-10	-0.317702	0.136	0.321	1.09544e-05
GLUL	8.29857e-75	-0.445814	0.913	0.951	3.03736e-70
CHGA	6.85123e-37	-0.485689	0.673	0.816	2.50762e-32
HBB	5.1202e-20	-0.503847	0.153	0.43	1.87405e-15
ETNPPL	1.08122e-25	-0.510036	0.376	0.649	3.95739e-21
MT1E	1.34075e-96	-0.721272	0.822	0.964	4.9073e-92
MT1F	1.09966e-68	-0.883682	0.109	0.692	4.02487e-64
MT1G	3.65727e-85	-0.95642	0.46	0.905	1.3386e-80
