# Supplementary material for: A single-cell and spatial RNA-seq database for Alzheimer’s disease (ssREAD)
Source: Nat Commun. 2024 Jun 6;15:4710. doi: 10.1038/s41467-024-49133-z (PMC11156951; doi:10.1038/s41467-024-49133-z)
Supplement: Supplementary file 7 — Supplementary Data 4 [file 41467_2024_49133_MOESM7_ESM.xlsx]

## Sheet: White Matter
Supplementary Data 4-1. DEGS between samples ST01106 and ST01105 in white matter. p-values were calculated based on a two-sided Wilcoxon Rank-Sum test and adjusted using Bonferroni correction.
	p_val	avg_log2FC	pct.1	pct.2	p_val_adj
MID1IP1	8.80909e-123	0.943279	0.924	0.426	3.22422e-118
C1QB	2.87057e-108	0.92769	0.811	0.176	1.05066e-103
MT1G	2.03646e-94	0.886526	0.808	0.237	7.45365e-90
HLA-DRB1	6.99862e-112	0.825496	0.662	0.057	2.56157e-107
APOC1	4.40337e-81	0.784814	0.678	0.138	1.61168e-76
SLC38A2	3.86943e-92	0.776831	0.892	0.434	1.41625e-87
CHI3L1	2.75684e-96	0.772664	0.605	0.058	1.00903e-91
CD74	1.55606e-81	0.759591	0.889	0.485	5.69534e-77
C3	1.21855e-66	0.727519	0.757	0.259	4.46003e-62
C1QA	3.04844e-83	0.721307	0.635	0.097	1.11576e-78
HLA-DRA	5.70013e-65	0.717603	0.708	0.219	2.08631e-60
SGK1	5.34947e-74	0.71756	0.762	0.226	1.95796e-69
S100A6	2.36861e-80	0.693413	0.903	0.541	8.66934e-76
C1QC	4.76448e-74	0.673717	0.573	0.09	1.74385e-69
IGFBP5	3.84187e-60	0.670897	0.751	0.286	1.40616e-55
MT1X	6.57989e-56	0.667256	0.795	0.383	2.40831e-51
HLA-DPA1	1.67777e-58	0.623511	0.614	0.156	6.1408e-54
SERPINA3	2.51388e-57	0.620493	0.514	0.095	9.20103e-53
ITPKB	6.16766e-52	0.605134	0.695	0.241	2.25743e-47
S100A11	7.21892e-69	0.588886	0.532	0.077	2.6422e-64
MT1M	4.23969e-48	0.585783	0.743	0.304	1.55177e-43
PCBP2	2.22168e-55	0.582519	0.868	0.476	8.13158e-51
RNASET2	9.31509e-55	0.578111	0.568	0.135	3.40942e-50
ALOX5AP	7.65389e-77	0.567226	0.457	0.03	2.8014e-72
SNHG25	6.71793e-52	0.564218	0.641	0.185	2.45883e-47
DDIT4	1.99644e-52	0.544009	0.549	0.124	7.30715e-48
NFKBIA	3.52307e-57	0.541469	0.576	0.122	1.28948e-52
MT1F	1.89585e-45	0.535095	0.624	0.193	6.93899e-41
SPP1	6.15613e-83	0.521178	0.951	0.781	2.25321e-78
LAPTM5	1.05678e-50	0.515358	0.554	0.128	3.86794e-46
MT2A	6.23613e-101	0.514415	0.949	0.819	2.28249e-96
S100A4	1.30296e-66	0.513344	0.403	0.026	4.76898e-62
AZGP1	7.5075e-52	0.510797	0.511	0.103	2.74782e-47
RGCC	8.53621e-40	0.506782	0.849	0.472	3.12434e-35
FKBP5	2.24703e-61	0.492298	0.43	0.045	8.22435e-57
ARRDC2	2.33118e-40	0.489303	0.622	0.209	8.53235e-36
KCNMB4	7.05649e-36	0.488714	0.684	0.303	2.58275e-31
MT1E	1.83985e-53	0.487769	0.903	0.652	6.73405e-49
ATF4	2.68584e-37	0.486481	0.805	0.414	9.83043e-33
ATN1	1.2445e-39	0.483602	0.573	0.182	4.55499e-35
TYROBP	2.48466e-44	0.482738	0.497	0.116	9.0941e-40
PIM3	4.76219e-44	0.477306	0.5	0.123	1.74301e-39
SAMHD1	1.26705e-52	0.477	0.438	0.065	4.63752e-48
METTL7A	1.30611e-34	0.476107	0.722	0.349	4.78049e-30
EFHD1	9.23705e-40	0.472974	0.87	0.572	3.38085e-35
SRGN	8.86811e-55	0.470343	0.419	0.051	3.24582e-50
FCGR3A	3.67063e-56	0.468689	0.416	0.049	1.34349e-51
CD14	1.01036e-51	0.46571	0.435	0.064	3.698e-47
NDRG1	1.2833e-52	0.459296	0.938	0.695	4.69701e-48
AIF1	4.27128e-44	0.457917	0.468	0.102	1.56333e-39
CSF1R	8.00485e-46	0.45749	0.465	0.09	2.92986e-41
ERBIN	2.10682e-31	0.4518	0.778	0.424	7.71119e-27
APOC2	5.19102e-52	0.448172	0.373	0.04	1.89997e-47
ATP1B3	4.6449e-37	0.448141	0.514	0.151	1.70008e-32
FCER1G	1.76434e-45	0.443621	0.414	0.07	6.45766e-41
DHCR7	1.97417e-32	0.442282	0.589	0.221	7.22567e-28
KCTD12	2.48543e-40	0.441431	0.497	0.127	9.09693e-36
COPA	1.70786e-31	0.440434	0.622	0.259	6.25095e-27
ANLN	1.52719e-28	0.437626	0.773	0.457	5.58965e-24
ITPK1	8.72846e-32	0.434645	0.814	0.484	3.19471e-27
CA2	4.91723e-27	0.432216	0.692	0.368	1.79975e-22
ADGRG1	1.57745e-29	0.429256	0.619	0.263	5.77364e-25
PTMS	3.7857e-27	0.428778	0.689	0.334	1.3856e-22
LAMP2	2.18805e-42	0.428386	0.905	0.691	8.00848e-38
PREX1	8.99049e-29	0.422645	0.816	0.511	3.29061e-24
PDK4	8.43576e-38	0.420803	0.473	0.123	3.08757e-33
SOD2	1.14366e-24	0.417173	0.673	0.356	4.18591e-20
IGFBP7	4.67384e-25	0.413073	0.732	0.399	1.71067e-20
PPA1	1.83526e-26	0.411952	0.773	0.439	6.71725e-22
SPOCK1	1.83341e-26	0.407381	0.8	0.473	6.71047e-22
ATP1B2	7.44581e-25	0.406947	0.624	0.304	2.72524e-20
YBX1	2.2e-25	0.402088	0.705	0.361	8.05223e-21
TMBIM6	6.12422e-31	0.401476	0.843	0.566	2.24153e-26
ADIRF	2.09631e-26	0.40098	0.778	0.503	7.67271e-22
SUN2	1.0819e-32	0.400482	0.889	0.643	3.95987e-28
ZNF652	9.15827e-36	0.400317	0.443	0.11	3.35202e-31
CYBA	1.84091e-35	0.399963	0.424	0.101	6.7379e-31
SLC7A2	1.87054e-47	0.399835	0.357	0.04	6.84635e-43
PFKP	1.75494e-24	0.399584	0.659	0.32	6.42326e-20
NPTX2	4.09355e-36	0.399189	0.365	0.072	1.49828e-31
SLC1A3	8.53209e-28	0.397223	0.814	0.529	3.12283e-23
ZDHHC11	1.32175e-54	0.394977	0.305	0.012	4.83775e-50
CTSD	3.17232e-31	0.389814	0.878	0.625	1.1611e-26
CEBPD	4.48412e-35	0.38724	0.381	0.08	1.64123e-30
KIF1C	1.32483e-23	0.383106	0.73	0.399	4.84902e-19
HLA-C	5.45511e-23	0.382991	0.695	0.395	1.99662e-18
EPHX1	8.03237e-25	0.381893	0.535	0.227	2.93993e-20
CD59	2.00032e-22	0.379191	0.714	0.379	7.32137e-18
CDK2AP1	1.33685e-22	0.377479	0.784	0.483	4.89301e-18
IFNGR1	3.26677e-34	0.376468	0.405	0.092	1.19567e-29
HSPB1	3.35682e-22	0.376049	0.735	0.44	1.22863e-17
SELENOP	1.57331e-33	0.375219	0.911	0.707	5.75847e-29
DUSP1	2.29023e-32	0.374624	0.381	0.089	8.38246e-28
STARD10	6.19347e-32	0.371949	0.465	0.134	2.26687e-27
HLA-DPB1	9.76819e-32	0.370746	0.43	0.114	3.57526e-27
QDPR	3.65515e-77	0.368564	0.965	0.888	1.33782e-72
PFN1	9.31794e-23	0.367995	0.795	0.504	3.41046e-18
LZTS3	3.1818e-35	0.367576	0.411	0.093	1.16457e-30
LINC01736	1.51414e-44	0.367498	0.3	0.025	5.54189e-40
ARHGDIB	2.0289e-36	0.366436	0.335	0.057	7.42599e-32
MAFF	1.86505e-49	0.365504	0.297	0.017	6.82627e-45
KLHL2	1.41588e-24	0.365114	0.562	0.232	5.18225e-20
RASD1	2.5392e-27	0.361874	0.489	0.169	9.29374e-23
NACC2	8.06831e-24	0.359824	0.538	0.219	2.95308e-19
TLE5	2.65831e-26	0.359786	0.876	0.612	9.72969e-22
TPD52L1	1.05423e-27	0.357603	0.432	0.131	3.8586e-23
GLUL	2.91363e-68	0.357582	0.954	0.847	1.06642e-63
ITGB2	2.02902e-34	0.356432	0.346	0.066	7.42642e-30
APLP2	8.60975e-20	0.356174	0.768	0.453	3.15126e-15
P2RX7	1.31273e-30	0.355587	0.408	0.108	4.80474e-26
TSPO	5.70076e-24	0.353746	0.503	0.199	2.08654e-19
MAFK	4.94551e-29	0.353422	0.389	0.104	1.81011e-24
CEBPB	1.21552e-29	0.352997	0.416	0.116	4.44892e-25
ITPRID2	5.52018e-27	0.350685	0.484	0.161	2.02044e-22
CNN3	2.72766e-20	0.350423	0.643	0.318	9.9835e-16
CDKN1C	4.63688e-19	0.350357	0.662	0.362	1.69714e-14
ITGB8	1.25041e-21	0.350245	0.603	0.272	4.57662e-17
TRIM8	3.91837e-25	0.350062	0.516	0.189	1.43416e-20
TXNIP	2.48405e-21	0.350027	0.589	0.264	9.09188e-17
CCP110	1.76133e-20	0.349562	0.614	0.303	6.44666e-16
ADIPOR2	2.88324e-22	0.348087	0.573	0.253	1.0553e-17
PNRC1	1.87409e-22	0.343096	0.516	0.208	6.85936e-18
SOX10	1.11315e-18	0.342801	0.646	0.334	4.07424e-14
NFIC	1.0748e-22	0.342433	0.47	0.175	3.93388e-18
HSPB8	1.82388e-21	0.342045	0.508	0.214	6.67558e-17
SLC5A11	1.19665e-26	0.341921	0.392	0.114	4.37987e-22
CHGA	2.54793e-20	0.33998	0.605	0.289	9.32568e-16
CRTAP	6.06909e-28	0.33997	0.411	0.118	2.22135e-23
RALGDS	4.59672e-19	0.339946	0.565	0.27	1.68245e-14
TUBB4A	9.60713e-28	0.339439	0.9	0.684	3.5163e-23
BCL6	2.81924e-30	0.339132	0.378	0.093	1.03187e-25
TRIM47	1.0096e-28	0.336966	0.359	0.089	3.69523e-24
NINJ1	1.10396e-24	0.336774	0.492	0.181	4.04059e-20
ZFP36L1	9.23612e-21	0.336279	0.508	0.208	3.38051e-16
ANXA5	2.08197e-21	0.335813	0.508	0.212	7.6202e-17
COTL1	3.8193e-23	0.333147	0.497	0.187	1.3979e-18
GIT1	8.6235e-20	0.332299	0.581	0.28	3.15629e-15
SLCO2B1	1.1289e-29	0.33135	0.346	0.078	4.13189e-25
CLIP2	7.24279e-19	0.331302	0.643	0.315	2.65093e-14
SH3BGRL3	6.10873e-18	0.330942	0.765	0.454	2.23586e-13
PDE4DIP	9.16667e-18	0.330379	0.697	0.375	3.35509e-13
SRRM2	7.32833e-17	0.330111	0.616	0.327	2.68224e-12
LRP4	4.80188e-24	0.328417	0.432	0.146	1.75754e-19
CORO1A	3.80469e-28	0.327589	0.376	0.098	1.39255e-23
ELMO1	1.48057e-17	0.325162	0.568	0.285	5.41904e-13
G3BP1	4.39654e-25	0.323533	0.405	0.125	1.60918e-20
CAPN2	7.71099e-20	0.322352	0.473	0.194	2.8223e-15
SFT2D1	4.80482e-21	0.321761	0.462	0.182	1.75861e-16
SAMD1	3.69617e-24	0.320788	0.451	0.156	1.35283e-19
DHCR24	1.47981e-16	0.320788	0.578	0.308	5.41625e-12
NEAT1	1.81009e-16	0.320423	0.649	0.38	6.62509e-12
ANAPC16	2.65291e-20	0.319534	0.457	0.183	9.70992e-16
PPP1R9B	6.69682e-21	0.318357	0.459	0.179	2.4511e-16
GSN	6.60812e-19	0.318346	0.892	0.646	2.41864e-14
AARS	1.23862e-16	0.318262	0.592	0.302	4.53346e-12
RHOQ	3.84216e-19	0.318209	0.519	0.232	1.40627e-14
HIPK2	4.56456e-22	0.317611	0.868	0.65	1.67067e-17
CMPK1	2.1078e-19	0.317247	0.546	0.237	7.71475e-15
PHYHIPL	7.25943e-16	0.316648	0.722	0.418	2.65702e-11
CYSTM1	1.22595e-18	0.316445	0.527	0.237	4.48708e-14
TAFA5	1.5628e-19	0.315714	0.481	0.202	5.72e-15
MAP4K4	1.1879e-17	0.315479	0.843	0.57	4.34782e-13
AQP1	7.69923e-13	0.314748	0.651	0.436	2.81799e-08
LIFR	9.58692e-20	0.314431	0.519	0.218	3.50891e-15
GNG5	1.62022e-22	0.312981	0.432	0.15	5.93015e-18
C1orf162	4.51995e-37	0.312819	0.257	0.024	1.65435e-32
JUND	8.41959e-19	0.312668	0.857	0.626	3.08165e-14
HNRNPF	2.17101e-20	0.311307	0.449	0.172	7.9461e-16
RAP1A	8.23903e-17	0.310722	0.57	0.297	3.01557e-12
GTF2I	6.59002e-24	0.310345	0.911	0.703	2.41201e-19
PHC2	7.49425e-17	0.309363	0.568	0.285	2.74297e-12
A2M	4.25247e-17	0.30911	0.573	0.282	1.55645e-12
SLC6A6	6.94291e-36	0.308745	0.276	0.032	2.54117e-31
KIAA0930	3.27956e-19	0.30809	0.832	0.595	1.20035e-14
HNRNPA2B1	2.33563e-22	0.306825	0.886	0.679	8.54862e-18
IP6K2	5.36436e-20	0.305549	0.449	0.173	1.96341e-15
ATP6V0E1	1.67738e-17	0.30463	0.524	0.245	6.13936e-13
EMP3	8.24293e-25	0.304296	0.349	0.093	3.017e-20
USF2	1.91e-14	0.304195	0.643	0.366	6.99079e-10
SPATA13	5.38999e-24	0.304086	0.419	0.134	1.97279e-19
VIM	1.25238e-13	0.303106	0.692	0.46	4.58384e-09
AGAP3	3.05016e-14	0.302978	0.692	0.395	1.11639e-09
EEF1A2	1.18247e-15	0.302821	0.638	0.334	4.32797e-11
UBA1	1.99194e-16	0.30266	0.581	0.291	7.29069e-12
PPP1CC	6.01303e-16	0.301882	0.514	0.252	2.20083e-11
CSKMT	6.59712e-33	0.301187	0.311	0.052	2.41461e-28
AC245297.2	8.84148e-26	0.299489	0.349	0.09	3.23607e-21
CPLX2	6.33556e-14	0.299388	0.67	0.383	2.31888e-09
HAMP	7.28513e-39	0.299203	0.241	0.014	2.66643e-34
VSIR	1.99713e-26	0.298724	0.359	0.093	7.30968e-22
IFITM3	3.51398e-15	0.298	0.722	0.452	1.28615e-10
BRD2	1.2037e-20	0.297926	0.419	0.149	4.40567e-16
B4GALNT4	5.16866e-20	0.297064	0.497	0.201	1.89178e-15
TKT	1.86311e-16	0.296372	0.522	0.246	6.81919e-12
TRIR	7.37451e-15	0.296072	0.803	0.537	2.69914e-10
CSRP1	8.67536e-30	0.295617	0.924	0.781	3.17527e-25
FBXO2	1.6662e-14	0.295335	0.781	0.533	6.09845e-10
ACSL1	1.31897e-16	0.295227	0.508	0.234	4.82758e-12
SYNGR2	1.46725e-16	0.295116	0.476	0.217	5.37027e-12
PTBP1	4.02004e-26	0.294358	0.332	0.08	1.47137e-21
ST6GAL1	3.74392e-25	0.293804	0.311	0.075	1.37031e-20
CLDN5	1.07785e-18	0.293612	0.386	0.143	3.94503e-14
ZFP36L2	8.37526e-18	0.293356	0.443	0.185	3.06543e-13
GNAS	3.97218e-45	0.293031	0.938	0.845	1.45386e-40
ACTN4	7.93339e-16	0.292815	0.597	0.302	2.9037e-11
BDH2	9.9146e-22	0.292371	0.432	0.153	3.62884e-17
PCBP1	6.1768e-14	0.29185	0.784	0.496	2.26077e-09
EPB41L1	1.79869e-16	0.291678	0.559	0.27	6.58338e-12
NONO	5.40807e-17	0.291046	0.465	0.207	1.97941e-12
TAGLN2	3.96301e-23	0.290437	0.332	0.092	1.4505e-18
DIP2B	2.40107e-14	0.290304	0.638	0.348	8.78816e-10
CSNK1E	2.79301e-17	0.290104	0.481	0.209	1.02227e-12
CERS2	5.59876e-16	0.289899	0.543	0.269	2.0492e-11
HTRA1	6.87262e-20	0.289784	0.857	0.673	2.51545e-15
HLA-DQB1	4.16691e-28	0.289746	0.27	0.047	1.52513e-23
SF3B2	1.66404e-14	0.289161	0.614	0.322	6.09054e-10
PNPLA6	9.24215e-19	0.289137	0.465	0.191	3.38272e-14
COMT	1.56307e-14	0.288849	0.576	0.301	5.721e-10
CASC4	1.78709e-16	0.288134	0.53	0.25	6.54092e-12
OGT	3.40047e-18	0.287835	0.435	0.175	1.24461e-13
MCM7	3.27282e-21	0.28783	0.384	0.127	1.19788e-16
HAPLN2	1.81932e-12	0.287508	0.681	0.398	6.6589e-08
SLC5A3	2.65331e-29	0.287426	0.292	0.052	9.71139e-25
SLC2A5	6.096e-34	0.286875	0.243	0.024	2.2312e-29
NCSTN	2.17171e-20	0.286595	0.395	0.136	7.94866e-16
PABPN1	4.615e-19	0.286288	0.416	0.157	1.68914e-14
ANKRD40	8.36414e-14	0.285545	0.762	0.492	3.06136e-09
JADE2	5.00227e-20	0.284768	0.354	0.118	1.83088e-15
SFRP1	1.69537e-19	0.284598	0.381	0.136	6.20522e-15
PEX5	9.69173e-22	0.284478	0.354	0.11	3.54727e-17
POU3F2	5.82631e-21	0.283948	0.295	0.082	2.13249e-16
SNHG8	1.35025e-13	0.283114	0.581	0.31	4.94206e-09
HS6ST1	2.84575e-17	0.282992	0.37	0.141	1.04157e-12
DAZAP2	4.91872e-13	0.282479	0.749	0.488	1.8003e-08
UBALD2	1.4935e-20	0.282316	0.416	0.148	5.46635e-16
PLEC	7.01762e-14	0.282182	0.538	0.271	2.56852e-09
FDFT1	1.76853e-14	0.282112	0.592	0.315	6.47298e-10
PHLDA3	4.28133e-15	0.282031	0.57	0.297	1.56701e-10
SLC7A5	2.90353e-19	0.28151	0.327	0.105	1.06272e-14
CLCN4	8.36316e-16	0.281064	0.522	0.244	3.061e-11
TGFBR1	2.31649e-27	0.27961	0.281	0.053	8.47858e-23
USP54	1.19698e-14	0.27947	0.476	0.228	4.38108e-10
IFITM2	1.3656e-20	0.27944	0.365	0.12	4.99822e-16
PHLPP1	5.10315e-14	0.279329	0.554	0.289	1.8678e-09
FLOT1	3.70554e-13	0.278973	0.67	0.386	1.35626e-08
SLC2A1	4.67655e-16	0.278355	0.462	0.202	1.71166e-11
GAS6	3.01384e-22	0.278054	0.357	0.108	1.10309e-17
GPRC5B	1.21035e-26	0.277517	0.927	0.798	4.42999e-22
DDX3X	1.31761e-13	0.27744	0.532	0.276	4.8226e-09
NKX6-2	1.74896e-13	0.277368	0.827	0.612	6.40138e-09
PLEKHA1	1.04109e-14	0.277106	0.481	0.23	3.81049e-10
GNAO1	2.64343e-12	0.276417	0.741	0.49	9.67523e-08
IRS2	2.23469e-15	0.276311	0.486	0.228	8.17919e-11
SDCBP	3.63564e-16	0.27624	0.497	0.228	1.33068e-11
FAM107B	2.20533e-11	0.27582	0.732	0.456	8.07173e-07
PNISR	2.5609e-15	0.27547	0.538	0.257	9.37316e-11
TXNDC5	1.01801e-25	0.274977	0.308	0.07	3.726e-21
ACADVL	1.33716e-14	0.27481	0.562	0.29	4.89412e-10
ZFP36	1.02264e-37	0.274421	0.246	0.018	3.74296e-33
NPC2	1.525e-13	0.274219	0.657	0.367	5.58165e-09
ZNF358	2.95396e-14	0.273856	0.578	0.301	1.08118e-09
OLIG2	3.50333e-14	0.273706	0.535	0.269	1.28225e-09
CENPB	3.08398e-13	0.272886	0.608	0.328	1.12877e-08
ARPC3	3.54748e-13	0.272249	0.635	0.351	1.29841e-08
GRN	2.88586e-16	0.272152	0.43	0.182	1.05625e-11
LSS	8.6288e-14	0.271828	0.519	0.272	3.15823e-09
STOM	5.09686e-14	0.271713	0.489	0.243	1.8655e-09
RHOB	6.02974e-12	0.270866	0.684	0.424	2.20695e-07
TSPAN19	1.6625e-34	0.270829	0.23	0.018	6.0849e-30
HUWE1	4.1658e-17	0.270785	0.438	0.18	1.52472e-12
KLF13	2.42441e-15	0.269707	0.43	0.189	8.8736e-11
SAT1	3.18754e-14	0.269536	0.516	0.251	1.16667e-09
RAPGEF5	2.14311e-12	0.269277	0.662	0.378	7.844e-08
ADAR	2.23676e-13	0.268614	0.511	0.265	8.18675e-09
NLRP1	6.09343e-26	0.268503	0.27	0.052	2.23026e-21
TMED10	4.11722e-12	0.267158	0.703	0.434	1.50694e-07
SRSF11	6.93716e-13	0.267067	0.559	0.299	2.53907e-08
DTX3	1.30879e-17	0.266571	0.411	0.162	4.7903e-13
BCL2L1	2.20957e-15	0.265992	0.462	0.206	8.08725e-11
KEAP1	4.3657e-16	0.264874	0.468	0.204	1.59789e-11
EWSR1	2.02911e-13	0.264453	0.5	0.254	7.42673e-09
CAPZB	1.28221e-13	0.264402	0.57	0.302	4.69301e-09
PPP4R2	1.23461e-14	0.264336	0.408	0.178	4.51878e-10
PER1	2.68759e-21	0.26424	0.33	0.098	9.83685e-17
DCXR	4.77642e-12	0.264119	0.543	0.297	1.74822e-07
XPO1	9.27286e-14	0.263985	0.476	0.236	3.39396e-09
CNPY3	1.13398e-20	0.263697	0.37	0.118	4.15048e-16
CLDND1	2.18905e-21	0.262277	0.927	0.783	8.01213e-17
H1F0	1.62568e-16	0.261939	0.37	0.142	5.95014e-12
BMI1	1.74531e-14	0.261927	0.468	0.219	6.38802e-10
AMD 1.00	6.7162e-11	0.261883	0.665	0.393	2.4582e-06
REPIN1	6.22104e-16	0.261332	0.435	0.187	2.27696e-11
MAPK4	6.81668e-24	0.261054	0.27	0.058	2.49497e-19
ZFR	2.45837e-13	0.260866	0.546	0.285	8.99789e-09
NCS1	1.90627e-12	0.260763	0.624	0.349	6.97715e-08
HBB	4.71188e-09	0.260476	0.411	0.239	0.00017246
TECR	1.93921e-11	0.260421	0.727	0.484	7.09769e-07
DDX5	6.08877e-13	0.260373	0.83	0.608	2.22855e-08
IPO7	1.1004e-14	0.259269	0.422	0.187	4.02759e-10
H1FX	8.13801e-13	0.259206	0.576	0.304	2.97859e-08
TIMP3	2.08228e-15	0.259074	0.411	0.173	7.62137e-11
FAM171B	1.41966e-14	0.259028	0.468	0.214	5.19612e-10
RACK1	2.063e-13	0.258822	0.835	0.654	7.55077e-09
NGFR	9.22765e-35	0.258548	0.197	0.007	3.37741e-30
MAP2K1	1.33935e-13	0.257971	0.511	0.253	4.90215e-09
CD151	3.94457e-21	0.257965	0.3	0.082	1.44375e-16
ARPC1B	6.72298e-24	0.257176	0.254	0.05	2.46068e-19
C19orf81	6.36453e-20	0.2567	0.305	0.09	2.32948e-15
TSPAN14	6.06031e-25	0.255825	0.281	0.059	2.21814e-20
LMO4	1.19217e-11	0.255652	0.595	0.333	4.36347e-07
CX3CR1	1.13852e-20	0.255483	0.289	0.077	4.16709e-16
FYN	2.20139e-15	0.254233	0.478	0.214	8.05729e-11
ZBTB16	5.49991e-17	0.254159	0.378	0.142	2.01302e-12
TMEM14C	2.16717e-13	0.253967	0.465	0.231	7.93205e-09
WSB2	1.40826e-13	0.253554	0.492	0.243	5.15437e-09
ZYX	1.20814e-19	0.25348	0.311	0.093	4.4219e-15
AK4	3.08794e-18	0.25306	0.324	0.107	1.13022e-13
RBM17	3.93638e-15	0.252548	0.397	0.167	1.44075e-10
SORT1	2.60671e-12	0.252545	0.873	0.656	9.54082e-08
LDHA	2.42043e-11	0.252521	0.681	0.418	8.85902e-07
WAC	1.33427e-12	0.25217	0.584	0.31	4.88357e-08
FAIM2	4.24305e-11	0.25174	0.773	0.553	1.553e-06
FAM219A	1.06614e-14	0.251708	0.384	0.162	3.9022e-10
CAPG	9.24779e-20	0.251129	0.292	0.082	3.38478e-15
PRKCA	3.96704e-12	0.250702	0.468	0.239	1.45197e-07
SLC6A8	3.74287e-10	0.250612	0.649	0.402	1.36993e-05
MOBP	1.2892e-37	-0.251048	0.905	0.901	4.71859e-33
COX7A1	1.6119e-09	-0.253746	0.465	0.54	5.89972e-05
MAG	6.23901e-15	-0.255096	0.732	0.742	2.28354e-10
MARCKSL1	2.90291e-21	-0.255496	0.805	0.812	1.06249e-16
PCSK1N	6.63365e-16	-0.261649	0.7	0.738	2.42798e-11
HSPA8	1.26742e-21	-0.266888	0.759	0.772	4.63887e-17
PAQR6	2.1207e-22	-0.270686	0.786	0.808	7.76196e-18
HMGN2	6.11278e-09	-0.271546	0.392	0.491	0.000223734
SCG3	6.78388e-09	-0.276324	0.327	0.425	0.000248297
CIRBP	6.70744e-14	-0.278071	0.584	0.649	2.45499e-09
NENF	3.93822e-18	-0.279568	0.703	0.763	1.44143e-13
PTN	5.13234e-09	-0.280845	0.381	0.478	0.000187849
PLCG2	1.41001e-08	-0.289768	0.192	0.314	0.000516077
AHCYL1	9.00353e-12	-0.290549	0.505	0.586	3.29538e-07
LGALS1	1.02236e-11	-0.291792	0.473	0.563	3.74194e-07
SEPTIN4	1.25022e-38	-0.293486	0.862	0.886	4.57594e-34
FOLH1	2.74279e-11	-0.303233	0.116	0.271	1.00389e-06
TMEM125	2.14768e-12	-0.305543	0.105	0.277	7.86072e-08
PPP1R14A	1.48698e-30	-0.320798	0.792	0.836	5.44249e-26
RNASE1	4.71719e-30	-0.361757	0.746	0.806	1.72654e-25
CERCAM	5.57484e-18	-0.386287	0.438	0.564	2.04045e-13
C1orf61	9.41436e-45	-0.393236	0.781	0.86	3.44575e-40
SEMA3B	6.86785e-19	-0.41325	0.335	0.521	2.5137e-14
CARNS1	3.08685e-22	-0.423255	0.465	0.617	1.12982e-17
LINC00632	1.67655e-29	-0.480199	0.565	0.72	6.13634e-25
CMTM5	1.20455e-23	-0.488889	0.149	0.409	4.40877e-19
S100A13	1.20142e-33	-0.506068	0.468	0.692	4.39734e-29
TPPP3	1.04332e-32	-0.519723	0.416	0.647	3.81864e-28
S100B	5.97921e-103	-0.609295	0.849	0.943	2.18845e-98
OPALIN	2.94147e-46	-0.67194	0.427	0.697	1.07661e-41
S100A1	1.21617e-60	-0.74266	0.362	0.731	4.4513e-56
SNORC	5.31164e-62	-0.853777	0.138	0.62	1.94411e-57
MTRNR2L8	5.92715e-136	-0.978304	0.781	0.943	2.1694e-131

## Sheet: Layer1
Supplementary Data 4-2. DEGS between samples ST01106 and ST01105 in layer 1. p-values were calculated based on a two-sided Wilcoxon Rank-Sum test and adjusted using Bonferroni correction.
	p_val	avg_log2FC	pct.1	pct.2	p_val_adj
MT1G	1.95777e-29	0.844778	0.875	0.402	7.16562e-25
SPP1	4.51698e-24	0.807508	0.824	0.328	1.65326e-19
MT1X	2.15528e-23	0.796076	0.794	0.322	7.88856e-19
HLA-DRB1	3.4724e-20	0.708638	0.471	0.034	1.27093e-15
CD74	2.52542e-21	0.698627	0.838	0.431	9.2433e-17
SLC38A2	1.79551e-16	0.644472	0.64	0.207	6.57173e-12
C1QB	1.0421e-14	0.634832	0.515	0.126	3.81418e-10
APOD	2.32651e-17	0.629021	0.824	0.437	8.51524e-13
MID1IP1	4.54429e-14	0.615137	0.471	0.109	1.66326e-09
HLA-DRA	2.13411e-12	0.607406	0.566	0.213	7.81106e-08
C3	9.93041e-13	0.569745	0.559	0.195	3.63463e-08
CHI3L1	1.88984e-14	0.567044	0.412	0.052	6.91699e-10
GJA1	2.20001e-22	0.560404	0.934	0.649	8.05224e-18
GSN	6.87928e-13	0.526591	0.706	0.385	2.51789e-08
ZBTB7A	1.64436e-11	0.519138	0.522	0.161	6.01854e-07
IGFBP7	2.97727e-11	0.511329	0.684	0.351	1.08971e-06
MT1E	2.07079e-30	0.503568	0.978	0.816	7.5793e-26
CSRP1	5.06127e-20	0.502714	0.897	0.667	1.85248e-15
MT2A	2.68278e-40	0.497764	1	0.92	9.81923e-36
SRGN	3.43366e-10	0.497714	0.404	0.103	1.25676e-05
C1QA	1.03161e-10	0.497685	0.419	0.109	3.7758e-06
METTL7A	2.00729e-11	0.488866	0.75	0.437	7.34688e-07
QDPR	1.07893e-13	0.474951	0.846	0.563	3.94898e-09
S100A6	4.05405e-14	0.472298	0.86	0.592	1.48382e-09
HSPA2	2.09136e-09	0.471597	0.507	0.213	7.6546e-05
MT1M	1.32665e-11	0.459676	0.787	0.511	4.85569e-07
DDIT4	6.68444e-10	0.457493	0.426	0.126	2.44657e-05
ATP1B2	3.44743e-10	0.453357	0.728	0.408	1.26179e-05
SHANK3	3.52276e-10	0.450496	0.382	0.092	1.28937e-05
MT1H	4.89763e-11	0.447622	0.324	0.046	1.79258e-06
MT1F	1.2498e-09	0.446983	0.669	0.345	4.57439e-05
SLC7A2	6.62603e-11	0.444501	0.324	0.046	2.42519e-06
SNHG25	2.14477e-09	0.439302	0.397	0.115	7.85007e-05
NFKBIA	4.26894e-09	0.43548	0.39	0.103	0.000156248
CLDN5	2.31152e-07	0.430562	0.478	0.213	0.00846039
PRELP	1.17939e-09	0.430402	0.346	0.075	4.31669e-05
KIAA0930	5.72298e-08	0.429037	0.581	0.322	0.00209467
PTMS	1.84588e-10	0.424072	0.831	0.54	6.75611e-06
AHNAK	2.33469e-08	0.421556	0.581	0.293	0.000854522
C1QC	5.01872e-08	0.420037	0.324	0.092	0.0018369
PDE4DIP	3.39554e-08	0.416036	0.654	0.391	0.0012428
SLC39A12	2.79006e-09	0.413195	0.331	0.069	0.000102119
ELK1	2.73092e-08	0.41093	0.412	0.149	0.000999543
PCBP2	1.70916e-09	0.410443	0.75	0.494	6.25568e-05
CLDND1	8.57618e-08	0.408936	0.647	0.385	0.00313897
CA2	6.28835e-08	0.406235	0.412	0.144	0.0023016
RNASET2	1.50184e-07	0.404665	0.36	0.126	0.00549688
HSPB8	6.53615e-08	0.402657	0.397	0.144	0.0023923
SASH1	1.26097e-07	0.401842	0.368	0.121	0.00461526
VSIR	1.12917e-08	0.398141	0.368	0.098	0.000413287
SUN2	1.62457e-07	0.395225	0.544	0.287	0.00594611
PTK2B	3.6883e-07	0.395057	0.574	0.293	0.0134996
CD14	8.25697e-09	0.394666	0.331	0.08	0.000302213
FKBP5	2.6504e-09	0.389698	0.287	0.046	9.70073e-05
JUND	3.58915e-07	0.38628	0.743	0.454	0.0131366
PFKP	1.04607e-06	0.385587	0.603	0.374	0.0382874
IFITM3	9.0699e-07	0.383855	0.588	0.351	0.0331967
TUBB4A	5.66582e-08	0.382364	0.772	0.489	0.00207375
HSPB1	1.37605e-07	0.382029	0.691	0.443	0.00503648
LHX2	3.37022e-07	0.380325	0.382	0.144	0.0123353
NDRG1	2.92923e-07	0.379802	0.529	0.264	0.0107213
PRKCA	5.97238e-07	0.379025	0.64	0.397	0.0218595
HTRA1	3.36922e-09	0.378291	0.809	0.569	0.000123317
HAMP	9.3208e-10	0.378076	0.25	0.023	3.41151e-05
GLUL	3.83289e-36	0.377571	1	0.966	1.40288e-31
B4GALNT4	1.53282e-06	0.37685	0.404	0.172	0.0561027
ADIRF	1.41511e-08	0.376643	0.816	0.586	0.000517945
LAPTM5	3.93849e-07	0.37644	0.36	0.126	0.0144153
CDK2AP1	4.80949e-08	0.376234	0.721	0.5	0.00176032
TPD52L1	7.48781e-07	0.37566	0.412	0.167	0.0274061
EEF1A2	1.50684e-07	0.375005	0.757	0.477	0.00551517
ITPKB	1.2024e-06	0.374817	0.412	0.172	0.044009
ZFP36L2	1.70259e-07	0.374033	0.272	0.063	0.00623164
TYROBP	8.44192e-08	0.372814	0.301	0.075	0.00308983
KCTD12	8.06773e-07	0.371344	0.419	0.167	0.0295287
CRYAB	1.13034e-11	0.364895	0.926	0.73	4.13716e-07
ZFP36L1	5.01221e-06	0.362828	0.478	0.247	0.183452
SLC5A3	4.3083e-08	0.36241	0.294	0.063	0.00157688
LAMP2	2.73918e-06	0.362079	0.551	0.299	0.100257
PREX1	4.02891e-06	0.361772	0.449	0.236	0.147462
BHLHE41	2.1246e-06	0.36006	0.36	0.138	0.0777626
SPARC	5.20324e-06	0.358414	0.699	0.483	0.190444
NFIC	1.29643e-05	0.357272	0.419	0.201	0.474505
SERPING1	5.75377e-07	0.356797	0.316	0.103	0.0210594
ZBTB16	1.82192e-06	0.356441	0.39	0.149	0.066684
ADGRG1	1.33309e-05	0.353833	0.507	0.293	0.487926
GRN	8.00862e-07	0.353489	0.338	0.115	0.0293124
RGCC	1.22032e-05	0.353137	0.449	0.241	0.44665
GPRC5B	7.07737e-08	0.352114	0.787	0.569	0.00259039
ATN1	3.30531e-06	0.351612	0.5	0.264	0.120978
MTSS2	9.84447e-07	0.349186	0.294	0.086	0.0360318
PDK4	2.386e-08	0.34906	0.265	0.04	0.000873299
CYBA	7.95661e-07	0.348468	0.309	0.092	0.029122
FBXO44	5.28803e-06	0.347897	0.419	0.195	0.193547
FAM107A	3.5247e-24	0.346993	1	0.908	1.29008e-19
NLRP1	4.92793e-08	0.345717	0.257	0.046	0.00180367
RAB31	3.16247e-06	0.345099	0.493	0.241	0.11575
C5orf63	8.60238e-08	0.343533	0.257	0.046	0.00314856
TSC22D4	1.01095e-07	0.342506	0.846	0.615	0.00370019
ANLN	2.38258e-06	0.340395	0.287	0.086	0.0872047
RHOB	1.44457e-05	0.335658	0.493	0.27	0.528727
CAPN2	5.99406e-06	0.333169	0.368	0.155	0.219388
ACTN4	2.6704e-05	0.333145	0.39	0.19	0.977393
CSF1R	4.56112e-06	0.330805	0.309	0.103	0.166942
LRP4	2.69116e-06	0.330193	0.309	0.098	0.0984991
NEAT1	9.44601e-06	0.329178	0.566	0.299	0.345733
CTNNA1	1.83873e-05	0.32864	0.426	0.213	0.672992
SORBS1	3.14373e-05	0.326335	0.434	0.23	1
NKX6-2	2.02736e-06	0.326074	0.257	0.069	0.0742034
KCNJ10	1.25518e-05	0.32574	0.434	0.224	0.459409
IP6K2	1.66916e-05	0.325278	0.346	0.138	0.61093
ZC3H7B	2.62843e-06	0.324361	0.301	0.092	0.0962031
SORT1	5.00237e-06	0.324311	0.669	0.477	0.183092
EPHX1	4.98642e-05	0.321837	0.382	0.19	1
CLIP2	2.57274e-05	0.320512	0.434	0.23	0.941647
CHGA	3.27651e-05	0.320034	0.581	0.374	1
SRSF11	2.20576e-05	0.319642	0.478	0.247	0.807332
SNHG8	3.91729e-05	0.318735	0.434	0.224	1
APOC2	1.26036e-07	0.316753	0.235	0.034	0.00461304
PLEC	3.08336e-05	0.31556	0.537	0.31	1
SELENOP	6.50368e-05	0.313595	0.507	0.299	1
HNRNPF	1.72421e-06	0.312946	0.287	0.08	0.0631079
ATP1B3	4.0481e-05	0.310199	0.404	0.19	1
SGK1	1.91811e-06	0.309982	0.235	0.052	0.0702048
ACADVL	5.14142e-05	0.309809	0.478	0.259	1
MT-ND6	3.393e-05	0.309581	0.713	0.489	1
TBR1	1.59852e-05	0.308922	0.294	0.109	0.585075
HLA-B	8.0763e-05	0.304473	0.581	0.385	1
NACC2	6.9692e-05	0.304396	0.456	0.259	1
DBNDD2	4.03571e-05	0.303027	0.691	0.448	1
FAM181B	7.1111e-05	0.30285	0.36	0.167	1
ERBIN	6.60417e-05	0.300837	0.456	0.247	1
PCBP1	0.000113956	0.299685	0.596	0.385	1
CEBPB	5.43527e-05	0.298761	0.331	0.144	1
NRXN2	9.77973e-05	0.298421	0.522	0.31	1
MYH9	8.55665e-05	0.297416	0.338	0.155	1
RNF130	0.000101726	0.29534	0.412	0.213	1
GPR37	3.97747e-06	0.294153	0.265	0.069	0.145579
WDR82	5.75821e-05	0.29204	0.463	0.253	1
APOLD1	2.93448e-05	0.290675	0.279	0.098	1
CNN3	0.000154076	0.290244	0.574	0.42	1
SLCO4A1	1.26432e-06	0.289217	0.221	0.04	0.0462756
CNP	4.05959e-05	0.289045	0.669	0.494	1
IFITM2	9.87689e-05	0.288192	0.301	0.126	1
HNRNPA2B1	1.3358e-05	0.28782	0.75	0.552	0.488917
CSPG5	0.000295075	0.284504	0.471	0.276	1
TSC22D3	0.000154343	0.284504	0.434	0.236	1
SIRPA	0.000106254	0.284141	0.618	0.42	1
DTNA	6.7328e-05	0.283747	0.669	0.489	1
RASD1	0.000410408	0.283621	0.463	0.276	1
ANXA5	7.05506e-05	0.282285	0.309	0.126	1
CEBPD	4.43234e-05	0.281825	0.324	0.132	1
STOM	0.000391426	0.280104	0.507	0.339	1
CACNA1A	9.23173e-05	0.279166	0.309	0.121	1
FBXO2	1.80139e-06	0.278864	0.838	0.672	0.0659328
OLIG1	0.000304307	0.278363	0.537	0.351	1
RHOQ	0.000306941	0.277632	0.426	0.247	1
TMBIM6	1.57676e-05	0.277484	0.735	0.58	0.577111
SLC25A18	0.000208921	0.276678	0.382	0.195	1
NACC1	1.98372e-05	0.276595	0.25	0.08	0.726062
GAS6	5.7791e-05	0.276452	0.235	0.075	1
SLC2A1	0.000203816	0.276098	0.382	0.184	1
CALD1	6.27483e-05	0.275934	0.257	0.092	1
TIMP1	4.39628e-06	0.27581	0.25	0.063	0.160908
DBI	2.47391e-10	0.27566	0.919	0.816	9.05475e-06
S100A11	2.91705e-05	0.275321	0.257	0.08	1
DAZAP2	0.000256403	0.274369	0.471	0.299	1
ARHGEF17	8.84526e-05	0.27253	0.309	0.126	1
VWF	0.000212098	0.272178	0.316	0.138	1
PLP1	1.66829e-11	0.271472	0.978	0.874	6.1061e-07
AMER2	0.000736768	0.269836	0.471	0.293	1
HLA-E	0.000649135	0.269167	0.456	0.287	1
CHD5	0.000376084	0.268687	0.551	0.356	1
ABCA2	0.000330272	0.268257	0.529	0.31	1
MOB1A	0.000195335	0.266915	0.265	0.109	1
ACVR1B	3.44264e-05	0.266779	0.301	0.115	1
ZNF358	0.00033545	0.26616	0.463	0.27	1
GAREM2	3.29319e-05	0.266068	0.199	0.052	1
CASC4	0.000413721	0.264951	0.419	0.253	1
SYNCRIP	0.000542212	0.264908	0.353	0.184	1
TGM2	2.80688e-05	0.264774	0.235	0.069	1
HLA-DPA1	0.000345546	0.264453	0.353	0.184	1
ANKS1B	0.000222572	0.263425	0.419	0.23	1
PHYHD1	6.79694e-05	0.26257	0.243	0.08	1
POLR2A	0.000406714	0.261496	0.301	0.144	1
CERS2	0.00047431	0.260502	0.257	0.115	1
ETS2	0.000380672	0.259492	0.412	0.224	1
DTX3	0.000626099	0.258925	0.324	0.167	1
SCAMP2	0.000161424	0.258074	0.243	0.086	1
NAT8L	0.000148754	0.256813	0.699	0.517	1
ANKRD40	0.000467049	0.256687	0.36	0.195	1
SYNPO	0.000653787	0.255785	0.551	0.362	1
CARHSP1	8.31874e-05	0.255742	0.228	0.075	1
FMNL2	0.00081829	0.255209	0.463	0.293	1
TPPP	0.00188123	0.254842	0.544	0.379	1
IRS2	0.000462624	0.254768	0.412	0.224	1
CLDN11	0.0006997	0.254435	0.331	0.178	1
PRCP	0.000183434	0.253239	0.257	0.103	1
SELENON	0.000180894	0.253064	0.221	0.075	1
CCN2	0.000203772	0.2515	0.199	0.063	1
SOX8	0.000339946	0.251387	0.228	0.086	1
ATP1A2	1.51274e-07	0.250162	0.897	0.782	0.00553679
PCP4	0.000360087	-0.251112	0.088	0.247	1
ETFB	0.000907186	-0.251118	0.243	0.425	1
MICOS13	0.00127926	-0.251508	0.309	0.483	1
OXR1	0.000752299	-0.253767	0.235	0.408	1
PEG3	0.00208312	-0.254247	0.338	0.511	1
NSG2	0.00206439	-0.254997	0.301	0.471	1
KANSL1-AS1	1.33049e-05	-0.25582	0.015	0.161	0.486973
STMN1	1.62043e-10	-0.259548	0.86	0.931	5.93094e-06
ATP6V1E1	0.000205872	-0.259615	0.522	0.667	1
COX7A1	0.000670859	-0.259733	0.397	0.546	1
ATP5MPL	1.73623e-05	-0.262104	0.647	0.782	0.635479
YWHAZ	4.26187e-07	-0.264099	0.743	0.879	0.0155989
TPRG1L	0.000517867	-0.264116	0.176	0.351	1
DSTN	1.57977e-05	-0.26535	0.618	0.77	0.578211
MRPL21	0.000158225	-0.265446	0.081	0.241	1
SLIRP	0.000113356	-0.268096	0.471	0.632	1
TCEAL2	0.000569593	-0.2691	0.287	0.466	1
TCEAL4	0.000212078	-0.269473	0.338	0.511	1
DYNLL1	7.72677e-09	-0.269761	0.794	0.914	0.000282807
NECAB2	0.000349694	-0.270433	0.11	0.264	1
RAB3C	0.00048707	-0.271351	0.191	0.368	1
TRAPPC2L	9.89973e-05	-0.271663	0.118	0.299	1
NDUFB1	6.6047e-06	-0.273191	0.588	0.73	0.241739
ATP6V1D	0.000499212	-0.275933	0.206	0.385	1
PGM2L1	0.000473155	-0.276263	0.191	0.356	1
AP1S1	0.000240658	-0.276355	0.169	0.356	1
UROS	0.000404296	-0.276564	0.184	0.351	1
NAA50	9.12467e-05	-0.279134	0.066	0.224	1
ATP5ME	1.46445e-07	-0.279895	0.735	0.897	0.00536004
PRDX5	3.24684e-05	-0.280604	0.522	0.678	1
ITGB1BP1	0.000281569	-0.281	0.169	0.345	1
PSMA7	0.000278952	-0.281547	0.294	0.489	1
NDUFB11	0.00013322	-0.282006	0.324	0.534	1
CCDC85B	5.42958e-05	-0.2832	0.5	0.667	1
LGALS1	0.000123951	-0.285689	0.449	0.655	1
TTC9B	0.000296773	-0.286232	0.265	0.437	1
MAP1B	4.76343e-10	-0.28674	0.809	0.943	1.74346e-05
CAMK2N1	2.91895e-12	-0.288036	0.86	0.983	1.06837e-07
GAD2	0.000152881	-0.290147	0.125	0.293	1
SHISA4	0.000133071	-0.290517	0.25	0.46	1
CCK	1.25206e-08	-0.292933	0.779	0.925	0.000458267
GNG2	0.000281217	-0.294383	0.191	0.385	1
NME1	0.000191634	-0.295813	0.184	0.368	1
GAD1	3.47909e-05	-0.296283	0.088	0.276	1
CYCS	6.014e-05	-0.296299	0.426	0.621	1
ATP1A1	9.02535e-06	-0.297296	0.537	0.73	0.330337
NDUFA8	0.000226143	-0.297942	0.287	0.483	1
ATP5PF	1.14407e-05	-0.297957	0.537	0.701	0.418742
S100A13	8.08198e-06	-0.300123	0.478	0.638	0.295809
ELOB	9.95332e-08	-0.302006	0.706	0.897	0.00364301
UGP2	6.22426e-05	-0.304583	0.353	0.552	1
ATP5PD	4.55452e-05	-0.306376	0.36	0.58	1
ENHO	1.80108e-05	-0.306505	0.493	0.684	0.659214
ATP5PO	1.04482e-05	-0.307199	0.471	0.661	0.382413
PFN2	1.19142e-06	-0.311546	0.515	0.672	0.0436072
PAK3	5.62028e-05	-0.314955	0.257	0.477	1
ISG15	8.90564e-06	-0.316581	0.088	0.293	0.325955
GOT1	0.000121114	-0.316621	0.257	0.471	1
HMGCS1	3.85209e-05	-0.319577	0.191	0.414	1
BEX5	1.57295e-05	-0.322333	0.14	0.368	0.575714
NDUFA13	4.63033e-08	-0.323548	0.64	0.805	0.00169475
PCMT1	3.54218e-05	-0.325489	0.301	0.523	1
LYRM9	1.42587e-06	-0.327035	0.044	0.247	0.0521884
MGST3	2.25033e-06	-0.329856	0.441	0.678	0.0823644
HBA1	0.00269029	-0.329933	0.11	0.23	1
CALY	1.33747e-05	-0.331294	0.368	0.592	0.489527
CACNA2D1	2.48807e-05	-0.333173	0.125	0.328	0.910657
ATP6AP1	1.35785e-05	-0.333429	0.272	0.494	0.496985
SNX10	8.18187e-06	-0.334099	0.132	0.351	0.299465
LINC00632	6.82635e-15	-0.334372	0.882	0.96	2.49851e-10
ATP2A2	2.47015e-06	-0.335558	0.471	0.701	0.09041
NAA38	2.21769e-07	-0.337211	0.537	0.741	0.00811697
C1orf61	2.84555e-10	-0.338169	0.75	0.92	1.0415e-05
GCSH	8.42079e-06	-0.34049	0.243	0.46	0.308209
BEX2	9.69613e-06	-0.340685	0.412	0.621	0.354888
CIRBP	6.33973e-06	-0.342105	0.346	0.609	0.23204
ATP5IF1	1.41576e-06	-0.345377	0.471	0.678	0.0518183
BEX3	6.56644e-10	-0.350054	0.669	0.822	2.40338e-05
CHGB	2.97877e-06	-0.350865	0.066	0.264	0.109026
NAP1L5	1.69748e-05	-0.352684	0.169	0.374	0.621294
CCT4	9.88664e-06	-0.35322	0.199	0.437	0.361861
CHCHD2	7.08421e-08	-0.358704	0.537	0.759	0.00259289
FGFR3	5.07993e-06	-0.359227	0.287	0.517	0.18593
COX5A	5.08082e-07	-0.359594	0.404	0.638	0.0185963
FGF12	2.65537e-06	-0.364315	0.132	0.356	0.0971891
ATP6V1G2	4.194e-06	-0.367795	0.191	0.425	0.153504
NGEF	1.50065e-06	-0.373925	0.257	0.54	0.0549253
TIMM8B	7.91892e-07	-0.378195	0.147	0.402	0.028984
CRYM	1.08087e-06	-0.378614	0.096	0.322	0.0395608
TMEM130	5.44972e-07	-0.378971	0.39	0.661	0.0199465
STMN2	7.75519e-08	-0.387331	0.419	0.69	0.00283848
TUBB2A	1.72567e-09	-0.392275	0.551	0.793	6.31612e-05
SCG5	8.8388e-07	-0.393972	0.353	0.575	0.0323509
LANCL1	3.98874e-07	-0.402081	0.14	0.397	0.0145992
GAP43	3.43975e-08	-0.418609	0.426	0.701	0.00125898
PCSK1N	6.02934e-18	-0.446576	0.706	0.931	2.2068e-13
HMGN2	1.62192e-08	-0.468398	0.191	0.483	0.000593639
FXYD6	3.25494e-12	-0.486325	0.507	0.793	1.19134e-07
MDH1	7.48193e-12	-0.4975	0.463	0.776	2.73846e-07
BEX1	3.3617e-14	-0.524201	0.493	0.787	1.23042e-09
SCG3	7.74661e-11	-0.524502	0.36	0.69	2.83534e-06
S100B	2.74881e-21	-0.539699	0.676	0.885	1.00609e-16
SNORC	3.09024e-11	-0.573637	0.206	0.546	1.13106e-06
PLCG2	1.3317e-12	-0.600163	0.279	0.655	4.87417e-08
S100A1	3.30342e-15	-0.627109	0.279	0.661	1.20909e-10
HBB	1.36545e-09	-0.648507	0.301	0.598	4.99769e-05
HBA2	5.13555e-10	-0.663901	0.14	0.454	1.87966e-05
MTRNR2L8	1.52006e-51	-0.835199	0.963	1	5.56356e-47

## Sheet: Layer2
Supplementary Data 4-3. DEGS between samples ST01106 and ST01105 in layer 2. p-values were calculated based on a two-sided Wilcoxon Rank-Sum test and adjusted using Bonferroni correction.
	p_val	avg_log2FC	pct.1	pct.2	p_val_adj
MT1X	1.83326e-90	0.983625	0.977	0.33	6.70991e-86
CHI3L1	4.87344e-85	0.869543	0.809	0.079	1.78373e-80
MT1G	3.14171e-81	0.863113	0.973	0.456	1.1499e-76
SPP1	2.9748e-72	0.860825	0.91	0.328	1.08881e-67
MT2A	1.81997e-102	0.647668	1	0.921	6.66127e-98
TPD52L1	1.93848e-48	0.634719	0.812	0.27	7.09504e-44
MT1M	8.5867e-56	0.633369	0.934	0.519	3.14282e-51
ADIRF	1.80978e-52	0.620838	0.957	0.521	6.62397e-48
SLC38A2	7.83861e-45	0.592879	0.859	0.372	2.86901e-40
APOD	3.76667e-44	0.591359	0.918	0.563	1.37864e-39
ELK1	8.80537e-44	0.590873	0.84	0.321	3.22285e-39
C1QB	2.35847e-40	0.573023	0.66	0.149	8.63223e-36
CSRP1	1.98885e-64	0.564789	0.996	0.735	7.27939e-60
IFITM3	3.45799e-39	0.56314	0.805	0.284	1.26566e-34
MT1E	8.45416e-76	0.552492	1	0.849	3.09431e-71
DBI	9.91953e-66	0.541894	0.996	0.772	3.63065e-61
ATN1	2.05732e-35	0.52802	0.805	0.349	7.53001e-31
MT1F	2.528e-32	0.521662	0.781	0.349	9.25275e-28
RGCC	2.18926e-32	0.520364	0.742	0.305	8.01291e-28
CD74	7.88458e-31	0.504705	0.875	0.467	2.88584e-26
CNN3	6.84478e-31	0.491185	0.801	0.372	2.50526e-26
SHANK3	1.0769e-34	0.475377	0.602	0.149	3.94158e-30
CAPN2	4.16655e-31	0.470005	0.684	0.23	1.525e-26
LZTS3	1.5168e-29	0.465693	0.809	0.428	5.55166e-25
S100A6	2.99407e-36	0.463331	0.953	0.663	1.09586e-31
C1QA	5.96971e-34	0.460318	0.535	0.107	2.18497e-29
GJA1	6.93959e-38	0.455266	0.965	0.735	2.53996e-33
CDK2AP1	1.72398e-28	0.454785	0.863	0.5	6.30993e-24
GSN	2.19251e-25	0.451348	0.785	0.395	8.02481e-21
FKBP5	5.68282e-35	0.448877	0.535	0.095	2.07997e-30
ITPKB	4.85477e-28	0.448259	0.609	0.191	1.77689e-23
MID1IP1	7.13091e-28	0.440284	0.633	0.209	2.60999e-23
LPCAT4	1.01409e-27	0.438093	0.609	0.188	3.71166e-23
DDIT4	3.21558e-29	0.437513	0.578	0.16	1.17693e-24
MT-ND6	8.71773e-29	0.435945	0.926	0.57	3.19078e-24
PCBP2	1.66438e-31	0.432824	0.906	0.628	6.0918e-27
CRYAB	1.33053e-38	0.431788	0.969	0.747	4.86988e-34
PRKCA	1.35113e-24	0.431609	0.828	0.498	4.94528e-20
AQP4	1.2359e-39	0.43151	0.988	0.784	4.52351e-35
NEAT1	3.03318e-27	0.430928	0.594	0.184	1.11018e-22
KCNJ10	1.16968e-24	0.429381	0.68	0.272	4.28114e-20
IGFBP7	1.55222e-22	0.426912	0.797	0.402	5.68129e-18
HSPB1	9.35046e-28	0.425333	0.902	0.565	3.42236e-23
VIM	6.49025e-27	0.424016	0.898	0.609	2.3755e-22
CLDND1	2.157e-23	0.423755	0.793	0.409	7.89484e-19
RASD1	1.10532e-25	0.422067	0.875	0.551	4.04557e-21
METTL7A	6.42961e-24	0.420594	0.82	0.463	2.3533e-19
PLEKHA2	1.98746e-24	0.42011	0.691	0.281	7.27429e-20
C5orf63	2.26641e-32	0.415157	0.48	0.079	8.2953e-28
SRGN	2.43988e-26	0.414649	0.477	0.114	8.93019e-22
HLA-DRB1	3.68547e-34	0.414191	0.461	0.058	1.34892e-29
CHD5	2.0429e-26	0.412104	0.859	0.558	7.47722e-22
NDRG1	1.72163e-22	0.409622	0.738	0.342	6.30132e-18
PDZD2	7.82172e-23	0.409036	0.703	0.314	2.86283e-18
JUND	7.82168e-39	0.408696	0.973	0.765	2.86281e-34
CLDN5	9.73445e-21	0.408618	0.668	0.302	3.56291e-16
KIAA0930	7.44839e-26	0.405639	0.883	0.567	2.72619e-21
HLA-DRA	1.92006e-24	0.404983	0.605	0.2	7.02762e-20
KLHL2	3.1636e-20	0.404969	0.734	0.384	1.15791e-15
SLC1A3	5.41433e-47	0.398867	0.992	0.877	1.9817e-42
STOM	8.86001e-22	0.398727	0.621	0.237	3.24285e-17
TBR1	5.73979e-22	0.39712	0.742	0.384	2.10082e-17
CYSTM1	1.64654e-21	0.395709	0.738	0.37	6.02652e-17
NFKBIA	1.2456e-23	0.394863	0.52	0.16	4.55902e-19
SUN2	1.65211e-21	0.394696	0.809	0.451	6.04687e-17
ATP1B2	1.86345e-19	0.38875	0.844	0.523	6.82042e-15
EPHX1	2.38526e-22	0.388184	0.59	0.221	8.73028e-18
SLC5A3	1.39678e-23	0.385498	0.539	0.165	5.11236e-19
HSPA2	3.33222e-22	0.38212	0.59	0.219	1.21962e-17
GPRC5B	9.74785e-23	0.381	0.902	0.621	3.56781e-18
GLUL	7.28422e-87	0.379685	1	0.986	2.6661e-82
PTMS	1.02445e-32	0.379076	0.961	0.765	3.7496e-28
SLC39A12	4.09832e-24	0.378019	0.496	0.13	1.50003e-19
TMBIM6	3.80393e-26	0.375918	0.949	0.691	1.39228e-21
IFITM2	2.18016e-27	0.375504	0.422	0.074	7.97962e-23
RHOQ	3.8525e-21	0.375246	0.703	0.291	1.41005e-16
PTK2B	8.7479e-27	0.37477	0.941	0.723	3.20182e-22
ZFP36L1	8.47079e-20	0.372792	0.594	0.24	3.10039e-15
CD59	2.38001e-26	0.371389	0.918	0.674	8.71106e-22
ZBTB7A	7.74792e-19	0.369536	0.742	0.388	2.83582e-14
FBXO2	8.99062e-29	0.369076	0.965	0.744	3.29066e-24
C1QC	4.31981e-25	0.366502	0.422	0.084	1.58109e-20
CHGA	1.36334e-22	0.365058	0.914	0.64	4.98997e-18
CEBPB	2.28675e-19	0.361228	0.598	0.237	8.36975e-15
PTPRZ1	7.19688e-17	0.35962	0.789	0.47	2.63413e-12
CIT	3.48977e-18	0.358393	0.816	0.451	1.27729e-13
WNK1	1.25126e-17	0.356249	0.766	0.423	4.57975e-13
QDPR	2.54422e-24	0.353271	0.938	0.73	9.31209e-20
IRS2	2.38631e-17	0.352816	0.762	0.421	8.73415e-13
TUBB4A	6.72455e-30	0.352434	0.949	0.772	2.46125e-25
SNHG25	2.45974e-19	0.35183	0.566	0.219	9.00289e-15
SASH1	1.07018e-19	0.350643	0.609	0.244	3.91698e-15
SORT1	5.58398e-25	0.349624	0.926	0.714	2.04379e-20
EEF1A2	7.42195e-27	0.348026	0.949	0.777	2.71651e-22
AHNAK	1.07908e-18	0.347889	0.547	0.209	3.94955e-14
ZMYND8	4.14476e-18	0.346916	0.629	0.26	1.51702e-13
PEX5L	2.58883e-16	0.344228	0.738	0.419	9.47538e-12
USF2	9.14317e-17	0.336997	0.82	0.5	3.34649e-12
RHOB	1.54728e-16	0.336209	0.77	0.44	5.66319e-12
C3	3.43797e-17	0.334157	0.586	0.242	1.25833e-12
DTNA	7.57217e-18	0.334017	0.82	0.56	2.77149e-13
ACTN4	3.86522e-15	0.332686	0.707	0.377	1.41471e-10
PLEC	1.00986e-15	0.330899	0.789	0.474	3.69618e-11
NFIC	6.68369e-16	0.330511	0.594	0.265	2.4463e-11
PLPP3	6.06671e-15	0.33034	0.766	0.467	2.22048e-10
PRELP	2.78817e-24	0.329754	0.418	0.084	1.0205e-19
EZR	5.19245e-15	0.329037	0.742	0.4	1.90049e-10
SORBS1	5.59616e-15	0.328186	0.723	0.393	2.04825e-10
AK4	2.98649e-17	0.327712	0.59	0.244	1.09308e-12
SGK1	1.06481e-23	0.326494	0.434	0.093	3.8973e-19
SELENOP	1.56756e-15	0.325759	0.668	0.323	5.73743e-11
MXI1	6.22145e-16	0.325336	0.613	0.267	2.27711e-11
PPP1R9B	3.38364e-15	0.325307	0.738	0.416	1.23845e-10
SAT1	1.48913e-14	0.325031	0.719	0.409	5.45036e-10
CEBPD	4.11647e-16	0.323126	0.539	0.235	1.50667e-11
TXNIP	2.33923e-18	0.323026	0.465	0.142	8.56182e-14
HLA-C	5.46165e-15	0.322835	0.75	0.423	1.99902e-10
ANXA5	7.06373e-19	0.321949	0.496	0.158	2.5854e-14
SLITRK4	1.58448e-14	0.320851	0.641	0.328	5.79934e-10
NRXN2	1.11115e-15	0.32085	0.809	0.526	4.0669e-11
B2M	1.06676e-24	0.320433	0.984	0.83	3.90445e-20
HSPB8	2.49906e-17	0.320116	0.508	0.188	9.14681e-13
PPP1R16B	5.29222e-15	0.319053	0.637	0.312	1.93701e-10
FAM171B	2.9471e-14	0.318478	0.777	0.498	1.07867e-09
SYNPO	5.20284e-16	0.31756	0.883	0.607	1.90429e-11
NECAB1	6.73713e-19	0.316086	0.914	0.7	2.46586e-14
NR2F1	1.60712e-14	0.313963	0.742	0.386	5.88223e-10
IPCEF1	2.34024e-15	0.310691	0.582	0.247	8.56552e-11
MAP4K4	3.21838e-15	0.310583	0.629	0.298	1.17796e-10
PSAT1	2.50912e-13	0.309554	0.668	0.37	9.18363e-09
ADGRG1	1.79134e-13	0.309078	0.734	0.43	6.55647e-09
RNF130	1.95421e-14	0.308806	0.641	0.328	7.1526e-10
ATXN2L	2.85946e-21	0.308386	0.383	0.084	1.04659e-16
DLG4	1.00202e-14	0.307174	0.668	0.314	3.66749e-10
HLA-E	1.27798e-13	0.306836	0.598	0.298	4.67754e-09
FAM107A	2.69423e-58	0.306318	1	0.958	9.86117e-54
PLEKHG5	1.34541e-16	0.305809	0.488	0.174	4.92433e-12
LAMP2	5.3578e-13	0.305232	0.656	0.36	1.96101e-08
ITPRID2	5.41227e-17	0.304994	0.477	0.165	1.98094e-12
TSC22D4	4.92072e-20	0.302282	0.926	0.744	1.80103e-15
ZNF358	6.2599e-13	0.300645	0.734	0.437	2.29118e-08
SPARC	9.07339e-14	0.300117	0.648	0.342	3.32095e-09
LAPTM5	3.57132e-18	0.29975	0.398	0.107	1.30714e-13
GPR83	4.62171e-16	0.299618	0.441	0.156	1.69159e-11
OGFRL1	2.72472e-13	0.298909	0.734	0.442	9.97275e-09
QKI	1.92459e-16	0.297616	0.922	0.698	7.04419e-12
ERBIN	5.63397e-14	0.297254	0.594	0.274	2.06209e-09
TMED7	4.23263e-14	0.296307	0.52	0.223	1.54919e-09
CD14	2.81806e-21	0.296008	0.375	0.074	1.03144e-16
ID4	1.86544e-14	0.295889	0.609	0.267	6.82768e-10
SLCO4A1	1.75282e-22	0.29561	0.332	0.051	6.41548e-18
HACD2	7.03528e-17	0.295041	0.508	0.181	2.57498e-12
OGT	8.16829e-13	0.294749	0.707	0.367	2.98967e-08
MAP3K10	5.74257e-15	0.294626	0.562	0.242	2.10184e-10
IP6K2	2.85365e-13	0.294326	0.703	0.372	1.04447e-08
PON2	5.19882e-12	0.294007	0.793	0.477	1.90282e-07
EMX2	2.18683e-19	0.292998	0.426	0.107	8.00401e-15
H2AFV	1.09961e-12	0.292655	0.82	0.553	4.0247e-08
PRRT2	3.52698e-13	0.292466	0.773	0.479	1.29091e-08
KIF5B	8.93528e-13	0.292242	0.684	0.377	3.2704e-08
NPC2	1.73728e-14	0.291846	0.484	0.191	6.35863e-10
PDE4DIP	1.96474e-12	0.291275	0.836	0.547	7.19114e-08
SESN1	8.09154e-13	0.290891	0.605	0.314	2.96158e-08
FNIP2	9.06501e-16	0.290872	0.492	0.186	3.31789e-11
SERPINA3	1.56989e-27	0.290018	0.285	0.012	5.74595e-23
SPOCK1	4.28213e-13	0.289874	0.832	0.556	1.5673e-08
PPP1R1B	1.92475e-12	0.289768	0.746	0.46	7.04476e-08
NLRP1	3.098e-17	0.289758	0.434	0.135	1.1339e-12
ADGRL1	1.25516e-12	0.28971	0.73	0.44	4.594e-08
GFAP	1.74679e-62	0.289639	1	0.981	6.39344e-58
PRKAR2B	3.0866e-11	0.289191	0.707	0.407	1.12972e-06
LHX2	4.79633e-13	0.288752	0.574	0.277	1.75551e-08
VSIR	2.1523e-16	0.288742	0.438	0.144	7.87763e-12
TNPO2	1.09054e-12	0.288178	0.707	0.381	3.99149e-08
EFHD1	1.9628e-13	0.287832	0.57	0.265	7.18403e-09
ZDHHC11	5.02301e-31	0.287512	0.289	0.002	1.83847e-26
PER1	2.61971e-16	0.286716	0.434	0.14	9.58839e-12
MGLL	4.93789e-11	0.286654	0.738	0.449	1.80732e-06
OLIG1	5.22369e-12	0.28628	0.746	0.535	1.91192e-07
TMEM245	9.06559e-12	0.286064	0.605	0.321	3.3181e-07
HIPK2	3.07679e-12	0.285814	0.668	0.377	1.12614e-07
ITPK1	5.72517e-12	0.284695	0.832	0.565	2.09547e-07
CRKL	9.62612e-15	0.284319	0.559	0.216	3.52325e-10
DDN	2.80215e-12	0.282627	0.824	0.528	1.02561e-07
CSPG5	6.6554e-12	0.282087	0.715	0.409	2.43594e-07
CCDC92	2.94341e-12	0.282022	0.781	0.528	1.07732e-07
RERE	2.2076e-11	0.281723	0.727	0.472	8.08004e-07
LRP4	2.83408e-16	0.281045	0.438	0.144	1.0373e-11
ATP6V0E1	1.71559e-13	0.280677	0.543	0.24	6.27922e-09
LRRC4B	3.2636e-12	0.280538	0.688	0.393	1.19451e-07
SUN1	3.55947e-13	0.279649	0.578	0.274	1.3028e-08
CNST	4.77587e-12	0.279253	0.621	0.323	1.74802e-07
SBDS	9.3031e-12	0.279183	0.695	0.409	3.40503e-07
AMER2	3.79159e-11	0.278842	0.688	0.398	1.38776e-06
SLC7A2	8.01218e-25	0.278725	0.32	0.033	2.93254e-20
NACC2	3.67471e-13	0.278618	0.609	0.281	1.34498e-08
FAM181B	1.31875e-15	0.278617	0.465	0.167	4.82676e-11
ANKRD10	1.69276e-15	0.278577	0.473	0.17	6.19566e-11
CMIP	1.58589e-12	0.278409	0.535	0.249	5.80453e-08
TACC1	2.66212e-11	0.278256	0.801	0.528	9.74363e-07
SOD2	1.2453e-13	0.277425	0.891	0.665	4.55792e-09
SMAD4	3.69561e-14	0.276561	0.449	0.167	1.35263e-09
UBA1	2.69264e-13	0.275557	0.832	0.593	9.85535e-09
KLF13	2.03073e-12	0.275199	0.566	0.274	7.43268e-08
BRD4	1.03474e-11	0.274195	0.523	0.267	3.78724e-07
DPF1	2.31749e-11	0.273949	0.59	0.309	8.48226e-07
KIAA1191	5.41356e-11	0.273748	0.605	0.323	1.98142e-06
KIF5A	1.57359e-25	0.273543	0.988	0.877	5.7595e-21
KCTD12	3.39291e-12	0.273436	0.504	0.228	1.24184e-07
ARHGEF17	2.81658e-13	0.272987	0.562	0.247	1.0309e-08
ST8SIA3	1.09532e-11	0.272397	0.836	0.558	4.00898e-07
ETS2	1.12912e-11	0.271878	0.711	0.391	4.1327e-07
ZBTB16	2.93415e-12	0.271819	0.543	0.256	1.07393e-07
RAPGEF5	3.06056e-11	0.27106	0.625	0.342	1.12019e-06
TNFRSF25	7.60416e-12	0.270473	0.598	0.302	2.7832e-07
LRATD1	1.02774e-10	0.270284	0.723	0.453	3.76165e-06
NFIX	1.41808e-10	0.269913	0.613	0.351	5.19031e-06
C4orf3	2.66357e-14	0.269765	0.891	0.663	9.74894e-10
PDK4	1.63549e-18	0.269073	0.309	0.06	5.98605e-14
CIZ1	1.15292e-13	0.268948	0.473	0.193	4.21982e-09
ANLN	9.41864e-18	0.268785	0.352	0.084	3.44732e-13
PSD2	3.04648e-10	0.268457	0.605	0.34	1.11504e-05
ID2	3.64115e-11	0.268303	0.836	0.577	1.3327e-06
VWF	6.83453e-13	0.26789	0.398	0.149	2.50151e-08
MAP1A	6.94788e-35	0.26759	1	0.926	2.54299e-30
PLEKHA1	2.328e-11	0.266922	0.625	0.349	8.5207e-07
PREX1	5.28478e-11	0.266244	0.586	0.3	1.93428e-06
PRKDC	3.77948e-10	0.265762	0.566	0.319	1.38333e-05
SERPING1	3.21198e-12	0.265753	0.457	0.202	1.17562e-07
C1QL2	1.62389e-13	0.265314	0.445	0.174	5.94359e-09
SAMD8	1.62652e-12	0.26498	0.5	0.209	5.95322e-08
EPB41L1	5.26549e-11	0.264912	0.828	0.563	1.92722e-06
PFN1	9.04357e-11	0.264638	0.793	0.498	3.31004e-06
AC243964.3	2.24356e-28	0.264366	0.258	0	8.21167e-24
PFKP	8.87536e-13	0.264275	0.906	0.67	3.24847e-08
MEGF9	2.59187e-12	0.26423	0.504	0.228	9.4865e-08
MOB1B	1.67486e-12	0.264069	0.488	0.209	6.13015e-08
FAM131B	2.05297e-11	0.263633	0.621	0.319	7.51406e-07
NUMA1	3.77325e-11	0.262908	0.609	0.337	1.38105e-06
FBXW7	1.20307e-10	0.262681	0.801	0.556	4.40335e-06
PLPP1	5.91914e-14	0.262371	0.449	0.158	2.16646e-09
MYOM2	4.61624e-16	0.26201	0.355	0.095	1.68959e-11
MYH9	7.133e-11	0.261978	0.578	0.298	2.61075e-06
SLC2A1	2.00056e-10	0.261645	0.547	0.281	7.32226e-06
ASPH	3.79427e-10	0.261464	0.711	0.435	1.38874e-05
CA2	1.47687e-13	0.261302	0.445	0.165	5.4055e-09
U2AF2	6.68229e-14	0.261266	0.402	0.144	2.44579e-09
BBS2	4.93985e-12	0.261265	0.527	0.237	1.80803e-07
TNK2	1.62436e-10	0.261248	0.75	0.44	5.94531e-06
UBALD1	5.84056e-12	0.260952	0.512	0.23	2.1377e-07
PRCP	1.20789e-12	0.260939	0.445	0.184	4.421e-08
APOLD1	4.00935e-14	0.26001	0.41	0.147	1.46746e-09
IL6ST	9.75452e-10	0.25997	0.723	0.458	3.57025e-05
SNPH	2.19392e-10	0.259032	0.688	0.428	8.02997e-06
PSD	1.09175e-15	0.258956	0.934	0.777	3.9959e-11
FBXO3	2.36244e-11	0.25856	0.543	0.258	8.64676e-07
NEBL	1.9112e-10	0.258428	0.789	0.528	6.99519e-06
RNF146	1.41513e-11	0.25835	0.465	0.209	5.17952e-07
PNISR	7.39453e-10	0.258164	0.668	0.379	2.70647e-05
KCTD1	6.68861e-11	0.257973	0.555	0.286	2.4481e-06
CPEB4	1.06624e-10	0.257565	0.57	0.307	3.90255e-06
CCN2	1.78031e-19	0.257185	0.266	0.033	6.51611e-15
CPLX2	7.36101e-30	0.256992	0.996	0.912	2.6942e-25
PIP4K2B	4.02955e-11	0.256446	0.871	0.628	1.47486e-06
PSD3	3.08951e-12	0.256431	0.918	0.716	1.13079e-07
CHPT1	1.3781e-10	0.255877	0.508	0.258	5.04398e-06
CD47	1.47462e-10	0.255763	0.648	0.391	5.39725e-06
PDPK1	2.0208e-09	0.25545	0.641	0.377	7.39634e-05
UBAC1	1.35888e-10	0.255225	0.543	0.272	4.97364e-06
POLR2A	2.20964e-10	0.254337	0.625	0.372	8.08751e-06
HCFC1	3.21368e-13	0.254062	0.473	0.188	1.17624e-08
BTBD3	2.94407e-10	0.253962	0.793	0.547	1.07756e-05
ZYG11B	8.4068e-10	0.253937	0.621	0.356	3.07697e-05
WFS1	1.08818e-09	0.253899	0.73	0.467	3.98284e-05
DAPK1	1.46837e-11	0.252987	0.477	0.212	5.37439e-07
PABPN1	8.69971e-10	0.252248	0.621	0.344	3.18418e-05
SH3BGRL3	1.4401e-09	0.251834	0.836	0.591	5.27092e-05
AMD 1.00	1.75194e-09	0.251776	0.734	0.472	6.41229e-05
LENG8	4.09025e-14	0.251491	0.434	0.16	1.49707e-09
DENND5A	6.86987e-12	0.251085	0.527	0.237	2.51444e-07
MTMR10	5.25972e-13	0.250465	0.395	0.14	1.92511e-08
CASTOR2	1.1721e-11	0.250415	0.539	0.235	4.29e-07
ANGPTL4	3.05252e-17	0.250233	0.289	0.056	1.11725e-12
SEPTIN5	8.86367e-09	-0.250904	0.203	0.384	0.000324419
PAX8-AS1	6.18706e-12	-0.251688	0.027	0.219	2.26452e-07
ATP5PO	8.10157e-16	-0.25171	0.781	0.844	2.96525e-11
RGS4	3.40188e-14	-0.251841	0.77	0.833	1.24512e-09
SLIRP	5.872e-15	-0.252144	0.742	0.788	2.14921e-10
UQCRQ	2.50271e-27	-0.252598	0.945	0.935	9.16016e-23
UBE2S	1.44021e-08	-0.253594	0.207	0.384	0.000527132
JPT1	7.80838e-08	-0.253673	0.391	0.512	0.00285794
PET100	4.29544e-12	-0.254538	0.629	0.721	1.57217e-07
NGEF	4.50611e-14	-0.25465	0.707	0.798	1.64928e-09
PAK1	8.7266e-12	-0.255665	0.645	0.747	3.19402e-07
FDX2	1.00143e-08	-0.255676	0.285	0.451	0.000366534
ATP5PD	1.28367e-11	-0.255962	0.645	0.726	4.69835e-07
RNASEK	1.51134e-19	-0.256703	0.84	0.921	5.53166e-15
NECAB2	1.42572e-08	-0.256726	0.305	0.477	0.000521827
NEDD8	1.71112e-16	-0.259287	0.785	0.858	6.26288e-12
SVOP	9.49519e-09	-0.259579	0.227	0.402	0.000347534
UROS	7.99422e-10	-0.261867	0.465	0.609	2.92596e-05
GRINA	3.75484e-13	-0.263358	0.691	0.756	1.37431e-08
TTC9B	4.09162e-10	-0.263513	0.496	0.621	1.49758e-05
HMGCS1	6.50841e-09	-0.26431	0.316	0.479	0.000238214
COX6B1	5.39138e-22	-0.264604	0.879	0.93	1.9733e-17
PSMD8	2.81878e-10	-0.265831	0.473	0.614	1.0317e-05
S100B	2.50031e-17	-0.266318	0.809	0.872	9.15139e-13
ATOX1	4.49674e-10	-0.269331	0.457	0.619	1.64585e-05
NDUFA8	3.53336e-11	-0.272772	0.523	0.649	1.29324e-06
GOT1	6.35627e-15	-0.274152	0.684	0.774	2.32646e-10
NAA38	1.97883e-21	-0.278045	0.832	0.907	7.24273e-17
COX7A2	1.46385e-28	-0.279129	0.906	0.937	5.35783e-24
EIF3L	2.71205e-10	-0.279251	0.23	0.437	9.92636e-06
HSPA5	8.30951e-11	-0.279402	0.418	0.588	3.04136e-06
ARPC5L	6.61676e-12	-0.281163	0.449	0.605	2.4218e-07
ATP6V1E1	3.79234e-22	-0.281243	0.832	0.912	1.38803e-17
MYCBP2	1.56728e-10	-0.284605	0.406	0.572	5.7364e-06
COX5A	8.64001e-18	-0.284642	0.715	0.8	3.16233e-13
NSG2	7.90208e-17	-0.285888	0.711	0.816	2.89224e-12
TUBA1A	4.05329e-30	-0.286446	0.91	0.956	1.48354e-25
TIMM8B	1.18088e-09	-0.287244	0.277	0.453	4.32214e-05
ANXA6	6.87603e-12	-0.28779	0.566	0.688	2.51669e-07
MZT2B	8.14881e-30	-0.288004	0.91	0.947	2.98255e-25
SURF1	3.4001e-10	-0.290476	0.258	0.442	1.24447e-05
LYRM9	8.48156e-11	-0.290835	0.176	0.384	3.10434e-06
DYNC1I1	1.94901e-11	-0.290894	0.418	0.584	7.13358e-07
NDUFAB1	1.48528e-13	-0.292918	0.543	0.695	5.43627e-09
CCK	9.49612e-51	-0.294508	0.98	0.995	3.47568e-46
NDUFA11	1.57709e-18	-0.295815	0.719	0.816	5.77229e-14
PCMT1	5.7332e-16	-0.296324	0.668	0.784	2.09841e-11
STMN2	1.02049e-20	-0.296443	0.789	0.879	3.73508e-16
COX6C	1.10045e-49	-0.298164	0.977	0.986	4.02777e-45
PCSK1N	3.30002e-42	-0.299412	0.965	0.977	1.20784e-37
NAP1L5	6.38015e-11	-0.299876	0.383	0.549	2.3352e-06
OSBPL1A	2.19745e-11	-0.300168	0.352	0.535	8.04288e-07
SNORC	4.01904e-11	-0.300243	0.254	0.451	1.47101e-06
GSTO1	2.38641e-11	-0.300592	0.414	0.591	8.73449e-07
ACTG1	2.43256e-43	-0.302775	0.953	0.984	8.90343e-39
NME1	6.5564e-13	-0.310095	0.445	0.616	2.39971e-08
ITGB1BP1	7.03764e-12	-0.314022	0.312	0.521	2.57585e-07
PGM2L1	8.97084e-14	-0.316234	0.445	0.635	3.28342e-09
FXYD6	7.29772e-34	-0.320097	0.902	0.93	2.67104e-29
LANCL1	1.93477e-13	-0.320204	0.449	0.621	7.08147e-09
ATP1A1	2.58775e-34	-0.320441	0.91	0.942	9.47141e-30
TCEAL2	8.54907e-17	-0.32083	0.633	0.749	3.12905e-12
ALDOA	5.49683e-14	-0.32089	0.121	0.367	2.01189e-09
ATP5MPL	2.35793e-37	-0.32326	0.922	0.965	8.63027e-33
TUBB3	6.06822e-16	-0.323769	0.598	0.737	2.22103e-11
STMN1	5.5237e-58	-0.325449	0.961	0.991	2.02173e-53
NDUFS5	8.2509e-40	-0.325538	0.918	0.96	3.01991e-35
PLCG2	5.52707e-11	-0.326772	0.262	0.453	2.02296e-06
HSPA8	5.87848e-37	-0.329531	0.902	0.96	2.15158e-32
NDUFB1	2.68221e-29	-0.330257	0.824	0.909	9.81716e-25
BEX2	1.45383e-24	-0.330684	0.777	0.865	5.32117e-20
CIRBP	1.22419e-18	-0.335764	0.629	0.779	4.48065e-14
ACOT7	1.45587e-16	-0.343851	0.496	0.684	5.32863e-12
LGALS1	1.4992e-19	-0.344501	0.637	0.791	5.48724e-15
ATP5MC1	9.66198e-18	-0.351109	0.543	0.719	3.53638e-13
SCG5	6.36521e-27	-0.351337	0.777	0.874	2.32973e-22
BEX3	8.96732e-48	-0.355507	0.934	0.97	3.28213e-43
NDUFB11	2.07323e-19	-0.357202	0.551	0.758	7.58823e-15
HINT1	1.84955e-42	-0.364835	0.906	0.963	6.76952e-38
ARF5	4.27288e-15	-0.365902	0.168	0.43	1.56392e-10
GAP43	8.10448e-36	-0.379006	0.871	0.935	2.96632e-31
TRAPPC2L	1.42822e-16	-0.38027	0.254	0.516	5.22742e-12
LINC00632	3.34085e-27	-0.407804	0.793	0.919	1.22279e-22
GAD1	8.07513e-19	-0.424913	0.195	0.502	2.95558e-14
CHCHD2	9.4587e-46	-0.445284	0.805	0.947	3.46198e-41
CRYM	7.10595e-24	-0.446351	0.43	0.667	2.60085e-19
BEX1	4.18482e-56	-0.447718	0.887	0.956	1.53169e-51
BEX5	2.12166e-23	-0.448081	0.457	0.693	7.7655e-19
TUBB2A	3.88722e-59	-0.449905	0.871	0.967	1.42276e-54
MDH1	3.34735e-54	-0.466231	0.844	0.949	1.22516e-49
COX7A1	9.45025e-34	-0.486903	0.574	0.83	3.45889e-29
ATP5IF1	3.62055e-57	-0.564047	0.762	0.935	1.32516e-52
CHGB	2.23212e-31	-0.569746	0.207	0.607	8.1698e-27
S100A1	1.26972e-41	-0.576144	0.488	0.805	4.64728e-37
MTRNR2L8	1.41367e-105	-0.749646	0.992	0.998	5.17417e-101

## Sheet: Layer3
Supplementary Data 4-4. DEGS between samples ST01106 and ST01105 in layer 3. p-values were calculated based on a two-sided Wilcoxon Rank-Sum test and adjusted using Bonferroni correction.
	p_val	avg_log2FC	pct.1	pct.2	p_val_adj
MT1X	1.2198e-197	1.00178	0.974	0.348	4.4646e-193
MT1G	7.25011e-200	0.941583	0.988	0.483	2.65361e-195
CHI3L1	3.92812e-153	0.87344	0.858	0.124	1.43773e-148
SPP1	5.55599e-171	0.851084	0.962	0.457	2.03355e-166
MT1M	2.86213e-177	0.81836	0.978	0.494	1.04757e-172
MT2A	6.70099e-236	0.754745	0.999	0.929	2.45263e-231
MT1F	4.70565e-125	0.703199	0.905	0.333	1.72231e-120
MT1E	4.67442e-214	0.675754	0.998	0.874	1.71088e-209
C1QB	1.45432e-100	0.651189	0.737	0.139	5.32295e-96
ADIRF	1.11152e-123	0.646878	0.953	0.494	4.06827e-119
CSRP1	1.47892e-176	0.642818	0.994	0.739	5.41301e-172
IFITM3	4.44436e-105	0.64077	0.868	0.333	1.62668e-100
CD74	2.95602e-97	0.616112	0.91	0.44	1.08193e-92
TPD52L1	4.97172e-87	0.560061	0.807	0.291	1.8197e-82
ATN1	2.07521e-91	0.554181	0.864	0.389	7.59548e-87
RGCC	3.6438e-83	0.544488	0.838	0.378	1.33367e-78
APOD	1.33226e-110	0.538734	0.977	0.705	4.8762e-106
GJA1	1.88004e-114	0.534597	0.985	0.741	6.88115e-110
ELK1	8.37183e-76	0.530055	0.756	0.261	3.06417e-71
VIM	1.15558e-89	0.528591	0.937	0.598	4.22953e-85
MID1IP1	2.89607e-75	0.517997	0.796	0.312	1.05999e-70
DBI	6.94553e-161	0.510602	0.997	0.861	2.54213e-156
IGFBP7	2.18915e-77	0.505536	0.885	0.494	8.01251e-73
ITPKB	2.50302e-69	0.494698	0.729	0.229	9.16131e-65
SELENOP	3.59725e-69	0.494096	0.81	0.361	1.31663e-64
GSN	4.86335e-76	0.491901	0.879	0.479	1.78004e-71
C5orf63	5.64271e-72	0.488458	0.577	0.077	2.06529e-67
S100A6	5.26651e-113	0.486619	0.982	0.75	1.92759e-108
GLUL	2.66097e-226	0.481655	0.999	0.994	9.73943e-222
KCNJ10	1.31501e-64	0.479357	0.792	0.342	4.81305e-60
SLC1A3	7.15103e-143	0.475297	0.997	0.897	2.61735e-138
EZR	5.53204e-62	0.464266	0.815	0.38	2.02478e-57
SLC38A2	1.04133e-68	0.463922	0.881	0.491	3.81136e-64
CRYAB	3.87788e-122	0.462877	0.991	0.827	1.41934e-117
NEAT1	8.49638e-60	0.459109	0.711	0.25	3.10976e-55
AQP4	2.43326e-111	0.458902	0.99	0.831	8.90596e-107
C3	3.62931e-56	0.455925	0.671	0.218	1.32836e-51
DDIT4	6.48244e-63	0.455038	0.619	0.147	2.37264e-58
C1QA	1.07702e-59	0.452038	0.571	0.12	3.94199e-55
HSPB1	3.99353e-77	0.451237	0.931	0.62	1.46167e-72
HLA-DRB1	4.4496e-63	0.446439	0.507	0.058	1.6286e-58
CDK2AP1	3.35555e-67	0.446016	0.901	0.541	1.22817e-62
EPHX1	3.64922e-57	0.445788	0.695	0.261	1.33565e-52
METTL7A	9.61983e-65	0.445514	0.886	0.524	3.52095e-60
OLIG1	2.97277e-63	0.443801	0.88	0.511	1.08806e-58
FAM107A	1.22859e-189	0.432593	0.997	0.962	4.49675e-185
HSPA2	3.82401e-53	0.432479	0.74	0.329	1.39963e-48
CAPN2	1.75833e-55	0.43103	0.707	0.269	6.43567e-51
LAMP2	1.66639e-56	0.430266	0.821	0.427	6.09916e-52
ATP1B2	2.86112e-60	0.430041	0.917	0.579	1.0472e-55
CNN3	4.11365e-56	0.424973	0.83	0.459	1.50564e-51
SHANK3	1.37015e-55	0.42082	0.612	0.162	5.01487e-51
CLDN5	2.80662e-47	0.420019	0.753	0.363	1.02725e-42
ID4	1.22559e-50	0.413949	0.684	0.261	4.48579e-46
C1QC	1.22241e-55	0.409904	0.472	0.056	4.47416e-51
NFKBIA	1.30823e-52	0.40626	0.617	0.175	4.78827e-48
HSPB8	3.00628e-49	0.405883	0.625	0.214	1.10033e-44
SRGN	2.26007e-48	0.405677	0.517	0.118	8.27208e-44
TMBIM6	2.26541e-74	0.404171	0.954	0.722	8.29162e-70
PLPP3	2.5576e-46	0.400827	0.787	0.442	9.36107e-42
MT-ND6	1.44072e-61	0.400278	0.939	0.654	5.27318e-57
SLC5A3	1.07146e-50	0.39975	0.554	0.141	3.92166e-46
NDRG1	2.04344e-49	0.397304	0.829	0.464	7.47919e-45
KIAA0930	2.6839e-59	0.393823	0.891	0.592	9.82333e-55
PSAT1	1.1263e-46	0.392315	0.771	0.402	4.12239e-42
CD14	7.01024e-54	0.390668	0.458	0.051	2.56582e-49
ERBIN	2.18203e-46	0.389345	0.72	0.291	7.98644e-42
PTMS	3.61594e-74	0.388603	0.968	0.748	1.32347e-69
DTNA	9.38295e-50	0.387004	0.889	0.549	3.43425e-45
CLDND1	7.99398e-55	0.385953	0.884	0.596	2.92588e-50
ADGRG1	5.36535e-44	0.383872	0.812	0.447	1.96377e-39
SLC39A12	3.87754e-47	0.383262	0.539	0.145	1.41922e-42
GPRC5B	3.83954e-63	0.382485	0.938	0.707	1.40531e-58
CYSTM1	4.08723e-45	0.382453	0.808	0.444	1.49597e-40
AK4	8.85189e-44	0.382038	0.632	0.239	3.23988e-39
B4GALNT4	1.43292e-44	0.379872	0.779	0.393	5.24464e-40
SASH1	2.67709e-44	0.377796	0.698	0.308	9.79843e-40
PCBP2	4.59787e-64	0.375241	0.944	0.72	1.68287e-59
HLA-DRA	6.53103e-41	0.373843	0.577	0.201	2.39042e-36
STOM	6.05733e-41	0.37106	0.653	0.267	2.21704e-36
SUN2	1.34164e-49	0.3658	0.879	0.59	4.91052e-45
HLA-E	3.61877e-39	0.364093	0.701	0.335	1.3245e-34
RHOQ	7.82096e-42	0.361224	0.709	0.316	2.86255e-37
NFIC	9.22963e-39	0.358378	0.717	0.344	3.37814e-34
GFAP	3.09831e-191	0.355646	0.998	0.983	1.13401e-186
TXNIP	4.07856e-41	0.355412	0.53	0.156	1.49279e-36
ZFP36L1	2.07944e-38	0.354938	0.644	0.276	7.61094e-34
PRELP	4.83936e-44	0.353565	0.48	0.105	1.77125e-39
SNHG25	2.39594e-40	0.353364	0.644	0.259	8.76938e-36
LZTS3	5.82271e-41	0.352444	0.804	0.487	2.13117e-36
QKI	1.24637e-57	0.350293	0.96	0.759	4.56185e-53
FKBP5	4.82937e-43	0.344126	0.481	0.109	1.7676e-38
IFITM2	2.60992e-38	0.343932	0.495	0.139	9.55257e-34
PPP1R1B	6.64483e-39	0.343339	0.791	0.47	2.43207e-34
LHX2	1.45075e-35	0.342735	0.59	0.246	5.30988e-31
PRKCA	3.04031e-37	0.341938	0.844	0.521	1.11278e-32
NLRP1	6.05411e-42	0.341659	0.502	0.124	2.21587e-37
MXI1	3.35757e-36	0.340026	0.667	0.299	1.2289e-31
PPP1R16B	6.45157e-36	0.339614	0.715	0.368	2.36134e-31
TSC22D4	1.11001e-62	0.339508	0.961	0.784	4.06276e-58
SLCO4A1	1.63666e-45	0.338582	0.403	0.045	5.99035e-41
SGK1	1.61555e-40	0.338258	0.484	0.126	5.91307e-36
EFHD1	3.31505e-35	0.33736	0.705	0.363	1.21334e-30
CEBPD	5.79135e-37	0.337198	0.566	0.209	2.11969e-32
DLG4	4.57452e-36	0.335381	0.672	0.295	1.67432e-31
SLC44A1	7.56669e-36	0.335135	0.692	0.342	2.76948e-31
SOX9	7.55315e-37	0.331373	0.554	0.194	2.76453e-32
HIPK2	1.20782e-34	0.330834	0.783	0.449	4.42074e-30
ANXA5	1.03462e-38	0.330489	0.541	0.173	3.7868e-34
B2M	5.13373e-77	0.32413	0.995	0.893	1.879e-72
LRP4	5.01142e-36	0.322518	0.537	0.169	1.83423e-31
S100A11	1.88354e-38	0.32222	0.425	0.092	6.89393e-34
SLC2A1	8.92454e-32	0.322177	0.673	0.338	3.26647e-27
CD59	9.84629e-53	0.320887	0.951	0.759	3.60384e-48
CA2	1.72215e-32	0.320681	0.566	0.233	6.30325e-28
DDR1	4.32758e-32	0.319528	0.65	0.321	1.58394e-27
PREX1	5.20917e-33	0.319332	0.705	0.372	1.90661e-28
PTPRZ1	7.3036e-32	0.319259	0.823	0.509	2.67319e-27
SLC7A2	5.14991e-43	0.318606	0.37	0.032	1.88492e-38
PLXNB1	9.60072e-33	0.317801	0.665	0.314	3.51396e-28
ANLN	3.85372e-34	0.317735	0.481	0.143	1.4105e-29
PDK4	1.74556e-40	0.315701	0.417	0.073	6.38892e-36
AHNAK	1.04232e-30	0.315666	0.61	0.276	3.81501e-26
QDPR	3.69534e-74	0.315123	0.984	0.9	1.35253e-69
VSIR	2.83992e-36	0.313581	0.497	0.145	1.03944e-31
MAP4K4	9.48578e-31	0.311833	0.7	0.385	3.47189e-26
ANGPTL4	2.0561e-41	0.310961	0.381	0.045	7.52554e-37
FBXO2	4.5768e-60	0.309612	0.974	0.827	1.67515e-55
ZDHHC11	1.48829e-41	0.307805	0.361	0.034	5.44729e-37
HNRNPH1	2.02501e-29	0.307454	0.754	0.427	7.41173e-25
KIF5B	9.25989e-31	0.30687	0.79	0.485	3.38921e-26
EMX2	7.73541e-34	0.3026	0.448	0.122	2.83124e-29
HAPLN2	6.14862e-34	0.302117	0.509	0.167	2.25046e-29
PLEKHB1	6.28974e-48	0.300219	0.956	0.778	2.30211e-43
PDE4DIP	4.91064e-36	0.299758	0.887	0.635	1.79734e-31
NRXN2	5.73714e-31	0.299277	0.823	0.545	2.09985e-26
LAPTM5	1.39796e-32	0.299007	0.453	0.132	5.11668e-28
GJB6	1.62183e-28	0.297949	0.604	0.276	5.93605e-24
FAM171B	1.75549e-29	0.29773	0.779	0.483	6.42528e-25
RNASET2	4.70411e-31	0.297353	0.484	0.167	1.72175e-26
NACC2	8.21857e-28	0.296992	0.667	0.348	3.00808e-23
SRRM2	8.1105e-30	0.296932	0.803	0.511	2.96853e-25
FMNL2	3.9874e-30	0.296218	0.778	0.476	1.45943e-25
PBXIP1	1.62333e-28	0.295879	0.593	0.269	5.94154e-24
CMIP	1.58583e-29	0.295207	0.603	0.274	5.8043e-25
TSPO	2.66309e-32	0.295029	0.484	0.154	9.74718e-28
ITGB8	1.12651e-28	0.292038	0.563	0.241	4.12314e-24
PSD	1.25133e-42	0.290521	0.949	0.754	4.57999e-38
PPP1R9B	2.75452e-28	0.289764	0.764	0.457	1.00818e-23
PLEC	4.74443e-29	0.289364	0.785	0.515	1.73651e-24
WNK1	4.57963e-28	0.288367	0.797	0.517	1.67619e-23
TRIM8	2.6635e-27	0.2871	0.632	0.318	9.74866e-23
ZBTB7A	3.39783e-27	0.286712	0.786	0.494	1.24364e-22
KLHL2	1.91558e-26	0.286597	0.705	0.402	7.0112e-22
FLCN	4.84403e-32	0.285756	0.436	0.122	1.77296e-27
HLA-DPA1	7.96323e-30	0.284905	0.443	0.135	2.91462e-25
RHOB	7.25685e-27	0.284808	0.79	0.517	2.65608e-22
KIF1C	6.93287e-30	0.284498	0.561	0.226	2.5375e-25
AMER2	1.62034e-26	0.282367	0.746	0.442	5.93061e-22
KIF5A	5.21951e-93	0.281651	0.997	0.955	1.91039e-88
S1PR1	7.40192e-29	0.281441	0.506	0.184	2.70918e-24
CCN2	1.09939e-32	0.281351	0.355	0.064	4.02387e-28
CSPG5	7.2722e-25	0.281044	0.758	0.442	2.6617e-20
SLC3A2	1.92372e-25	0.280263	0.683	0.389	7.04102e-21
SLC18B1	9.73165e-28	0.279412	0.508	0.203	3.56188e-23
GPR37L1	6.26862e-25	0.279204	0.729	0.457	2.29438e-20
IL6ST	7.72893e-26	0.27762	0.811	0.526	2.82887e-21
SERPINA3	6.08653e-36	0.276842	0.296	0.013	2.22773e-31
APLN	1.90628e-34	0.276379	0.362	0.058	6.97716e-30
ATP1A2	2.94155e-67	0.276138	0.99	0.927	1.07664e-62
BRD4	5.14264e-26	0.276112	0.589	0.284	1.88226e-21
POU3F2	2.41928e-28	0.274719	0.439	0.141	8.85482e-24
HLA-C	2.67572e-24	0.274709	0.8	0.536	9.7934e-20
TNFRSF25	2.64606e-27	0.273612	0.507	0.205	9.68485e-23
JUND	1.73325e-42	0.273092	0.966	0.816	6.34387e-38
HEXIM1	2.90124e-26	0.273087	0.558	0.246	1.06188e-21
APOLD1	7.21907e-28	0.272903	0.459	0.156	2.64225e-23
PNRC1	4.57512e-24	0.272408	0.636	0.333	1.67454e-19
SRSF11	4.0702e-24	0.272338	0.742	0.442	1.48973e-19
ALDH1L1	1.06003e-26	0.27192	0.49	0.186	3.87983e-22
MYO10	6.87904e-25	0.271167	0.573	0.263	2.5178e-20
VWF	6.55089e-25	0.270598	0.488	0.197	2.39769e-20
MYRF	3.63311e-25	0.269128	0.502	0.207	1.32976e-20
S100A9	9.19817e-33	0.269088	0.266	0.009	3.36662e-28
ZCCHC24	6.00103e-25	0.26854	0.613	0.308	2.19644e-20
ZNF358	7.44934e-24	0.268107	0.804	0.511	2.72653e-19
CSF1R	1.31126e-31	0.268094	0.356	0.066	4.79935e-27
NFIX	1.29098e-22	0.266876	0.676	0.389	4.7251e-18
OGFRL1	3.78113e-24	0.266465	0.74	0.442	1.38393e-19
CHD5	8.72966e-28	0.264317	0.877	0.652	3.19514e-23
LRIG1	4.45093e-22	0.263514	0.66	0.38	1.62908e-17
ITPK1	2.60521e-26	0.261348	0.898	0.656	9.53532e-22
PDZD4	4.3053e-26	0.261323	0.872	0.628	1.57578e-21
NKX6-2	9.52727e-25	0.260687	0.523	0.231	3.48708e-20
ZC3H7B	3.4501e-24	0.26052	0.566	0.261	1.26277e-19
CDK18	1.5067e-24	0.260146	0.514	0.22	5.51466e-20
POGK	1.28548e-27	0.259473	0.455	0.158	4.70499e-23
CEBPB	1.67561e-24	0.259231	0.538	0.241	6.13291e-20
KCTD12	4.44982e-24	0.259052	0.497	0.207	1.62868e-19
ID3	3.26265e-27	0.258037	0.392	0.113	1.19416e-22
FAM181B	5.97105e-24	0.256638	0.508	0.22	2.18546e-19
ALOX5AP	4.13677e-33	0.256539	0.29	0.021	1.5141e-28
EMP3	9.23977e-29	0.255951	0.394	0.1	3.38185e-24
ANKRD40	1.44556e-21	0.255054	0.677	0.38	5.29089e-17
RNF130	1.61471e-21	0.254646	0.669	0.395	5.91e-17
ATXN2L	4.01238e-27	0.252685	0.381	0.107	1.46857e-22
SLC25A18	2.16137e-20	0.252196	0.654	0.368	7.91084e-16
NPC2	4.97596e-22	0.252047	0.554	0.271	1.82125e-17
PTTG1IP	2.28534e-22	0.251802	0.542	0.271	8.36456e-18
FLT1	1.69832e-26	0.251754	0.388	0.111	6.21602e-22
SAT1	3.73344e-21	0.250822	0.744	0.47	1.36648e-16
ADI1	8.64654e-23	0.250477	0.55	0.252	3.16472e-18
SPARC	1.03187e-20	0.250305	0.636	0.363	3.77676e-16
NCAN	2.24123e-20	0.250295	0.695	0.429	8.20313e-16
OTUB1	9.24927e-27	-0.250227	0.594	0.718	3.38533e-22
UQCRH	4.19595e-81	-0.250469	0.969	0.985	1.53576e-76
NDUFC2	3.8077e-32	-0.250955	0.77	0.835	1.39366e-27
NSF	4.48401e-53	-0.250975	0.929	0.957	1.64119e-48
PI4KA	1.10799e-41	-0.25111	0.855	0.915	4.05535e-37
GABRD	5.64339e-28	-0.251462	0.672	0.759	2.06554e-23
SYT4	1.96403e-29	-0.251728	0.727	0.799	7.18853e-25
THOC7	1.56915e-21	-0.251822	0.316	0.489	5.74324e-17
VSNL1	2.13527e-117	-0.252888	0.992	1	7.81529e-113
NRSN1	7.86195e-20	-0.253527	0.358	0.506	2.87755e-15
ELMOD1	6.56884e-23	-0.253626	0.487	0.628	2.40426e-18
NDUFA12	7.95009e-29	-0.254018	0.649	0.756	2.90981e-24
CRLF1	2.70514e-23	-0.254952	0.231	0.419	9.90109e-19
ATP5MD	9.87344e-84	-0.256196	0.972	0.987	3.61378e-79
OSBPL1A	2.14593e-24	-0.256397	0.455	0.615	7.8543e-20
ATOX1	2.65249e-24	-0.256577	0.548	0.667	9.70837e-20
S100B	3.35364e-37	-0.256593	0.821	0.889	1.22747e-32
NDUFV1	4.47132e-29	-0.256606	0.7	0.793	1.63655e-24
RNASEK	3.27332e-58	-0.2567	0.919	0.964	1.19807e-53
ATP5F1A	1.16392e-64	-0.256716	0.931	0.968	4.26006e-60
AP1S1	6.52622e-24	-0.257249	0.547	0.665	2.38866e-19
VAMP2	4.66084e-66	-0.258052	0.947	0.976	1.70591e-61
GABARAPL1	2.62982e-39	-0.258098	0.794	0.878	9.62542e-35
PGM2L1	4.17807e-23	-0.258114	0.514	0.641	1.52922e-18
STX1A	1.36684e-25	-0.259118	0.6	0.72	5.00277e-21
SLC39A10	3.60036e-26	-0.260613	0.58	0.705	1.31777e-21
NDUFA4	1.24001e-164	-0.261769	0.998	1	4.53855e-160
SPCS1	1.47002e-27	-0.261932	0.546	0.705	5.38043e-23
SNU13	1.63892e-38	-0.261975	0.772	0.868	5.99863e-34
TMEM160	3.37469e-41	-0.262233	0.833	0.893	1.23517e-36
SYN2	9.25102e-49	-0.263503	0.886	0.947	3.38597e-44
INA	3.28479e-37	-0.264598	0.799	0.891	1.20227e-32
G3BP2	9.66954e-33	-0.266101	0.733	0.825	3.53915e-28
CGREF1	3.14066e-29	-0.267335	0.159	0.368	1.14951e-24
NDUFA8	1.69292e-29	-0.26802	0.615	0.748	6.19625e-25
TXN	1.02917e-35	-0.268072	0.739	0.823	3.76685e-31
SERPINI1	2.07732e-55	-0.268411	0.905	0.957	7.6032e-51
FGF12	1.94065e-25	-0.268572	0.536	0.665	7.10296e-21
TPRG1L	1.27407e-25	-0.268597	0.582	0.694	4.66321e-21
UBE2S	8.24751e-26	-0.268686	0.245	0.444	3.01867e-21
YWHAZ	6.4335e-88	-0.268828	0.968	0.983	2.35472e-83
SOD1	1.61776e-81	-0.269006	0.965	0.987	5.92116e-77
CLEC2L	1.3681e-26	-0.269772	0.195	0.393	5.00739e-22
UBL5	4.69262e-53	-0.270255	0.904	0.968	1.71754e-48
OXCT1	1.57771e-23	-0.270683	0.42	0.577	5.77457e-19
REX1BD	3.34187e-27	-0.271868	0.516	0.665	1.22316e-22
MAL2	1.61193e-24	-0.272051	0.396	0.573	5.89983e-20
KCNF1	5.97908e-26	-0.272435	0.217	0.421	2.1884e-21
PINK1	1.29545e-57	-0.272461	0.904	0.951	4.74147e-53
SEC61G	2.25276e-26	-0.272583	0.507	0.656	8.24531e-22
MLLT11	5.81957e-44	-0.272918	0.833	0.917	2.13002e-39
SNRPN	5.46171e-92	-0.273478	0.969	0.989	1.99904e-87
ATP5ME	4.98561e-92	-0.273835	0.973	0.994	1.82478e-87
MZT2B	1.55875e-69	-0.274374	0.937	0.972	5.70519e-65
RAB3C	2.16645e-28	-0.274447	0.575	0.72	7.92942e-24
ATP6V1D	1.88133e-27	-0.274508	0.561	0.677	6.88586e-23
SH3GL2	4.35915e-33	-0.275072	0.719	0.827	1.59549e-28
MPC2	4.18447e-32	-0.275325	0.607	0.729	1.53156e-27
UGP2	1.76698e-32	-0.275831	0.683	0.803	6.46731e-28
MYCBP2	8.85533e-25	-0.276004	0.484	0.632	3.24114e-20
ELOB	5.00656e-83	-0.27654	0.955	0.974	1.83245e-78
ATP6V0E2	1.5739e-35	-0.277411	0.719	0.835	5.76062e-31
AKT3	9.07715e-29	-0.277601	0.495	0.665	3.32233e-24
PRDX5	1.52566e-56	-0.277808	0.885	0.953	5.58405e-52
ENO2	4.50567e-103	-0.278154	0.978	0.998	1.64912e-98
C12orf57	1.22104e-37	-0.278478	0.752	0.84	4.46914e-33
ATP5MF	4.05661e-55	-0.278713	0.886	0.949	1.48476e-50
DCTN3	7.72561e-29	-0.280012	0.494	0.658	2.82765e-24
NDUFB11	6.24593e-35	-0.2804	0.654	0.795	2.28607e-30
SLC22A17	1.50408e-76	-0.280535	0.942	0.983	5.50507e-72
MOAP1	9.2016e-41	-0.281954	0.763	0.846	3.36788e-36
RTN1	1.39877e-115	-0.282296	0.982	1	5.11966e-111
CLTC	1.22307e-57	-0.283431	0.879	0.938	4.47657e-53
PAX8-AS1	7.15649e-64	-0.283919	0.036	0.288	2.61935e-59
MICOS13	4.64246e-36	-0.283976	0.701	0.821	1.69919e-31
PSMD8	8.13128e-30	-0.285727	0.519	0.673	2.97613e-25
SCG3	1.07463e-38	-0.286894	0.717	0.835	3.93326e-34
DYNLL1	9.83152e-115	-0.287679	0.983	1	3.59844e-110
JPT1	2.07003e-28	-0.288522	0.414	0.594	7.57651e-24
TUBB	6.32705e-63	-0.28948	0.895	0.951	2.31576e-58
COX6C	2.68057e-131	-0.289841	0.989	0.998	9.81116e-127
BSCL2	2.67231e-63	-0.290678	0.896	0.951	9.78093e-59
DCTN2	2.27963e-31	-0.290925	0.546	0.699	8.34368e-27
SEZ6L2	3.54987e-41	-0.291084	0.754	0.861	1.29929e-36
NAPB	2.96264e-66	-0.291106	0.914	0.968	1.08436e-61
SEPTIN5	7.65528e-32	-0.292647	0.157	0.374	2.80191e-27
TUBA1A	3.13284e-81	-0.293677	0.941	0.981	1.14665e-76
ATP2A2	2.96702e-56	-0.295452	0.83	0.934	1.08596e-51
GSTO1	2.99407e-31	-0.296586	0.5	0.682	1.09586e-26
NAA38	1.07612e-58	-0.296689	0.877	0.934	3.9387e-54
COX6B1	9.92393e-71	-0.297178	0.911	0.957	3.63226e-66
ATP5PF	3.75385e-56	-0.297765	0.874	0.94	1.37395e-51
EIF1B	4.8852e-35	-0.298395	0.595	0.761	1.78803e-30
ATP6AP1	4.44698e-40	-0.29985	0.712	0.835	1.62764e-35
PAFAH1B1	9.3161e-45	-0.302808	0.742	0.861	3.40979e-40
DSTN	6.18136e-68	-0.302907	0.901	0.949	2.26244e-63
ATP6V1E1	1.09473e-67	-0.303013	0.886	0.957	4.00681e-63
TRAPPC2L	8.79734e-29	-0.303249	0.345	0.541	3.21992e-24
MRPL21	1.03294e-30	-0.303821	0.282	0.496	3.78067e-26
UROS	1.38828e-32	-0.304006	0.514	0.682	5.08126e-28
AP2M1	5.49317e-90	-0.304352	0.947	0.974	2.01055e-85
ATP5MG	5.57535e-62	-0.304861	0.879	0.949	2.04063e-57
COX14	1.44964e-35	-0.305804	0.516	0.712	5.30583e-31
TTC9B	1.23532e-40	-0.312639	0.681	0.808	4.52139e-36
CALY	3.31134e-58	-0.313498	0.826	0.925	1.21198e-53
TUBA4A	5.2426e-50	-0.313788	0.766	0.857	1.91884e-45
NDUFB2	2.89011e-79	-0.314319	0.902	0.981	1.05781e-74
ALDOA	3.59549e-40	-0.315163	0.196	0.453	1.31599e-35
PCP4	1.64063e-35	-0.315524	0.217	0.459	6.00486e-31
HMGCS1	1.42632e-32	-0.316554	0.444	0.62	5.22048e-28
ENC1	5.73758e-106	-0.316938	0.984	0.998	2.10001e-101
FDX2	5.9835e-34	-0.317206	0.332	0.558	2.19002e-29
UQCRQ	7.18864e-94	-0.322785	0.937	0.972	2.63111e-89
ATP1B1	1.62317e-138	-0.322819	0.98	0.998	5.94095e-134
ATP5PO	1.26287e-66	-0.324729	0.853	0.927	4.62225e-62
LANCL1	2.71788e-39	-0.325481	0.545	0.733	9.9477e-35
ACTG1	2.34817e-123	-0.327786	0.969	0.989	8.59454e-119
SNORC	4.69914e-42	-0.329055	0.194	0.462	1.71993e-37
STMN2	3.88777e-92	-0.329751	0.937	0.979	1.42296e-87
VAMP1	3.33437e-34	-0.329861	0.304	0.534	1.22041e-29
EIF3L	3.94921e-37	-0.329927	0.268	0.511	1.44545e-32
GAD1	2.59128e-28	-0.330195	0.335	0.528	9.48435e-24
NEDD8	1.90642e-63	-0.330879	0.827	0.925	6.9777e-59
COX7A2	2.2195e-90	-0.332594	0.93	0.987	8.1236e-86
SLIRP	8.15366e-56	-0.332657	0.761	0.87	2.98432e-51
SURF1	1.82501e-37	-0.333121	0.27	0.517	6.67971e-33
NDUFA11	3.92657e-56	-0.335801	0.766	0.863	1.43716e-51
ARPC5L	1.25901e-39	-0.336417	0.469	0.671	4.60809e-35
DYNC1I1	4.6473e-38	-0.340424	0.497	0.677	1.70096e-33
ATP5PD	6.72155e-52	-0.341287	0.707	0.823	2.46016e-47
OXR1	8.6229e-46	-0.341332	0.585	0.771	3.15607e-41
PLCG2	2.47849e-35	-0.341727	0.288	0.526	9.07153e-31
CTXN1	3.72897e-57	-0.341908	0.77	0.895	1.36484e-52
NDUFS5	7.49445e-106	-0.342064	0.938	0.983	2.74304e-101
GRINA	2.19779e-59	-0.344568	0.761	0.88	8.04413e-55
NAP1L5	1.00033e-41	-0.347707	0.49	0.688	3.66132e-37
ANXA6	9.1555e-53	-0.350466	0.683	0.821	3.35101e-48
PET100	1.33794e-49	-0.3527	0.634	0.806	4.89701e-45
GOT1	1.22443e-61	-0.357638	0.749	0.876	4.48152e-57
SVOP	1.41239e-44	-0.361249	0.22	0.489	5.16948e-40
NEFL	1.21125e-141	-0.361262	0.974	0.998	4.4333e-137
MGST3	1.94052e-79	-0.363681	0.851	0.953	7.1025e-75
TUBB3	2.35825e-58	-0.364436	0.73	0.85	8.63143e-54
NSG1	3.08023e-47	-0.364444	0.463	0.694	1.12739e-42
NEFH	2.96991e-44	-0.366889	0.512	0.726	1.08702e-39
ATP5MC1	2.80892e-50	-0.36921	0.604	0.769	1.02809e-45
PFN2	9.34353e-80	-0.370209	0.836	0.938	3.41982e-75
NDUFB1	3.69538e-91	-0.374789	0.872	0.955	1.35255e-86
STMN1	1.87273e-168	-0.375755	0.982	0.998	6.85438e-164
CCK	7.71169e-157	-0.376815	0.978	0.996	2.82256e-152
CIRBP	7.36495e-63	-0.377316	0.707	0.878	2.69565e-58
ATP5MPL	1.4705e-113	-0.379951	0.923	0.985	5.38218e-109
GNG3	2.05827e-77	-0.38078	0.794	0.925	7.53346e-73
CHCHD2	7.39125e-97	-0.383631	0.867	0.949	2.70527e-92
NDUFAB1	9.96319e-59	-0.386341	0.61	0.814	3.64663e-54
HINT1	1.76169e-138	-0.39169	0.95	0.983	6.44796e-134
TCEAL2	5.90406e-65	-0.395395	0.651	0.838	2.16095e-60
NME1	1.88497e-52	-0.396582	0.462	0.714	6.89917e-48
PCMT1	4.12625e-67	-0.396629	0.697	0.863	1.51025e-62
ATP6V1G2	5.8544e-58	-0.398095	0.609	0.797	2.14277e-53
PCSK1N	1.22619e-147	-0.400744	0.956	0.985	4.48799e-143
ITGB1BP1	6.0101e-51	-0.400816	0.41	0.665	2.19976e-46
NEFM	3.29612e-90	-0.401003	0.854	0.955	1.20641e-85
COX5A	1.32829e-80	-0.406582	0.749	0.906	4.86169e-76
HSPA8	9.80039e-122	-0.408268	0.926	0.994	3.58704e-117
TMEM130	1.90382e-81	-0.414256	0.767	0.906	6.96816e-77
BEX2	2.92766e-84	-0.417099	0.777	0.923	1.07155e-79
SLC30A3	2.06974e-60	-0.419464	0.269	0.596	7.57546e-56
LINC00632	2.52598e-69	-0.419662	0.852	0.955	9.24534e-65
PAK1	3.40684e-69	-0.420894	0.63	0.842	1.24694e-64
FXYD6	3.83483e-103	-0.423042	0.865	0.964	1.40359e-98
ACOT7	1.90116e-63	-0.424585	0.546	0.788	6.95842e-59
RGS4	8.90453e-83	-0.42622	0.759	0.9	3.25915e-78
VGF	2.52176e-58	-0.429425	0.269	0.59	9.22989e-54
NSG2	4.5055e-78	-0.440935	0.68	0.868	1.64906e-73
NGEF	3.53759e-63	-0.442451	0.512	0.759	1.29479e-58
SCG5	3.81445e-88	-0.445209	0.757	0.904	1.39613e-83
ARF5	5.99825e-64	-0.451591	0.215	0.543	2.19542e-59
BEX3	2.20759e-163	-0.456281	0.943	0.996	8.07998e-159
ATP1A1	1.27995e-128	-0.468329	0.884	0.97	4.68474e-124
COX7A1	1.20832e-94	-0.487659	0.68	0.904	4.42257e-90
GAP43	4.97752e-151	-0.501701	0.893	0.976	1.82182e-146
S100A1	2.68253e-89	-0.505047	0.514	0.835	9.81834e-85
LGALS1	2.43221e-108	-0.527548	0.698	0.925	8.90214e-104
TUBB2A	5.04403e-174	-0.565367	0.877	0.983	1.84617e-169
MDH1	8.41704e-176	-0.576065	0.867	0.989	3.08072e-171
BEX5	5.43729e-97	-0.576875	0.427	0.784	1.9901e-92
ATP5IF1	3.65988e-161	-0.601188	0.792	0.962	1.33955e-156
BEX1	6.66584e-176	-0.609561	0.833	0.983	2.43976e-171
CRYM	4.63038e-119	-0.635762	0.387	0.812	1.69477e-114
MTRNR2L8	1.61347e-236	-0.670889	0.992	1	5.90548e-232
CHGB	1.46758e-143	-0.683458	0.168	0.699	5.37148e-139

## Sheet: Layer4
Supplementary Data 4-5. DEGS between samples ST01106 and ST01105 in layer 4. p-values were calculated based on a two-sided Wilcoxon Rank-Sum test and adjusted using Bonferroni correction.
	p_val	avg_log2FC	pct.1	pct.2	p_val_adj
MT1X	4.6359e-109	0.940423	0.979	0.366	1.69679e-104
MT1G	1.67061e-110	0.898821	0.983	0.448	6.11461e-106
CHI3L1	3.41712e-97	0.869587	0.916	0.163	1.2507e-92
SPP1	1.74901e-100	0.803526	0.993	0.556	6.40154e-96
MT1M	2.25081e-96	0.777025	0.99	0.471	8.23817e-92
MT2A	6.83825e-133	0.761094	0.998	0.928	2.50287e-128
ELK1	2.69428e-76	0.703264	0.865	0.203	9.86132e-72
MT1F	1.51063e-66	0.642248	0.909	0.307	5.52906e-62
CD74	1.83479e-58	0.609715	0.914	0.425	6.71552e-54
C1QB	1.65889e-58	0.60591	0.769	0.157	6.0717e-54
MT1E	4.13819e-115	0.605761	0.998	0.882	1.51462e-110
ATN1	1.54308e-63	0.600921	0.922	0.392	5.64784e-59
IFITM3	2.37035e-57	0.592621	0.878	0.343	8.67572e-53
MID1IP1	5.98059e-56	0.563293	0.884	0.369	2.18895e-51
SLC38A2	1.86241e-59	0.550656	0.939	0.493	6.81659e-55
SELENOP	4.36812e-52	0.54136	0.906	0.438	1.59878e-47
CSRP1	1.10073e-87	0.537738	0.998	0.817	4.0288e-83
RGCC	3.90803e-54	0.536841	0.909	0.438	1.43038e-49
SUN2	4.12397e-55	0.519561	0.955	0.556	1.50941e-50
ADIRF	1.42218e-53	0.510842	0.955	0.572	5.20533e-49
APOD	5.4896e-65	0.506914	0.992	0.761	2.00925e-60
ITPKB	3.59267e-48	0.501868	0.804	0.265	1.31495e-43
LAMP2	2.40513e-44	0.490665	0.908	0.484	8.80302e-40
TPD52L1	5.41527e-47	0.490496	0.82	0.281	1.98204e-42
LZTS3	8.84093e-46	0.487447	0.899	0.448	3.23587e-41
GSN	9.85895e-41	0.480446	0.889	0.448	3.60848e-36
NFKBIA	2.12579e-43	0.479581	0.696	0.196	7.7806e-39
GJA1	3.88213e-55	0.478495	0.977	0.729	1.4209e-50
DBI	1.13922e-78	0.465963	0.995	0.85	4.16968e-74
IGFBP7	3.06901e-39	0.458766	0.891	0.493	1.12329e-34
CDK2AP1	1.2917e-41	0.457436	0.939	0.513	4.72774e-37
C1QA	1.35552e-42	0.454193	0.614	0.101	4.96135e-38
HSPA2	1.17109e-37	0.453832	0.83	0.395	4.28632e-33
NEAT1	2.16952e-38	0.452904	0.782	0.284	7.94068e-34
ATP1B2	6.80877e-39	0.452004	0.946	0.559	2.49208e-34
KCNJ10	5.13505e-38	0.450904	0.832	0.34	1.87948e-33
HLA-DRB1	6.27429e-44	0.449577	0.54	0.052	2.29645e-39
HSPB1	1.43968e-42	0.44837	0.947	0.585	5.26938e-38
KIAA0930	6.21164e-47	0.443803	0.954	0.621	2.27352e-42
S100A6	1.16497e-55	0.443219	0.988	0.748	4.26389e-51
GPRC5B	9.22295e-50	0.443106	0.98	0.703	3.37569e-45
GLUL	1.27601e-122	0.437313	0.998	0.993	4.67034e-118
DDIT4	1.46062e-40	0.435313	0.644	0.147	5.34603e-36
HSPB8	1.01303e-38	0.434104	0.683	0.19	3.70778e-34
SRGN	1.44233e-41	0.433848	0.559	0.072	5.27906e-37
TMBIM6	5.98984e-53	0.433217	0.988	0.725	2.19234e-48
CEBPD	4.24244e-37	0.43316	0.688	0.216	1.55277e-32
MT-ND6	5.6705e-40	0.426772	0.962	0.608	2.07546e-35
EPHX1	3.19474e-35	0.426483	0.734	0.265	1.16931e-30
ZBTB16	1.52115e-34	0.424572	0.804	0.343	5.56756e-30
RORB	7.6786e-34	0.422914	0.817	0.435	2.81045e-29
C3	4.99209e-34	0.420881	0.67	0.196	1.82715e-29
CAMTA1	1.4908e-40	0.420319	0.964	0.647	5.4565e-36
PPP1R16B	3.31005e-33	0.416243	0.82	0.379	1.21151e-28
CLDND1	2.29657e-42	0.416035	0.949	0.667	8.40569e-38
ANLN	1.2916e-34	0.415634	0.653	0.193	4.72739e-30
METTL7A	8.91638e-32	0.409972	0.883	0.487	3.26349e-27
ZBTB7A	4.00001e-33	0.40789	0.871	0.458	1.46404e-28
SASH1	9.38498e-34	0.407292	0.749	0.284	3.435e-29
NDRG1	2.10488e-35	0.404741	0.914	0.575	7.70405e-31
EFHD1	2.81369e-30	0.400581	0.79	0.359	1.02984e-25
PCBP2	9.79963e-49	0.4003	0.974	0.761	3.58676e-44
CHD5	1.58905e-33	0.393612	0.922	0.585	5.81607e-29
ERBIN	2.33975e-31	0.392089	0.797	0.333	8.56374e-27
C1QC	6.42746e-34	0.390681	0.47	0.059	2.35252e-29
FAM107A	6.81997e-92	0.38989	0.998	0.961	2.49618e-87
RASD1	9.53133e-36	0.387324	0.929	0.618	3.48856e-31
EZR	3.91984e-29	0.385978	0.842	0.399	1.4347e-24
QDPR	7.43961e-72	0.38505	0.997	0.908	2.72297e-67
TBR1	2.76845e-30	0.384648	0.886	0.556	1.01328e-25
SGK1	5.27053e-32	0.384047	0.606	0.167	1.92907e-27
HLA-DRA	2.43874e-32	0.383723	0.616	0.16	8.92603e-28
SLC1A3	2.67282e-52	0.383412	0.993	0.856	9.7828e-48
CLIP2	4.49527e-30	0.382803	0.899	0.516	1.64531e-25
ZDHHC11	3.17142e-42	0.379141	0.488	0.023	1.16077e-37
CA2	3.29308e-29	0.378521	0.729	0.297	1.2053e-24
CNN3	2.80175e-28	0.377504	0.851	0.474	1.02547e-23
SRRM2	2.58247e-29	0.376459	0.88	0.5	9.45211e-25
CDK18	1.04764e-28	0.371418	0.719	0.301	3.83445e-24
PSAT1	6.07303e-26	0.370422	0.82	0.402	2.22279e-21
COL6A1	1.96534e-28	0.369689	0.691	0.271	7.19334e-24
SHANK3	1.84668e-30	0.368406	0.657	0.225	6.75904e-26
NFIC	9.66583e-28	0.368254	0.782	0.353	3.53779e-23
VIM	4.47831e-27	0.367382	0.917	0.618	1.63911e-22
CD14	5.67654e-38	0.36711	0.505	0.056	2.07767e-33
RERE	1.08676e-28	0.366088	0.886	0.562	3.97764e-24
DTNA	6.82184e-28	0.365193	0.917	0.556	2.49686e-23
CRYAB	2.2832e-59	0.363882	0.995	0.895	8.35673e-55
EPB41L1	1.53009e-30	0.361939	0.913	0.621	5.6003e-26
OGFRL1	3.87763e-26	0.360567	0.84	0.438	1.41925e-21
ZFP36L1	2.12398e-28	0.358742	0.629	0.209	7.77398e-24
SNHG25	1.34984e-27	0.358422	0.705	0.281	4.94055e-23
HLA-E	5.51553e-26	0.357933	0.7	0.291	2.01874e-21
LIN7C	1.85332e-26	0.354977	0.7	0.284	6.78335e-22
B4GALNT4	4.33319e-25	0.353809	0.802	0.431	1.58599e-20
SLC39A12	6.50774e-30	0.353219	0.525	0.118	2.3819e-25
C5orf63	3.28657e-32	0.352476	0.479	0.069	1.20292e-27
PIP4K2B	9.46213e-29	0.350766	0.934	0.644	3.46323e-24
LRP4	2.8495e-28	0.350264	0.609	0.19	1.04295e-23
HAPLN2	2.95674e-26	0.350234	0.637	0.235	1.0822e-21
STOM	6.16291e-27	0.34967	0.678	0.248	2.25569e-22
RNF146	1.34711e-25	0.349619	0.667	0.255	4.93056e-21
DLG4	7.38724e-27	0.349616	0.734	0.32	2.7038e-22
CAPN2	1.69974e-24	0.349153	0.693	0.301	6.22122e-20
CLDN5	7.75319e-22	0.347511	0.724	0.353	2.83774e-17
SLC5A3	6.1875e-30	0.342322	0.579	0.154	2.26469e-25
NKX6-2	3.51059e-24	0.34181	0.69	0.288	1.28491e-19
NR1D1	3.63312e-26	0.340139	0.609	0.206	1.32976e-21
TSC22D3	1.78066e-23	0.338464	0.884	0.52	6.51741e-19
IFITM2	1.92217e-29	0.334613	0.503	0.095	7.03533e-25
SLCO4A1	1.35191e-31	0.333731	0.427	0.042	4.94814e-27
PRELP	3.36295e-28	0.333667	0.528	0.124	1.23087e-23
JUND	3.42061e-44	0.333355	0.985	0.84	1.25198e-39
NACC2	4.99146e-24	0.332762	0.698	0.288	1.82693e-19
PREX1	9.65217e-23	0.332624	0.771	0.395	3.53279e-18
KIF5B	5.23882e-23	0.332555	0.843	0.461	1.91746e-18
NLRP1	7.34202e-27	0.332424	0.566	0.167	2.68725e-22
PDE4DIP	1.69069e-26	0.331789	0.929	0.618	6.1881e-22
OLIG1	2.04811e-22	0.330293	0.909	0.601	7.49628e-18
FKBP5	2.72653e-29	0.328873	0.492	0.095	9.97937e-25
PTPRT	8.2869e-23	0.328467	0.729	0.34	3.03309e-18
MAP4K4	1.37904e-21	0.328003	0.794	0.428	5.04743e-17
CYSTM1	1.63775e-22	0.327404	0.848	0.48	5.99435e-18
PTMS	6.62464e-35	0.32654	0.974	0.784	2.42468e-30
POU3F2	3.00827e-26	0.326244	0.579	0.186	1.10106e-21
PTPRZ1	5.57783e-20	0.325715	0.847	0.5	2.04154e-15
ID4	8.64968e-23	0.325538	0.668	0.278	3.16587e-18
SLC23A2	6.63486e-23	0.325447	0.698	0.304	2.42842e-18
ITPK1	6.65849e-32	0.325196	0.965	0.732	2.43707e-27
SLC2A1	4.33662e-21	0.324846	0.701	0.33	1.58725e-16
LINC00599	1.09669e-21	0.324751	0.802	0.435	4.01401e-17
TCF4	2.18782e-23	0.324322	0.893	0.601	8.00765e-19
MXI1	4.60023e-22	0.323999	0.779	0.402	1.68373e-17
LAPTM5	1.15561e-26	0.323601	0.508	0.118	4.22965e-22
BRSK2	5.15175e-22	0.321601	0.789	0.415	1.88559e-17
AK4	3.68731e-24	0.32069	0.657	0.242	1.34959e-19
HLA-DPA1	4.45571e-28	0.319996	0.487	0.101	1.63083e-23
WNK1	1.25025e-22	0.319899	0.894	0.575	4.57605e-18
ZMYND8	8.35692e-22	0.319238	0.721	0.34	3.05872e-17
PPP1R9B	6.39824e-21	0.318746	0.807	0.454	2.34182e-16
HNRNPH1	1.22765e-20	0.318657	0.822	0.474	4.49334e-16
SLC44A1	5.54214e-21	0.318579	0.814	0.454	2.02848e-16
SRSF11	1.83896e-21	0.317974	0.85	0.484	6.73078e-17
TACC1	3.11601e-21	0.317971	0.903	0.578	1.14049e-16
TEF	1.76297e-21	0.316186	0.71	0.33	6.45266e-17
NRXN2	8.99474e-22	0.315646	0.873	0.539	3.29217e-17
FAM171B	1.7753e-20	0.315423	0.823	0.458	6.49776e-16
H1FX	1.61225e-24	0.314542	0.937	0.67	5.901e-20
ANGPTL4	1.73041e-29	0.314188	0.455	0.062	6.33346e-25
PER1	4.58054e-22	0.312143	0.584	0.222	1.67652e-17
PRKCA	2.03009e-20	0.312068	0.865	0.536	7.43034e-16
PLEKHA1	1.57888e-20	0.311928	0.776	0.461	5.77884e-16
RAP1A	1.83812e-22	0.311825	0.642	0.258	6.72769e-18
PNRC1	1.84625e-21	0.311263	0.734	0.34	6.75744e-17
QKI	9.06724e-33	0.310202	0.982	0.82	3.3187e-28
S100A11	4.91391e-27	0.309423	0.462	0.092	1.79854e-22
CNDP1	1.28474e-19	0.309273	0.726	0.363	4.70229e-15
SLC7A2	1.51862e-31	0.308036	0.432	0.039	5.55832e-27
ADGRG1	4.74499e-20	0.307233	0.83	0.526	1.73671e-15
TNFRSF25	6.70828e-24	0.30675	0.574	0.196	2.4553e-19
PON2	6.89591e-20	0.306636	0.815	0.48	2.52397e-15
POGK	1.65331e-23	0.305534	0.586	0.203	6.05126e-19
PDK4	2.69153e-26	0.304106	0.439	0.075	9.85126e-22
HIPK2	9.80258e-20	0.302606	0.87	0.539	3.58784e-15
CMIP	2.00255e-20	0.302461	0.731	0.333	7.32954e-16
PNISR	2.43879e-20	0.302235	0.752	0.392	8.92621e-16
AQP4	1.05809e-33	0.302223	0.988	0.886	3.87271e-29
CSPG5	2.6593e-19	0.301824	0.818	0.477	9.73331e-15
ATXN2L	1.3827e-23	0.301769	0.487	0.134	5.06082e-19
DTX3	2.86435e-19	0.301277	0.802	0.454	1.04838e-14
ITGB8	1.11767e-21	0.300245	0.63	0.242	4.09077e-17
MLLT6	2.24872e-21	0.300221	0.658	0.271	8.23053e-17
SERPINA3	1.65439e-27	0.300167	0.37	0.029	6.05522e-23
H2AFV	3.8116e-22	0.299602	0.917	0.66	1.39508e-17
MYRF	6.08535e-19	0.298214	0.652	0.31	2.2273e-14
RMND5A	4.02347e-20	0.295903	0.653	0.301	1.47263e-15
ORAI2	9.73925e-22	0.295234	0.617	0.239	3.56466e-17
KLHL2	1.78416e-18	0.292971	0.789	0.422	6.5302e-14
LPCAT4	3.52054e-20	0.292844	0.639	0.271	1.28855e-15
NOVA1	3.83693e-18	0.292191	0.769	0.408	1.40435e-13
YBX1	1.23851e-19	0.292123	0.701	0.32	4.53309e-15
NGB	1.49012e-22	0.291111	0.525	0.17	5.45399e-18
AMER2	2.62233e-18	0.290471	0.832	0.49	9.598e-14
ANKRD40	4.67378e-18	0.289108	0.764	0.418	1.71065e-13
PDZD4	1.90533e-20	0.288888	0.926	0.654	6.97368e-16
CADM1	7.14413e-18	0.2887	0.677	0.32	2.61482e-13
APOC1	7.03645e-20	0.288094	0.482	0.16	2.57541e-15
HEXIM1	3.17088e-19	0.287913	0.657	0.32	1.16057e-14
IP6K2	6.78063e-19	0.28734	0.756	0.376	2.48178e-14
NFIX	1.46834e-17	0.287109	0.772	0.431	5.37426e-13
ANXA5	1.54854e-22	0.286845	0.554	0.183	5.6678e-18
FLCN	1.69926e-24	0.286796	0.467	0.108	6.21945e-20
FBXO2	1.83455e-26	0.286405	0.979	0.797	6.71462e-22
GABRG1	2.56487e-19	0.28623	0.64	0.258	9.38769e-15
TMED7	2.5106e-20	0.286156	0.622	0.255	9.18904e-16
RHOQ	1.19532e-17	0.285375	0.724	0.369	4.37498e-13
G3BP1	4.43173e-22	0.284918	0.566	0.193	1.62206e-17
KCNC1	1.02779e-17	0.284825	0.814	0.493	3.7618e-13
TMEM245	4.56464e-18	0.28452	0.71	0.366	1.6707e-13
PPFIA4	3.37837e-18	0.284148	0.668	0.333	1.23652e-13
HNRNPA2B1	1.07848e-32	0.283853	0.987	0.843	3.94735e-28
TNK2	2.98664e-18	0.283658	0.818	0.467	1.09314e-13
KCND3	3.20794e-17	0.283657	0.739	0.402	1.17414e-12
PRRT2	1.36619e-17	0.283506	0.87	0.546	5.00038e-13
DPF1	6.71887e-18	0.283501	0.632	0.304	2.45917e-13
PPP1R1B	9.90702e-18	0.28244	0.823	0.516	3.62607e-13
CD47	1.79605e-16	0.281293	0.787	0.487	6.57371e-12
SORT1	3.37293e-24	0.281162	0.969	0.768	1.23452e-19
PNPLA6	1.85155e-17	0.280532	0.736	0.418	6.77687e-13
IL6ST	1.10211e-16	0.280461	0.843	0.533	4.03382e-12
CAMSAP2	8.02571e-20	0.280443	0.878	0.595	2.93749e-15
CHGA	5.05432e-30	0.280114	0.982	0.859	1.84993e-25
TRIM8	9.06033e-19	0.279861	0.682	0.314	3.31617e-14
TUBB4A	4.01587e-36	0.27984	0.988	0.873	1.46985e-31
TSPO	7.87585e-22	0.279296	0.521	0.154	2.88264e-17
PABPN1	3.60923e-18	0.278792	0.752	0.392	1.32101e-13
RNF130	1.61243e-16	0.278692	0.781	0.448	5.90167e-12
USF2	3.74128e-17	0.278559	0.87	0.582	1.36935e-12
FOXO3	1.37138e-16	0.278441	0.756	0.422	5.01939e-12
VSIR	1.02018e-22	0.277964	0.474	0.121	3.73396e-18
GTF3C1	8.8089e-17	0.277883	0.68	0.353	3.22414e-12
PFN1	9.5239e-18	0.277799	0.896	0.624	3.48584e-13
ZC3H7B	1.33707e-18	0.277247	0.649	0.291	4.8938e-14
APLN	7.16976e-26	0.276005	0.404	0.056	2.6242e-21
PLEC	4.19271e-16	0.275352	0.845	0.529	1.53457e-11
ZNF358	6.29572e-17	0.274824	0.868	0.565	2.3043e-12
TSC22D4	6.51928e-24	0.274346	0.975	0.801	2.38612e-19
ARHGEF17	1.10876e-16	0.274336	0.719	0.376	4.05816e-12
ZCCHC24	8.44435e-17	0.274289	0.698	0.363	3.09072e-12
ADAR	6.71227e-16	0.274234	0.884	0.559	2.45676e-11
EEF1A2	1.90254e-30	0.273389	0.987	0.853	6.96348e-26
SOX8	1.49332e-16	0.273204	0.637	0.304	5.4657e-12
WDR6	2.18489e-19	0.273169	0.586	0.235	7.99691e-15
SUN1	3.6522e-17	0.273044	0.614	0.284	1.33674e-12
CRKL	1.72318e-16	0.272693	0.667	0.333	6.30701e-12
SEPTIN8	2.93541e-16	0.272593	0.926	0.644	1.07439e-11
DAB2IP	2.04046e-17	0.270951	0.606	0.284	7.46828e-13
OGT	1.05663e-16	0.270867	0.809	0.487	3.86737e-12
SNPH	4.45899e-17	0.270508	0.832	0.516	1.63203e-12
COL5A3	8.9065e-19	0.269864	0.594	0.232	3.25987e-14
CEBPB	4.08205e-18	0.269748	0.586	0.229	1.49407e-13
NCAN	2.58275e-14	0.269245	0.738	0.428	9.45313e-10
WDR82	2.32599e-15	0.268918	0.863	0.546	8.51335e-11
IRS2	1.72009e-15	0.268794	0.802	0.51	6.29572e-11
FLT1	2.3731e-21	0.267018	0.394	0.082	8.68579e-17
POLR2A	3.09479e-15	0.266917	0.728	0.389	1.13272e-10
CXXC5	5.39408e-16	0.266795	0.87	0.592	1.97429e-11
NCOR1	9.24084e-16	0.266748	0.695	0.333	3.38224e-11
PSD	1.01389e-20	0.266647	0.954	0.752	3.71093e-16
PDPK1	6.68336e-15	0.266549	0.757	0.448	2.44618e-10
SLITRK4	1.67453e-16	0.266543	0.634	0.304	6.12896e-12
LENG8	3.09477e-20	0.265827	0.525	0.18	1.13272e-15
EDIL3	1.49534e-18	0.265722	0.917	0.693	5.47309e-14
TNRC6B	5.6877e-18	0.265619	0.64	0.278	2.08175e-13
TMBIM1	9.85232e-20	0.265558	0.498	0.157	3.60605e-15
BHLHE41	4.15781e-18	0.265537	0.64	0.278	1.5218e-13
TMEM240	2.59604e-18	0.265335	0.515	0.186	9.50177e-14
CCN2	9.34747e-22	0.264543	0.37	0.059	3.42127e-17
HNRNPH3	1.33536e-15	0.264314	0.802	0.49	4.88756e-11
CACNA1A	2.96246e-15	0.263195	0.741	0.441	1.08429e-10
SERPINB6	2.26457e-20	0.263044	0.533	0.19	8.28854e-16
CPEB4	4.97846e-16	0.262559	0.721	0.382	1.82217e-11
USP22	2.96372e-19	0.262471	0.957	0.748	1.08475e-14
FGD5-AS1	4.13762e-15	0.262079	0.823	0.533	1.51441e-10
ALOX5AP	5.25984e-25	0.262041	0.314	0.013	1.92515e-20
SYNPO	2.32292e-15	0.261831	0.838	0.539	8.50213e-11
H1F0	1.11089e-14	0.261347	0.708	0.376	4.06597e-10
EMX2	7.08353e-21	0.261151	0.459	0.121	2.59264e-16
ZBTB44	2.4388e-17	0.260955	0.609	0.268	8.92627e-13
ZYX	5.00851e-17	0.260805	0.62	0.294	1.83316e-12
SOX9	6.48574e-17	0.260288	0.538	0.203	2.37385e-12
DDX5	7.28921e-26	0.260109	0.983	0.837	2.66793e-21
LINC01106	5.04431e-20	0.259818	0.408	0.108	1.84627e-15
HIPK1	1.50941e-17	0.259645	0.627	0.294	5.52459e-13
TSHZ2	1.7838e-21	0.25921	0.408	0.085	6.52887e-17
LRRC4B	1.86422e-14	0.259039	0.756	0.431	6.82324e-10
TTYH2	8.68368e-16	0.25899	0.632	0.32	3.17831e-11
TXNIP	5.77782e-17	0.258871	0.561	0.225	2.11474e-12
TNPO2	1.37343e-14	0.258712	0.804	0.493	5.0269e-10
DDR1	3.24619e-14	0.258655	0.733	0.408	1.18814e-09
IPCEF1	8.84479e-15	0.258236	0.739	0.435	3.23728e-10
FMNL2	1.02589e-14	0.258116	0.8	0.507	3.75486e-10
RAB11B	4.3992e-15	0.257861	0.777	0.458	1.61015e-10
HS6ST1	3.59178e-15	0.25772	0.777	0.471	1.31463e-10
IP6K1	5.77692e-15	0.257659	0.777	0.467	2.11441e-10
MAN2A2	4.3748e-15	0.257325	0.715	0.379	1.60122e-10
NEO1	4.86231e-17	0.257316	0.568	0.245	1.77965e-12
HACD2	1.66962e-19	0.257261	0.52	0.18	6.11097e-15
HLA-C	1.33456e-13	0.256862	0.833	0.546	4.88464e-09
DUSP8	3.18359e-15	0.256559	0.696	0.369	1.16523e-10
NPTX1	4.36516e-29	0.25589	0.983	0.876	1.59769e-24
NQO1	9.6833e-20	0.255772	0.408	0.101	3.54418e-15
C5orf24	1.17543e-15	0.255705	0.619	0.297	4.3022e-11
KCTD12	1.28915e-17	0.254591	0.543	0.206	4.7184e-13
CREBBP	5.95199e-17	0.253999	0.566	0.235	2.17849e-12
ARRDC2	9.58545e-21	0.253743	0.479	0.131	3.50837e-16
EMP3	4.27313e-21	0.25348	0.399	0.088	1.56401e-16
PTMA	6.0809e-51	0.25289	0.998	0.964	2.22567e-46
CLASP1	5.74419e-15	0.252354	0.677	0.35	2.10243e-10
PLPP3	6.7906e-13	0.25227	0.769	0.477	2.48543e-08
MAF 1.00	5.87093e-15	0.252224	0.688	0.356	2.14882e-10
CPLX2	4.3391e-28	0.25176	0.992	0.869	1.58815e-23
BAZ1B	2.28254e-17	0.251553	0.502	0.183	8.35431e-13
REPIN1	1.22118e-16	0.25119	0.614	0.281	4.46963e-12
GNG7	2.28836e-15	0.250511	0.695	0.35	8.37564e-11
CIZ1	6.87216e-16	0.250044	0.596	0.278	2.51528e-11
NDUFS6	7.88938e-19	-0.251726	0.762	0.784	2.88759e-14
NDUFV1	1.99885e-20	-0.252104	0.785	0.817	7.31599e-16
LYRM9	2.36414e-12	-0.252926	0.254	0.428	8.653e-08
TPRG1L	5.4716e-17	-0.256715	0.693	0.739	2.00266e-12
FGFR3	3.34646e-12	-0.256852	0.498	0.605	1.22484e-07
KCNF1	2.89465e-12	-0.257935	0.315	0.474	1.05947e-07
PGM2L1	4.55748e-16	-0.258789	0.658	0.739	1.66808e-11
TUBA1A	1.54447e-50	-0.259642	0.977	0.974	5.65293e-46
CCDC184	1.35476e-16	-0.260757	0.196	0.412	4.95855e-12
AP1S1	3.17339e-15	-0.261594	0.574	0.663	1.16149e-10
CHCHD10	7.33295e-41	-0.261932	0.955	0.961	2.68393e-36
NSG2	5.9768e-23	-0.263003	0.79	0.837	2.18757e-18
AP2M1	4.36982e-50	-0.26351	0.98	0.987	1.5994e-45
STMN2	5.60577e-46	-0.264812	0.972	0.987	2.05177e-41
MICOS10	2.34672e-30	-0.264852	0.914	0.925	8.58922e-26
COPS7A	1.07243e-14	-0.265194	0.429	0.582	3.92519e-10
ISG15	3.62999e-12	-0.266839	0.338	0.484	1.32861e-07
COX7B	7.50882e-37	-0.266895	0.942	0.954	2.7483e-32
TCEAL2	4.55571e-21	-0.267713	0.774	0.82	1.66743e-16
MICOS13	3.94306e-22	-0.268004	0.771	0.824	1.4432e-17
CGREF1	8.61015e-15	-0.268146	0.218	0.418	3.1514e-10
UQCR11	3.74618e-53	-0.26853	0.987	0.984	1.37114e-48
NSG1	1.5806e-13	-0.269243	0.587	0.641	5.78517e-09
CIRBP	1.44691e-22	-0.269266	0.804	0.846	5.29583e-18
DCTN2	2.43475e-17	-0.269915	0.647	0.725	8.91145e-13
SCG3	8.35898e-26	-0.271062	0.815	0.879	3.05947e-21
UBE2S	1.77458e-14	-0.271475	0.335	0.5	6.49513e-10
CLEC2L	3.44922e-13	-0.271893	0.299	0.467	1.26245e-08
CACNG3	2.16998e-14	-0.272307	0.365	0.533	7.94234e-10
ATP5ME	4.34781e-68	-0.273402	0.988	0.997	1.59134e-63
DSTN	6.75682e-40	-0.274385	0.942	0.961	2.47306e-35
CAMLG	4.22441e-19	-0.274709	0.632	0.716	1.54618e-14
GOT1	2.1387e-27	-0.276184	0.85	0.856	7.82787e-23
NDUFA12	1.01445e-20	-0.276576	0.723	0.791	3.71299e-16
RNASEK	6.36085e-42	-0.276666	0.941	0.961	2.32814e-37
NDUFS4	1.10404e-13	-0.277362	0.424	0.582	4.0409e-09
PET100	1.38264e-20	-0.277786	0.706	0.794	5.06061e-16
ANXA6	2.32918e-24	-0.277918	0.795	0.817	8.52503e-20
DYNC1I1	3.13791e-18	-0.278572	0.629	0.712	1.14851e-13
ATP6V0E2	9.16489e-29	-0.278655	0.85	0.85	3.35444e-24
ETFB	2.45522e-15	-0.278906	0.553	0.66	8.98636e-11
CCDC85B	3.38176e-39	-0.279023	0.942	0.954	1.23776e-34
ATP5PO	5.02499e-36	-0.279585	0.911	0.918	1.8392e-31
HBB	4.29377e-07	-0.279747	0.488	0.585	0.0157156
SSR4	7.70494e-18	-0.281519	0.607	0.696	2.82008e-13
ATP5MD	1.28385e-62	-0.282022	0.983	0.98	4.69903e-58
PSMD8	9.44686e-20	-0.282224	0.64	0.719	3.45764e-15
ATP5MF	5.95721e-44	-0.282551	0.962	0.98	2.1804e-39
PRDX5	1.04795e-41	-0.282983	0.937	0.935	3.8356e-37
TRAPPC2L	6.01316e-14	-0.283093	0.38	0.533	2.20087e-09
GSTO1	9.37737e-20	-0.283461	0.627	0.725	3.43221e-15
SURF1	2.27337e-14	-0.283679	0.32	0.503	8.32075e-10
EIF3L	3.0908e-15	-0.283749	0.417	0.556	1.13126e-10
ATP5MC3	4.20565e-37	-0.284462	0.932	0.951	1.53931e-32
REX1BD	3.43196e-19	-0.284947	0.619	0.742	1.25613e-14
FXYD6	4.03158e-47	-0.285378	0.949	0.984	1.4756e-42
PFN2	1.14619e-40	-0.28661	0.927	0.935	4.19517e-36
COX6B1	2.05172e-46	-0.286795	0.952	0.958	7.5095e-42
CHCHD6	6.57443e-16	-0.28698	0.239	0.438	2.40631e-11
DCTN3	3.32516e-17	-0.287341	0.597	0.673	1.21704e-12
MRPL23	2.48275e-15	-0.289355	0.274	0.474	9.08711e-11
MRPL21	6.86636e-16	-0.289428	0.322	0.51	2.51316e-11
C1orf61	3.47235e-46	-0.293954	0.962	0.977	1.27091e-41
ATP5PF	2.1174e-42	-0.29408	0.932	0.948	7.74988e-38
TMEM130	7.00101e-34	-0.294375	0.881	0.902	2.56244e-29
THOC7	1.23163e-15	-0.295952	0.373	0.546	4.50788e-11
UBL5	4.71744e-46	-0.297265	0.942	0.977	1.72663e-41
ELOB	3.09185e-53	-0.298073	0.974	0.984	1.13165e-48
DNM3	3.88375e-19	-0.298816	0.526	0.667	1.42149e-14
PAX8-AS1	6.34493e-34	-0.300777	0.038	0.32	2.32231e-29
NDUFA4	3.17228e-113	-0.301057	0.997	1	1.16109e-108
FDX2	5.91714e-18	-0.302515	0.394	0.592	2.16573e-13
PLCG2	7.87074e-13	-0.302619	0.309	0.474	2.88077e-08
NEDD8	3.86941e-40	-0.303491	0.893	0.922	1.41624e-35
FABP3	2.59602e-17	-0.304134	0.406	0.582	9.50169e-13
COX14	2.94057e-21	-0.30424	0.639	0.719	1.07628e-16
ACOT7	8.06689e-24	-0.30425	0.698	0.758	2.95256e-19
MZT2B	1.91217e-50	-0.304798	0.957	0.974	6.99875e-46
DYNLL1	9.4827e-78	-0.305103	0.992	0.997	3.47076e-73
UGP2	8.80082e-31	-0.307441	0.797	0.879	3.22119e-26
GAD1	9.65081e-14	-0.310572	0.414	0.575	3.53229e-09
PAK1	3.08061e-25	-0.310726	0.754	0.824	1.12753e-20
SEPTIN5	5.70264e-17	-0.311102	0.239	0.441	2.08722e-12
C12orf57	1.04786e-30	-0.31111	0.814	0.889	3.83529e-26
ATOX1	1.89958e-20	-0.311989	0.587	0.686	6.95266e-16
COX6C	6.82849e-89	-0.312174	0.993	0.997	2.4993e-84
CTXN1	7.0413e-34	-0.312654	0.843	0.866	2.57719e-29
NAA38	1.21909e-42	-0.313906	0.911	0.958	4.46201e-38
ENC1	1.44015e-55	-0.31429	0.983	0.993	5.27109e-51
RGS4	9.77543e-42	-0.315777	0.886	0.915	3.5779e-37
ATP5MC1	9.472e-28	-0.317017	0.729	0.804	3.46685e-23
ATP6V1D	5.56061e-20	-0.317355	0.639	0.696	2.03524e-15
NDUFA11	2.99822e-34	-0.318353	0.837	0.856	1.09738e-29
NEFL	1.09424e-76	-0.319796	0.992	0.993	4.00502e-72
ATP6V1G2	5.16037e-29	-0.321009	0.746	0.824	1.88875e-24
SLC30A3	2.66116e-18	-0.32157	0.394	0.572	9.74012e-14
CCK	7.96006e-68	-0.326539	0.983	1	2.91346e-63
VAMP1	2.08406e-19	-0.327523	0.449	0.611	7.62786e-15
S100B	4.77774e-34	-0.328119	0.838	0.905	1.7487e-29
SLIRP	9.13532e-35	-0.329809	0.812	0.899	3.34362e-30
ATP5MG	5.56385e-49	-0.32989	0.922	0.951	2.03643e-44
ACTG1	1.34949e-81	-0.330546	0.985	1	4.93927e-77
TUBB3	2.79287e-38	-0.33057	0.865	0.908	1.02222e-33
UROS	2.81983e-24	-0.331287	0.574	0.725	1.03209e-19
GRINA	4.35404e-37	-0.333306	0.837	0.873	1.59362e-32
COX5A	5.6003e-38	-0.3365	0.827	0.879	2.04976e-33
NDUFB11	5.46739e-27	-0.337908	0.686	0.775	2.00112e-22
ATP1A1	7.48309e-51	-0.33792	0.944	0.958	2.73888e-46
NDUFB2	2.15319e-58	-0.346338	0.944	0.977	7.8809e-54
MGST3	9.42872e-54	-0.346382	0.934	0.951	3.451e-49
COX7A2	9.23891e-66	-0.346919	0.969	0.98	3.38153e-61
NEFH	3.49482e-18	-0.348056	0.571	0.67	1.27914e-13
NDUFS5	6.36478e-71	-0.348872	0.977	0.984	2.32957e-66
NGEF	9.709e-27	-0.350556	0.587	0.748	3.55359e-22
SCG5	5.97902e-46	-0.35518	0.871	0.922	2.18838e-41
ATP5MPL	3.51114e-71	-0.357393	0.962	0.99	1.28511e-66
ITGB1BP1	3.13781e-26	-0.357918	0.536	0.699	1.14847e-21
NME1	2.6656e-26	-0.35794	0.592	0.722	9.75638e-22
ATP5PD	8.36126e-37	-0.360848	0.774	0.853	3.0603e-32
GNG3	1.80083e-42	-0.364992	0.837	0.895	6.59123e-38
BEX2	2.5944e-49	-0.368434	0.883	0.941	9.49577e-45
NDUFAB1	1.00817e-33	-0.370589	0.723	0.827	3.69e-29
HMGCS1	2.02359e-28	-0.370863	0.503	0.69	7.40656e-24
PCMT1	6.61784e-36	-0.371946	0.754	0.85	2.42219e-31
LINC00632	2.41749e-31	-0.374945	0.878	0.951	8.84824e-27
HINT1	2.2825e-86	-0.375367	0.979	0.997	8.35418e-82
SVOP	1.53243e-26	-0.376312	0.292	0.565	5.60885e-22
ALDOA	5.20889e-28	-0.377313	0.213	0.5	1.90651e-23
NDUFB1	3.47506e-58	-0.384653	0.906	0.967	1.27191e-53
GAP43	5.81507e-68	-0.388527	0.95	0.971	2.12838e-63
BEX3	9.1445e-89	-0.39423	0.974	0.997	3.34698e-84
PCSK1N	1.22885e-89	-0.394799	0.972	0.997	4.49771e-85
VGF	9.13983e-26	-0.401675	0.261	0.516	3.34527e-21
UQCRQ	1.34846e-86	-0.402357	0.967	0.987	4.93549e-82
SNORC	7.71068e-30	-0.417574	0.193	0.497	2.82219e-25
NEFM	1.7249e-57	-0.441762	0.898	0.938	6.3133e-53
CHCHD2	7.31303e-74	-0.446731	0.888	0.977	2.67664e-69
ARF5	1.30628e-35	-0.447001	0.302	0.611	4.78111e-31
NAP1L5	3.28024e-43	-0.448613	0.592	0.81	1.2006e-38
TUBB2A	4.83167e-93	-0.451764	0.969	0.993	1.76844e-88
HSPA8	9.64961e-91	-0.454934	0.98	0.987	3.53185e-86
MDH1	6.82731e-88	-0.485594	0.942	0.99	2.49886e-83
COX7A1	1.85212e-67	-0.510003	0.799	0.925	6.77894e-63
ATP5IF1	4.42661e-79	-0.511759	0.875	0.961	1.62018e-74
PCP4	1.63917e-39	-0.514943	0.408	0.709	5.99953e-35
BEX1	2.2785e-91	-0.519222	0.922	0.98	8.33953e-87
CRYM	4.78519e-52	-0.536404	0.545	0.817	1.75143e-47
S100A1	1.99747e-53	-0.547447	0.502	0.82	7.31095e-49
BEX5	6.86428e-63	-0.587618	0.526	0.843	2.51239e-58
LGALS1	4.99273e-85	-0.612388	0.764	0.954	1.82739e-80
CHGB	1.80786e-65	-0.644982	0.279	0.739	6.61695e-61
MTRNR2L8	1.62098e-134	-0.752933	0.993	1	5.93296e-130

## Sheet: Layer5
Supplementary Data 4-6. DEGS between samples ST01106 and ST01105 in layer 5. p-values were calculated based on a two-sided Wilcoxon Rank-Sum test and adjusted using Bonferroni correction.
	p_val	avg_log2FC	pct.1	pct.2	p_val_adj
MT1G	3.96075e-158	0.890041	0.983	0.464	1.44967e-153
CHI3L1	1.63427e-125	0.835434	0.847	0.165	5.98158e-121
MT1X	1.9426e-139	0.821437	0.966	0.453	7.1101e-135
SPP1	1.10057e-144	0.814399	0.983	0.559	4.02818e-140
MT1M	2.64929e-116	0.704651	0.947	0.486	9.69665e-112
MT2A	2.40629e-190	0.69714	0.998	0.93	8.80727e-186
CD74	7.4857e-92	0.662646	0.901	0.401	2.73984e-87
C1QB	4.79625e-85	0.626234	0.711	0.14	1.75548e-80
MID1IP1	9.03485e-90	0.614752	0.862	0.349	3.30684e-85
MT1F	4.06314e-87	0.604782	0.85	0.284	1.48715e-82
MT1E	2.72769e-149	0.580237	0.994	0.862	9.9836e-145
C3	2.33677e-72	0.532663	0.714	0.173	8.55281e-68
ELK1	2.1113e-67	0.52104	0.745	0.245	7.72758e-63
SELENOP	8.05942e-66	0.520476	0.873	0.433	2.94983e-61
SLC38A2	3.07814e-80	0.515535	0.923	0.554	1.12663e-75
ATN1	1.35211e-66	0.49417	0.892	0.441	4.94885e-62
C1QA	3.2265e-72	0.491738	0.576	0.07	1.18093e-67
IFITM3	2.38368e-61	0.487783	0.865	0.399	8.72452e-57
CSRP1	8.63768e-104	0.483336	0.986	0.8	3.16148e-99
ADIRF	4.7095e-65	0.482331	0.921	0.547	1.72373e-60
ITPKB	2.15266e-61	0.479274	0.749	0.259	7.87894e-57
S100A6	4.44733e-93	0.478671	0.985	0.777	1.62777e-88
HLA-DRB1	7.46946e-70	0.470618	0.523	0.041	2.7339e-65
APOD	8.3523e-78	0.460377	0.974	0.75	3.05702e-73
NEAT1	1.291e-55	0.457473	0.746	0.277	4.72518e-51
SUN2	6.42582e-58	0.441417	0.909	0.554	2.35191e-53
HLA-DRA	9.44513e-55	0.434665	0.596	0.14	3.45701e-50
TPD52L1	1.15612e-50	0.430045	0.715	0.255	4.2315e-46
PCBP2	1.30395e-76	0.424748	0.974	0.754	4.77258e-72
CDK2AP1	3.00691e-51	0.421461	0.872	0.493	1.10056e-46
DDIT4	5.42546e-56	0.418174	0.602	0.147	1.98577e-51
LAMP2	4.43008e-49	0.416275	0.887	0.541	1.62145e-44
NDRG1	2.00114e-52	0.413276	0.904	0.561	7.32436e-48
HSPB1	4.75188e-48	0.413108	0.902	0.561	1.73924e-43
SHANK3	1.99098e-53	0.410265	0.576	0.133	7.28718e-49
GLUL	1.16971e-158	0.402218	0.997	0.986	4.28125e-154
KCNJ10	6.26363e-45	0.401482	0.76	0.335	2.29255e-40
C1QC	1.02379e-57	0.400267	0.494	0.059	3.74716e-53
HSPA2	6.36988e-44	0.399578	0.785	0.376	2.33144e-39
RGCC	1.04406e-41	0.399503	0.799	0.437	3.82136e-37
GSN	5.01904e-43	0.395654	0.859	0.509	1.83702e-38
PPP1R16B	2.03051e-43	0.393539	0.788	0.394	7.43186e-39
QDPR	5.99987e-110	0.390638	0.995	0.921	2.19601e-105
RASD1	1.45702e-47	0.388195	0.899	0.624	5.33282e-43
LZTS3	1.53937e-43	0.387925	0.805	0.453	5.63425e-39
VIM	3.5042e-39	0.387816	0.865	0.55	1.28257e-34
SERPINA3	1.64247e-53	0.386582	0.392	0.02	6.0116e-49
DBI	2.6706e-87	0.3832	0.994	0.871	9.77465e-83
METTL7A	3.10249e-41	0.382834	0.854	0.502	1.13554e-36
ATP1B2	2.37102e-41	0.382446	0.902	0.572	8.67816e-37
PRELP	1.33049e-52	0.381044	0.483	0.076	4.86973e-48
CHGA	8.86139e-68	0.376873	0.98	0.809	3.24336e-63
HSPB8	3.85786e-42	0.375131	0.628	0.223	1.41202e-37
ZBTB7A	2.21292e-37	0.369842	0.785	0.408	8.09951e-33
CLDND1	3.55581e-50	0.369444	0.94	0.703	1.30146e-45
IGFBP7	1.42833e-35	0.367959	0.848	0.491	5.22784e-31
TMBIM6	3.70093e-53	0.366049	0.954	0.728	1.35458e-48
ANLN	1.17993e-38	0.364341	0.619	0.228	4.31867e-34
CNDP1	3.74633e-34	0.357464	0.762	0.401	1.37119e-29
ZBTB16	2.53625e-36	0.355778	0.734	0.358	9.28292e-32
SLC5A3	1.19995e-42	0.352647	0.545	0.153	4.39194e-38
FAM107A	5.0355e-107	0.351535	0.995	0.946	1.84304e-102
CAPN2	1.40961e-36	0.350378	0.661	0.263	5.15933e-32
PREX1	4.25982e-35	0.349172	0.737	0.362	1.55914e-30
CMIP	2.63083e-35	0.348379	0.669	0.309	9.62911e-31
SNHG25	2.32604e-35	0.345667	0.65	0.266	8.51355e-31
SGK1	3.15701e-38	0.345454	0.571	0.185	1.1555e-33
CNN3	3.28298e-32	0.343503	0.796	0.473	1.2016e-27
EPHX1	2.42719e-34	0.342844	0.658	0.279	8.88377e-30
GPRC5B	1.85454e-43	0.342405	0.954	0.723	6.78779e-39
HIPK2	1.84117e-34	0.340457	0.862	0.516	6.73886e-30
RHOQ	2.85008e-33	0.339937	0.673	0.315	1.04316e-28
OLIG1	3.60954e-35	0.339567	0.881	0.595	1.32113e-30
CD14	1.7664e-43	0.33927	0.423	0.068	6.46521e-39
C5orf63	1.46493e-45	0.339238	0.458	0.081	5.3618e-41
SRGN	2.92584e-39	0.33665	0.471	0.11	1.07089e-34
PSAT1	1.18437e-30	0.336342	0.741	0.385	4.3349e-26
CRYAB	4.63157e-76	0.335529	0.992	0.91	1.6952e-71
NLRP1	7.79922e-43	0.3353	0.517	0.126	2.85459e-38
KIAA0930	1.85106e-38	0.335001	0.929	0.64	6.77508e-34
WNK1	9.2895e-33	0.334196	0.865	0.552	3.40005e-28
FKBP5	1.49051e-47	0.333864	0.452	0.067	5.45543e-43
ZFP36L1	3.55118e-35	0.331636	0.591	0.214	1.29977e-30
PDE4DIP	6.9799e-35	0.33118	0.898	0.615	2.55471e-30
MAP4K4	1.3339e-30	0.330965	0.8	0.437	4.88222e-26
NKX6-2	3.47883e-32	0.329589	0.689	0.322	1.27328e-27
PPP1R9B	3.62379e-32	0.329148	0.788	0.444	1.32634e-27
CEBPD	1.04788e-40	0.328661	0.481	0.115	3.83535e-36
HAPLN2	2.28279e-33	0.326629	0.605	0.236	8.35526e-29
IRS2	9.63797e-32	0.32459	0.819	0.489	3.52759e-27
HLA-DPA1	3.86997e-37	0.322029	0.481	0.124	1.41645e-32
PRKCA	4.98343e-29	0.321728	0.752	0.424	1.82398e-24
NFKBIA	5.74649e-32	0.32051	0.593	0.239	2.10327e-27
EEF1A2	1.17555e-60	0.318928	0.978	0.854	4.30263e-56
ERBIN	4.91141e-29	0.313945	0.721	0.371	1.79763e-24
ADGRG1	1.62453e-26	0.313452	0.741	0.406	5.94596e-22
SASH1	8.73551e-30	0.313205	0.656	0.306	3.19728e-25
LPCAT4	1.01659e-31	0.312103	0.598	0.245	3.72083e-27
KIF1C	3.04803e-30	0.311419	0.646	0.281	1.11561e-25
PTMS	1.3074e-41	0.310436	0.955	0.755	4.7852e-37
NFIC	3.45724e-29	0.309545	0.676	0.32	1.26538e-24
LAPTM5	1.0009e-35	0.308825	0.446	0.11	3.66338e-31
PLEKHA1	3.69919e-27	0.308441	0.776	0.419	1.35394e-22
HEXIM1	1.32932e-30	0.307355	0.571	0.23	4.86545e-26
EFHD1	7.91248e-27	0.307259	0.732	0.41	2.89605e-22
SLC7A2	1.89603e-44	0.307229	0.362	0.029	6.93967e-40
IFITM2	1.3807e-36	0.305193	0.42	0.088	5.0535e-32
CA2	8.77245e-27	0.304726	0.635	0.306	3.2108e-22
SLC1A3	3.81876e-49	0.304551	0.975	0.885	1.39771e-44
GJA1	2.03667e-34	0.30249	0.938	0.77	7.4544e-30
STARD10	2.22232e-29	0.29997	0.596	0.257	8.1339e-25
RERE	4.04111e-27	0.298645	0.83	0.538	1.47909e-22
ZDHHC11	7.34222e-45	0.298292	0.358	0.025	2.68733e-40
DTNA	1.88664e-27	0.297949	0.878	0.599	6.9053e-23
PIP4K2B	2.02364e-31	0.297739	0.899	0.66	7.40673e-27
APOC1	2.39607e-28	0.29349	0.536	0.207	8.76984e-24
MXI1	9.96385e-26	0.293385	0.697	0.374	3.64687e-21
MT-ND6	1.96785e-28	0.292784	0.909	0.683	7.20252e-24
B4GALNT4	1.26156e-24	0.291257	0.748	0.433	4.61743e-20
EZR	1.4282e-23	0.289517	0.743	0.426	5.22734e-19
GPR37	1.16809e-26	0.288731	0.587	0.259	4.27531e-22
ANXA5	3.82386e-29	0.288364	0.522	0.191	1.39957e-24
HLA-E	6.72985e-27	0.287906	0.667	0.308	2.46319e-22
LRP4	3.63187e-28	0.287133	0.503	0.182	1.3293e-23
AK4	5.52484e-26	0.286116	0.607	0.275	2.02215e-21
S100A11	2.0057e-36	0.28502	0.399	0.074	7.34107e-32
SLC44A1	3.38748e-23	0.285008	0.789	0.455	1.23985e-18
ZMYND8	7.43209e-25	0.283235	0.667	0.338	2.72022e-20
QKI	1.07258e-37	0.282279	0.969	0.822	3.92575e-33
KCND3	8.79791e-26	0.281627	0.689	0.353	3.22012e-21
FBXO2	3.72164e-35	0.281482	0.971	0.781	1.36216e-30
PDZD4	7.64937e-25	0.281312	0.879	0.579	2.79975e-20
TBR1	2.27991e-24	0.2811	0.868	0.603	8.34471e-20
PRKAR2B	6.74322e-24	0.281059	0.755	0.482	2.46809e-19
G3BP1	2.00674e-28	0.279556	0.517	0.191	7.34488e-24
CYSTM1	1.74345e-23	0.278862	0.791	0.525	6.38121e-19
CLDN5	4.64794e-22	0.278076	0.659	0.354	1.70119e-17
ID4	2.01801e-23	0.276192	0.635	0.322	7.3861e-19
EPB41L1	1.1027e-24	0.275999	0.87	0.619	4.036e-20
SORT1	1.54554e-31	0.274177	0.944	0.772	5.65684e-27
SRRM2	4.41933e-22	0.273593	0.794	0.507	1.61752e-17
SLC39A12	3.04234e-30	0.273368	0.463	0.14	1.11353e-25
SOD2	3.36817e-35	0.272535	0.963	0.797	1.23279e-30
RAP1A	3.3707e-25	0.272406	0.577	0.248	1.23371e-20
MLLT6	2.53817e-23	0.270421	0.594	0.29	9.28997e-19
KCNA2	4.26578e-22	0.270383	0.754	0.459	1.56132e-17
RHOB	1.58998e-21	0.269707	0.842	0.565	5.81949e-17
UBAC1	7.47541e-23	0.269487	0.632	0.331	2.73607e-18
ATXN2L	4.67325e-32	0.269481	0.452	0.128	1.71046e-27
OGFRL1	1.01091e-21	0.269057	0.807	0.527	3.70003e-17
PTPRZ1	4.40547e-21	0.268352	0.78	0.484	1.61245e-16
RNF146	2.5607e-21	0.267913	0.622	0.34	9.37243e-17
CEBPB	5.02694e-23	0.267799	0.52	0.232	1.83991e-18
KLHL2	1.80171e-20	0.267695	0.743	0.46	6.59446e-16
LIN7C	1.99184e-22	0.267523	0.664	0.338	7.29034e-18
CHD5	9.78021e-23	0.266883	0.87	0.594	3.57966e-18
MAP1A	1.59388e-81	0.266568	0.997	0.966	5.83377e-77
PNRC1	9.0959e-23	0.266234	0.655	0.345	3.32919e-18
KIF5A	2.00713e-62	0.265179	0.997	0.935	7.34631e-58
TACC1	4.08544e-22	0.26413	0.85	0.594	1.49531e-17
KCNC1	1.71188e-20	0.263529	0.672	0.363	6.26566e-16
H2AFV	2.96882e-22	0.263157	0.884	0.621	1.08662e-17
ARRDC2	3.74747e-29	0.262957	0.44	0.128	1.37161e-24
KLF13	7.44828e-22	0.262196	0.628	0.322	2.72615e-17
TMEM245	8.7321e-22	0.260837	0.709	0.397	3.19604e-17
NECAB1	4.59242e-31	0.260617	0.95	0.786	1.68087e-26
TSC22D4	1.87273e-30	0.260602	0.961	0.8	6.85439e-26
BHLHE41	1.21939e-22	0.259237	0.551	0.255	4.46309e-18
KCTD12	1.34813e-23	0.258873	0.512	0.207	4.93429e-19
KIF5B	5.15552e-20	0.25859	0.776	0.518	1.88697e-15
HIPK1	5.83831e-25	0.258492	0.58	0.25	2.13688e-20
NUPR1	3.62076e-21	0.258241	0.594	0.293	1.32523e-16
ZNF358	1.90284e-20	0.258003	0.842	0.565	6.9646e-16
PER1	4.4026e-27	0.257063	0.474	0.165	1.6114e-22
NONO	8.5794e-20	0.256905	0.689	0.394	3.14015e-15
ANKRD40	6.00784e-20	0.256686	0.741	0.46	2.19893e-15
CDK18	4.65594e-20	0.256245	0.653	0.363	1.70412e-15
PTPRT	2.36124e-20	0.25616	0.616	0.335	8.64236e-16
ARHGEF17	2.53745e-20	0.255048	0.663	0.365	9.28734e-16
HNRNPA2B1	2.25753e-36	0.254107	0.977	0.844	8.26278e-32
SBDS	4.07547e-19	0.253936	0.741	0.453	1.49166e-14
TXNIP	1.82129e-24	0.253654	0.46	0.167	6.66611e-20
RNASET2	8.87381e-22	0.252788	0.497	0.212	3.2479e-17
IL6ST	8.44661e-20	0.252784	0.819	0.558	3.09154e-15
TRIM8	1.17244e-20	0.251934	0.627	0.322	4.29126e-16
CLIP2	7.28215e-19	0.251818	0.803	0.538	2.66534e-14
EDIL3	2.23403e-20	0.25179	0.853	0.624	8.17677e-16
TUBB4A	2.08571e-46	0.251394	0.988	0.91	7.63389e-42
GABBR1	5.69533e-28	-0.25059	0.771	0.831	2.08455e-23
TUBB3	1.44153e-33	-0.251388	0.856	0.917	5.27614e-29
CHCHD6	2.38537e-19	-0.253135	0.262	0.462	8.73068e-15
UQCR11	5.35201e-74	-0.253721	0.978	0.989	1.95889e-69
NDUFS5	6.67272e-75	-0.254295	0.986	0.989	2.44228e-70
SSR4	8.30512e-21	-0.257236	0.57	0.683	3.03976e-16
SEC61G	1.34175e-18	-0.257236	0.551	0.671	4.91094e-14
ATP5PD	2.60166e-32	-0.257259	0.805	0.869	9.52234e-28
COX7A2	8.09458e-69	-0.257329	0.967	0.986	2.9627e-64
NSG2	7.95642e-28	-0.257875	0.762	0.842	2.91213e-23
THOC7	6.5777e-20	-0.258611	0.421	0.581	2.4075e-15
LANCL1	4.63458e-24	-0.259793	0.621	0.737	1.6963e-19
NDUFS6	1.20259e-27	-0.260094	0.718	0.822	4.40158e-23
GSTO1	7.38132e-25	-0.260154	0.63	0.741	2.70164e-20
CRLF1	4.12684e-26	-0.261135	0.098	0.327	1.51047e-21
GNG3	8.55606e-40	-0.261974	0.872	0.917	3.1316e-35
TUBA1A	3.81932e-77	-0.263491	0.977	0.987	1.39791e-72
CCK	5.07428e-62	-0.263907	0.975	0.984	1.85724e-57
ACTG1	1.94072e-89	-0.265894	0.985	0.995	7.10322e-85
PAK1	7.69917e-33	-0.266031	0.799	0.86	2.81797e-28
BEX2	3.84228e-47	-0.266035	0.896	0.935	1.40631e-42
MRPL23	1.02313e-18	-0.266583	0.282	0.466	3.74477e-14
ATP5MF	1.37607e-49	-0.266712	0.91	0.948	5.03655e-45
ATOX1	6.95237e-23	-0.266794	0.602	0.71	2.54464e-18
NME1	1.44163e-24	-0.26755	0.644	0.745	5.27652e-20
PCMT1	2.02141e-37	-0.267738	0.822	0.867	7.39855e-33
EIF3L	5.80551e-20	-0.269156	0.364	0.538	2.12488e-15
NEUROD6	1.75994e-20	-0.269519	0.262	0.459	6.44155e-16
ACOT7	1.49375e-31	-0.270113	0.76	0.826	5.46729e-27
UGP2	1.48799e-31	-0.271968	0.789	0.849	5.44619e-27
KCNF1	1.34427e-21	-0.274495	0.331	0.527	4.92014e-17
HMGCS1	1.02786e-24	-0.274703	0.588	0.718	3.76206e-20
ATP5MG	1.69269e-55	-0.276633	0.929	0.964	6.19543e-51
SCG5	2.81615e-48	-0.276685	0.898	0.914	1.03074e-43
FDX2	4.67454e-22	-0.277906	0.45	0.619	1.71093e-17
GAP43	1.09212e-65	-0.282654	0.964	0.989	3.99728e-61
DCTN2	4.74987e-29	-0.283128	0.649	0.768	1.7385e-24
TCEAL2	2.82758e-34	-0.283544	0.754	0.862	1.03492e-29
ATP6V1G2	2.2799e-35	-0.283967	0.772	0.856	8.34467e-31
UROS	2.57267e-28	-0.285051	0.594	0.736	9.41624e-24
PFN2	2.89204e-54	-0.285416	0.912	0.946	1.05851e-49
NEDD8	1.15641e-49	-0.285494	0.885	0.942	4.23258e-45
C12orf57	9.15611e-38	-0.285898	0.813	0.896	3.35123e-33
UBL5	1.0292e-59	-0.287676	0.929	0.957	3.76696e-55
AL162231.1	1.407e-21	-0.289108	0.345	0.529	5.14975e-17
NDUFS4	1.90267e-23	-0.290699	0.433	0.604	6.96396e-19
GAD1	6.6439e-18	-0.291685	0.299	0.484	2.43173e-13
COX14	4.40142e-29	-0.291805	0.642	0.754	1.61096e-24
SLIRP	2.2932e-48	-0.292039	0.859	0.915	8.39333e-44
PCSK1N	6.34976e-94	-0.292663	0.98	0.993	2.32408e-89
NAA38	3.87848e-54	-0.292838	0.909	0.944	1.41956e-49
DCTN3	3.23678e-29	-0.294006	0.587	0.719	1.18469e-24
SCG3	1.72763e-34	-0.294368	0.745	0.815	6.3233e-30
NAP1L5	3.12799e-32	-0.29472	0.68	0.808	1.14488e-27
VGF	4.60589e-27	-0.29477	0.169	0.419	1.6858e-22
NDUFB2	1.73732e-65	-0.29517	0.938	0.973	6.35878e-61
CTXN1	7.676e-46	-0.295589	0.864	0.917	2.80949e-41
OPALIN	8.60585e-23	-0.298558	0.286	0.511	3.14983e-18
FGFR3	2.2502e-21	-0.299071	0.379	0.568	8.23595e-17
NDUFB1	3.96419e-67	-0.299256	0.937	0.964	1.45093e-62
RGS4	7.02094e-55	-0.299423	0.881	0.944	2.56973e-50
TIMM10	2.50806e-24	-0.30177	0.324	0.531	9.17974e-20
TIMM8B	5.78053e-25	-0.301925	0.406	0.588	2.11573e-20
PLCG2	3.08074e-21	-0.302869	0.314	0.507	1.12758e-16
UQCRQ	3.53632e-84	-0.30358	0.966	0.977	1.29433e-79
ATP5MC1	3.58382e-34	-0.30507	0.693	0.8	1.31172e-29
CRYM	1.60215e-28	-0.307296	0.653	0.757	5.86402e-24
PAX8-AS1	6.48051e-45	-0.310633	0.023	0.32	2.37193e-40
ATP5MPL	2.39331e-90	-0.31174	0.96	0.987	8.75976e-86
CIRBP	3.63424e-48	-0.321861	0.794	0.86	1.33017e-43
LINC00632	3.33634e-36	-0.323091	0.875	0.926	1.22113e-31
SURF1	2.42184e-28	-0.324889	0.303	0.545	8.86416e-24
TRAPPC2L	2.44995e-27	-0.325654	0.381	0.586	8.96706e-23
MDH1	8.23657e-84	-0.327663	0.949	0.98	3.01467e-79
NDUFA11	2.92048e-52	-0.330714	0.833	0.917	1.06892e-47
COX5A	2.55013e-58	-0.334248	0.842	0.915	9.33375e-54
NGEF	1.07054e-36	-0.334469	0.615	0.777	3.9183e-32
HINT1	2.10864e-116	-0.336246	0.983	0.998	7.71784e-112
MGST3	1.89254e-75	-0.336612	0.921	0.971	6.92687e-71
ATP5PF	6.07233e-72	-0.338168	0.912	0.966	2.22253e-67
ALDOA	3.54129e-29	-0.338388	0.272	0.52	1.29615e-24
BEX3	3.1601e-110	-0.340207	0.98	0.991	1.15663e-105
SLC30A3	7.17411e-30	-0.347039	0.344	0.574	2.6258e-25
NDUFAB1	1.55451e-44	-0.349654	0.703	0.845	5.68967e-40
LYRM9	2.36428e-32	-0.351648	0.272	0.531	8.6535e-28
CHCHD2	2.32302e-82	-0.364112	0.902	0.96	8.5025e-78
TUBB2A	9.52503e-115	-0.364214	0.972	0.995	3.48625e-110
C1orf61	2.66315e-90	-0.371682	0.924	0.98	9.74741e-86
S100B	1.34352e-60	-0.372247	0.837	0.917	4.91743e-56
SEPTIN5	9.98974e-37	-0.375812	0.266	0.549	3.65634e-32
NDUFB11	2.3556e-56	-0.387765	0.697	0.869	8.62174e-52
SVOP	3.98434e-40	-0.394305	0.339	0.612	1.45831e-35
ARF5	1.73863e-39	-0.401299	0.31	0.579	6.36355e-35
BEX1	3.41476e-110	-0.403347	0.932	0.986	1.24984e-105
COX7A1	1.98482e-75	-0.407914	0.824	0.932	7.26463e-71
SNORC	3.51138e-46	-0.42578	0.2	0.54	1.2852e-41
ITGB1BP1	1.04699e-51	-0.432369	0.497	0.745	3.83209e-47
HSPA8	3.8112e-129	-0.450132	0.943	0.991	1.39494e-124
ATP5IF1	4.08559e-112	-0.453796	0.898	0.982	1.49537e-107
PCP4	2.32823e-55	-0.495994	0.505	0.759	8.52157e-51
BEX5	6.46821e-71	-0.513688	0.539	0.829	2.36743e-66
LGALS1	5.78255e-115	-0.556879	0.814	0.941	2.11647e-110
CHGB	1.78174e-84	-0.598815	0.395	0.781	6.52134e-80
S100A1	4.45843e-100	-0.659294	0.43	0.842	1.63183e-95
MTRNR2L8	1.22741e-193	-0.739593	0.983	0.996	4.49245e-189

## Sheet: Layer6
Supplementary Data 4-7. DEGS between samples ST01106 and ST01105 in layer 6. p-values were calculated based on a two-sided Wilcoxon Rank-Sum test and adjusted using Bonferroni correction.
	p_val	avg_log2FC	pct.1	pct.2	p_val_adj
MT1G	9.92538e-180	0.863584	0.944	0.4	3.63279e-175
CHI3L1	4.27176e-143	0.739668	0.761	0.125	1.56351e-138
C1QB	6.71579e-116	0.678687	0.727	0.162	2.45804e-111
MT1X	1.2041e-120	0.673346	0.911	0.466	4.40712e-116
MID1IP1	4.12773e-121	0.667452	0.883	0.362	1.51079e-116
SPP1	4.09137e-137	0.667404	0.97	0.635	1.49748e-132
CD74	5.06084e-103	0.646405	0.887	0.432	1.85232e-98
MT1M	7.03259e-106	0.608754	0.887	0.439	2.574e-101
MT2A	2.23158e-224	0.596143	0.994	0.932	8.16779e-220
C3	5.53702e-97	0.584311	0.69	0.172	2.02661e-92
MT1E	6.41607e-155	0.535632	0.991	0.823	2.34835e-150
HLA-DRB1	7.50632e-110	0.531719	0.537	0.036	2.74739e-105
SLC38A2	3.69807e-87	0.506293	0.889	0.539	1.35353e-82
MT1F	2.19644e-75	0.502837	0.733	0.262	8.03918e-71
HLA-DRA	3.67421e-74	0.498952	0.624	0.169	1.3448e-69
C1QA	5.95946e-85	0.476282	0.566	0.094	2.18122e-80
PCBP2	5.48481e-101	0.462517	0.956	0.693	2.00749e-96
CHGA	4.84988e-81	0.455703	0.911	0.663	1.7751e-76
S100A6	4.54919e-102	0.453172	0.964	0.76	1.66505e-97
HSPB1	2.89946e-65	0.445494	0.874	0.517	1.06123e-60
ITPKB	3.6936e-59	0.441802	0.683	0.27	1.35189e-54
C1QC	1.36555e-75	0.44108	0.474	0.064	4.99805e-71
NFKBIA	3.43615e-72	0.440898	0.593	0.15	1.25766e-67
ATN1	7.31755e-59	0.43542	0.756	0.366	2.6783e-54
RASD1	4.15499e-67	0.434689	0.886	0.571	1.52077e-62
ELK1	1.59054e-57	0.427551	0.664	0.281	5.82155e-53
ADIRF	3.78626e-52	0.407546	0.889	0.557	1.38581e-47
SELENOP	4.68952e-50	0.403353	0.847	0.513	1.71641e-45
IFITM3	4.58789e-50	0.401103	0.789	0.425	1.67922e-45
CSRP1	7.86704e-90	0.3996	0.956	0.786	2.87941e-85
NEAT1	2.14489e-50	0.398163	0.691	0.293	7.85053e-46
SHANK3	1.49245e-58	0.392398	0.561	0.164	5.46251e-54
SUN2	2.58665e-53	0.381399	0.887	0.619	9.4674e-49
GLUL	9.71028e-175	0.381179	0.997	0.97	3.55406e-170
HSPB8	3.97266e-54	0.377347	0.601	0.2	1.45403e-49
CDK2AP1	9.18129e-47	0.37135	0.821	0.49	3.36044e-42
METTL7A	5.91503e-43	0.36984	0.799	0.459	2.16496e-38
QDPR	4.15817e-117	0.369532	0.989	0.91	1.52193e-112
FKBP5	1.87949e-65	0.368447	0.47	0.08	6.87911e-61
LAMP2	4.869e-44	0.364261	0.853	0.565	1.7821e-39
HLA-DPA1	4.11827e-52	0.360558	0.476	0.117	1.50733e-47
SNHG25	1.02571e-45	0.35886	0.67	0.287	3.75418e-41
LAPTM5	4.2406e-56	0.356978	0.479	0.106	1.5521e-51
TPD52L1	9.88743e-44	0.355972	0.63	0.271	3.6189e-39
APOD	1.28679e-62	0.352611	0.963	0.791	4.70979e-58
RGCC	5.10535e-40	0.352001	0.754	0.432	1.86861e-35
LZTS3	1.35845e-40	0.345771	0.731	0.392	4.97206e-36
IGFBP5	2.40291e-36	0.344074	0.614	0.289	8.79489e-32
SGK1	1.69016e-45	0.339418	0.544	0.186	6.18614e-41
SLC7A2	2.8481e-66	0.33865	0.393	0.039	1.04243e-61
SLC5A3	1.56982e-50	0.337627	0.493	0.131	5.7457e-46
ZMYND8	1.96318e-39	0.336098	0.654	0.301	7.18545e-35
PDE4DIP	8.8037e-40	0.335188	0.827	0.547	3.22224e-35
ATP1B2	2.01378e-36	0.335049	0.82	0.51	7.37062e-32
NDRG1	1.42207e-41	0.334299	0.886	0.631	5.2049e-37
ADGRG1	3.33071e-35	0.33155	0.704	0.381	1.21907e-30
CLDND1	4.40746e-48	0.328568	0.923	0.729	1.61318e-43
CD14	5.1016e-52	0.325237	0.4	0.073	1.86724e-47
EPHX1	2.87456e-36	0.323262	0.601	0.27	1.05212e-31
IGFBP7	4.93662e-34	0.323208	0.809	0.52	1.80685e-29
TMBIM6	1.96342e-51	0.322823	0.921	0.73	7.18631e-47
DDIT4	1.20505e-41	0.32097	0.519	0.176	4.41061e-37
SRGN	1.15055e-43	0.320164	0.41	0.101	4.21111e-39
KCNJ10	1.94339e-33	0.3176	0.667	0.34	7.113e-29
ANLN	2.04123e-33	0.317595	0.581	0.262	7.47112e-29
CMIP	4.8727e-35	0.315333	0.59	0.273	1.78346e-30
ZBTB16	2.81285e-36	0.312044	0.637	0.294	1.02953e-31
EFHD1	6.0559e-30	0.310793	0.75	0.439	2.21652e-25
EEF1A2	6.48324e-57	0.308882	0.94	0.799	2.37293e-52
ZDHHC11	2.72708e-67	0.308213	0.336	0.013	9.98139e-63
PRKCA	9.52497e-32	0.307141	0.741	0.45	3.48623e-27
YBX1	1.75862e-32	0.307116	0.649	0.321	6.43673e-28
KLHL2	1.72117e-30	0.304	0.767	0.473	6.29964e-26
HEXIM1	3.14083e-35	0.303772	0.541	0.222	1.14958e-30
PPP1R16B	7.86561e-33	0.302433	0.704	0.385	2.87889e-28
RNF130	1.62726e-32	0.30206	0.746	0.428	5.95595e-28
CA2	1.38579e-31	0.301975	0.613	0.301	5.07212e-27
LPCAT4	1.59258e-37	0.300589	0.497	0.183	5.82902e-33
RHOQ	6.0974e-34	0.299771	0.63	0.282	2.23171e-29
ZFP36L1	9.26427e-35	0.299148	0.576	0.242	3.39081e-30
MAP4K4	9.54385e-29	0.296935	0.786	0.483	3.49315e-24
PREX1	2.71127e-29	0.296478	0.723	0.407	9.92353e-25
ALOX5AP	4.13149e-55	0.295498	0.324	0.029	1.51217e-50
SBDS	8.55818e-30	0.294823	0.72	0.418	3.13238e-25
DBI	5.31939e-60	0.291642	0.976	0.874	1.94695e-55
GSN	7.53242e-29	0.289277	0.851	0.586	2.75694e-24
TBR1	5.22934e-30	0.28922	0.826	0.591	1.91399e-25
CNN3	6.09308e-29	0.289195	0.761	0.464	2.23013e-24
SERPINA3	5.98823e-46	0.288975	0.357	0.062	2.19175e-41
SAMHD1	1.42806e-37	0.288553	0.43	0.133	5.22683e-33
PRELP	1.24463e-43	0.287931	0.383	0.087	4.55547e-39
RNASET2	3.07803e-33	0.287111	0.447	0.163	1.12659e-28
SASH1	3.68985e-32	0.286904	0.603	0.279	1.35052e-27
CEBPD	7.47919e-36	0.28677	0.473	0.169	2.73746e-31
SORT1	8.07209e-44	0.285721	0.934	0.777	2.95447e-39
IRS2	6.59352e-29	0.284173	0.759	0.473	2.41329e-24
NLRP1	1.06133e-39	0.284153	0.49	0.163	3.88456e-35
IFITM2	5.20578e-39	0.283842	0.423	0.118	1.90537e-34
RAPGEF5	2.52547e-28	0.282758	0.719	0.424	9.24348e-24
S100A11	1.37763e-41	0.281389	0.373	0.082	5.04226e-37
ITPK1	1.06434e-33	0.280912	0.907	0.689	3.89558e-29
PTMS	3.59704e-41	0.279036	0.923	0.752	1.31655e-36
HLA-C	7.94509e-26	0.278045	0.743	0.462	2.90798e-21
NFIC	3.34943e-29	0.277919	0.651	0.33	1.22593e-24
ERBIN	3.78694e-25	0.277826	0.731	0.434	1.38606e-20
OGFRL1	4.86818e-28	0.27777	0.814	0.545	1.7818e-23
HSPA2	1.76976e-26	0.27678	0.753	0.463	6.47752e-22
SLC1A3	9.46481e-40	0.276217	0.946	0.81	3.46421e-35
CAPN2	2.18826e-29	0.275981	0.541	0.247	8.00924e-25
STARD10	2.08401e-32	0.275364	0.501	0.201	7.62767e-28
TYROBP	9.47023e-40	0.274573	0.38	0.093	3.4662e-35
APOC1	7.12779e-27	0.273524	0.453	0.192	2.60884e-22
PTK2B	4.03019e-29	0.27322	0.841	0.628	1.47509e-24
ANXA5	3.47972e-33	0.272478	0.491	0.186	1.27361e-28
TAFA5	6.85959e-28	0.27219	0.616	0.315	2.51068e-23
FAM107A	4.30428e-89	0.271987	0.99	0.947	1.57541e-84
ITGB8	3.40064e-25	0.271731	0.59	0.319	1.24467e-20
KIF5B	4.20895e-24	0.271725	0.779	0.485	1.54052e-19
DHCR7	1.28122e-29	0.270873	0.519	0.226	4.6894e-25
ARRDC2	1.92466e-32	0.270098	0.444	0.161	7.04444e-28
TXNIP	2.30947e-31	0.269895	0.476	0.185	8.45288e-27
HS6ST1	2.64761e-26	0.268556	0.623	0.332	9.69053e-22
CSF1R	7.33129e-41	0.264344	0.321	0.058	2.68333e-36
BHLHE41	1.32866e-29	0.264338	0.551	0.24	4.86303e-25
ID4	1.25261e-25	0.261506	0.557	0.267	4.58468e-21
IL6ST	5.69855e-23	0.260997	0.733	0.475	2.08573e-18
TMEM245	3.64638e-26	0.260906	0.614	0.323	1.33461e-21
C5orf63	2.11971e-40	0.258194	0.397	0.096	7.75835e-36
ZFR	3.29512e-23	0.257271	0.737	0.465	1.20605e-18
RHOB	5.19814e-24	0.255868	0.77	0.534	1.90257e-19
KIAA0930	7.92104e-28	0.25567	0.877	0.668	2.89918e-23
PFKP	6.38521e-34	0.253907	0.917	0.774	2.33705e-29
RERE	5.81981e-23	0.253891	0.726	0.481	2.13011e-18
AQP1	1.36328e-27	0.252423	0.394	0.14	4.98972e-23
IP6K2	1.80976e-25	0.25229	0.631	0.339	6.62392e-21
PFN1	8.36605e-23	0.252103	0.827	0.604	3.06206e-18
HAMP	9.00421e-47	0.251564	0.253	0.014	3.29563e-42
B4GALNT4	1.56361e-22	0.251232	0.679	0.411	5.72298e-18
CD59	3.96606e-28	0.250592	0.906	0.711	1.45162e-23
SOD2	1.67821e-31	0.250459	0.909	0.749	6.14241e-27
MZT2B	2.53896e-65	-0.250382	0.929	0.976	9.29285e-61
TTC9B	1.39721e-28	-0.252422	0.677	0.779	5.11393e-24
C12orf57	1.30836e-33	-0.254361	0.754	0.833	4.78874e-29
BEX3	3.16355e-75	-0.254787	0.949	0.979	1.15789e-70
CTXN1	2.83955e-49	-0.256569	0.866	0.922	1.0393e-44
NDUFA11	4.47046e-38	-0.257913	0.79	0.859	1.63623e-33
COX7A2	2.2897e-70	-0.258126	0.926	0.965	8.38052e-66
ENHO	1.68568e-34	-0.259421	0.763	0.844	6.16977e-30
TTYH1	5.91658e-34	-0.259689	0.747	0.839	2.16553e-29
NDUFAB1	1.16166e-28	-0.260479	0.671	0.756	4.25181e-24
AHCYL1	1.58851e-26	-0.260689	0.657	0.755	5.81411e-22
PLCG2	9.91404e-18	-0.263141	0.309	0.459	3.62864e-13
ATOX1	7.26238e-25	-0.264631	0.55	0.664	2.6581e-20
ATP5MPL	4.86839e-82	-0.266989	0.94	0.969	1.78188e-77
ACOT7	5.70645e-29	-0.267864	0.647	0.749	2.08862e-24
NDUFB1	7.31516e-57	-0.26798	0.879	0.944	2.67742e-52
NDUFB11	2.0992e-31	-0.268542	0.676	0.771	7.68329e-27
GAP43	1.90888e-65	-0.269393	0.904	0.961	6.98668e-61
METRN	6.00031e-38	-0.270037	0.777	0.876	2.19617e-33
PAX8-AS1	1.91519e-36	-0.273832	0.044	0.285	7.00979e-32
PCSK1N	1.09454e-101	-0.274965	0.949	0.987	4.00612e-97
UQCRQ	3.79309e-71	-0.2785	0.92	0.969	1.38831e-66
TUBB2B	1.07174e-25	-0.281985	0.503	0.652	3.92266e-21
UROS	4.75086e-28	-0.283229	0.526	0.677	1.73886e-23
ATP5PF	2.61899e-57	-0.283534	0.873	0.947	9.58576e-53
CCK	9.16104e-104	-0.284778	0.97	0.998	3.35303e-99
SEPTIN5	2.49769e-24	-0.288368	0.289	0.473	9.1418e-20
TUBB2A	9.19522e-90	-0.28999	0.923	0.977	3.36554e-85
CERCAM	6.15675e-25	-0.290874	0.286	0.48	2.25343e-20
UQCR11	1.84014e-101	-0.29201	0.95	0.987	6.73511e-97
VGF	1.15206e-24	-0.293663	0.229	0.435	4.21665e-20
CIRBP	3.1604e-40	-0.297295	0.706	0.823	1.15674e-35
TRAPPC2L	1.32346e-26	-0.299012	0.347	0.531	4.84398e-22
BEX1	1.444e-81	-0.303039	0.907	0.964	5.28518e-77
LYRM9	1.48064e-27	-0.306421	0.234	0.442	5.41929e-23
ITGB1BP1	2.8432e-31	-0.308446	0.483	0.657	1.04064e-26
SURF1	6.22752e-32	-0.332151	0.27	0.502	2.27933e-27
HSPA8	5.3251e-85	-0.333044	0.916	0.975	1.94904e-80
CHCHD2	3.4748e-77	-0.335641	0.856	0.942	1.27181e-72
FGFR3	2.69551e-30	-0.342002	0.309	0.525	9.86584e-26
COX7A1	5.85795e-64	-0.344515	0.793	0.9	2.14407e-59
ATP5IF1	3.43613e-77	-0.347464	0.853	0.936	1.25766e-72
LINC00632	1.51897e-46	-0.349962	0.804	0.912	5.55959e-42
S100A13	9.81058e-51	-0.383965	0.56	0.753	3.59077e-46
OPALIN	7.3591e-42	-0.398812	0.269	0.549	2.6935e-37
BEX5	2.0993e-52	-0.424698	0.464	0.718	7.68366e-48
CHGB	1.4813e-55	-0.451669	0.411	0.689	5.42171e-51
SNORC	1.14671e-54	-0.451796	0.237	0.567	4.19706e-50
C1orf61	1.18526e-150	-0.494654	0.871	0.986	4.33819e-146
LGALS1	7.45913e-95	-0.50902	0.643	0.876	2.73011e-90
S100B	6.98592e-132	-0.568293	0.784	0.965	2.55692e-127
S100A1	7.10801e-155	-0.783509	0.37	0.882	2.6016e-150
MTRNR2L8	6.24128e-252	-0.820278	0.956	0.999	2.28437e-247
