# Supplementary material for: A single-cell and spatial RNA-seq database for Alzheimer’s disease (ssREAD)
Source: Nat Commun. 2024 Jun 6;15:4710. doi: 10.1038/s41467-024-49133-z (PMC11156951; doi:10.1038/s41467-024-49133-z)
Supplement: Supplementary file 8 — Supplementary Data 5 [file 41467_2024_49133_MOESM8_ESM.xlsx]

## Sheet: cluster_1_AD_vs_Control_DEG
Supplementary Data 5-1. DEGs identified in MAPLE cluster 1 comparing ST01103 AD and ST01101 control sample. p-values were calculated based on a two-sided Wilcoxon Rank-Sum test and adjusted using Bonferroni correction.
gene	p_val	avg_log2FC	pct.1	pct.2	p_val_adj
MTRNR2L1	2.49291e-131	1.79915	0.998	0.323	9.12429e-127
SERPINA3	2.17232e-100	-0.831107	0.222	0.793	7.95092e-96
DEPP1	1.07997e-95	-0.748736	0.151	0.694	3.95279e-91
CARTPT	2.17014e-83	-0.473017	0.038	0.427	7.94292e-79
S100A9	7.45094e-77	-0.418242	0.027	0.366	2.72712e-72
HSPA8	8.17475e-72	-0.310366	0.979	0.991	2.99204e-67
CCK	2.54697e-71	-0.419322	0.937	0.974	9.32215e-67
HAMP	8.14224e-63	-0.555189	0.106	0.504	2.98014e-58
MT-ND4L	1.03456e-58	0.319178	0.996	0.922	3.78659e-54
APOE	8.96866e-56	0.250817	0.999	0.957	3.28262e-51
IFITM3	1.26449e-52	-0.433287	0.797	0.927	4.62815e-48
GADD45B	5.1004e-52	-0.572136	0.198	0.582	1.8668e-47
S100A8	1.50669e-48	-0.323462	0.027	0.272	5.51463e-44
SOCS3	4.26432e-45	-0.271148	0.017	0.224	1.56078e-40
COX7A1	1.20028e-41	-0.471467	0.609	0.823	4.39315e-37
MTRNR2L6	3.47806e-41	0.532851	0.736	0.194	1.27301e-36
BAALC-AS1	6.1117e-40	-0.274224	0.035	0.267	2.23694e-35
TESPA1	6.33534e-40	-0.511403	0.324	0.642	2.3188e-35
CABP1	4.98603e-38	-0.344149	0.862	0.918	1.82494e-33
MT1G	1.22841e-37	0.502726	0.839	0.388	4.4961e-33
GADD45A	8.91016e-36	-0.417181	0.12	0.409	3.26121e-31
CHCHD2	1.32196e-35	-0.259292	0.926	0.935	4.83849e-31
GJA1	2.05329e-34	0.341596	0.971	0.819	7.51524e-30
F3	3.75719e-32	-0.458059	0.302	0.591	1.37517e-27
SCN1B	6.46823e-32	-0.433684	0.465	0.703	2.36744e-27
TUBB2B	2.32587e-31	-0.390377	0.673	0.81	8.51292e-27
CPLX1	9.07443e-31	-0.333069	0.766	0.858	3.32133e-26
MT1F	4.18019e-30	0.447823	0.677	0.224	1.52999e-25
EDNRB	1.1831e-28	0.406432	0.544	0.108	4.33025e-24
CHGB	8.46039e-28	-0.398063	0.586	0.75	3.09659e-23
NPY	3.00676e-27	0.428244	0.545	0.125	1.10051e-22
ID4	4.75336e-27	0.414454	0.702	0.289	1.73978e-22
CAMKK2	9.8446e-27	-0.389813	0.514	0.72	3.60322e-22
CPNE6	5.38618e-26	0.407056	0.739	0.328	1.9714e-21
SREBF1	1.55009e-25	0.392126	0.631	0.22	5.67347e-21
FOS	3.08532e-25	-0.263785	0.072	0.284	1.12926e-20
SCD	3.41273e-25	0.304785	0.973	0.784	1.24909e-20
ZFP36	5.24704e-25	-0.347742	0.118	0.353	1.92047e-20
TNFRSF6B	9.84808e-24	-0.372291	0.152	0.392	3.6045e-19
MT-ATP8	1.76233e-23	0.27336	0.981	0.832	6.4503e-19
ANGPTL4	1.05856e-20	-0.352101	0.215	0.444	3.87442e-16
YBX3	2.94092e-20	-0.2955	0.125	0.336	1.07641e-15
MT1X	3.20177e-20	-0.262122	0.843	0.871	1.17188e-15
SPP1	4.28735e-20	-0.25212	0.839	0.875	1.56921e-15
GPRC5B	4.93859e-20	0.265859	0.965	0.793	1.80757e-15
HIPK2	6.06572e-20	0.321562	0.888	0.612	2.22011e-15
CRLF1	1.07904e-19	-0.264095	0.112	0.315	3.94938e-15
NSMF	1.32555e-19	0.273349	0.95	0.75	4.85164e-15
STUM	3.19186e-19	0.317667	0.557	0.19	1.16825e-14
MID1IP1	4.621e-19	0.33956	0.771	0.422	1.69133e-14
CAMK1D	6.6673e-19	-0.306554	0.599	0.72	2.4403e-14
MAP4K4	1.14641e-18	0.332539	0.788	0.466	4.19598e-14
PEG10	2.08174e-18	0.323531	0.86	0.539	7.61939e-14
RCAN2	3.1282e-18	-0.272118	0.715	0.784	1.14495e-13
FABP7	4.20064e-18	0.330403	0.688	0.353	1.53747e-13
NGEF	2.323e-17	-0.264068	0.727	0.789	8.50239e-13
KCNJ10	3.40671e-17	0.312995	0.62	0.272	1.24689e-12
CSPG5	3.60304e-17	0.311003	0.698	0.392	1.31875e-12
TRIL	8.12701e-17	0.306762	0.623	0.289	2.97457e-12
SMARCD3	1.63525e-16	0.300554	0.813	0.478	5.9852e-12
HSPA1A	2.21262e-16	-0.29113	0.587	0.716	8.09842e-12
CLDN5	2.57606e-16	-0.323542	0.433	0.595	9.42865e-12
GABRA5	2.58571e-16	0.307259	0.725	0.409	9.46394e-12
ADAMTS4	3.84256e-16	-0.257433	0.118	0.302	1.40642e-11
GDA	8.15106e-16	0.279367	0.841	0.595	2.98337e-11
SLC44A1	2.6082e-15	0.302406	0.699	0.366	9.54628e-11
PSAT1	3.56447e-15	0.300546	0.696	0.349	1.30463e-10
METRN	3.84551e-15	0.278564	0.918	0.634	1.40749e-10
SASH1	5.98814e-15	0.275121	0.573	0.25	2.19172e-10
VAMP1	8.11446e-15	-0.286813	0.274	0.466	2.96997e-10
FCGR3A	8.91734e-15	-0.285834	0.157	0.332	3.26383e-10
FAM171B	1.45566e-14	0.275252	0.877	0.603	5.32787e-10
MT-ND6	1.82268e-14	0.288124	0.76	0.435	6.67118e-10
NRXN2	1.91251e-14	0.283547	0.79	0.47	6.99997e-10
EZR	2.08115e-14	0.289329	0.703	0.388	7.61722e-10
MYRF	2.50976e-14	0.28043	0.583	0.272	9.18596e-10
ERMN	2.99159e-14	0.292326	0.659	0.315	1.09495e-09
KCNS1	4.66121e-14	-0.277596	0.217	0.397	1.70605e-09
IFITM2	9.0697e-14	-0.300073	0.404	0.556	3.3196e-09
OLIG1	1.57112e-13	0.275031	0.796	0.504	5.75046e-09
TIMP3	4.19449e-13	0.252752	0.576	0.259	1.53522e-08
TF	6.61036e-13	0.286021	0.876	0.578	2.41946e-08
APOC1	8.18623e-13	0.265072	0.634	0.319	2.99624e-08
SLC25A22	8.58115e-13	0.256364	0.817	0.578	3.14079e-08
ERBIN	1.02747e-12	0.26614	0.661	0.366	3.76063e-08
MARCKS	1.14963e-12	0.251157	0.919	0.672	4.20777e-08
WASF3	1.3099e-12	0.260002	0.807	0.522	4.79437e-08
OPN3	1.77003e-12	-0.264875	0.208	0.375	6.47847e-08
GABRD	2.02993e-12	-0.280123	0.486	0.595	7.42973e-08
SEPTIN5	2.17396e-12	-0.280117	0.306	0.47	7.95691e-08
C11orf96	2.41584e-12	-0.292854	0.286	0.444	8.84222e-08
PTPRZ1	3.28504e-12	0.268913	0.751	0.444	1.20236e-07
PLPPR4	3.6822e-12	0.255892	0.681	0.371	1.34772e-07
CCDC3	7.50733e-12	-0.264876	0.455	0.569	2.74776e-07
SRGN	1.32487e-11	-0.255363	0.209	0.375	4.84916e-07
GRIA1	2.30413e-11	0.253747	0.732	0.435	8.43335e-07
NFIX	2.57621e-11	0.250538	0.746	0.487	9.42918e-07
CD14	3.42082e-11	-0.253343	0.194	0.353	1.25206e-06
CEBPD	9.00244e-11	-0.252273	0.443	0.56	3.29498e-06
SNORC	1.00804e-10	-0.264106	0.31	0.453	3.68954e-06
NPTX2	5.16885e-10	-0.252779	0.208	0.349	1.89185e-05

## Sheet: cluster_2_AD_vs_Control_DEG
Supplementary Data 5-2. DEGs identified in MAPLE cluster 2 comparing ST01103 AD and ST01101 control sample
No DEG was identified in this cluster on AD vs control

## Sheet: cluster_3_AD_vs_Control_DEG
Supplementary Data 5-3. DEGs identified in MAPLE cluster 3 comparing ST01103 AD and ST01101 control sample. p-values were calculated based on a two-sided Wilcoxon Rank-Sum test and adjusted using Bonferroni correction.
gene	p_val	avg_log2FC	pct.1	pct.2	p_val_adj
MTRNR2L1	5.24464e-08	1.77733	1	0.2	0.00191959
MT-ND3	2.36786e-07	0.262578	1	1	0.0086666
CLEC5A	1.06972e-07	-0.253415	0.002	0.1	0.00391528
AC004889.1	4.93187e-11	-0.254035	0.001	0.1	1.80511e-06
CXCR2	4.93187e-11	-0.254201	0.001	0.1	1.80511e-06
LINC01185	6.22241e-21	-0.256745	0	0.1	2.27746e-16
AL034550.2	6.22241e-21	-0.256745	0	0.1	2.27746e-16
LINC02552	1.06972e-07	-0.288475	0.002	0.1	0.00391528
LINC02182	4.93187e-11	-0.28933	0.001	0.1	1.80511e-06
AC068831.6	4.93187e-11	-0.28941	0.001	0.1	1.80511e-06
AC104335.2	4.93187e-11	-0.289488	0.001	0.1	1.80511e-06
AC080132.1	4.93187e-11	-0.289747	0.001	0.1	1.80511e-06
IL1R2	6.22241e-21	-0.304635	0	0.1	2.27746e-16
STEAP4	6.22241e-21	-0.304635	0	0.1	2.27746e-16
AC120498.8	6.22241e-21	-0.304635	0	0.1	2.27746e-16
CXorf21	4.93187e-11	-0.313102	0.001	0.1	1.80511e-06
AC005363.2	1.06972e-07	-0.314297	0.002	0.1	0.00391528
AC105020.1	6.22241e-21	-0.317322	0	0.1	2.27746e-16
AC124290.1	1.06972e-07	-0.330585	0.002	0.1	0.00391528
S100A8	1.18336e-09	-0.489	0.008	0.2	4.33121e-05
CARTPT	6.86679e-12	-0.624079	0.015	0.3	2.51331e-07

## Sheet: cluster_4_AD_vs_Control_DEG
Supplementary Data 5-4. DEGs identified in MAPLE cluster 4 comparing ST01103 AD and ST01101 control sample
No DEG was identified in this cluster on AD vs control

## Sheet: cluster_5_AD_vs_Control_DEG
Supplementary Data 5-5. DEGs identified in MAPLE cluster 5 comparing ST01103 AD and ST01101 control sample
No DEG was identified in this cluster on AD vs control

## Sheet: cluster_6_AD_vs_Control_DEG
Supplementary Data 5-6. DEGs identified in MAPLE cluster 6 comparing ST01103 AD and ST01101 control sample
gene	p_val	avg_log2FC	pct.1	pct.2	p_val_adj
MTRNR2L1	1.67053e-166	1.9866	0.935	0.038	6.11429e-162
GJA1	3.69203e-22	0.787612	0.584	0.134	1.35132e-17
ATP1A2	4.29091e-22	0.78553	0.662	0.165	1.57052e-17
MT-ATP8	7.61529e-17	0.682626	0.506	0.132	2.78727e-12
MT-ND4L	5.77017e-13	0.664869	0.636	0.22	2.11194e-08
TUBB	8.24409e-15	0.632313	0.532	0.152	3.01742e-10
IDS	6.56969e-10	0.630141	0.753	0.322	2.40457e-05
GPRC5B	2.50122e-12	0.613985	0.61	0.207	9.1547e-08
SLC17A7	1.19873e-11	0.609395	0.623	0.218	4.38746e-07
RAB6B	1.35412e-13	0.606708	0.584	0.179	4.95623e-09
SARAF	8.64524e-12	0.605462	0.623	0.219	3.16424e-07
CHN1	6.59948e-10	0.60091	0.701	0.281	2.41548e-05
PEA15	3.32341e-10	0.599943	0.74	0.285	1.2164e-05
TF	2.42028e-14	0.593553	0.532	0.149	8.85846e-10
NDFIP1	1.49075e-12	0.591857	0.545	0.175	5.45629e-08
TUBB4A	8.03419e-11	0.591112	0.623	0.23	2.94059e-06
QDPR	2.14229e-10	0.585108	0.662	0.251	7.841e-06
CPE	4.91569e-08	0.580559	0.753	0.347	0.00179919
APLP1	7.47413e-10	0.576282	0.688	0.267	2.7356e-05
PRNP	8.80875e-10	0.573607	0.675	0.268	3.22409e-05
SNCA	4.61089e-14	0.573455	0.455	0.122	1.68763e-09
LY6H	4.42713e-12	0.571705	0.545	0.175	1.62037e-07
APP	9.49116e-10	0.571111	0.675	0.267	3.47386e-05
PPP3CA	7.52913e-13	0.567634	0.468	0.137	2.75574e-08
MAPRE2	5.87045e-15	0.566378	0.351	0.077	2.14864e-10
YWHAZ	8.44766e-10	0.565982	0.61	0.233	3.09193e-05
MAST3	1.63732e-14	0.553598	0.481	0.127	5.99274e-10
GTF2I	9.44853e-11	0.550898	0.636	0.231	3.45826e-06
FXYD6	6.0977e-10	0.54997	0.571	0.208	2.23182e-05
PNMA2	5.99712e-13	0.54936	0.468	0.134	2.195e-08
DKK3	8.53094e-08	0.548599	0.675	0.3	0.00312241
YWHAB	6.61231e-12	0.547897	0.545	0.175	2.42017e-07
TUBA1B	4.84122e-07	0.547034	0.805	0.409	0.0177193
DDX24	5.48162e-14	0.54656	0.39	0.095	2.00633e-09
KIF1B	7.80805e-12	0.543523	0.442	0.131	2.85782e-07
BASP1	3.11007e-10	0.543466	0.519	0.18	1.13832e-05
ANK2	4.46469e-12	0.54016	0.519	0.161	1.63412e-07
CFL1	2.31924e-08	0.539196	0.714	0.297	0.000848866
NPTX1	2.35311e-13	0.535865	0.442	0.118	8.61263e-09
RAB3A	7.11832e-13	0.535365	0.442	0.123	2.60538e-08
NGRN	1.1786e-10	0.533049	0.545	0.186	4.3138e-06
SYT1	1.99166e-08	0.532204	0.688	0.282	0.000728966
ENC1	2.24706e-08	0.531977	0.623	0.248	0.000822448
DDX17	9.0982e-13	0.529577	0.481	0.138	3.33003e-08
AQP4	3.82983e-09	0.528487	0.636	0.25	0.000140176
HNRNPK	2.15418e-12	0.528437	0.481	0.142	7.88452e-08
SYN2	1.5635e-10	0.526691	0.468	0.153	5.72257e-06
PGRMC1	1.50567e-14	0.526044	0.403	0.097	5.5109e-10
RETREG2	2.80867e-14	0.525941	0.403	0.097	1.028e-09
RAD21	2.83844e-18	0.52508	0.338	0.058	1.0389e-13
NORAD	6.17969e-09	0.524876	0.636	0.251	0.000226183
RPL31	1.7948e-07	0.52187	0.714	0.311	0.00656917
BLCAP	4.51702e-14	0.521051	0.351	0.079	1.65327e-09
RTN3	6.89175e-08	0.517995	0.675	0.28	0.00252245
APOD	2.09038e-09	0.517554	0.571	0.211	7.65098e-05
QKI	4.18285e-09	0.516446	0.532	0.197	0.000153097
ATP1B1	2.46089e-08	0.515241	0.675	0.274	0.000900709
RPL27A	1.46699e-10	0.513257	0.506	0.171	5.36934e-06
GHITM	3.37046e-11	0.510673	0.455	0.139	1.23362e-06
WDR82	3.24307e-18	0.510104	0.325	0.054	1.187e-13
UBA1	6.11292e-15	0.51002	0.377	0.084	2.23739e-10
ACO2	4.71035e-13	0.508497	0.429	0.115	1.72404e-08
RAC1	5.97584e-11	0.508382	0.506	0.161	2.18722e-06
NAPB	3.13262e-10	0.505572	0.519	0.177	1.14657e-05
SUN2	2.42195e-10	0.503684	0.429	0.135	8.86458e-06
FAM171B	1.71315e-20	0.503521	0.312	0.045	6.2703e-16
HNRNPA2B1	8.01147e-10	0.502879	0.558	0.2	2.93228e-05
MAP2K1	2.7733e-14	0.50014	0.377	0.086	1.01505e-09
KIF1A	1.24816e-07	0.497621	0.584	0.248	0.00456837
SORT1	2.40046e-09	0.495728	0.481	0.171	8.78593e-05
NSMF	6.59689e-12	0.493994	0.364	0.096	2.41453e-07
EDIL3	4.60769e-12	0.493094	0.455	0.131	1.68646e-07
STMN2	3.04199e-10	0.488321	0.494	0.164	1.1134e-05
CD74	9.25866e-10	0.486043	0.429	0.138	3.38876e-05
COX6A1	5.11396e-07	0.484988	0.649	0.282	0.0187176
OLFM1	3.80801e-08	0.484753	0.558	0.217	0.00139377
RPL26	1.07045e-06	0.483472	0.701	0.311	0.0391794
PSD3	6.71506e-12	0.481759	0.351	0.09	2.45778e-07
GATM	1.55181e-11	0.481303	0.338	0.086	5.67977e-07
YWHAG	4.58221e-07	0.480483	0.662	0.289	0.0167713
EID1	2.06463e-11	0.479321	0.416	0.119	7.55675e-07
PIP4K2B	3.56765e-13	0.477583	0.364	0.087	1.30579e-08
MARCKS	1.3976e-10	0.475012	0.377	0.109	5.11537e-06
CSRP1	6.10484e-08	0.474944	0.597	0.238	0.00223443
PUM1	2.43079e-17	0.474536	0.299	0.049	8.89695e-13
TAGLN3	5.35991e-11	0.473071	0.442	0.135	1.96178e-06
PTMS	2.50885e-12	0.472983	0.403	0.108	9.18265e-08
MT1E	1.80316e-08	0.471486	0.571	0.219	0.000659976
TMEM59L	1.65676e-08	0.470638	0.494	0.182	0.000606391
SPOCK1	6.20124e-11	0.47038	0.455	0.139	2.26972e-06
CTNND2	1.01781e-10	0.470081	0.351	0.097	3.72529e-06
SCD	1.02283e-07	0.469586	0.584	0.237	0.00374368
KIFAP3	4.13742e-15	0.468998	0.286	0.052	1.51434e-10
TSPAN3	1.38687e-08	0.467781	0.455	0.161	0.000507607
SCD5	2.42551e-09	0.467044	0.506	0.176	8.87763e-05
SEPTIN2	4.10445e-13	0.466393	0.338	0.077	1.50227e-08
RPL23	5.59343e-09	0.466249	0.442	0.152	0.000204725
B4GAT1	4.40612e-09	0.463561	0.468	0.163	0.000161269
FBXL16	4.06548e-09	0.462929	0.455	0.156	0.0001488
CELF4	4.15825e-13	0.462801	0.312	0.068	1.52196e-08
UBE4A	8.48333e-23	0.462169	0.234	0.022	3.10498e-18
PLD3	1.84774e-09	0.461709	0.494	0.167	6.7629e-05
TSPYL1	1.39258e-08	0.461262	0.481	0.173	0.000509699
AK5	2.29198e-09	0.461125	0.39	0.123	8.38886e-05
ATP2B4	4.94373e-11	0.461119	0.351	0.094	1.80945e-06
RPL7A	2.88802e-07	0.459244	0.61	0.258	0.0105705
ATP8A1	2.2259e-13	0.458206	0.325	0.072	8.14702e-09
PALM	3.20627e-14	0.45655	0.351	0.075	1.17353e-09
SYP	3.46283e-07	0.456211	0.532	0.221	0.0126743
MAP2	8.62814e-08	0.455989	0.519	0.205	0.00315799
HNRNPDL	7.29643e-10	0.453368	0.416	0.13	2.67057e-05
EIF4A2	3.48615e-07	0.453253	0.597	0.25	0.0127597
VDAC1	2.19083e-11	0.453213	0.338	0.086	8.01867e-07
OGFRL1	5.12137e-11	0.452281	0.286	0.068	1.87447e-06
RPS7	2.49663e-07	0.450173	0.532	0.217	0.00913792
GDA	5.48971e-15	0.446503	0.286	0.052	2.00929e-10
DNAJC6	8.90402e-12	0.446329	0.351	0.089	3.25896e-07
AASDHPPT	2.32063e-16	0.444551	0.26	0.04	8.49373e-12
NTRK2	3.12015e-07	0.444387	0.558	0.231	0.0114201
NRCAM	1.66975e-08	0.444274	0.338	0.108	0.000611145
MORF4L1	3.86813e-08	0.443535	0.494	0.184	0.00141577
SEPTIN8	6.26566e-10	0.443246	0.39	0.119	2.29329e-05
TTYH2	3.68558e-13	0.4432	0.325	0.072	1.34896e-08
ITPKB	6.69351e-12	0.442039	0.377	0.097	2.44989e-07
SUMO2	1.8331e-10	0.44117	0.338	0.093	6.70931e-06
RPSA	9.70307e-07	0.441071	0.571	0.249	0.0355142
EXOC7	1.18977e-12	0.438903	0.273	0.056	4.35468e-08
ABCA3	9.57448e-14	0.43593	0.221	0.035	3.50436e-09
NCAM1	4.89792e-08	0.434911	0.468	0.175	0.00179269
MMD	5.95393e-17	0.434909	0.221	0.028	2.1792e-12
OAZ1	1.22338e-06	0.43485	0.558	0.242	0.0447771
YWHAQ	2.3719e-09	0.432302	0.442	0.144	8.6814e-05
HMGB1	1.82441e-09	0.431883	0.429	0.138	6.67753e-05
MEF2D	4.00541e-15	0.431517	0.247	0.039	1.46602e-10
ETNPPL	8.09547e-14	0.42903	0.273	0.051	2.96302e-09
CTXN1	2.29422e-08	0.428524	0.39	0.133	0.000839709
GPX4	6.08164e-07	0.427855	0.558	0.236	0.0222594
TPPP	1.9469e-08	0.427317	0.506	0.182	0.000712584
HEPACAM	1.38206e-10	0.426597	0.351	0.095	5.05849e-06
CPLX2	1.80687e-07	0.425925	0.455	0.175	0.00661333
HTRA1	3.13663e-08	0.424384	0.429	0.152	0.00114804
RCAN2	1.31739e-09	0.424377	0.312	0.086	4.82179e-05
AGAP2	2.30892e-13	0.424004	0.247	0.044	8.45089e-09
SLC1A3	1.34636e-07	0.423263	0.506	0.197	0.00492782
ATP5IF1	2.07052e-08	0.423022	0.442	0.155	0.000757831
SLC22A17	3.78392e-07	0.42287	0.584	0.238	0.0138495
GRIN1	1.04321e-06	0.421911	0.506	0.212	0.0381823
HSPA2	1.01748e-10	0.421799	0.338	0.09	3.7241e-06
HPCAL4	1.26835e-09	0.421593	0.312	0.086	4.64227e-05
ANLN	7.71027e-14	0.420451	0.247	0.042	2.82204e-09
CTSB	1.86086e-08	0.419885	0.429	0.149	0.000681094
ARPP19	1.31522e-06	0.419561	0.558	0.233	0.0481382
SIRPA	1.34784e-08	0.418061	0.364	0.117	0.000493321
NDUFA1	8.94696e-09	0.41706	0.429	0.143	0.000327468
SREBF1	1.28878e-20	0.416491	0.195	0.017	4.71708e-16
TRIM2	1.62327e-09	0.416338	0.377	0.115	5.94134e-05
CYFIP2	3.78435e-10	0.415803	0.338	0.094	1.38511e-05
MT1G	3.5741e-11	0.415747	0.286	0.066	1.30815e-06
PEX5L	5.1932e-12	0.415546	0.26	0.053	1.90076e-07
EEF2	8.00597e-07	0.415352	0.623	0.261	0.0293027
SOD2	3.555e-09	0.414391	0.39	0.123	0.000130117
OST4	1.19887e-08	0.414182	0.312	0.094	0.0004388
CNTN1	1.63968e-08	0.414141	0.312	0.094	0.00060014
ATP5PF	5.458e-08	0.414059	0.364	0.124	0.00199768
PRKAR1A	3.7506e-10	0.412962	0.39	0.114	1.37276e-05
ATP2A2	1.47738e-08	0.412762	0.403	0.134	0.000540734
SLC25A22	2.84833e-11	0.412064	0.247	0.052	1.04252e-06
SLC44A1	9.07551e-10	0.411668	0.338	0.094	3.32173e-05
FBXW11	9.77999e-13	0.411303	0.247	0.046	3.57957e-08
DDX6	1.06722e-10	0.410723	0.273	0.064	3.90614e-06
PRRC2B	9.32636e-10	0.410598	0.299	0.079	3.41354e-05
RBX1	4.78127e-09	0.410579	0.325	0.096	0.000174999
NEUROD2	1.38746e-15	0.410575	0.208	0.028	5.07825e-11
SET	1.34091e-09	0.410089	0.338	0.097	4.90785e-05
CTSD	2.11963e-07	0.409169	0.481	0.184	0.00775804
CLTB	1.82905e-08	0.408984	0.312	0.094	0.000669451
HLA-C	1.3665e-11	0.408477	0.351	0.088	5.00153e-07
PEG3	2.75022e-11	0.408279	0.273	0.061	1.00661e-06
ANKS1B	2.25103e-10	0.407589	0.299	0.075	8.23899e-06
ALDH6A1	9.66457e-11	0.407301	0.26	0.058	3.53733e-06
PPP1CB	4.33216e-09	0.40376	0.39	0.123	0.000158561
NDFIP2	2.22094e-12	0.401391	0.26	0.052	8.12886e-08
SGK1	1.33777e-11	0.400569	0.234	0.046	4.89638e-07
CDIP1	8.26475e-09	0.400566	0.351	0.108	0.000302498
NCKAP1	4.48525e-10	0.400402	0.351	0.098	1.64165e-05
HSPA4	1.41197e-13	0.400339	0.234	0.039	5.16796e-09
FRY	4.5804e-18	0.40025	0.208	0.023	1.67647e-13
MAPK8IP2	1.1627e-07	0.399285	0.39	0.137	0.0042556
SLC38A2	9.75639e-11	0.398856	0.286	0.068	3.57094e-06
TTC9B	5.80473e-10	0.398428	0.286	0.073	2.12459e-05
OMG	3.34322e-11	0.397982	0.247	0.052	1.22365e-06
PPP3CB	8.16003e-08	0.396619	0.325	0.106	0.00298665
PREPL	9.77732e-07	0.396545	0.455	0.182	0.035786
OPCML	1.75317e-12	0.396114	0.247	0.047	6.41678e-08
FBXO2	9.26885e-10	0.396038	0.377	0.112	3.39249e-05
SLC8A2	1.28493e-11	0.395801	0.221	0.042	4.70299e-07
AATK	1.00244e-08	0.394983	0.338	0.102	0.000366904
SUMO3	3.92567e-11	0.394468	0.286	0.066	1.43683e-06
ATN1	1.07587e-12	0.393942	0.286	0.059	3.93778e-08
BAIAP3	1.35753e-09	0.393847	0.286	0.075	4.96868e-05
ATE1	6.10096e-20	0.393345	0.182	0.015	2.23301e-15
GSN	1.98744e-07	0.392306	0.351	0.12	0.00727422
DBNL	6.98163e-12	0.392254	0.221	0.04	2.55535e-07
MTCH1	3.79194e-07	0.392209	0.571	0.228	0.0138789
FABP7	3.19985e-12	0.391249	0.208	0.035	1.17118e-07
SORL1	4.83629e-09	0.391098	0.26	0.068	0.000177013
COX6B1	3.80788e-07	0.390862	0.442	0.169	0.0139372
TSPYL4	2.51223e-11	0.390805	0.26	0.056	9.19501e-07
TOMM20	1.13504e-08	0.39074	0.39	0.127	0.000415437
CLDND1	1.23477e-06	0.389321	0.506	0.208	0.045194
CNTN2	1.42862e-08	0.388826	0.364	0.114	0.000522888
ATP6V1A	4.42222e-08	0.388724	0.312	0.097	0.00161858
TMA7	1.24312e-06	0.388418	0.442	0.178	0.0454994
SNHG14	2.25224e-08	0.388294	0.455	0.157	0.000824344
RPS17	5.87506e-07	0.388135	0.506	0.203	0.0215033
UQCRC2	4.58109e-09	0.387353	0.286	0.077	0.000167673
ADGRL3	1.06755e-15	0.387199	0.208	0.027	3.90735e-11
CAPZB	2.83506e-11	0.387168	0.273	0.061	1.03766e-06
SRCIN1	2.46683e-10	0.386096	0.195	0.037	9.02885e-06
LRPAP1	1.13195e-08	0.385584	0.26	0.07	0.000414305
DDX5	1.57958e-07	0.385411	0.468	0.175	0.00578143
SULT4A1	5.18194e-08	0.384351	0.325	0.103	0.00189664
SYT4	6.10158e-10	0.384195	0.286	0.072	2.23324e-05
PRKCB	2.14588e-08	0.384006	0.312	0.094	0.000785414
ABCA2	2.57247e-07	0.383895	0.468	0.177	0.00941549
KIAA0513	1.19092e-08	0.383176	0.299	0.086	0.000435888
MT-ND3	2.27781e-28	0.382983	0.987	0.812	8.33703e-24
MTPN	8.57724e-09	0.382951	0.338	0.103	0.000313936
EIF4G2	1.15475e-07	0.382702	0.403	0.144	0.00422649
CNIH2	4.09016e-14	0.382667	0.247	0.042	1.49704e-09
EEF1B2	6.26197e-08	0.38203	0.403	0.138	0.00229194
EIF5	2.29732e-09	0.381641	0.299	0.081	8.40841e-05
METRN	7.70009e-07	0.381625	0.364	0.135	0.0281831
PRDX1	4.43936e-07	0.381047	0.429	0.162	0.0162485
NAP1L1	1.28062e-07	0.380689	0.403	0.142	0.00468719
NDUFB8	2.98564e-07	0.380209	0.429	0.161	0.0109277
TBCB	1.26688e-09	0.379715	0.338	0.095	4.63692e-05
ZFR	7.21035e-10	0.379144	0.247	0.057	2.63906e-05
MAPK1	3.00076e-09	0.378793	0.364	0.109	0.000109831
NENF	2.35734e-08	0.378477	0.351	0.11	0.000862811
GLUD1	8.98502e-08	0.376737	0.351	0.118	0.00328861
MAPK3	2.48517e-09	0.376163	0.325	0.091	9.09596e-05
ASTN1	7.11184e-11	0.374997	0.208	0.039	2.60301e-06
PREX1	5.14886e-08	0.374709	0.312	0.097	0.00188454
APBB1	8.10043e-07	0.374429	0.494	0.197	0.0296484
ZEB2	3.94407e-08	0.374105	0.312	0.096	0.00144357
BCL2L2	8.00915e-13	0.373465	0.26	0.05	2.93143e-08
MYO5A	1.01009e-08	0.372907	0.273	0.075	0.000369703
PKIA	3.10802e-08	0.372577	0.26	0.072	0.00113757
MT-CYB	1.75945e-26	0.372396	1	0.827	6.43976e-22
HLF	2.51465e-10	0.371824	0.286	0.07	9.20385e-06
HIPK2	1.35788e-06	0.371644	0.481	0.191	0.0496997
MRPL20	7.99948e-09	0.371632	0.247	0.063	0.000292789
OLIG1	8.34937e-10	0.371542	0.325	0.088	3.05595e-05
SV2A	1.347e-07	0.371337	0.26	0.076	0.00493017
PRKACB	2.93387e-08	0.370594	0.429	0.147	0.00107383
KRTCAP2	5.01417e-11	0.370283	0.247	0.052	1.83524e-06
SSBP3	2.49721e-09	0.369731	0.273	0.07	9.14002e-05
SIK3	8.05153e-13	0.369123	0.221	0.037	2.94694e-08
TMX4	1.20404e-09	0.36905	0.221	0.049	4.40689e-05
PPP3R1	2.7269e-09	0.368487	0.26	0.065	9.98074e-05
EFHD1	7.47736e-09	0.368141	0.338	0.099	0.000273679
INF2	1.40556e-11	0.367775	0.247	0.05	5.1445e-07
ATP5MG	1.91048e-07	0.366824	0.377	0.133	0.00699254
FASN	2.27333e-07	0.365908	0.299	0.097	0.00832061
GNAO1	3.51252e-08	0.365758	0.39	0.129	0.00128562
CLDN11	4.47393e-08	0.36567	0.403	0.134	0.0016375
KCNJ10	9.83e-10	0.36546	0.221	0.048	3.59788e-05
OPALIN	9.86731e-08	0.364963	0.286	0.086	0.00361153
LMO4	2.4294e-08	0.364888	0.312	0.094	0.000889184
RAB21	4.2415e-11	0.364534	0.221	0.042	1.55243e-06
ENHO	3.35889e-07	0.364291	0.39	0.139	0.0122939
FEZ1	1.88874e-07	0.363624	0.364	0.127	0.00691296
SERINC3	6.11221e-08	0.363073	0.364	0.123	0.00223713
BAIAP2	1.80434e-08	0.362962	0.234	0.061	0.000660408
APMAP	8.39496e-10	0.362311	0.247	0.057	3.07264e-05
COX8A	5.16304e-07	0.361897	0.377	0.138	0.0188973
FHL1	1.1362e-08	0.361468	0.273	0.075	0.00041586
PSAT1	1.15114e-09	0.360855	0.273	0.068	4.21327e-05
HPCAL1	2.22388e-08	0.360782	0.286	0.083	0.000813961
ALDH2	8.16665e-08	0.35874	0.416	0.145	0.00298908
PLEKHH1	1.94851e-10	0.35839	0.26	0.059	7.13175e-06
HIGD2A	6.70034e-11	0.357397	0.234	0.048	2.45239e-06
NUDT3	4.88985e-07	0.357185	0.338	0.118	0.0178973
VXN	3.08765e-09	0.356894	0.273	0.071	0.000113011
TUBB3	2.63947e-07	0.356808	0.312	0.102	0.00966073
MTRNR2L6	6.75005e-18	0.35642	0.182	0.017	2.47059e-13
UBL3	2.99843e-09	0.356042	0.247	0.06	0.000109746
PEG10	7.56237e-08	0.355257	0.221	0.058	0.0027679
DNAJC5	7.94046e-08	0.354978	0.286	0.087	0.00290629
ABR	9.11813e-07	0.354605	0.325	0.115	0.0333733
HDAC5	1.48939e-08	0.35458	0.221	0.053	0.000545131
UBE2QL1	7.28511e-08	0.354578	0.234	0.064	0.00266642
HSPA12A	2.66031e-11	0.354431	0.26	0.055	9.73701e-07
PPP2R2C	7.1509e-10	0.353883	0.299	0.077	2.6173e-05
NDUFB11	3.89134e-09	0.353121	0.273	0.072	0.000142427
PRKCZ	1.24482e-06	0.353103	0.286	0.097	0.0455616
NPY	1.85233e-12	0.351996	0.208	0.034	6.7797e-08
PRXL2B	1.28732e-12	0.351961	0.195	0.03	4.71173e-08
PLXNB1	5.4051e-08	0.351919	0.234	0.062	0.00197832
DDN	1.29921e-08	0.351637	0.26	0.069	0.000475522
NFIX	8.15505e-08	0.351582	0.247	0.069	0.00298483
GABARAP	5.3833e-07	0.351153	0.442	0.167	0.0197034
C11orf68	1.6138e-10	0.351104	0.195	0.036	5.90666e-06
RAPGEF5	3.67508e-09	0.350887	0.273	0.072	0.000134512
LAPTM4A	3.08945e-12	0.350574	0.26	0.051	1.13077e-07
PSMB7	3.01658e-08	0.350488	0.234	0.061	0.0011041
MLLT11	1.91317e-07	0.350134	0.338	0.113	0.00700241
OAT	6.32339e-12	0.349998	0.247	0.048	2.31443e-07
NDUFB7	8.43566e-08	0.349138	0.364	0.122	0.00308753
FLOT1	1.67489e-08	0.349112	0.377	0.12	0.000613028
SLC12A5	2.35473e-07	0.348954	0.247	0.072	0.00861853
OTUB1	7.50486e-08	0.347457	0.273	0.08	0.00274685
KIAA0930	8.32177e-07	0.347266	0.468	0.182	0.0304585
H1FX	1.00772e-06	0.346945	0.338	0.122	0.0368834
TBR1	4.69752e-11	0.346221	0.234	0.047	1.71934e-06
EIF4E	4.46966e-12	0.34616	0.182	0.028	1.63594e-07
GABBR1	7.67868e-07	0.345827	0.364	0.131	0.0281047
H2AFV	8.22808e-08	0.345088	0.273	0.08	0.00301156
NRSN2	4.0152e-09	0.344895	0.273	0.071	0.00014696
PSMA7	2.8525e-07	0.344636	0.247	0.073	0.0104404
DYNLT3	1.84662e-09	0.343984	0.221	0.05	6.75882e-05
CIAO2B	4.05863e-08	0.343914	0.247	0.066	0.0014855
CHMP3	1.30678e-08	0.343463	0.195	0.043	0.000478294
NFKBIA	7.14181e-13	0.343448	0.208	0.033	2.61397e-08
NPTXR	1.15463e-06	0.343275	0.351	0.127	0.0422606
FARP1	2.3526e-10	0.343218	0.208	0.041	8.61076e-06
WDR13	7.44969e-10	0.342967	0.208	0.042	2.72666e-05
CLSTN2	4.59293e-12	0.342792	0.221	0.039	1.68106e-07
LRP11	2.05391e-14	0.342727	0.195	0.026	7.51752e-10
ADD1	4.66712e-07	0.342714	0.364	0.13	0.0170821
PADI2	6.84744e-09	0.342147	0.247	0.061	0.000250623
PDE4DIP	1.53026e-07	0.341489	0.26	0.076	0.0056009
REEP5	2.909e-07	0.340819	0.39	0.139	0.0106472
HECTD4	2.02223e-09	0.340771	0.195	0.04	7.40157e-05
ATF4	4.43018e-08	0.340489	0.273	0.078	0.00162149
CRYM	2.07509e-09	0.339712	0.208	0.045	7.59504e-05
WSB2	2.38626e-08	0.339683	0.247	0.065	0.000873396
PSMD13	8.09429e-13	0.339576	0.208	0.033	2.96259e-08
TOB2	6.18059e-11	0.339099	0.195	0.035	2.26216e-06
NDUFA8	8.88162e-09	0.339097	0.247	0.063	0.000325076
WAC	2.06731e-08	0.337863	0.221	0.053	0.000756658
ABHD17A	4.39049e-10	0.337503	0.234	0.051	1.60696e-05
ANK3	1.33936e-09	0.337428	0.247	0.058	4.90217e-05
MRPS36	4.68116e-17	0.337054	0.169	0.016	1.71335e-12
RHOU	2.97519e-11	0.336894	0.247	0.05	1.08895e-06
NLRP1	7.99253e-12	0.336569	0.169	0.024	2.92535e-07
SHISA4	4.10046e-09	0.3361	0.273	0.071	0.000150081
PPP2CB	6.18627e-07	0.335905	0.39	0.143	0.0226424
BTBD3	8.37794e-08	0.335087	0.234	0.063	0.00306641
ADCY1	5.07802e-07	0.334977	0.234	0.069	0.018586
KHSRP	2.70857e-14	0.334963	0.195	0.026	9.91364e-10
CAP1	8.15786e-09	0.334656	0.247	0.062	0.000298586
RPRD1A	2.48331e-09	0.334434	0.221	0.05	9.08916e-05
MT1F	1.29261e-12	0.334164	0.182	0.026	4.73108e-08
AARS	5.19982e-07	0.333805	0.312	0.105	0.0190318
ARHGAP35	7.14375e-10	0.333744	0.221	0.047	2.61468e-05
PRUNE2	5.23468e-08	0.333652	0.208	0.051	0.00191595
DIP2C	2.323e-12	0.33291	0.182	0.027	8.50242e-08
EPB41L2	2.31262e-07	0.332798	0.195	0.05	0.00846441
SYNJ1	3.62986e-11	0.331338	0.208	0.038	1.32856e-06
STX1A	7.49515e-08	0.330638	0.234	0.063	0.0027433
GUCY1B1	1.42324e-10	0.330509	0.286	0.068	5.2092e-06
G3BP2	4.97057e-07	0.330266	0.312	0.105	0.0181928
DCLK1	3.0926e-07	0.330077	0.26	0.079	0.0113192
PPM1K	4.71322e-08	0.329506	0.273	0.078	0.00172509
ATXN10	5.31346e-08	0.329314	0.26	0.072	0.00194478
IFI6	2.7159e-10	0.32898	0.234	0.05	9.94046e-06
TMEM151B	5.46936e-08	0.32892	0.221	0.057	0.00200184
PAQR8	2.17594e-09	0.328775	0.247	0.059	7.96415e-05
FAM200B	4.83523e-11	0.328056	0.221	0.042	1.76974e-06
NCAM2	5.29466e-10	0.327581	0.195	0.038	1.9379e-05
LAMTOR4	6.35719e-07	0.32688	0.286	0.094	0.0232679
SYNGR1	1.72352e-07	0.326871	0.273	0.082	0.00630824
SLTM	4.91853e-10	0.32637	0.169	0.029	1.80023e-05
CAMSAP2	1.89582e-07	0.326291	0.208	0.054	0.00693891
DDAH1	6.24474e-07	0.32617	0.351	0.123	0.0228564
FMNL2	4.82499e-10	0.326104	0.273	0.065	1.766e-05
GAS7	3.89615e-07	0.326062	0.351	0.121	0.0142603
DENND4B	5.27703e-10	0.325748	0.169	0.029	1.93144e-05
CDC42BPB	4.59389e-08	0.325504	0.169	0.036	0.00168141
TUFM	9.34934e-07	0.32532	0.234	0.071	0.0342195
ENDOD1	7.73966e-09	0.324836	0.169	0.033	0.000283279
GPR155	2.07334e-11	0.32375	0.195	0.033	7.58862e-07
PPP2R2B	3.05463e-07	0.322964	0.208	0.056	0.0111803
CDKN2D	9.67602e-09	0.322719	0.221	0.053	0.000354152
NCL	6.34175e-07	0.322676	0.286	0.093	0.0232115
SLC41A3	1.19863e-12	0.322303	0.182	0.026	4.38712e-08
SH3GLB2	3.44768e-07	0.322257	0.273	0.084	0.0126189
NDUFS1	1.25866e-08	0.32223	0.234	0.058	0.000460681
MTDH	1.07784e-11	0.321945	0.195	0.032	3.945e-07
ANKRD40	1.09729e-06	0.321837	0.273	0.089	0.0401618
KHDRBS1	3.47769e-09	0.321751	0.208	0.045	0.000127287
NCOA7	6.32306e-08	0.321233	0.247	0.068	0.0023143
PHYHIPL	5.03174e-10	0.320962	0.273	0.064	1.84167e-05
WDR6	1.31073e-11	0.320192	0.208	0.036	4.79739e-07
CD47	5.34197e-08	0.31979	0.221	0.057	0.00195521
COPG1	2.52832e-10	0.319106	0.169	0.028	9.25391e-06
SSH1	6.20236e-16	0.318982	0.143	0.012	2.27013e-11
TXNDC17	1.1044e-14	0.318512	0.169	0.019	4.04223e-10
CHST1	1.9743e-08	0.318461	0.273	0.075	0.000722613
SH3BGRL3	2.00281e-07	0.318087	0.273	0.082	0.00733047
DLG2	2.1852e-08	0.317534	0.208	0.05	0.000799806
COPA	1.2153e-08	0.317505	0.208	0.048	0.000444814
IQSEC1	4.5016e-07	0.317098	0.286	0.091	0.0164763
PTPRD	7.42091e-09	0.315653	0.234	0.057	0.000271613
POU3F3	1.97785e-10	0.31515	0.169	0.028	7.23913e-06
CAP2	1.52776e-12	0.315083	0.195	0.03	5.59177e-08
CERCAM	6.15126e-07	0.315009	0.247	0.074	0.0225142
C1orf115	5.78777e-10	0.314955	0.195	0.038	2.11838e-05
RAB5B	2.19027e-07	0.314893	0.286	0.088	0.00801659
SON	8.77721e-08	0.314499	0.247	0.068	0.00321254
TIAL1	1.47626e-09	0.314236	0.182	0.035	5.40325e-05
MT-ND6	1.11101e-11	0.313705	0.234	0.044	4.06639e-07
PNMA8A	5.97945e-08	0.313454	0.286	0.084	0.00218854
NAP1L2	1.03131e-09	0.312769	0.234	0.053	3.77469e-05
ELMOD1	1.62551e-09	0.312286	0.208	0.044	5.94952e-05
TUBA4A	1.0884e-06	0.311619	0.325	0.112	0.0398365
APBA1	2.78749e-16	0.311085	0.169	0.017	1.02025e-11
EFHD2	1.71181e-08	0.311085	0.208	0.049	0.000626538
EIF4A1	1.0974e-06	0.310678	0.286	0.094	0.040166
GABRA5	2.84881e-08	0.310562	0.156	0.031	0.00104269
SDHC	1.96271e-09	0.310462	0.221	0.049	7.18371e-05
USP33	9.76184e-15	0.310397	0.182	0.022	3.57293e-10
SPRYD3	9.07438e-07	0.310389	0.273	0.088	0.0332132
ARCN1	2.58526e-10	0.310206	0.182	0.032	9.46231e-06
EFNB3	5.65281e-12	0.310051	0.143	0.017	2.06899e-07
BNIP3L	3.28422e-07	0.309894	0.221	0.061	0.0120206
LY6E	5.11421e-07	0.309739	0.299	0.097	0.0187185
ATP6V1B2	1.33476e-06	0.309689	0.312	0.109	0.0488534
FBXL5	8.04396e-08	0.30954	0.169	0.037	0.00294417
HP1BP3	1.18238e-07	0.309367	0.234	0.063	0.00432765
S100A13	6.86926e-07	0.309278	0.26	0.08	0.0251422
NDUFAB1	3.58536e-07	0.30867	0.26	0.078	0.0131228
RBM23	2.32051e-17	0.30867	0.195	0.02	8.49331e-13
GMFB	7.22786e-09	0.308216	0.26	0.067	0.000264547
APOC1	6.26426e-09	0.30753	0.234	0.056	0.000229278
SLIT1	2.89821e-09	0.307435	0.208	0.045	0.000106077
ZNF358	7.79297e-08	0.307302	0.234	0.062	0.0028523
RGS5	8.94734e-10	0.307099	0.169	0.03	3.27482e-05
SYT7	2.16783e-07	0.307029	0.182	0.044	0.00793448
AMPH	1.17235e-07	0.306634	0.221	0.057	0.00429092
GNG2	5.8174e-08	0.306239	0.234	0.062	0.00212923
PLPPR4	4.38402e-11	0.30617	0.182	0.03	1.60459e-06
SCN3B	9.28199e-07	0.306142	0.286	0.094	0.033973
TMEM47	3.93324e-09	0.305766	0.156	0.028	0.00014396
ARNT2	8.29523e-07	0.305515	0.312	0.106	0.0303614
ATP2B1	4.43611e-07	0.30551	0.299	0.097	0.0162366
CACYBP	1.90734e-07	0.30532	0.26	0.076	0.00698105
INA	9.34754e-07	0.304825	0.273	0.087	0.0342129
PAFAH1B2	2.66547e-08	0.303969	0.26	0.07	0.000975589
SMIM13	3.95338e-11	0.302713	0.195	0.034	1.44698e-06
RALBP1	7.67927e-09	0.302646	0.169	0.033	0.000281069
SCARB2	1.66835e-07	0.302307	0.247	0.07	0.00610632
SSR1	1.00358e-08	0.302278	0.208	0.047	0.000367321
MAF1	2.65903e-08	0.302216	0.208	0.049	0.000973232
DIP2B	3.06554e-10	0.301982	0.182	0.032	1.12202e-05
RPAIN	3.87523e-14	0.301765	0.169	0.02	1.41837e-09
PGM2L1	4.08457e-08	0.301665	0.234	0.061	0.00149499
CASTOR2	2.28615e-11	0.301566	0.182	0.029	8.36752e-07
KCNJ9	6.37501e-08	0.301455	0.195	0.046	0.00233332
RASSF4	2.21196e-10	0.300904	0.208	0.04	8.09598e-06
ATL1	2.10958e-07	0.300638	0.221	0.06	0.00772127
SH3GL3	2.30323e-08	0.300306	0.247	0.064	0.000843004
IPO13	8.82746e-08	0.300248	0.208	0.052	0.00323094
KLHL12	8.29445e-13	0.300239	0.117	0.01	3.03585e-08
TMEM167A	5.61575e-08	0.299499	0.182	0.041	0.00205542
IFNGR1	3.1713e-13	0.299379	0.156	0.018	1.16073e-08
CNRIP1	1.64324e-08	0.299102	0.247	0.064	0.000601442
CACNA1E	2.20149e-12	0.298752	0.182	0.027	8.05766e-08
MXI1	3.73126e-09	0.298644	0.247	0.06	0.000136568
FIBP	1.33643e-07	0.298436	0.156	0.033	0.00489147
TBL1XR1	3.15211e-09	0.29841	0.195	0.04	0.00011537
ZNF25	3.25639e-10	0.298358	0.156	0.024	1.19187e-05
STK39	2.89767e-12	0.297537	0.182	0.027	1.06057e-07
NF1	4.301e-09	0.297509	0.182	0.036	0.000157421
EFCAB14	1.50533e-09	0.296686	0.208	0.043	5.50967e-05
AP3S1	1.49848e-08	0.296538	0.182	0.039	0.000548459
DNAJC8	3.3185e-10	0.296161	0.182	0.032	1.2146e-05
IGFBP5	1.7425e-08	0.29548	0.195	0.043	0.000637772
UBE2V2	3.86448e-09	0.295278	0.182	0.036	0.000141444
ID4	1.9419e-10	0.295128	0.169	0.028	7.10753e-06
ZRANB2	6.94907e-09	0.295033	0.182	0.037	0.000254343
SPCS2	1.36493e-08	0.294679	0.26	0.068	0.000499576
CTNNA2	2.31886e-08	0.294655	0.208	0.049	0.000848726
FECH	5.77061e-16	0.294419	0.13	0.009	2.1121e-11
TRIM8	9.80741e-09	0.294176	0.169	0.033	0.000358961
CHD5	1.45703e-07	0.294094	0.247	0.069	0.00533289
ST8SIA3	2.13187e-07	0.293548	0.208	0.054	0.00780285
ZMIZ1	7.48788e-09	0.293104	0.182	0.037	0.000274064
TMEM30A	5.86995e-07	0.292871	0.26	0.079	0.0214846
TTLL7	1.40271e-07	0.292838	0.26	0.074	0.00513404
KAT2B	3.14777e-10	0.292579	0.169	0.028	1.15212e-05
CENPB	7.40501e-09	0.292284	0.273	0.071	0.000271031
TCAF1	3.27225e-09	0.292259	0.156	0.028	0.000119768
NDUFAF3	2.64519e-07	0.292125	0.247	0.071	0.00968166
SOX9	1.27423e-09	0.292106	0.169	0.03	4.66381e-05
ADGRG1	1.65603e-07	0.292049	0.26	0.075	0.00606122
GRIA3	3.98562e-08	0.292039	0.169	0.035	0.00145878
PLPP3	6.40755e-07	0.291484	0.208	0.057	0.0234523
ENPP2	3.54772e-07	0.291479	0.234	0.066	0.012985
EDNRB	3.22319e-13	0.291471	0.156	0.018	1.17972e-08
PDE2A	3.87986e-07	0.29112	0.208	0.056	0.0142007
RABGAP1	1.34875e-07	0.290104	0.169	0.038	0.00493655
ADGRL1	1.33284e-06	0.290067	0.182	0.048	0.0487834
TCP1	2.55628e-07	0.289866	0.273	0.083	0.00935625
WASF3	6.46874e-07	0.289636	0.221	0.063	0.0236762
CNTNAP4	5.46402e-07	0.289294	0.156	0.035	0.0199989
CASK	2.13457e-13	0.289261	0.143	0.015	7.81275e-09
BTBD2	1.74603e-07	0.289164	0.221	0.059	0.00639065
ARF4	1.02372e-09	0.289018	0.182	0.034	3.7469e-05
FAM171A2	3.7886e-12	0.288745	0.169	0.024	1.38667e-07
PBXIP1	1.60886e-07	0.288613	0.208	0.053	0.00588859
AP1M1	4.12916e-07	0.28835	0.195	0.05	0.0151131
ZNF706	3.18568e-09	0.288091	0.234	0.054	0.000116599
CBX5	1.23576e-06	0.288072	0.169	0.042	0.0452299
GRIA1	7.75407e-11	0.287928	0.195	0.035	2.83807e-06
TUSC3	1.13311e-08	0.287892	0.156	0.029	0.00041473
PNISR	3.95106e-07	0.28785	0.208	0.055	0.0144613
SYNPR	1.77469e-08	0.287748	0.234	0.058	0.000649556
NIPA1	3.19406e-08	0.287728	0.169	0.035	0.00116906
SNTA1	5.52863e-08	0.287391	0.208	0.05	0.00202353
UBQLN2	7.42934e-08	0.28721	0.195	0.046	0.00271921
NISCH	9.87657e-07	0.287109	0.286	0.094	0.0361492
ADCYAP1R1	3.86499e-07	0.286469	0.195	0.05	0.0141463
CWC15	5.4954e-10	0.286441	0.182	0.033	2.01137e-05
MEF2C	1.04402e-06	0.286031	0.325	0.112	0.0382122
GPR37	1.79684e-08	0.286017	0.208	0.048	0.00065766
PUM2	6.44735e-08	0.285972	0.195	0.046	0.0023598
KCNQ2	2.64629e-07	0.285557	0.208	0.054	0.00968567
TNPO2	2.13032e-07	0.285033	0.234	0.064	0.00779718
FASTK	1.63079e-10	0.284334	0.156	0.024	5.96887e-06
TSR2	2.37835e-08	0.284024	0.221	0.053	0.000870501
ARHGAP1	1.48528e-09	0.283804	0.195	0.039	5.43627e-05
TTLL12	2.12544e-11	0.283568	0.13	0.015	7.77934e-07
RIPOR1	3.14472e-10	0.283173	0.182	0.032	1.151e-05
ADH5	3.0164e-07	0.282839	0.182	0.044	0.0110403
PABPN1	7.02224e-07	0.282749	0.169	0.041	0.0257021
FRRS1L	2.48875e-07	0.282646	0.221	0.06	0.00910906
SDF4	4.44733e-07	0.282566	0.221	0.061	0.0162777
SBDS	5.84614e-07	0.282433	0.221	0.062	0.0213974
API5	1.09728e-06	0.282037	0.156	0.037	0.0401614
LINC01578	3.08678e-07	0.281907	0.208	0.054	0.0112979
AKAP11	2.13965e-07	0.281341	0.208	0.053	0.00783132
TECPR1	7.47869e-11	0.280788	0.156	0.023	2.73728e-06
CSPG5	2.64724e-08	0.280641	0.169	0.035	0.000968918
PIK3R1	5.06553e-07	0.280476	0.208	0.056	0.0185404
DMAC1	8.68177e-10	0.28013	0.208	0.042	3.17761e-05
POGK	1.7611e-13	0.280073	0.195	0.028	6.44579e-09
MPPED1	1.1904e-09	0.279472	0.195	0.039	4.35699e-05
SLC9A6	7.55641e-08	0.279247	0.195	0.046	0.00276572
PRKCI	1.11369e-16	0.279222	0.13	0.009	4.07623e-12
GOLGA3	4.37309e-11	0.279094	0.169	0.026	1.6006e-06
FBXW7	1.26314e-06	0.278847	0.208	0.059	0.0462322
FNTA	7.86143e-08	0.27863	0.169	0.036	0.00287736
CNDP1	8.01942e-08	0.278539	0.208	0.051	0.00293519
LRP4	1.65855e-10	0.277491	0.195	0.035	6.07044e-06
HHATL	3.0301e-08	0.276874	0.195	0.044	0.00110905
MED16	2.04444e-12	0.27677	0.169	0.023	7.48285e-08
C5orf24	6.00439e-10	0.276723	0.182	0.033	2.19767e-05
CDC42SE2	9.5343e-07	0.276552	0.182	0.047	0.0348965
GPAA1	3.16273e-08	0.276318	0.169	0.035	0.00115759
SURF1	2.73372e-09	0.276156	0.143	0.023	0.000100057
PHACTR1	7.15991e-09	0.276108	0.182	0.037	0.00026206
KNDC1	4.53743e-07	0.275743	0.169	0.04	0.0166075
DLG4	1.23223e-06	0.275273	0.156	0.037	0.0451007
LSS	9.23517e-07	0.275145	0.143	0.031	0.0338016
SELENOT	7.22764e-07	0.275053	0.221	0.063	0.0264539
C1orf198	5.92554e-07	0.275041	0.234	0.068	0.0216881
CYSTM1	1.03438e-06	0.274739	0.182	0.047	0.0378595
RCN2	2.24575e-07	0.274406	0.221	0.06	0.00821968
SPINT2	5.51971e-07	0.274155	0.195	0.051	0.0202027
LPIN2	1.75138e-11	0.273919	0.143	0.018	6.41021e-07
CDH13	2.04308e-09	0.273644	0.169	0.031	7.47789e-05
CISD2	5.58267e-11	0.272893	0.143	0.019	2.04331e-06
CAPN2	2.30827e-07	0.272447	0.156	0.034	0.00844851
FUT9	1.40115e-08	0.272445	0.156	0.029	0.000512834
PPP1R1A	6.94323e-10	0.272167	0.169	0.029	2.54129e-05
SUN1	5.95663e-10	0.271641	0.156	0.025	2.18019e-05
FBXL17	2.16158e-07	0.271538	0.169	0.039	0.0079116
HINT3	1.13822e-07	0.271401	0.182	0.042	0.004166
EPN2	5.35204e-08	0.270641	0.169	0.035	0.0019589
MAZ	4.91826e-07	0.270511	0.208	0.056	0.0180013
KIF21A	6.97028e-07	0.270506	0.182	0.046	0.0255119
RHOT1	1.85213e-08	0.2704	0.143	0.025	0.000677898
DDX51	2.96116e-14	0.270196	0.13	0.011	1.08381e-09
SH3BGRL	9.85586e-07	0.269871	0.208	0.058	0.0360734
LMBRD1	1.24431e-06	0.269779	0.182	0.048	0.045543
STT3B	1.39716e-13	0.269749	0.169	0.02	5.11374e-09
PDS5B	4.33551e-09	0.269504	0.156	0.028	0.000158684
RPN1	3.55966e-07	0.269465	0.169	0.039	0.0130287
DAPK1	2.12719e-11	0.269351	0.169	0.025	7.78574e-07
TMOD2	4.3236e-07	0.269318	0.286	0.09	0.0158248
NAP1L3	5.33237e-07	0.269124	0.247	0.073	0.019517
RNF13	2.79789e-07	0.268964	0.156	0.034	0.0102405
CIZ1	2.18219e-07	0.268561	0.182	0.043	0.00798705
FAM131A	1.96399e-08	0.268295	0.208	0.048	0.000718839
NRSN1	1.67022e-08	0.268245	0.143	0.025	0.000611316
PRKAR2B	1.75513e-07	0.267919	0.169	0.038	0.00642395
CDK17	4.08541e-08	0.267379	0.156	0.031	0.0014953
MPLKIP	6.36314e-10	0.267329	0.117	0.014	2.32897e-05
FYN	5.09877e-07	0.266559	0.195	0.05	0.018662
POMT1	1.91838e-11	0.266059	0.156	0.021	7.02145e-07
MYO10	6.96399e-08	0.265577	0.195	0.046	0.00254889
MYL6B	1.88092e-07	0.265142	0.221	0.059	0.00688435
METAP2	1.64959e-07	0.265089	0.143	0.028	0.00603768
DPP10	2.1281e-07	0.26504	0.143	0.029	0.00778906
PITHD1	3.12452e-07	0.265024	0.26	0.077	0.0114361
RUSC2	6.32839e-08	0.264684	0.182	0.041	0.00231625
EWSR1	9.88294e-07	0.264657	0.195	0.053	0.0361726
DIXDC1	9.91145e-09	0.264551	0.156	0.028	0.000362769
GRIN2A	2.57167e-07	0.264256	0.208	0.054	0.00941256
ABCB9	1.06685e-19	0.264183	0.117	0.005	3.90477e-15
UBA2	2.24527e-09	0.264134	0.169	0.031	8.2179e-05
SACM1L	1.70727e-10	0.263814	0.156	0.024	6.24878e-06
PTPRR	1.22402e-16	0.263031	0.13	0.009	4.48002e-12
RAD23A	4.52063e-07	0.262233	0.221	0.061	0.016546
SRGAP2	9.36848e-09	0.262178	0.143	0.024	0.000342896
CCDC88A	7.06778e-07	0.26212	0.247	0.073	0.0258688
SZRD1	5.6626e-09	0.262018	0.143	0.024	0.000207257
SURF6	2.28054e-09	0.261833	0.13	0.019	8.34699e-05
IP6K2	3.81398e-07	0.261288	0.182	0.045	0.0139595
MT-ATP6	1.22657e-28	0.260944	1	0.917	4.48937e-24
CLDN10	1.51943e-10	0.260944	0.13	0.017	5.56128e-06
PAXBP1	4.07994e-16	0.26061	0.117	0.007	1.4933e-11
UROD	1.45538e-08	0.260565	0.156	0.029	0.000532683
RASA1	9.14972e-07	0.260531	0.143	0.031	0.0334889
TAGLN	2.90155e-14	0.259767	0.13	0.011	1.062e-09
CREBL2	4.11715e-08	0.259668	0.156	0.031	0.00150692
JMJD1C	1.38265e-10	0.259333	0.104	0.01	5.06063e-06
WBP1	6.15475e-09	0.259102	0.195	0.041	0.00022527
XPOT	2.00516e-07	0.258916	0.13	0.024	0.0073391
SLC39A3	1.73546e-09	0.258823	0.117	0.015	6.35195e-05
FAM192A	1.47657e-07	0.258713	0.195	0.047	0.00540441
POLR3H	1.74111e-10	0.258389	0.156	0.024	6.37264e-06
SERPINF1	2.09085e-11	0.258088	0.13	0.015	7.65273e-07
PAM	3.51354e-07	0.257976	0.169	0.039	0.0128599
PSMC4	8.74877e-09	0.257745	0.156	0.028	0.000320214
TPGS2	6.6855e-07	0.257529	0.182	0.046	0.0244696
SF3A3	2.70373e-12	0.257298	0.143	0.017	9.89592e-08
PPME1	5.53932e-09	0.257295	0.195	0.041	0.000202745
DDX1	9.2906e-07	0.257178	0.182	0.046	0.0340045
RIPOR2	1.19228e-13	0.25684	0.13	0.012	4.36385e-09
SNX1	1.61605e-07	0.256227	0.143	0.028	0.00591491
MT-CO3	2.70272e-30	0.256028	1	0.922	9.89224e-26
CHMP1B	1.26166e-07	0.256006	0.169	0.037	0.00461779
SASH1	5.37392e-11	0.255932	0.169	0.026	1.96691e-06
MFSD4A	7.79888e-10	0.255896	0.169	0.029	2.85447e-05
NNAT	1.54327e-07	0.255258	0.182	0.042	0.00564852
RNF167	4.8839e-08	0.255035	0.169	0.035	0.00178756
AP2A1	2.37493e-07	0.254489	0.221	0.059	0.00869248
PIH1D1	3.14144e-13	0.254319	0.143	0.015	1.1498e-08
CCM2	8.48923e-07	0.254086	0.182	0.046	0.0310714
ACYP2	9.29453e-08	0.25402	0.195	0.046	0.00340189
GLRB	3.31424e-08	0.253758	0.169	0.035	0.00121305
SLC27A4	6.32466e-08	0.252857	0.104	0.015	0.00231489
TENT4A	8.08936e-13	0.252418	0.117	0.01	2.96079e-08
AGFG1	1.82305e-09	0.252235	0.156	0.026	6.67256e-05
ELAVL1	7.53752e-10	0.252017	0.156	0.025	2.75881e-05
UBTF	4.52725e-09	0.251767	0.169	0.031	0.000165702
CD200	1.68813e-07	0.251728	0.143	0.028	0.00617874
MZT1	2.26506e-09	0.251403	0.13	0.019	8.29036e-05
FSD1	1.32175e-11	0.251266	0.169	0.024	4.83774e-07
LTBP3	1.34317e-06	0.251039	0.221	0.064	0.0491612
PRKAG2	4.32064e-12	0.250585	0.117	0.011	1.5814e-07
GOPC	1.02597e-06	0.250323	0.13	0.027	0.0375516
MPI	2.10144e-08	0.250116	0.13	0.021	0.000769147

## Sheet: cluster_7_AD_vs_Control_DEG
Supplementary Data 5-7. DEGs identified in MAPLE cluster 7 comparing ST01103 AD and ST01101 control sample
gene	p_val	avg_log2FC	pct.1	pct.2	p_val_adj
MTRNR2L1	1.1581e-61	1.71955	1	0.445	4.23877e-57
NPY	4.68257e-24	0.537136	0.572	0.101	1.71387e-19
KLF2	7.88907e-18	0.501413	0.641	0.229	2.88748e-13
MTRNR2L6	5.50942e-18	0.494801	0.676	0.269	2.0165e-13
CLSTN2	1.90508e-15	0.462937	0.731	0.352	6.97279e-11
MOBP	4.16776e-14	0.434545	0.828	0.476	1.52544e-09
PEG10	4.5353e-15	0.430353	0.8	0.458	1.65997e-10
HIPK2	3.12841e-16	0.429849	0.883	0.52	1.14503e-11
GABRA5	1.14775e-15	0.424628	0.676	0.313	4.20089e-11
ACTA2	4.42419e-09	0.419819	0.338	0.106	0.00016193
FAM171B	4.92235e-15	0.407879	0.841	0.489	1.80163e-10
TF	2.35243e-14	0.406424	0.883	0.498	8.61011e-10
MT1G	4.20016e-14	0.402237	0.883	0.52	1.5373e-09
MYRF	1.4173e-14	0.401503	0.586	0.229	5.18744e-10
DAAM2	2.38302e-15	0.391483	0.634	0.242	8.7221e-11
SCN3B	5.08716e-14	0.391061	0.924	0.59	1.86195e-09
OLIG1	9.20506e-13	0.386506	0.814	0.463	3.36914e-08
AMER2	2.51336e-12	0.380091	0.821	0.467	9.19915e-08
NPTX1	3.12667e-13	0.375662	0.938	0.67	1.14439e-08
QDPR	1.28026e-15	0.373429	0.959	0.722	4.68587e-11
SLCO1A2	2.35134e-12	0.362882	0.462	0.154	8.60615e-08
GJA1	9.79027e-14	0.361934	0.945	0.722	3.58334e-09
BCAS1	3.534e-14	0.361639	0.717	0.317	1.29348e-09
ABCA2	3.26031e-11	0.360485	0.89	0.621	1.19331e-06
GNAI1	4.04199e-12	0.359265	0.634	0.313	1.47941e-07
CPNE6	3.0547e-11	0.356111	0.717	0.379	1.11805e-06
AUXG01000058.1	3.22463e-11	0.353754	0.848	0.511	1.18025e-06
GDA	2.2672e-11	0.350106	0.807	0.476	8.29818e-07
SLC17A7	1.35617e-16	0.349372	0.979	0.771	4.96373e-12
STUM	1.64197e-12	0.348077	0.51	0.181	6.00976e-08
MAP4K4	4.23556e-13	0.347969	0.821	0.463	1.55026e-08
CERCAM	2.25188e-12	0.346371	0.676	0.317	8.24211e-08
SPOCK1	5.71949e-11	0.342118	0.917	0.604	2.09339e-06
PGM2L1	1.98398e-10	0.340532	0.793	0.511	7.26158e-06
CNP	1.03645e-11	0.338945	0.952	0.714	3.79353e-07
MMD	4.95291e-10	0.33844	0.628	0.352	1.81281e-05
ERBIN	2.0428e-09	0.334132	0.621	0.357	7.47686e-05
ANLN	2.61814e-12	0.332184	0.49	0.167	9.58266e-08
LY6H	5.49586e-12	0.331443	0.972	0.718	2.01154e-07
CARNS1	2.86227e-10	0.32813	0.572	0.26	1.04762e-05
SYN2	7.93105e-11	0.325497	0.945	0.7	2.90285e-06
ERMN	3.60195e-11	0.324611	0.586	0.264	1.31835e-06
STX1A	2.42766e-09	0.323915	0.766	0.454	8.88546e-05
MID1IP1	7.94588e-10	0.321063	0.766	0.463	2.90827e-05
MAPK1	1.33499e-08	0.320765	0.91	0.612	0.000488619
MT-ATP8	1.25641e-11	0.320219	0.979	0.749	4.5986e-07
NR4A1	2.20883e-08	0.319975	0.366	0.137	0.000808452
KRT17	5.43256e-13	0.319476	0.421	0.106	1.98837e-08
SREBF1	4.49602e-09	0.316983	0.6	0.317	0.000164559
TTYH2	1.63629e-10	0.313899	0.676	0.352	5.98898e-06
BAIAP3	1.54421e-08	0.313507	0.855	0.524	0.000565197
OAT	6.64871e-10	0.31336	0.793	0.458	2.43349e-05
ARHGAP35	8.12235e-10	0.312676	0.745	0.449	2.97286e-05
SOX8	1.27943e-09	0.311418	0.531	0.247	4.68286e-05
SYT4	8.26492e-10	0.309332	0.883	0.542	3.02504e-05
MAP2K1	5.11796e-08	0.30652	0.883	0.595	0.00187323
PLEKHH1	4.28512e-10	0.305897	0.566	0.264	1.5684e-05
CNIH2	1.65337e-08	0.305414	0.779	0.471	0.000605149
MT-ND6	6.9632e-09	0.305029	0.752	0.489	0.00025486
APOE	1.0112e-20	0.30426	1	0.85	3.70111e-16
SLIT1	3.90702e-09	0.303884	0.766	0.458	0.000143001
PTP4A2	6.27796e-09	0.301629	0.786	0.48	0.00022978
PLP1	4.38431e-15	0.299043	1	0.916	1.6047e-10
CD74	1.73092e-08	0.298118	0.959	0.709	0.000633532
PLPPR4	3.67164e-09	0.297204	0.614	0.339	0.000134386
MT-ND4L	9.23665e-15	0.297092	0.993	0.828	3.38071e-10
EDNRB	1.31172e-09	0.296014	0.448	0.176	4.80103e-05
ELAVL3	1.97967e-08	0.294997	0.8	0.507	0.00072458
TUBB4A	7.32855e-10	0.294147	0.979	0.749	2.68232e-05
PDE2A	5.78557e-08	0.293691	0.814	0.551	0.00211758
SEPTIN4	6.50476e-09	0.293678	0.903	0.63	0.000238081
GRIA3	5.01377e-08	0.293082	0.655	0.37	0.00183509
CELF5	6.93337e-09	0.292454	0.628	0.361	0.000253768
HPCAL4	1.5597e-08	0.290841	0.931	0.626	0.000570866
ERBB3	7.27284e-11	0.288737	0.366	0.101	2.66193e-06
MCAM	4.17685e-09	0.288242	0.379	0.128	0.000152877
CLDND1	8.75778e-08	0.287845	0.883	0.621	0.00320543
LPAR1	7.61209e-10	0.287778	0.476	0.176	2.7861e-05
SUN2	8.65524e-08	0.287156	0.897	0.577	0.00316791
EZR	6.4937e-08	0.286454	0.752	0.498	0.00237676
ATP6V0D1	2.67306e-08	0.286439	0.862	0.568	0.000978368
SCD	6.79558e-10	0.286048	0.931	0.727	2.48725e-05
ATP1A2	1.88471e-08	0.285467	0.986	0.749	0.000689822
KIAA0930	4.43312e-09	0.284498	0.924	0.634	0.000162257
PGRMC1	1.67666e-08	0.283496	0.89	0.648	0.000613673
SLC25A22	1.57128e-07	0.283365	0.724	0.48	0.00575103
KCNJ10	2.23177e-09	0.283348	0.697	0.379	8.16849e-05
CNDP1	1.87087e-08	0.28107	0.414	0.167	0.000684758
MTPN	8.97663e-08	0.280707	0.855	0.621	0.00328554
PLPP3	1.31161e-07	0.279898	0.752	0.502	0.00480061
RAPGEF4	9.25233e-09	0.279714	0.759	0.476	0.000338644
ENPP2	1.41362e-07	0.27836	0.531	0.282	0.005174
PRRC2B	1.90782e-07	0.278266	0.828	0.577	0.00698283
CAPN3	2.41213e-10	0.277381	0.421	0.137	8.82863e-06
USP22	2.02376e-08	0.277019	0.917	0.67	0.000740716
CCN2	1.00792e-08	0.275992	0.455	0.185	0.000368909
CDK17	1.99403e-07	0.275664	0.614	0.361	0.00729836
APP	2.03833e-12	0.275647	0.993	0.819	7.4605e-08
DNAJC6	2.29072e-07	0.275311	0.89	0.612	0.00838426
FXYD6	5.80262e-07	0.27517	1	0.744	0.0212382
SOX2-OT	2.9565e-08	0.274036	0.69	0.405	0.00108211
CLDN11	1.80565e-07	0.273968	0.621	0.379	0.00660885
UHMK1	1.91943e-07	0.273333	0.621	0.37	0.00702532
DDAH1	6.05463e-07	0.272226	0.89	0.621	0.0221606
CX3CL1	2.5298e-07	0.269311	0.552	0.308	0.00925931
IGSF21	9.89869e-08	0.26867	0.607	0.361	0.00362302
SYN1	1.3101e-06	0.26776	0.952	0.705	0.0479512
GRIPAP1	7.96822e-08	0.26735	0.579	0.3	0.00291645
CSPG5	2.20045e-07	0.266884	0.662	0.419	0.00805385
NENF	6.24589e-07	0.266558	0.8	0.537	0.0228606
SHOC2	2.28515e-07	0.266553	0.545	0.317	0.00836387
ID4	3.17209e-07	0.266531	0.641	0.383	0.0116102
LRRC4B	2.23485e-07	0.265329	0.676	0.436	0.00817977
CNTN1	5.18366e-07	0.264707	0.869	0.643	0.0189727
FMNL2	1.50213e-07	0.264603	0.717	0.41	0.00549795
GRIA1	4.20972e-07	0.264129	0.641	0.396	0.015408
PTPRT	5.79968e-07	0.263967	0.524	0.308	0.0212274
SGK1	1.02116e-08	0.263874	0.517	0.242	0.000373756
NKAIN4	1.98978e-09	0.263565	0.359	0.11	7.28281e-05
RAP1GAP2	2.73439e-07	0.263456	0.634	0.401	0.0100081
MARCKSL1	5.13266e-07	0.263087	0.938	0.661	0.0187861
GRM3	3.04609e-07	0.263036	0.497	0.26	0.011149
CDK18	3.37429e-08	0.262265	0.538	0.273	0.00123502
MAPRE3	8.30405e-07	0.262187	0.903	0.626	0.0303937
NSMF	9.68871e-07	0.261902	0.89	0.656	0.0354616
PRKCG	7.41661e-07	0.261671	0.724	0.493	0.0271456
SSBP3	1.91774e-07	0.260806	0.883	0.564	0.00701911
SCD5	9.49813e-09	0.258735	0.938	0.714	0.000347641
RNF130	2.54102e-07	0.25579	0.717	0.458	0.00930039
OLIG2	4.49543e-08	0.254873	0.434	0.189	0.00164537
ADGRL1	5.31185e-07	0.25456	0.779	0.489	0.0194419
KCNMB4	2.83403e-09	0.254244	0.738	0.436	0.000103728
GPRC5B	5.0806e-07	0.253463	0.979	0.731	0.0185955
DBNDD2	1.24693e-06	0.253373	0.883	0.67	0.0456388
HCFC1R1	5.71317e-07	0.252537	0.807	0.533	0.0209108
SIK3	8.5265e-08	0.252512	0.607	0.357	0.00312078
LINC02607	2.44998e-07	0.252363	0.49	0.247	0.00896716
CIPC	1.53233e-07	0.252281	0.51	0.256	0.00560848
GRAMD2B	3.44265e-08	0.251989	0.441	0.203	0.00126005
SLC44A1	7.94104e-08	0.251882	0.669	0.401	0.0029065
PLXNB1	5.62314e-07	0.250355	0.697	0.454	0.0205812
KIF5C	9.05822e-07	0.250344	0.91	0.67	0.033154
NNAT	7.2788e-07	0.250068	0.697	0.449	0.0266411
CP	1.52976e-07	-0.260214	0.034	0.238	0.00559909
HBB	1.90371e-07	-0.273904	0.938	0.894	0.00696775
ADAMTS9	1.04412e-09	-0.285547	0.014	0.251	3.82159e-05
SOCS3	1.97413e-09	-0.288937	0.062	0.33	7.22552e-05
IFITM3	3.19546e-10	-0.300174	0.869	0.846	1.16957e-05
NAMPT	3.92736e-07	-0.321418	0.241	0.48	0.0143745
MT1A	1.20896e-09	-0.325715	0.055	0.317	4.42492e-05
ZFP36	6.08484e-08	-0.334702	0.262	0.542	0.00222711
COX7A1	6.94948e-08	-0.340975	0.607	0.674	0.00254358
ANGPTL4	5.05282e-07	-0.343931	0.297	0.52	0.0184938
CRLF1	1.26406e-08	-0.355325	0.145	0.41	0.000462657
YBX3	7.71203e-08	-0.359574	0.207	0.467	0.00282268
CXCL14	2.38305e-07	-0.37065	0.386	0.59	0.00872222
IL1RL1	2.02373e-11	-0.373711	0.014	0.291	7.40705e-07
TNFRSF6B	6.5727e-08	-0.382141	0.283	0.551	0.00240567
SNORC	2.03605e-09	-0.426635	0.29	0.568	7.45214e-05
S100A8	3.54666e-14	-0.450088	0.041	0.396	1.29811e-09
F3	3.77284e-10	-0.456293	0.31	0.577	1.3809e-05
GADD45A	2.38182e-15	-0.458219	0.055	0.436	8.7177e-11
S100A9	6.18437e-16	-0.480069	0.028	0.405	2.26354e-11
TUBB2B	7.41264e-15	-0.489903	0.628	0.744	2.7131e-10
GADD45B	5.74385e-12	-0.49346	0.276	0.595	2.10231e-07
HAMP	1.19087e-20	-0.642572	0.131	0.595	4.3587e-16
CARTPT	1.24318e-21	-0.662779	0.021	0.493	4.55015e-17
DEPP1	8.07285e-21	-0.692521	0.241	0.674	2.95474e-16
SERPINA3	2.83002e-26	-0.795505	0.159	0.692	1.03582e-21

## Sheet: cluster_8_AD_vs_Control_DEG
Supplementary Data 5-8. DEGs identified in MAPLE cluster 8 comparing ST01103 AD and ST01101 control sample
gene	p_val	avg_log2FC	pct.1	pct.2	p_val_adj
MTRNR2L1	2.04071e-103	1.63434	1	0.712	7.46919e-99
MTRNR2L6	7.14931e-42	0.454561	0.831	0.489	2.61672e-37
GABRA5	6.77139e-38	0.425414	0.836	0.524	2.4784e-33
NPY	2.05721e-33	0.376257	0.605	0.237	7.5296e-29
MMD	2.63251e-24	0.350883	0.797	0.614	9.63526e-20
PLPPR4	8.26032e-22	0.331589	0.797	0.67	3.02336e-17
PEG10	3.60113e-21	0.318988	0.893	0.825	1.31805e-16
ID4	1.57349e-17	0.291399	0.746	0.602	5.75913e-13
NNAT	7.42095e-21	0.29076	0.898	0.8	2.71614e-16
EDNRB	1.72331e-16	0.28444	0.61	0.392	6.3075e-12
RTP5	2.83927e-26	0.274702	0.463	0.161	1.0392e-21
CPNE6	1.02567e-17	0.269584	0.819	0.709	3.75406e-13
PDYN	1.44708e-38	0.267099	0.345	0.054	5.29647e-34
GJA1	2.15994e-33	0.26693	0.994	0.987	7.90559e-29
TNS3	3.99316e-15	0.254013	0.65	0.471	1.46154e-10
GDA	5.88694e-18	0.250534	0.927	0.82	2.15468e-13
BTBD8	1.83075e-14	-0.250862	0.582	0.844	6.70074e-10
FNDC4	4.43456e-13	-0.251009	0.418	0.724	1.6231e-08
C12orf57	4.38276e-19	-0.251459	0.825	0.963	1.60413e-14
KCNC2	2.13634e-13	-0.254159	0.554	0.835	7.81921e-09
OIP5-AS1	3.50825e-21	-0.257701	0.853	0.986	1.28405e-16
ITPR1	1.52297e-17	-0.258409	0.763	0.94	5.57421e-13
VSTM2L	1.73741e-16	-0.259687	0.689	0.914	6.3591e-12
HES6	5.81001e-15	-0.261134	0.277	0.632	2.12652e-10
CCDC3	1.3671e-14	-0.261813	0.571	0.833	5.00371e-10
NAMPT	2.22415e-14	-0.262414	0.299	0.647	8.1406e-10
ABTB1	2.56969e-14	-0.263382	0.463	0.753	9.40531e-10
TSC22D1	1.07965e-75	-0.263612	0.989	1	3.95163e-71
TRIM47	1.47075e-14	-0.264034	0.311	0.661	5.38308e-10
ANKRD65	3.03915e-17	-0.264238	0.198	0.577	1.11236e-12
GABRG2	2.45252e-19	-0.26425	0.768	0.95	8.97647e-15
DNAJB1	9.82902e-16	-0.266354	0.599	0.867	3.59752e-11
NREP	2.28396e-15	-0.266436	0.299	0.675	8.35954e-11
RPH3A	4.13021e-14	-0.268645	0.475	0.772	1.5117e-09
HSPA5	3.68703e-18	-0.269902	0.74	0.942	1.34949e-13
RASGRF2	2.92081e-15	-0.270477	0.486	0.804	1.06905e-10
EMP1	5.1585e-21	-0.271367	0.04	0.425	1.88806e-16
RIMS3	9.02769e-23	-0.273579	0.808	0.958	3.30423e-18
CEBPB	5.80777e-16	-0.273694	0.593	0.853	2.1257e-11
TMBIM1	4.76161e-15	-0.274134	0.401	0.768	1.7428e-10
FOXO3	2.26111e-16	-0.275368	0.542	0.82	8.2759e-12
IL1RL1	2.97893e-22	-0.276141	0	0.377	1.09032e-17
SRGN	2.37002e-15	-0.276735	0.328	0.696	8.67452e-11
KCNT1	5.09734e-16	-0.277404	0.424	0.762	1.86568e-11
GAD2	3.3121e-15	-0.27785	0.429	0.761	1.21226e-10
TRNP1	1.0484e-15	-0.278782	0.373	0.723	3.83725e-11
PVALB	2.15037e-19	-0.279002	0.034	0.388	7.87057e-15
CTXN3	2.98371e-21	-0.279142	0.051	0.441	1.09207e-16
OXR1	2.75549e-16	-0.280696	0.621	0.879	1.00854e-11
ATP1A1	1.93844e-43	-0.281081	0.955	0.998	7.09489e-39
CEBPD	8.28459e-18	-0.281203	0.661	0.89	3.03224e-13
SLC24A2	1.22692e-17	-0.284099	0.616	0.878	4.49067e-13
PCP4	3.32685e-16	-0.284931	0.282	0.648	1.21766e-11
TESPA1	1.59873e-19	-0.287925	0.701	0.931	5.85153e-15
SLCO4A1	1.53016e-17	-0.290052	0.232	0.6	5.60055e-13
NGEF	3.97637e-27	-0.291338	0.859	0.985	1.45539e-22
ITGB4	1.06196e-18	-0.292331	0.22	0.617	3.88687e-14
HSPB1	3.37347e-41	-0.295389	0.949	0.995	1.23473e-36
NEAT1	3.2219e-18	-0.296071	0.407	0.761	1.17925e-13
HSPA1B	1.11653e-17	-0.299671	0.379	0.75	4.08662e-13
SPP1	1.6151e-19	-0.300971	0.74	0.954	5.91142e-15
BAALC-AS1	5.45464e-24	-0.30256	0.034	0.457	1.99645e-19
SEPTIN5	3.43721e-18	-0.307211	0.418	0.775	1.25805e-13
CD14	7.53067e-19	-0.307317	0.243	0.629	2.7563e-14
IPCEF1	2.55937e-20	-0.312169	0.356	0.734	9.36755e-16
PLCB1	1.33708e-19	-0.316856	0.559	0.866	4.89385e-15
CBLN2	5.86332e-20	-0.317592	0.39	0.75	2.14604e-15
NEFH	5.13922e-17	-0.318244	0.311	0.668	1.88101e-12
MGP	1.3536e-20	-0.318414	0.102	0.49	4.9543e-16
OPN3	2.09218e-21	-0.320528	0.282	0.695	7.65757e-17
SCN1A	2.68004e-21	-0.325445	0.288	0.709	9.80921e-17
GABRD	4.07738e-26	-0.332522	0.684	0.937	1.49236e-21
GPX3	8.4267e-25	-0.334234	0.107	0.555	3.08426e-20
FCGR3A	1.23157e-23	-0.335276	0.141	0.59	4.50768e-19
MT1X	7.94676e-37	-0.336058	0.904	0.986	2.90859e-32
SLC39A14	9.06967e-24	-0.337662	0.181	0.629	3.31959e-19
PDZD2	1.25077e-20	-0.338039	0.458	0.846	4.57794e-16
KCNS1	7.28009e-23	-0.339811	0.356	0.75	2.66459e-18
CDKN1A	1.50396e-26	-0.340348	0.124	0.591	5.50464e-22
CAMKK2	1.76951e-31	-0.347454	0.746	0.964	6.47657e-27
SERPING1	2.35312e-24	-0.350604	0.277	0.717	8.61267e-20
CABP1	2.47282e-51	-0.35156	0.921	0.992	9.05076e-47
YBX3	3.53315e-26	-0.3517	0.136	0.599	1.29317e-21
JUNB	2.22602e-23	-0.351865	0.271	0.712	8.14744e-19
SOCS3	1.66654e-30	-0.35248	0.023	0.512	6.09972e-26
RCAN2	2.65267e-38	-0.352493	0.836	0.983	9.70905e-34
CPLX1	2.18725e-38	-0.353003	0.836	0.972	8.00554e-34
SNORC	4.38613e-25	-0.358043	0.322	0.742	1.60537e-20
LGALS3	6.39846e-24	-0.362433	0.452	0.85	2.3419e-19
BAG3	7.57275e-25	-0.369511	0.299	0.721	2.7717e-20
FOS	9.72012e-30	-0.371915	0.09	0.584	3.55766e-25
GAD1	1.62938e-25	-0.374355	0.542	0.865	5.9637e-21
C11orf96	2.65404e-25	-0.377035	0.322	0.743	9.71404e-21
NSG1	1.22959e-27	-0.377965	0.48	0.852	4.50044e-23
VAMP1	6.26605e-26	-0.38022	0.271	0.731	2.29344e-21
TNFRSF6B	1.26659e-26	-0.380643	0.22	0.683	4.63586e-22
VWF	1.04253e-25	-0.382066	0.328	0.768	3.81575e-21
CHGA	9.60866e-40	-0.390006	0.819	0.974	3.51686e-35
COX7A1	1.28686e-40	-0.396575	0.763	0.963	4.71005e-36
SCN1B	7.10993e-33	-0.405214	0.65	0.94	2.6023e-28
CLDN5	1.40724e-26	-0.405304	0.475	0.85	5.15065e-22
IFITM2	1.11307e-31	-0.41731	0.492	0.866	4.07395e-27
HAPLN4	2.40971e-31	-0.426406	0.339	0.799	8.81979e-27
TUBB2B	6.46472e-53	-0.426633	0.87	0.995	2.36615e-48
WNT3	1.55815e-35	-0.429904	0.045	0.595	5.70299e-31
S100A8	1.34991e-34	-0.432168	0.023	0.55	4.94082e-30
S100A9	7.79876e-35	-0.434758	0.051	0.59	2.85442e-30
F3	1.54478e-33	-0.454037	0.458	0.868	5.65405e-29
LINC00507	7.15184e-37	-0.4608	0.079	0.636	2.61764e-32
GADD45A	1.44648e-37	-0.463352	0.13	0.704	5.29424e-33
IFITM3	4.29829e-61	-0.471465	0.842	0.996	1.57322e-56
ANGPTL4	4.55935e-41	-0.513277	0.282	0.83	1.66877e-36
ZFP36	2.56976e-45	-0.535015	0.119	0.749	9.40558e-41
GADD45B	4.43102e-56	-0.619278	0.305	0.896	1.6218e-51
HAMP	1.38407e-55	-0.637587	0.136	0.824	5.06582e-51
SERPINA3	3.42985e-75	-0.807819	0.254	0.942	1.25536e-70
DEPP1	8.3983e-72	-0.810837	0.107	0.878	3.07386e-67
CARTPT	7.60762e-84	-1.09123	0.107	0.939	2.78447e-79
