# Supplementary material for: A single-cell and spatial RNA-seq database for Alzheimer’s disease (ssREAD)
Source: Nat Commun. 2024 Jun 6;15:4710. doi: 10.1038/s41467-024-49133-z (PMC11156951; doi:10.1038/s41467-024-49133-z)
Supplement: Supplementary file 9 — Supplementary Data 6 [file 41467_2024_49133_MOESM9_ESM.xlsx]

## Sheet: regulon
Supplementary Data 6. TF regulons identified in MAPLE cluster 1 in ST01101 and ST01103
Source TF	Target genes
AR	KLK3
AR	MYC
AR	CDKN1A
AR	LCP1
AR	MME
AR	JUN
AR	AKT1
AR	RARA
AR	GTF2F1
AR	IGHG1
AR	NCOA2
AR	SCAP
AR	ZBTB16
AR	FKBP5
AR	KLK2
AR	KRT8
AR	PMEPA1
AR	SERPINB5
AR	PTGS2
AR	NCOR1
AR	NCOR2
AR	PMAIP1
AR	NKX3-1
AR	UBC
AR	MED1
AR	SPDEF
AR	AKR1B1
AR	FHL2
AR	UGT2B17
AR	UGT2B15
AR	CDC6
AR	VEGFA
AR	EGFR
AR	KLK4
AR	TMPRSS2
AR	IGF1R
AR	ERBB3
AR	MUC1
AR	ELF3
AR	AKR1C3
AR	IGFBP3
AR	RELA
AR	ORM1
AR	CRISP1
AR	PRKCD
AR	SORD
AR	CDH2
AR	FOXA1
AR	KLF5
AR	MID1
AR	NDRG1
AR	PIGR
AR	PNRC1
AR	TRPS1
AR	DBI
AR	DDT
AR	DHX15
AR	KIAA1217
AR	KRT18
AR	MT2A
AR	PGC
AR	SCNN1A
AR	SMS
AR	SNAI2
AR	ABCE1
AR	ACP3
AR	ANAPC10
AR	ATF6
AR	ATP2B4
AR	BTD
AR	CCNG2
AR	CDKL5
AR	CITED2
AR	DDC
AR	EYA2
AR	FAM13A
AR	FAM174B
AR	FXYD3
AR	GLRX
AR	GRB10
AR	HK2
AR	HNRNPA1
AR	HSD17B11
AR	LIFR
AR	MRPS27
AR	NLGN4X
AR	NME7
AR	NPEPPS
AR	NUP214
AR	PRPS1
AR	PTPN9
AR	PTPRM
AR	QSOX1
AR	RBMX
AR	RBPMS
AR	SMARCA2
AR	SOX4
AR	STK39
AR	SUSD6
AR	THRA
AR	TNFRSF1A
AR	UBE2D3
AR	VAPA
AR	XPA
AR	ZFHX4
AR	ACAD10
AR	ACSL1
AR	ADCY2
AR	ADGRL2
AR	AHSG
AR	AKAP13
AR	ALPG
AR	ANGPT1
AR	ANKS1B
AR	AP2M1
AR	APPBP2
AR	ARAP2
AR	ARHGAP6
AR	ARID1B
AR	ATM
AR	ATRNL1
AR	BABAM2
AR	BANF1
AR	CAPN2
AR	CASZ1
AR	CD4
AR	COASY
AR	CPT2
AR	CUX2
AR	CYCS
AR	DLG2
AR	EEF1AKMT3
AR	EIF3I
AR	ELAPOR2
AR	ELMO1
AR	ESRRA
AR	EXOC4
AR	FAM107B
AR	FAM13C
AR	FTO
AR	GHR
AR	GNL1
AR	GTDC1
AR	H2BC21
AR	HDAC9
AR	HERC3
AR	HES1
AR	HLA-E
AR	IFI35
AR	IL1R1
AR	ITPR2
AR	ITSN1
AR	JAZF1
AR	JRKL
AR	KALRN
AR	KCNH2
AR	KCNH8
AR	KDM4B
AR	LAMA3
AR	LARS2
AR	LIMCH1
AR	LIPA
AR	LMBR1
AR	LTBP4
AR	MACROD2
AR	MAP2
AR	MAPK10
AR	MICAL2
AR	MMP13
AR	MPZL1
AR	MTSS1
AR	MYLK
AR	NCALD
AR	NEDD9
AR	NFIA
AR	NFIB
AR	NOL3
AR	NPAT
AR	NUMB
AR	ORM2
AR	PBX1
AR	PDZRN3
AR	PEX6
AR	PIN1
AR	PLAAT4
AR	PNPLA4
AR	PPARGC1A
AR	PPP2R2C
AR	PPP2R5D
AR	PRAME
AR	PRLR
AR	PTK2B
AR	RBMS3
AR	RIN2
AR	RNASE4
AR	RUNX1
AR	SDF2
AR	SERPINI1
AR	SIPA1L1
AR	SIPA1L2
AR	SLC25A11
AR	SORBS2
AR	SOX6
AR	SPIDR
AR	SPOCK1
AR	ST3GAL1
AR	STARD13
AR	STXBP2
AR	SUGCT
AR	SUOX
AR	TACC1
AR	TENM4
AR	TESK1
AR	TG
AR	TLN2
AR	TMSB10
AR	TNS3
AR	TPRG1
AR	WWC2
AR	ZCCHC9
AR	ZMIZ1
AR	ZMYND8
AR	ZNF385B
AR	ZNF407
AR	ZNF559
ATF6	HSPA5
ATF6	ATP2A2
ATF6	XBP1
ATF6	DDIT3
ATF6	DNAJC3
ATF6	RTN3
ATF6	SRF
ATF6	CALR
ATF6	HSP90B1
ATF6	SEL1L
ATF6	SPAG9
ATF6	SPATA20
ATF6	SPHK1
ATF6	SPOPL
ATF6	SPRED2
ATF6	SPTAN1
ATF6	SPTBN4
ATF6	SQSTM1
ATF6	SRCIN1
ATF6	SREBF2
ATF6	SRGAP1
ATF6	SRRM3
ATF6	SRXN1
ATF6	SS18L1
ATF6	SSBP3
ATF6	SSBP4
ATF6	SSTR2
ATF6	ST3GAL2
ATF6	ST3GAL5
ATF6	ST6GALNAC6
ATF6	ST8SIA6
ATF6	STAG3
ATF6	STAT1
ATF6	STIM2
ATF6	STK10
ATF6	STK11
ATF6	STK32C
ATF6	STMN3
ATF6	STX17
ATF6	STX4
ATF6	SUN2
ATF6	SURF1
ATF6	SVOPL
ATF6	SYNCRIP
ATF6	SYNGAP1
ATF6	SYT12
ATF6	SYT2
ATF6	SYT5
ATF6	SYTL1
ATF6	TBC1D10A
ATF6	TBC1D14
ATF6	TBC1D2
ATF6	TBC1D22A
ATF6	TBCD
ATF6	TBXAS1
ATF6	TCF3
ATF6	TDRKH
ATF6	TECR
ATF6	TENT4A
ATF6	TENT5A
ATF6	TENT5C
ATF6	TFAP2A
ATF6	TGIF1
ATF6	THNSL1
ATF6	THOP1
ATF6	TIE1
ATF6	TJP3
ATF6	TLCD3A
ATF6	TLCD4
ATF6	TLE2
ATF6	TLE3
ATF6	TLE5
ATF6	TMC6
ATF6	TMED1
ATF6	TMED9
ATF6	LHB
ATF6	NR2F1
ATF6	ELK1
ATF6	F3
ATF6	PDGFA
EGR1	ATF1
EGR1	CREB1
EGR1	ABCB1
EGR1	TNF
EGR1	MMP14
EGR1	FAS
EGR1	NAB2
EGR1	TP73
EGR1	IGF2
EGR1	FLT1
EGR1	CHRNA7
EGR1	FN1
EGR1	SERPINE1
EGR1	TGFB1
EGR1	TH
EGR1	KLF5
EGR1	TGFBR2
EGR1	DLK1
EGR1	PDGFB
EGR1	BCR
EGR1	CD28
EGR1	CAT
EGR1	CCND1
EGR1	CDKN1A
EGR1	PIK3R1
EGR1	ACE
EGR1	FASLG
EGR1	PTEN
EGR1	EGFR
EGR1	DMRT1
EGR1	JUN
EGR1	PPARG
EGR1	APOA1
EGR1	LDLR
EGR1	RET
EGR1	DRD2
EGR1	MAP3K1
EGR1	CHGA
EGR1	IL2
EGR1	ABCA2
EGR1	COL2A1
EGR1	CD44
EGR1	TP53
EGR1	AR
EGR1	UBC
EGR1	PSEN2
EGR1	GDF15
EGR1	PTGES
EGR1	FGF2
EGR1	PDGFC
EGR1	SYN1
EGR1	RELA
EGR1	GADD45A
EGR1	GADD45B
EGR1	HSD11B2
EGR1	VEGFA
EGR1	APEX1
EGR1	LTB
EGR1	ATF3
EGR1	ALOX5
EGR1	SLC9A3
EGR1	GNAQ
EGR1	STIM1
EGR1	ID2
EGR1	CCND3
EGR1	WNT4
EGR1	IL6
EGR1	CYP2B6
EGR1	YY1
EGR1	HIF1A
EGR1	EAPP
EGR1	ATP2A2
EGR1	TBXA2R
EGR1	THBS1
EGR1	CTNNB1
EGR1	IL3
EGR1	FYN
EGR1	BAX
EGR1	SPP1
EGR1	PER1
EGR1	GDNF
EGR1	TMPO
EGR1	STMN1
EGR1	GCLC
EGR1	SYN2
EGR1	AREG
EGR1	GGPS1
EGR1	SLC5A5
EGR1	SPRY1
EGR1	HES1
EGR1	BCAR1
EGR1	RBL2
EGR1	PPP1R1B
EGR1	CSF1R
EGR1	SRC
EGR1	SLC4A2
EGR1	RPS6KA1
EGR1	MYC
EGR1	CACNA1H
EGR1	MYB
EGR1	WT1
EGR1	ACHE
EGR1	NR4A1
EGR1	VAMP2
EGR1	IFNG
EGR1	NFKB1
EGR1	CD19
EGR1	BCL2
EGR1	SOD1
EGR1	AKR1B1
EGR1	CDK5R1
EGR1	EP300
EGR1	FCER2
EGR1	HYAL1
EGR1	IL2RB
EGR1	IMPDH2
EGR1	LMTK2
EGR1	PCSK2
EGR1	PLAU
EGR1	PLAUR
EGR1	POR
EGR1	PTGS2
EGR1	PTP4A1
EGR1	TCF4
EGR1	TFPI2
EGR1	TOE1
EGR1	UBE2S
EGR1	TIMP2
EGR1	TIMP3
EGR1	EGR3
EGR1	ADAMTS13
EGR1	ABCB4
EGR1	ABCC12
EGR1	ABHD6
EGR1	ABR
EGR1	ACAP3
EGR1	ACTB
EGR1	ACTG1
EGR1	ACTN1
EGR1	ADAMTSL2
EGR1	ADAR
EGR1	ADD3
EGR1	ADGRV1
EGR1	AEBP2
EGR1	AGAP3
EGR1	AGPAT3
EGR1	AGRN
EGR1	AHDC1
EGR1	AHNAK
EGR1	AHRR
EGR1	AIDA
EGR1	AIG1
EGR1	AKAP12
EGR1	AKT2
EGR1	ALKBH6
EGR1	ALPL
EGR1	ANGPTL4
EGR1	ANK1
EGR1	ANKRD11
EGR1	ANKRD50
EGR1	ANP32B
EGR1	ANXA5
EGR1	AP3D1
EGR1	APC2
EGR1	APH1B
EGR1	APLP2
EGR1	ARHGAP20
EGR1	ARHGAP22
EGR1	ARHGAP26
EGR1	ARHGAP42
EGR1	ARHGAP45
EGR1	ARHGEF1
EGR1	ARHGEF16
EGR1	ARHGEF17
EGR1	ARHGEF2
EGR1	ARID1A
EGR1	ARID1B
EGR1	ARID3A
EGR1	ARID3B
EGR1	ARID4B
EGR1	ARPC5L
EGR1	ARRDC2
EGR1	ARSG
EGR1	ARVCF
EGR1	ASPSCR1
EGR1	ATAD2
EGR1	ATL2
EGR1	ATP1A1
EGR1	ATP1B1
EGR1	ATP6V0A1
EGR1	ATP9A
EGR1	AUNIP
EGR1	AUTS2
EGR1	AXIN1
EGR1	AXIN2
EGR1	B3GALT5
EGR1	B3GAT1
EGR1	B4GALNT3
EGR1	BACE2
EGR1	BAG6
EGR1	BAHCC1
EGR1	BAHD1
EGR1	BAIAP2
EGR1	BAIAP3
EGR1	BBC3
EGR1	BCAS4
EGR1	BCOR
EGR1	BHLHE40
EGR1	BICDL1
EGR1	BICRAL
EGR1	BMP8B
EGR1	BRD2
EGR1	BRD4
EGR1	BSG
EGR1	BTBD2
EGR1	BZW1
EGR1	C10orf53
EGR1	C11orf96
EGR1	C14orf132
EGR1	C1QL4
EGR1	DNAAF9
EGR1	CA11
EGR1	CABLES1
EGR1	CACNA1A
EGR1	CACNA2D1
EGR1	CAMK2B
EGR1	CAMKK2
EGR1	CAMSAP1
EGR1	CAMSAP2
EGR1	CAPZB
EGR1	CARM1
EGR1	CARS2
EGR1	CASP9
EGR1	CASZ1
EGR1	CBFA2T3
EGR1	CBX2
EGR1	CBX4
EGR1	CBX8
EGR1	CCDC180
EGR1	CCDC78
EGR1	CCDC92
EGR1	CCK
EGR1	CCM2
EGR1	CCNT1
EGR1	CD276
EGR1	CD9
EGR1	CDC42BPB
EGR1	CDC42BPG
EGR1	CDC42EP4
EGR1	CDH13
EGR1	CDH24
EGR1	CDK19
EGR1	CDK5
EGR1	CEBPB
EGR1	CEP72
EGR1	CFAP300
EGR1	CFL1
EGR1	CHAF1B
EGR1	CHD2
EGR1	CHD4
EGR1	CHD5
EGR1	CHD9
EGR1	CHFR
EGR1	CHID1
EGR1	CHRAC1
EGR1	CHRM4
EGR1	CHST2
EGR1	CHST9
EGR1	CHTF18
EGR1	CIC
EGR1	CIRBP
EGR1	CLASP1
EGR1	CLEC16A
EGR1	CLIP2
EGR1	CLMN
EGR1	CNOT2
EGR1	COL23A1
EGR1	COLGALT1
EGR1	COMMD6
EGR1	COTL1
EGR1	COX5A
EGR1	CPLX1
EGR1	CPLX2
EGR1	CPNE7
EGR1	CPPED1
EGR1	CRABP2
EGR1	CREB3L2
EGR1	CREB5
EGR1	CRIP2
EGR1	CRMP1
EGR1	CROCC
EGR1	CRTC1
EGR1	CRYBG1
EGR1	CTBP1
EGR1	CTDNEP1
EGR1	CTDSP1
EGR1	CTDSP2
EGR1	CUEDC1
EGR1	CUX1
EGR1	CXXC5
EGR1	CYB561
EGR1	CYLD
EGR1	DAB2IP
EGR1	DAP
EGR1	DBN1
EGR1	DCHS1
EGR1	DDX3X
EGR1	DDX5
EGR1	DDX6
EGR1	DENND1A
EGR1	DERL3
EGR1	DGKH
EGR1	DGKZ
EGR1	DHCR24
EGR1	DHTKD1
EGR1	DHX30
EGR1	DIDO1
EGR1	DLG4
EGR1	DLGAP4
EGR1	DMWD
EGR1	DNAJB12
EGR1	DNAJC22
EGR1	DNAJC5
EGR1	DNALI1
EGR1	DNM1
EGR1	DNMT3A
EGR1	DOC2A
EGR1	DOT1L
EGR1	DPF1
EGR1	DPP6
EGR1	DPYSL4
EGR1	DSE
EGR1	DUSP22
EGR1	DUSP23
EGR1	DYNLL2
EGR1	ECE1
EGR1	ECI2
EGR1	EEF1A1
EGR1	EFHD2
EGR1	EFNA3
EGR1	EGFLAM
EGR1	EHBP1L1
EGR1	EHD1
EGR1	EHMT1
EGR1	ELF1
EGR1	ELF2
EGR1	ELL
EGR1	ELP5
EGR1	EMID1
EGR1	ENOPH1
EGR1	EPAS1
EGR1	EPB41L1
EGR1	EPC1
EGR1	EPHA2
EGR1	EPHB1
EGR1	EPS8L3
EGR1	EPX
EGR1	ERBIN
EGR1	ERCC1
EGR1	ERF
EGR1	ERG
EGR1	ERGIC1
EGR1	ERICH1
EGR1	ESPN
EGR1	ETV2
EGR1	ETV4
EGR1	EVI5L
EGR1	EXD3
EGR1	EXOC6
EGR1	FAAP100
EGR1	FAAP20
EGR1	FAIM
EGR1	FAM102A
EGR1	FAM114A1
EGR1	FAM117A
EGR1	FAM118A
EGR1	FAM131A
EGR1	FAM13A
EGR1	FHIP1A
EGR1	ATOSB
EGR1	FAM222B
EGR1	FAM47E
EGR1	FANCE
EGR1	FASN
EGR1	FBRSL1
EGR1	FBXL4
EGR1	FBXO31
EGR1	FBXO34
EGR1	FCHO1
EGR1	FGF13
EGR1	FGF22
EGR1	FGF3
EGR1	FGFR3
EGR1	FGFRL1
EGR1	FKBP2
EGR1	FKBP5
EGR1	FLT4
EGR1	FNDC3A
EGR1	FNDC5
EGR1	FNDC7
EGR1	FOSL1
EGR1	FOXF1
EGR1	FOXK1
EGR1	FSCN1
EGR1	FXYD7
EGR1	FZD2
EGR1	GAN
EGR1	GATA2
EGR1	GATAD2A
EGR1	GFOD1
EGR1	GFRA3
EGR1	GGA1
EGR1	GGN
EGR1	GH2
EGR1	GIPR
EGR1	GJA3
EGR1	GKAP1
EGR1	GMIP
EGR1	GNG4
EGR1	GNG7
EGR1	GPR153
EGR1	GPR157
EGR1	GPRC5B
EGR1	GPX4
EGR1	GRIN2C
EGR1	GRINA
EGR1	GRK6
EGR1	GRTP1
EGR1	GSE1
EGR1	GTF2I
EGR1	H6PD
EGR1	HBM
EGR1	HBP1
EGR1	HDAC11
EGR1	HDAC4
EGR1	HECW1
EGR1	HES2
EGR1	HES3
EGR1	HES6
EGR1	HIP1R
EGR1	HIPK2
EGR1	HIVEP1
EGR1	HIVEP2
EGR1	HLF
EGR1	HMGA1
EGR1	HMGB1
EGR1	HNRNPF
EGR1	HNRNPL
EGR1	HNRNPUL1
EGR1	HOOK2
EGR1	HOXB13
EGR1	HPCAL1
EGR1	HRAS
EGR1	HSP90AA1
EGR1	HSP90AB1
EGR1	HSPG2
EGR1	IER2
EGR1	IFT140
EGR1	IFT88
EGR1	IGF2BP3
EGR1	IGF2R
EGR1	IGFBP4
EGR1	IGLON5
EGR1	IL1R1
EGR1	IMPDH1
EGR1	INCENP
EGR1	ING2
EGR1	ING5
EGR1	INKA2
EGR1	INPP5J
EGR1	INPPL1
EGR1	INSR
EGR1	INTS10
EGR1	IQSEC1
EGR1	IRF1
EGR1	IRGC
EGR1	ITGAV
EGR1	ITGB1
EGR1	ITGB2
EGR1	ITM2B
EGR1	ITPK1
EGR1	JADE1
EGR1	JADE2
EGR1	JAKMIP1
EGR1	JARID2
EGR1	JAZF1
EGR1	JDP2
EGR1	JPH3
EGR1	JSRP1
EGR1	JUND
EGR1	JUP
EGR1	KBTBD2
EGR1	KCNAB2
EGR1	KCNC3
EGR1	KCNH2
EGR1	KCNH8
EGR1	KCNIP2
EGR1	KCNJ11
EGR1	KCNK13
EGR1	KCNMB4
EGR1	KCNN1
EGR1	KCNQ1
EGR1	KCTD11
EGR1	KDELR3
EGR1	KDM2A
EGR1	KDM2B
EGR1	KDM4B
EGR1	KDM6B
EGR1	KDM7A
EGR1	KIAA1522
EGR1	KLC1
EGR1	KLC3
EGR1	KLF10
EGR1	KLF13
EGR1	KLF16
EGR1	KLF2
EGR1	KLF9
EGR1	KLHDC7B
EGR1	KLHL21
EGR1	KLHL22
EGR1	KLHL32
EGR1	KMT2B
EGR1	KNCN
EGR1	KPNB1
EGR1	LAMA1
EGR1	LASP1
EGR1	LFNG
EGR1	LHX2
EGR1	LIG1
EGR1	LIMS2
EGR1	LMBR1
EGR1	LMF1
EGR1	LMNA
EGR1	LMO4
EGR1	LRATD2
EGR1	LRFN5
EGR1	LRRC14
EGR1	LRRC27
EGR1	LRRC4C
EGR1	LRRC8A
EGR1	LSM14B
EGR1	LSR
EGR1	LSS
EGR1	LTBP3
EGR1	LTBP4
EGR1	LY6E
EGR1	LYSMD2
EGR1	MACF1
EGR1	MACIR
EGR1	MAD1L1
EGR1	MAD2L2
EGR1	MAGEA10
EGR1	MALSU1
EGR1	MAMLD1
EGR1	MAN1C1
EGR1	MANEAL
EGR1	MAP1LC3B
EGR1	MAP3K11
EGR1	MAP3K14
EGR1	MAP3K6
EGR1	MAPK1
EGR1	MAPK3
EGR1	MAPK8
EGR1	MAT2B
EGR1	MAZ
EGR1	MCAM
EGR1	MCF2L2
EGR1	MCRIP1
EGR1	MDGA1
EGR1	MED15
EGR1	MEF2D
EGR1	METTL16
EGR1	MEX3B
EGR1	MEX3C
EGR1	MEX3D
EGR1	MGAT3
EGR1	MGRN1
EGR1	MIA3
EGR1	MICAL1
EGR1	MICAL3
EGR1	MIDEAS
EGR1	MIDN
EGR1	MKNK2
EGR1	MMP28
EGR1	MNT
EGR1	MOCOS
EGR1	MOCS2
EGR1	MOV10
EGR1	MRC2
EGR1	MROH1
EGR1	MRPL30
EGR1	MSANTD3
EGR1	MSL3
EGR1	MSMO1
EGR1	MSTO1
EGR1	MTERF2
EGR1	MTX3
EGR1	MX2
EGR1	MXRA7
EGR1	MYO1C
EGR1	NAA10
EGR1	NAB1
EGR1	NADK
EGR1	NANS
EGR1	NCAM2
EGR1	NCOA4
EGR1	NCOR2
EGR1	NCS1
EGR1	NDST1
EGR1	NDUFA4L2
EGR1	NEDD4L
EGR1	NEURL1
EGR1	NEURL4
EGR1	NFATC1
EGR1	NFE2L2
EGR1	NFIA
EGR1	NFIB
EGR1	NFIC
EGR1	NFIX
EGR1	NFKB2
EGR1	NFYA
EGR1	NFYC
EGR1	NIBAN2
EGR1	NINJ1
EGR1	NKX2-1
EGR1	NOL4L
EGR1	NOS1AP
EGR1	NOTCH3
EGR1	NOVA2
EGR1	NPAS1
EGR1	NPAS4
EGR1	NR2F6
EGR1	NR4A2
EGR1	NRARP
EGR1	NTF4
EGR1	NTMT1
EGR1	NTN1
EGR1	NUMBL
EGR1	NUP210
EGR1	NXNL2
EGR1	NYAP1
EGR1	OAZ1
EGR1	ODC1
EGR1	OLFM1
EGR1	OLFM2
EGR1	OLIG2
EGR1	OSBPL2
EGR1	OTUB2
EGR1	OTUD6A
EGR1	P3H1
EGR1	P3H3
EGR1	PACSIN2
EGR1	PAK4
EGR1	PALD1
EGR1	PANK4
EGR1	PARD6B
EGR1	PATZ1
EGR1	PC
EGR1	PCBP1
EGR1	PCSK4
EGR1	PDE10A
EGR1	PDE4A
EGR1	PDE4C
EGR1	PDE8A
EGR1	PDLIM4
EGR1	PDLIM7
EGR1	PDP1
EGR1	PDSS2
EGR1	PDXK
EGR1	PDZD4
EGR1	PEX10
EGR1	PFKFB3
EGR1	PFKP
EGR1	PGD
EGR1	PHETA1
EGR1	PHF19
EGR1	PHF21A
EGR1	PHLDB1
EGR1	PHOX2A
EGR1	PIEZO1
EGR1	PISD
EGR1	PKD1
EGR1	PKDCC
EGR1	PKM
EGR1	PKMYT1
EGR1	PKP2
EGR1	PLAGL1
EGR1	PLCD1
EGR1	PLD5
EGR1	PLEC
EGR1	PLEKHA7
EGR1	PLEKHF1
EGR1	PLEKHG5
EGR1	PLIN5
EGR1	PLXNB2
EGR1	PNKD
EGR1	PNPLA6
EGR1	PODXL
EGR1	PPA1
EGR1	PPARGC1B
EGR1	PPFIA3
EGR1	PPM1B
EGR1	PPP1R18
EGR1	PPP1R37
EGR1	PPP1R9B
EGR1	PPP2R3A
EGR1	PPP4R4
EGR1	PRDM15
EGR1	PRKACA
EGR1	PRKAG2
EGR1	PRKCD
EGR1	PRKCZ
EGR1	PRPF39
EGR1	PRPSAP1
EGR1	PRR14L
EGR1	PRRC2B
EGR1	PRSS12
EGR1	PRUNE2
EGR1	PSD
EGR1	PSIP1
EGR1	PTCH1
EGR1	PTK2B
EGR1	PTMA
EGR1	PTMS
EGR1	PTOV1
EGR1	PTP4A2
EGR1	PTPRE
EGR1	QRICH1
EGR1	QSOX2
EGR1	RAB11A
EGR1	RAB11FIP4
EGR1	RAB1A
EGR1	RAB20
EGR1	RAB40C
EGR1	RAD23B
EGR1	RAD54L
EGR1	RAI1
EGR1	RALGDS
EGR1	RAP1GAP
EGR1	RAPGEFL1
EGR1	RARA
EGR1	RARG
EGR1	RASA2
EGR1	RASA3
EGR1	RASA4
EGR1	RASGEF1A
EGR1	RASGRP2
EGR1	RASSF5
EGR1	RELB
EGR1	RERE
EGR1	REV1
EGR1	RFLNA
EGR1	RFX2
EGR1	RGS12
EGR1	RGS3
EGR1	RHOD
EGR1	RHOF
EGR1	RNF145
EGR1	RNF220
EGR1	RNFT1
EGR1	RNH1
EGR1	ROGDI
EGR1	RPN1
EGR1	RPS2
EGR1	RPS6KA2
EGR1	RPUSD1
EGR1	RTN4RL2
EGR1	RUFY3
EGR1	RUNX1
EGR1	RXRA
EGR1	S100A4
EGR1	SAMD11
EGR1	SAMD14
EGR1	SAMD4A
EGR1	SATB1
EGR1	SATB2
EGR1	SBNO2
EGR1	SCAMP2
EGR1	SCIN
EGR1	SEC14L1
EGR1	SECISBP2
EGR1	SEH1L
EGR1	SEMA4B
EGR1	SEMA5B
EGR1	SENP8
EGR1	SEPTIN10
EGR1	SEPTIN11
EGR1	SEPTIN9
EGR1	SERTAD2
EGR1	SETX
EGR1	SFMBT2
EGR1	SFXN2
EGR1	SGMS2
EGR1	SH2B3
EGR1	SH3BGRL3
EGR1	SH3BP2
EGR1	SH3BP4
EGR1	SH3BP5
EGR1	SHH
EGR1	SIAH1
EGR1	SIN3A
EGR1	SIN3B
EGR1	SIPA1
EGR1	SKI
EGR1	SKIDA1
EGR1	SKIL
EGR1	SLC11A2
EGR1	SLC16A3
EGR1	SLC17A7
EGR1	SLC18A2
EGR1	SLC19A1
EGR1	SLC1A4
EGR1	SLC2A1
EGR1	SLC30A3
EGR1	SLC37A2
EGR1	SLC38A10
EGR1	SLC50A1
EGR1	SLC6A3
EGR1	SLC8A2
EGR1	SLC9A3R2
EGR1	SMAD3
EGR1	SMYD5
EGR1	SNAP25
EGR1	SNTG2
EGR1	SNX25
EGR1	SOCS2
EGR1	SORCS3
EGR1	SOS1
EGR1	SOX12
EGR1	SP3
EGR1	SPAG7
EGR1	SPAG9
EGR1	SPATA20
EGR1	SPHK1
EGR1	SPOPL
EGR1	SPRED2
EGR1	SPTAN1
EGR1	SPTBN4
EGR1	SQSTM1
EGR1	SRCIN1
EGR1	SREBF2
EGR1	SRGAP1
EGR1	SRRM3
EGR1	SRXN1
EGR1	SS18L1
EGR1	SSBP3
EGR1	SSBP4
EGR1	SSTR2
EGR1	ST3GAL2
EGR1	ST3GAL5
EGR1	ST6GALNAC6
EGR1	ST8SIA6
EGR1	STAG3
EGR1	STAT1
EGR1	STIM2
EGR1	STK10
EGR1	STK11
EGR1	STK32C
EGR1	STMN3
EGR1	STX17
EGR1	STX4
EGR1	SUN2
EGR1	SURF1
EGR1	SVOPL
EGR1	SYNCRIP
EGR1	SYNGAP1
EGR1	SYT12
EGR1	SYT2
EGR1	SYT5
EGR1	SYTL1
EGR1	TBC1D10A
EGR1	TBC1D14
EGR1	TBC1D2
EGR1	TBC1D22A
EGR1	TBCD
EGR1	TBXAS1
EGR1	TCF3
EGR1	TDRKH
EGR1	TECR
EGR1	TENT4A
EGR1	TENT5A
EGR1	TENT5C
EGR1	TFAP2A
EGR1	TGIF1
EGR1	THNSL1
EGR1	THOP1
EGR1	TIE1
EGR1	TJP3
EGR1	TLCD3A
EGR1	TLCD4
EGR1	TLE2
EGR1	TLE3
EGR1	TLE5
EGR1	TMC6
EGR1	TMED1
EGR1	TMED9
EGR1	TMEM131
EGR1	TMEM132C
EGR1	TMEM134
EGR1	TMEM218
EGR1	TMEM59L
EGR1	TMEM61
EGR1	TMEM91
EGR1	TMEM9B
EGR1	TMPRSS2
EGR1	TMUB1
EGR1	TNFRSF12A
EGR1	TNFRSF18
EGR1	TNK2
EGR1	TNKS1BP1
EGR1	TNS3
EGR1	TOX2
EGR1	TPM4
EGR1	TPO
EGR1	TRAPPC8
EGR1	TRIB3
EGR1	TRIM2
EGR1	TRIM24
EGR1	TRIM62
EGR1	TRIO
EGR1	TSC22D2
EGR1	TSEN54
EGR1	TSGA10
EGR1	TSPAN17
EGR1	TSPAN33
EGR1	TSPOAP1
EGR1	TTC3
EGR1	TTLL1
EGR1	TTYH3
EGR1	TUBA1C
EGR1	TUBB
EGR1	TUBB6
EGR1	UBE2E2
EGR1	UBE2E3
EGR1	UBE2I
EGR1	UBTF
EGR1	UCKL1
EGR1	UNC119B
EGR1	UNC13A
EGR1	UPF3A
EGR1	USF2
EGR1	USH1G
EGR1	USP28
EGR1	USP3
EGR1	USP39
EGR1	UTF1
EGR1	VASP
EGR1	VOPP1
EGR1	VPS26A
EGR1	VPS51
EGR1	VPS9D1
EGR1	VSTM2L
EGR1	VWA1
EGR1	WBP2
EGR1	WBP4
EGR1	WDR82
EGR1	WNT10A
EGR1	WNT7A
EGR1	WRNIP1
EGR1	XXYLT1
EGR1	XYLT1
EGR1	YPEL2
EGR1	YWHAZ
EGR1	ZBTB14
EGR1	ZBTB17
EGR1	ZBTB18
EGR1	ZBTB7A
EGR1	ZBTB7B
EGR1	ZC2HC1A
EGR1	ZC3H18
EGR1	ZCCHC12
EGR1	ZCCHC2
EGR1	ZCCHC24
EGR1	ZDHHC17
EGR1	ZFAND3
EGR1	ZFP36
EGR1	ZFP36L1
EGR1	ZFPM1
EGR1	ZFYVE28
EGR1	ZMIZ1
EGR1	ZMIZ2
EGR1	ZMYM4
EGR1	ZNF213
EGR1	ZNF250
EGR1	ZNF385A
EGR1	ZNF423
EGR1	ZNF436
EGR1	ZNF480
EGR1	ZNF512B
EGR1	ZNF581
EGR1	ZNF584
EGR1	ZNF638
EGR1	ZNF664
EGR1	ZNF821
EGR1	ZNF846
EGR1	ZSWIM6
HIF1A	EPO
HIF1A	VEGFA
HIF1A	TFRC
HIF1A	CDKN1A
HIF1A	SERPINE1
HIF1A	NOS2
HIF1A	CP
HIF1A	ADM
HIF1A	BNIP3
HIF1A	TP53
HIF1A	SLC2A1
HIF1A	EDN1
HIF1A	HMOX1
HIF1A	PFKFB3
HIF1A	CA9
HIF1A	LEP
HIF1A	BHLHE41
HIF1A	NT5E
HIF1A	CREBBP
HIF1A	PTGS2
HIF1A	GCK
HIF1A	NR4A1
HIF1A	TIMP1
HIF1A	EGLN3
HIF1A	CYGB
HIF1A	FLT1
HIF1A	ITGB2
HIF1A	ID2
HIF1A	RORA
HIF1A	NPM1
HIF1A	FECH
HIF1A	PFKFB4
HIF1A	FURIN
HIF1A	HSP90B1
HIF1A	LDHA
HIF1A	PGK1
HIF1A	ABCA1
HIF1A	VHL
HIF1A	CCND1
HIF1A	MET
HIF1A	EGLN1
HIF1A	FGF2
HIF1A	IL1B
HIF1A	NPPB
HIF1A	TGFB3
HIF1A	NAMPT
HIF1A	CXCR4
HIF1A	BIRC5
HIF1A	TERT
HIF1A	CITED2
HIF1A	KLK3
HIF1A	ABCB1
HIF1A	CCL2
HIF1A	CEACAM5
HIF1A	APLN
HIF1A	PMAIP1
HIF1A	SPHK1
HIF1A	TUBB3
HIF1A	TWIST1
HIF1A	KITLG
HIF1A	STC2
HIF1A	EDNRB
HIF1A	KDM3A
HIF1A	AURKA
HIF1A	HSPA1B
HIF1A	FOXM1
HIF1A	GRIN1
HIF1A	APP
HIF1A	MUC1
HIF1A	PLAUR
HIF1A	AGT
HIF1A	ANGPT2
HIF1A	CD36
HIF1A	HK2
HIF1A	TLR4
HIF1A	HEY1
HIF1A	CCN2
HIF1A	LGALS1
HIF1A	ALAS2
HIF1A	LOX
HIF1A	GAPDH
HIF1A	ESR1
HIF1A	MCL1
HIF1A	ADIPOQ
HIF1A	RBMS1
HIF1A	BAX
HIF1A	TF
HIF1A	AQP1
HIF1A	ALDOA
HIF1A	CXCL12
HIF1A	E2F3
HIF1A	ENO1
HIF1A	FAM162A
HIF1A	MIF
HIF1A	NR3C1
HIF1A	PPARA
HIF1A	PPP1R3C
HIF1A	SOCS1
HIF1A	TLR2
HIF1A	TLR6
HIF1A	VEGFB
HIF1A	ZNF217
HIF1A	APH1A
HIF1A	PFKL
HIF1A	BHLHE40
HIF1A	TFF3
HIF1A	ANKRD37
HIF1A	KDM4B
HIF1A	KDM4C
HIF1A	SLC11A1
HIF1A	DDIT4
HIF1A	CDKN1B
HIF1A	COX4I1
HIF1A	ANGPT1
HIF1A	BCL2L1
HIF1A	PDK3
HIF1A	IL20
HIF1A	BNIP3L
HIF1A	GYS1
HIF1A	ADORA2B
HIF1A	CDH13
HIF1A	ENO2
HIF1A	ERRFI1
HIF1A	GBE1
HIF1A	PGAM1
HIF1A	PKM
HIF1A	PPP1R10
HIF1A	PPP5C
HIF1A	ETS1
HIF1A	ABCG2
HIF1A	ACER3
HIF1A	ADAM17
HIF1A	ADAMTS20
HIF1A	AGGF1
HIF1A	AGPAT5
HIF1A	AK2
HIF1A	ARFGEF2
HIF1A	ARHGEF12
HIF1A	ARID1B
HIF1A	ASAP1
HIF1A	BACH1
HIF1A	BCOR
HIF1A	BRSK2
HIF1A	CACNA1A
HIF1A	CACNA1C
HIF1A	CECR2
HIF1A	CHSY1
HIF1A	CIART
HIF1A	CLUAP1
HIF1A	CMIP
HIF1A	COX4I2
HIF1A	CPNE8
HIF1A	CTDP1
HIF1A	CTNNA1
HIF1A	CYRIB
HIF1A	DDX18
HIF1A	DENND1A
HIF1A	DHX40
HIF1A	DLGAP4
HIF1A	DSCAM
HIF1A	EGFR
HIF1A	EHMT1
HIF1A	ENG
HIF1A	ERCC6
HIF1A	FAM210A
HIF1A	FCHSD2
HIF1A	FHL1
HIF1A	FNDC3B
HIF1A	GFPT1
HIF1A	GLIS3
HIF1A	GPX3
HIF1A	GRB10
HIF1A	HDHD5
HIF1A	HECW1
HIF1A	HK1
HIF1A	HMGCR
HIF1A	HOOK1
HIF1A	HS3ST6
HIF1A	IGFBP1
HIF1A	IL1RAP
HIF1A	ILK
HIF1A	INHBA
HIF1A	ITGB1
HIF1A	ITSN1
HIF1A	JUND
HIF1A	KCNN3
HIF1A	KLHL20
HIF1A	LARP4B
HIF1A	LDHB
HIF1A	LIMCH1
HIF1A	LRRFIP1
HIF1A	MAP3K13
HIF1A	MICALL2
HIF1A	MMP14
HIF1A	MRTFB
HIF1A	MSI2
HIF1A	MUC5AC
HIF1A	MZF1
HIF1A	NAT10
HIF1A	NAV1
HIF1A	NEK7
HIF1A	NME2
HIF1A	NOS3
HIF1A	NR4A3
HIF1A	NTN1
HIF1A	NTRK1
HIF1A	OGFOD2
HIF1A	OSBPL8
HIF1A	P4HA2
HIF1A	PARVB
HIF1A	PDE4B
HIF1A	PDE4D
HIF1A	PES1
HIF1A	PFKP
HIF1A	PLA2G4A
HIF1A	PLCB4
HIF1A	PLEC
HIF1A	PLIN2
HIF1A	POLI
HIF1A	PPIA
HIF1A	PRKCE
HIF1A	PRKCH
HIF1A	PTPRR
HIF1A	RAD23B
HIF1A	RAD51B
HIF1A	RALGAPA2
HIF1A	RASSF4
HIF1A	RERE
HIF1A	RGS6
HIF1A	RGS7
HIF1A	RNF187
HIF1A	RNF7
HIF1A	RPL3
HIF1A	RREB1
HIF1A	RUNX1
HIF1A	SAMD4A
HIF1A	SCRN1
HIF1A	SEPTIN9
HIF1A	SHANK2
HIF1A	SIPA1L1
HIF1A	SLC16A4
HIF1A	SLC41A2
HIF1A	SPRY1
HIF1A	STK3
HIF1A	SUSD1
HIF1A	TNS1
HIF1A	TNS3
HIF1A	TRPS1
HIF1A	TXNRD1
HIF1A	UACA
HIF1A	UBASH3B
HIF1A	UNC5D
HIF1A	USP6NL
HIF1A	VEGFD
HIF1A	VGLL4
HIF1A	VKORC1
HIF1A	WNK3
HIF1A	XXYLT1
HIF1A	ZFAT
HIF1A	ZMYND8
HIF1A	ZNF131
HIF1A	ZNF385D
MYC	TERT
MYC	ENO1
MYC	CDC25A
MYC	CXCR4
MYC	CDKN1A
MYC	TP53
MYC	BRCA1
MYC	ODC1
MYC	PTMA
MYC	NDRG1
MYC	HSPA4
MYC	CCND2
MYC	CAD
MYC	HMOX1
MYC	NCL
MYC	IL2
MYC	FASLG
MYC	THBS1
MYC	GADD45A
MYC	BAX
MYC	CDKN2B
MYC	CEBPA
MYC	CCNE1
MYC	SMAD3
MYC	PRDX3
MYC	IER3
MYC	BBC3
MYC	ID2
MYC	JUN
MYC	CCNA2
MYC	HSP90AA1
MYC	MYBL2
MYC	EIF4E
MYC	CDK4
MYC	WT1
MYC	CFLAR
MYC	NME2
MYC	NPM1
MYC	HIF1A
MYC	STAT3
MYC	BCL2
MYC	LDHA
MYC	POLE3
MYC	NME1
MYC	ITGB1
MYC	FOXM1
MYC	VEGFA
MYC	CCND1
MYC	PMAIP1
MYC	TSC2
MYC	MEIS1
MYC	PCNA
MYC	DFFA
MYC	ETS2
MYC	HES1
MYC	HSPD1
MYC	MNT
MYC	BRD7
MYC	AXIN2
MYC	E2F1
MYC	MDM2
MYC	RARA
MYC	SRM
MYC	HSP90AA2P
MYC	TFRC
MYC	CDK6
MYC	RAD51
MYC	JUNB
MYC	TOP1MT
MYC	H2AZ1
MYC	VHL
MYC	SRSF1
MYC	ID3
MYC	APC
MYC	PTEN
MYC	PARP1
MYC	ATF4
MYC	HBA1
MYC	BSG
MYC	HBP1
MYC	DNPH1
MYC	RCC1
MYC	ACADM
MYC	ACO2
MYC	ACOX1
MYC	ACP5
MYC	ACP3
MYC	ACTG1
MYC	ACYP2
MYC	ADCY9
MYC	AHSG
MYC	ALDH9A1
MYC	AMD1
MYC	AMPD2
MYC	AMPD3
MYC	APEX1
MYC	APP
MYC	ARF1
MYC	ARF4
MYC	RHOG
MYC	ARSB
MYC	ASCL2
MYC	ATP1A2
MYC	ATP6V1G2
MYC	AVP
MYC	BCL3
MYC	BLK
MYC	BMP4
MYC	BRCA2
MYC	ZFP36L1
MYC	CASP8
MYC	CASP9
MYC	CBS
MYC	CCKBR
MYC	CCNB1
MYC	TNFRSF8
MYC	CD63
MYC	CD79B
MYC	CDC25C
MYC	CEACAM5
MYC	CHRNB1
MYC	CLCN6
MYC	COL4A1
MYC	CRAT
MYC	CST5
MYC	CSTB
MYC	DCK
MYC	ACE
MYC	DDX11
MYC	DKC1
MYC	EGR3
MYC	EIF4A1
MYC	EIF4B
MYC	EIF4EBP2
MYC	ELK1
MYC	EPB42
MYC	EPHX1
MYC	ESD
MYC	FAH
MYC	FASN
MYC	FECH
MYC	FGF9
MYC	FGFR4
MYC	FPGS
MYC	FXN
MYC	FUT1
MYC	GALT
MYC	GAPDH
MYC	GAS8
MYC	GLA
MYC	GPR4
MYC	CXCL2
MYC	GSK3B
MYC	GSTP1
MYC	GTF2H2
MYC	HINT1
MYC	MNX1
MYC	HMBS
MYC	HMGN2
MYC	HNRNPA1
MYC	HNRNPA2B1
MYC	HOXD3
MYC	HOXD13
MYC	HSD11B2
MYC	HSPA8
MYC	HSPE1
MYC	ICAM1
MYC	IL11RA
MYC	IL13
MYC	IMPA2
MYC	INSM1
MYC	INSR
MYC	ITGA6
MYC	IRF2
MYC	IRF3
MYC	ISG20
MYC	LAIR1
MYC	LAIR2
MYC	LAMB2
MYC	STMN1
MYC	LBR
MYC	LMNA
MYC	LMX1B
MYC	LTA4H
MYC	LTB
MYC	SMAD7
MYC	MAGEA3
MYC	MAN2A2
MYC	MBD1
MYC	MCM7
MYC	MEIS2
MYC	MEN1
MYC	MET
MYC	METTL1
MYC	MFAP1
MYC	MELTF
MYC	MGST1
MYC	MPO
MYC	MSN
MYC	MST1
MYC	MTHFD1
MYC	MTHFR
MYC	MUC1
MYC	MYCL
MYC	NAP1L1
MYC	NEFM
MYC	NFIL3
MYC	NFKBIL1
MYC	NID1
MYC	NIT1
MYC	NOTCH4
MYC	NRAS
MYC	NTHL1
MYC	NTN3
MYC	OCA2
MYC	PDHA1
MYC	PER1
MYC	PEX14
MYC	PHB1
MYC	SLC25A3
MYC	PIGF
MYC	PIK3C3
MYC	PKP1
MYC	PLA2G4A
MYC	POLB
MYC	POLD2
MYC	PPAT
MYC	PPID
MYC	PPP1R7
MYC	PTPA
MYC	PRKDC
MYC	KLK10
MYC	PRTN3
MYC	PSAP
MYC	PSEN2
MYC	PSMB1
MYC	PTGER2
MYC	QDPR
MYC	RARB
MYC	RBBP4
MYC	RFC2
MYC	RGS2
MYC	RPL3
MYC	RPL10
MYC	RPL19
MYC	RPL22
MYC	RPL26
MYC	RPL27
MYC	RPL27A
MYC	RPS6
MYC	RPS15
MYC	RPS16
MYC	RPS19
MYC	SIM2
MYC	SLA
MYC	SLC2A4
MYC	SLC4A2
MYC	SLC19A1
MYC	SLIT1
MYC	SMN2
MYC	SNRPB
MYC	SNRPB2
MYC	SPAST
MYC	SRD5A1
MYC	STAT6
MYC	SURF6
MYC	VAMP2
MYC	TCF12
MYC	TGFB1
MYC	TGFB2
MYC	TGFB3
MYC	THBS4
MYC	TOP1
MYC	TPM2
MYC	TXN
MYC	TYMS
MYC	UBA52
MYC	UCP1
MYC	UCP3
MYC	UROD
MYC	WNT10B
MYC	ZNF146
MYC	ZSCAN9
MYC	CSDE1
MYC	SLBP
MYC	MTERF1
MYC	FOSL1
MYC	FXR1
MYC	AKAP1
MYC	H4C4
MYC	UXT
MYC	PEX3
MYC	YBX3
MYC	PSMG1
MYC	EIF3C
MYC	CTSF
MYC	HDAC3
MYC	SQSTM1
MYC	DDX18
MYC	SYNGR2
MYC	SLC28A2
MYC	COX7A2L
MYC	SLC9A3R2
MYC	CRIPT
MYC	NR1D1
MYC	RBM39
MYC	NUP155
MYC	CLINT1
MYC	HERPUD1
MYC	AQR
MYC	TOMM20
MYC	RBM8A
MYC	THRAP3
MYC	HNRNPDL
MYC	CASP8AP2
MYC	PQBP1
MYC	RIDA
MYC	DLEU1
MYC	TCIRG1
MYC	AKR1A1
MYC	NOD1
MYC	PFDN6
MYC	SEC23B
MYC	PAICS
MYC	KLF1
MYC	ZNF234
MYC	CLP1
MYC	ATF7
MYC	UBE2C
MYC	CBX3
MYC	EXOSC8
MYC	CCT5
MYC	SIRT1
MYC	CBX5
MYC	ZNF451
MYC	GNL3
MYC	CLUL1
MYC	DMAC2L
MYC	TUBG2
MYC	NXT1
MYC	ALG5
MYC	CXXC1
MYC	NOL7
MYC	SFMBT1
MYC	NAT10
MYC	CMAS
MYC	EIF5A2
MYC	SMARCAD1
MYC	PRDM8
MYC	ENTPD7
MYC	ZNF304
MYC	KIAA1586
MYC	GOLPH3
MYC	SFXN3
MYC	SLC25A28
MYC	BCL2L12
MYC	PCBD2
MYC	ARFGAP2
MYC	DPY30
MYC	WDR36
MYC	C9orf43
MYC	ASS1
MYC	HDAC2
MYC	HLA-F
MYC	SHMT1
MYC	ST3GAL1
MYC	TFAP4
MYC	WRN
MYC	AIMP2
MYC	CKS2
MYC	DDX5
MYC	DUSP1
MYC	HERC5
MYC	HSPA9
MYC	LAMP1
MYC	LDHB
MYC	MSH2
MYC	NOP56
MYC	PPIF
MYC	RPL13
MYC	RPL23
MYC	RPL32
MYC	RPL6
MYC	RPS15A
MYC	RPS20
MYC	SCARB1
MYC	SNRPD3
MYC	TRAP1
MYC	SLC2A1
MYC	ABCC4
MYC	ACOT7
MYC	AGPAT3
MYC	ANKMY1
MYC	ARHGEF3
MYC	ATAD3B
MYC	BCAR1
MYC	BCKDHA
MYC	CCDC88C
MYC	CDC42EP4
MYC	CLUH
MYC	CMIP
MYC	CORO1C
MYC	CUEDC1
MYC	CYTH1
MYC	DBP
MYC	DNAAF5
MYC	EHD1
MYC	EML2
MYC	EVL
MYC	FAM13A
MYC	FAM78A
MYC	FCHSD2
MYC	FOSL2
MYC	GMDS
MYC	GSN
MYC	HMGB1
MYC	HNRNPF
MYC	HSF2BP
MYC	IER2
MYC	IER5
MYC	KCNH4
MYC	KDM4B
MYC	KDM6B
MYC	KHSRP
MYC	MAPRE1
MYC	MEAK7
MYC	MICAL2
MYC	MSI2
MYC	NDUFS1
MYC	NOL4L
MYC	NSUN5
MYC	PCBP1
MYC	PDE4A
MYC	PDK2
MYC	PDXK
[truncated: 652 more rows]
