# Supplementary material for: A single-cell and spatial RNA-seq database for Alzheimer’s disease (ssREAD)
Source: Nat Commun. 2024 Jun 6;15:4710. doi: 10.1038/s41467-024-49133-z (PMC11156951; doi:10.1038/s41467-024-49133-z)
Supplement: Supplementary file 10 — Supplementary Data 7 [file 41467_2024_49133_MOESM10_ESM.xlsx]

## Sheet: Enriched stress-related pathway
Supplementary Data 7. ATF6 and EGR1 regulon-enriched pathways related to stress response from MAPLE cluster 1 in AD01103 and AD01101. p-values were calculated using the Hypergeometric test from Enrichr and were adjusted using the Benjamini-Hochberg correction method
TF	Term	Database	Overlap	P.value	Adjusted.P.value	Odds.Ratio	Genes
ATF6	Response To Endoplasmic Reticulum Stress (GO:0034976)	GO:Biological Process	6/114	6.4042e-06	0.00283386	14.8739	XBP1;HSPA5;DDIT3;SEL1L;ATP2A2;HSP90B1
ATF6	Positive Regulation Of Transcription From RNA Polymerase II Promoter In Response To Endoplasmic Reticulum Stress (GO:1990440)	GO:Biological Process	2/10	0.000696375	0.0198804	63.8205	HSPA5;DDIT3
ATF6	Positive Regulation Of Transcription From RNA Polymerase II Promoter In Response To Stress (GO:0036003)	GO:Biological Process	2/17	0.00206672	0.0351741	34.0256	HSPA5;DDIT3
ATF6	Positive Regulation Of Response To Endoplasmic Reticulum Stress (GO:1905898)	GO:Biological Process	2/18	0.00231905	0.0380066	31.8974	XBP1;DDIT3
EGR1	Cellular Responses To Stress R-HSA-2262752	Reactome	70/722	7.25513e-08	4.96458e-06	2.12776	CDKN1A;HSP90AB1;SRXN1;CRTC1;CHD9;EHMT1;MIA3;EPX;AREG;MAP1LC3B;CAPZB;SIN3B;SIN3A;AKT2;MYC;RPS6KA2;CREB3L2;RPS6KA1;EP300;KDM6B;HSP90AA1;NUP210;PRKCD;APOA1;DYNLL2;NCOR2;EEF1A1;CREB1;CTDSP2;TRIB3;KDELR3;SQSTM1;TP53;ATF3;FKBP5;CAMK2B;CEBPB;SEH1L;EPAS1;HIF1A;COX5A;RELA;MAPK8;RXRA;LMNA;UBC;SH3BP4;MAPK1;RPS2;MEF2D;MAPK3;CBX8;ZBTB17;JUN;SURF1;NFYA;CBX4;NFYC;CBX2;HMGA1;NFKB1;VEGFA;SOD1;MOV10;GCLC;IL6;GDNF;…
EGR1	Cellular Response To Oxidative Stress (GO:0034599)	GO:Biological Process	17/117	6.762e-05	0.00224365	3.28261	JUN;SRXN1;PRKCD;PEX10;AGAP3;HIF1A;EGFR;CAMKK2;SETX;MAPK8;MGAT3;MAPK1;STX4;SQSTM1;TP53;NFE2L2;MAPK3
EGR1	Intrinsic Apoptotic Signaling Pathway In Response To Endoplasmic Reticulum Stress (GO:0070059)	GO:Biological Process	8/30	8.07087e-05	0.0024979	6.98638	BAG6;CEBPB;DAB2IP;BCL2;BAX;QRICH1;TRIB3;BBC3
EGR1	Positive Regulation Of Transcription From RNA Polymerase II Promoter In Response To Stress (GO:0036003)	GO:Biological Process	6/17	0.000115741	0.00327903	10.4645	CEBPB;HIF1A;TP53;KLF2;VEGFA;NFE2L2
EGR1	Response To Endoplasmic Reticulum Stress (GO:0034976)	GO:Biological Process	16/114	0.000166032	0.00425382	3.14969	JUN;CEBPB;DNAJB12;DAB2IP;ATP2A2;PIK3R1;THBS1;BBC3;BAG6;CREB3L2;BCL2;BAX;TRIB3;QRICH1;TP53;ATF3
EGR1	Cellular Response To Chemical Stress R-HSA-9711123	Reactome	19/182	0.00187862	0.0131548	2.24789	SURF1;SRXN1;CHD9;PRKCD;COX5A;SOD1;NCOR2;GCLC;MAP1LC3B;RXRA;SIN3B;SIN3A;AKT2;MYC;CARM1;UBC;EP300;SQSTM1;NFE2L2
EGR1	Positive Regulation Of Stress-Activated MAPK Cascade (GO:0032874)	GO:Biological Process	13/105	0.00213999	0.0244507	2.71856	GADD45B;GADD45A;FLT4;SPHK1;AXIN1;DAB2IP;WNT7A;HMGB1;HIPK2;VEGFA;PTK2B;HRAS;MAP3K11
EGR1	Regulation Of Transcription From RNA Polymerase II Promoter In Response To Stress (GO:0043618)	GO:Biological Process	4/12	0.00219373	0.0244507	9.5746	HIF1A;TP53;KLF2;NFE2L2
EGR1	Cellular Response To Laminar Fluid Shear Stress (GO:0071499)	GO:Biological Process	3/6	0.00219859	0.0244507	19.1349	KLF2;SREBF2;NFE2L2
EGR1	Oxidative Stress Induced Senescence R-HSA-2559580	Reactome	11/93	0.00644951	0.0317395	2.57697	KDM6B;CBX8;MOV10;MAPK8;JUN;CBX4;CBX2;UBC;MAPK1;TP53;MAPK3
EGR1	Regulation Of Stress-Activated MAPK Cascade (GO:0032872)	GO:Biological Process	8/51	0.00348294	0.0342985	3.57047	PER1;MYC;DAB2IP;MAPK1;FAS;EPHB1;EGFR;MAPK3
EGR1	Stress-Activated MAPK Cascade (GO:0051403)	GO:Biological Process	7/42	0.00435469	0.0396988	3.836	MAPK8;ZFP36;MAPK1;CCM2;MAP3K11;ZFP36L1;MAPK3
