# Supplementary material for: A single-cell and spatial RNA-seq database for Alzheimer’s disease (ssREAD)
Source: Nat Commun. 2024 Jun 6;15:4710. doi: 10.1038/s41467-024-49133-z (PMC11156951; doi:10.1038/s41467-024-49133-z)
Supplement: Supplementary file 11 — Supplementary Data 8 [file 41467_2024_49133_MOESM11_ESM.xlsx]

## Sheet: Astrocytes
Supplementary Data 8-1. DEGs between AD and control samples in the AD035 MTG dataset in Astrocytes. p-values were calculated based on a two-sided Wilcoxon Rank-Sum test and adjusted using Bonferroni
gene	avg_log2FC	pct.1	pct.2	p_val_adj
MT-ND3	1.1620859959829049	0.683	0.451	0
MT-ATP6	1.1333007153010255	0.681	0.475	0
MT-CYB	1.0353280338002295	0.632	0.429	0
MT-CO2	1.0338755327269906	0.715	0.523	0
MT-CO3	1.0322839325273443	0.709	0.528	0
MT-ND4	0.9593125267481744	0.68	0.484	0
MT-ND1	0.9094070713889901	0.573	0.363	0
MT-ND2	0.7848359945780767	0.558	0.348	0
PFKP	0.636248	0.787	0.674	0
AC002127.4	0.5977726103757157	0.422	0.351	3.053229201524318e-146
MT-CO1	0.596785	0.626	0.464	0
MTRNR2L12	0.5528686342983571	0.297	0.143	0
RIMS1	0.552112	0.58	0.5	6.71968865717964e-237
SLC39A11	0.5512194464262277	0.959	0.938	0
CLIP2	0.5170892068249184	0.571	0.444	0
NEAT1	0.48406953165919386	0.999	0.999	0
SAMD4A	0.4506286327775402	0.925	0.865	0
RP11-125D12.3	0.44974882136213423	0.399	0.368	7.465255402452502e-112
CDH23	0.44716162320460895	0.517	0.364	0
NPAS2	0.4331397499414671	0.78	0.715	5.703158489047728e-226
RANBP3L	0.4253018166532483	0.923	0.91	0
SLC5A3	0.42021035673264995	0.542	0.413	0
RP11-403A3.3	0.40821501519377223	0.372	0.226	0
ARL17B	0.40447848774187856	0.535	0.367	0
ZNF804B	0.40062977641141606	0.31	0.246	2.963609075411925e-106
RP11-507B12.2	0.3913635183904871	0.272	0.191	5.281475959843441e-143
PLPP1	0.38613466012373676	0.823	0.776	0
MRAS	0.3857186800172365	0.802	0.713	1.373645460305e-312
PDZRN4	0.38198004327040314	0.301	0.236	6.2137236103171756e-61
LINC00511	0.3791552598270358	0.887	0.845	0
MRPS6	0.3779797451895006	0.531	0.418	9.999429107e-315
MT-ND5	0.37282944086391634	0.375	0.238	0
KCNMB2-AS1	0.36579446619887657	0.681	0.618	2.1757680945955968e-215
PTCHD1-AS	0.34828409324470844	0.864	0.808	3.959374458756833e-265
SASH1	0.3407504500181706	0.974	0.968	0
COL27A1	0.33858457470759395	0.58	0.427	0
DAB1	0.3324466850144776	0.545	0.472	9.12268977453739e-146
GSN	0.33094317356702585	0.774	0.682	0
PLCE1	0.3264750675674364	0.62	0.484	5.12925303328619e-257
RP11-301F14.1	0.32442695002431493	0.188	0.136	1.8569746801374304e-72
RASSF8	0.3235594534339854	0.784	0.757	1.4825673305430812e-160
ADAM12	0.32023764634737084	0.427	0.335	4.528864926963203e-191
PDE4DIP	0.31644797310553763	0.885	0.839	0
SESN1	0.31434534594029895	0.67	0.598	1.3947381676985128e-292
APBA2	0.31282191674211846	0.622	0.533	1.9223462878486507e-208
HIF3A	0.3127313709044124	0.971	0.966	0
COL21A1	0.3099873324225433	0.578	0.453	2.243096876774723e-130
MIR4300HG	0.30978658790483893	0.665	0.623	1.1984446921198958e-80
PLCG2	0.30915019510259745	0.864	0.75	3.675488003899606e-177
AC003991.3	0.30686854232706184	0.286	0.222	3.204638054222153e-113
AC079610.1	0.30649771190416186	0.634	0.548	1.9378695263590609e-199
IRS2	0.29765137913565787	0.749	0.653	7.460307868942264e-247
RNF24	0.2973668554031521	0.626	0.538	2.5276488681894505e-186
ZFP36L1	0.29633847850009043	0.738	0.652	9.125651598514055e-215
SYNE1	0.2952372232420766	0.947	0.93	6.541812773536591e-306
NFIC	0.2947553372909433	0.743	0.649	8.026609290936271e-261
EGLN3	0.2900920471869455	0.733	0.692	3.9229800299010567e-78
LINC00472	0.288585	0.855	0.829	1.6212991376108622e-237
ITPKB	0.28707009029588226	0.959	0.925	1.5426549737913125e-284
CSRP1	0.2850593292170527	0.751	0.661	4.101833718353526e-273
ZBTB16	0.2847723515406564	0.889	0.825	2.6703225164675587e-225
PTPRE	0.28233678799556405	0.38	0.261	3.24861887695585e-252
NAMPT	0.28089110100815784	0.173	0.156	1.6178623642285186e-55
SLC7A2	0.2804399655868208	0.689	0.604	6.022530392345878e-214
SSBP2	0.278422	0.906	0.895	2.3055487615331463e-137
MAML2	0.27598680789099994	0.981	0.974	3.301078718149129e-241
GNG7	0.27190781974061107	0.667	0.568	2.6982939998603753e-215
FKBP5	0.2685199057740544	0.843	0.768	8.750169510507858e-165
DLGAP1	0.26470852521225385	0.892	0.841	4.0331447341715575e-90
DGKG	0.26437688379919555	0.941	0.919	1.0192253801970786e-288
MT-ND4L	0.26390955369545577	0.241	0.138	4.902548972716181e-255
RGS6	0.2611508715278633	0.402	0.35	1.2523850782977983e-60
SPRY4-AS1	0.26084323293627476	0.496	0.411	6.235178002295429e-182
PNPLA6	0.2600449630111082	0.377	0.269	6.7741431576107365e-230
AC016745.3	0.25910877941379584	0.286	0.196	4.2387408614078826e-165
TMEM184B	0.2575289758160759	0.682	0.595	1.8394189247516343e-213
NWD1	0.25576719925697944	0.632	0.519	6.312420497782751e-189
FLRT2	0.25413397238292346	0.878	0.837	3.233848377731291e-150
MT-ATP8	0.2537801957991916	0.207	0.111	8.385660448357513e-229
EEF2K	0.25251075085639596	0.692	0.602	3.2493964972757474e-190
CACNA1D	0.25218062450160655	0.274	0.227	2.7735172843221528e-104
MIR100HG	0.25211415875823295	0.924	0.898	3.3342221867646026e-300
CHI3L1	0.24692393921843614	0.298	0.286	3.7001307926173605e-10
PTCHD1	0.2462843429450754	0.624	0.529	9.950171396818038e-189
CDR2	0.2461784330044049	0.567	0.48	1.1269487342496526e-165
LPP	0.2454297798485685	0.97	0.957	1.5291383425004833e-286
CAB39L	0.24224433686044544	0.689	0.605	2.2293019448650475e-128
SLC38A2	0.2416951303951334	0.366	0.267	1.571024743468409e-206
CREB5	0.23968479698583028	0.242	0.146	4.123880048433862e-183
PTPRJ	0.2377880785841775	0.671	0.593	1.0490250382494941e-151
LINC01094	0.2376653238710198	0.45	0.382	4.82351923934492e-66
ZMAT3	0.23352923837937634	0.606	0.529	6.034714671367949e-174
ARHGEF10L	0.23307535031910032	0.77	0.695	1.1480389946237715e-213
SMTN	0.23306470523041017	0.341	0.23	5.797565123967797e-257
RIN2	0.23257618636654565	0.922	0.894	6.012954940454069e-230
AHNAK	0.23026539667552792	0.717	0.627	5.2333610726370395e-114
HGF	0.2284332494955289	0.348	0.286	6.74660597319449e-92
CDKL1	0.22620235993608295	0.469	0.373	1.7620170475855272e-150
MGLL	0.22591611065350703	0.852	0.821	7.405654490842339e-92
RHOQ	0.2251284670835627	0.65	0.562	1.0841173792952856e-210
ACACB	0.224957	0.919	0.893	6.538129672823572e-114
PADI2	0.22464418426404464	0.52	0.433	1.799345642463138e-134
TFDP2	0.2244563075756103	0.661	0.595	1.6215939580411026e-93
ATP2B4	0.2243366889949927	0.887	0.833	1.5237861937907098e-178
RP11-183J19.1	0.2243085466324266	0.762	0.705	2.6770248904686018e-135
SLC25A29	0.22414817769165163	0.663	0.606	1.0861160983539947e-203
CCDC3	0.222983	0.368	0.268	2.9285707199608812e-145
KCNJ10	0.22177836243379867	0.591	0.498	8.784738537809422e-217
FAM168A	0.22145510369572685	0.879	0.839	7.893710437525736e-169
FBXO32	0.21988168177450762	0.251	0.168	7.81130273069627e-146
CCND3	0.21900354779652065	0.658	0.59	8.840044298874486e-52
EVA1C	0.21853483547311714	0.497	0.411	9.115361709084798e-135
RP11-479O17.12	0.21696903572640824	0.548	0.466	5.799874115219568e-162
PTPN9	0.21590600125321258	0.753	0.685	1.3558186369636147e-158
RASGEF1B	0.21416466528608225	0.121	0.106	4.278615997680445e-21
CHST11	0.21329572055765356	0.827	0.778	1.0954292196875981e-136
PTPRK	0.21145081835937107	0.779	0.719	9.886844508830689e-131
NPNT	0.21142646083284586	0.203	0.109	7.727504180713553e-229
GRK3	0.2107061652058313	0.653	0.59	5.164391218128625e-107
DPH6-DT	0.20998787506275218	0.694	0.626	5.4219897533395426e-111
FNDC3B	0.20965693109905303	0.778	0.755	1.8184806733054043e-99
KANSL1	0.20921733432937728	0.913	0.894	9.738123e-318
HMBOX1	0.20829138212409792	0.844	0.809	3.123700157224687e-215
LRMDA	0.20756561497807913	0.513	0.478	6.819448583014368e-23
RP5-864K19.4	0.20684064159562632	0.728	0.657	2.4684727804024144e-121
PARD3	0.20640879995037675	0.994	0.991	8.32315797089755e-228
MRTFA	0.2062014616653367	0.714	0.64	1.7655481359880624e-129
ST6GAL1	0.20591611317512193	0.361	0.314	7.575632451575855e-49
STAT3	0.20585422646748985	0.748	0.689	2.4730640038616486e-111
DKK3	0.20546184715425997	0.832	0.779	9.508436963153068e-169
OXR1	0.2050766748807391	0.729	0.676	1.6830770585463623e-129
HIP1	0.2050260179044594	0.489	0.413	1.2056717648432978e-75
OLFM2	0.2049172274876736	0.737	0.681	9.234994937917666e-148
WFS1	0.20409635627671374	0.508	0.42	1.7444829795612587e-150
ECE1	0.20310574081205668	0.666	0.583	2.802485859929912e-102
SOD2	0.20096255461395662	0.524	0.481	5.525815469084412e-52
ST8SIA1	0.20084920109900262	0.615	0.543	3.927603380588275e-83
ABHD2	0.20065003864649267	0.722	0.687	7.594211188897881e-80
RORA	0.1996936162266305	0.999	0.999	1.1676606260387733e-189
FGL1	0.19913706099835182	0.349	0.295	4.049710732380681e-98
ARRB1	0.19889588286282112	0.663	0.583	1.0482318395272123e-109
SH3PXD2B	0.1983449318372108	0.838	0.785	3.7334410658986143e-134
NUDT4	0.19793674040528142	0.354	0.262	3.8575251345439606e-163
VAV3	0.1966507501076611	0.667	0.625	2.38530311980549e-118
TIAM2	0.19661997452910374	0.726	0.656	1.0986799974555278e-131
ARHGAP26	0.19549140642828622	0.97	0.963	6.270638581043327e-157
KIAA1671	0.19488880928778296	0.821	0.768	8.558774700641862e-93
EPB41	0.19465152348080073	0.427	0.349	1.265109982340034e-96
LINC00598	0.19318054386441208	0.539	0.475	7.97008256180291e-57
CYSTM1	0.19314119286114972	0.649	0.581	3.435240201083556e-120
WWOX	0.19287686660232772	0.99	0.991	4.430680042344312e-123
RP11-596C23.6	0.19148506862767706	0.258	0.176	2.3406513866555428e-111
IRAK2	0.1912034386299568	0.181	0.107	1.8766159792097617e-186
EGFR	0.19098307551463467	0.836	0.807	1.9172503095616695e-97
GTF2IRD1	0.19048191693385141	0.613	0.533	8.995941967045824e-85
RP1-158P9.2	0.18966061740102225	0.362	0.285	6.266064718718754e-107
BCL6	0.18861913440380862	0.906	0.857	3.585938267607099e-108
TMEM14B	0.18848385592326622	0.783	0.727	8.335974566577472e-125
FBXO2	0.18685709197890477	0.386	0.294	2.966702419397402e-195
C1orf21	0.18648651420401974	0.876	0.846	1.1625300320618849e-132
PLIN5	0.18593271914597786	0.724	0.666	4.562168230133885e-60
FAM193A	0.1858199910289402	0.716	0.645	2.856429791729124e-113
FAM135B	0.18533828936523933	0.589	0.57	3.398887997852551e-49
HRH1	0.18484912977038825	0.514	0.444	3.830587371573604e-71
SLC20A2	0.18470933736564366	0.691	0.628	8.184733955778589e-91
RP11-36B6.2	0.18336509869879514	0.689	0.622	4.836161823489992e-95
MAN1C1	0.1829172646108086	0.438	0.393	3.6711790746432267e-23
FRMPD4	0.1821363630073336	0.483	0.431	1.8650494595873904e-19
ARHGAP29	0.18170684022853623	0.406	0.333	2.3070889859249364e-100
PCDH17	0.1811917535442752	0.504	0.424	3.493256407787303e-107
ATP1B3	0.18093279958095076	0.427	0.366	1.071139346858718e-108
AGFG2	0.1808207784129423	0.483	0.391	1.4253929059382955e-118
MBNL1	0.180821	0.861	0.837	1.2413744110092845e-136
NAV2	0.18020714605049992	0.977	0.97	4.75787283708099e-151
LMNTD1	0.1802046352262373	0.342	0.281	6.070019146925281e-53
ITGA9-AS1	0.18003636354939223	0.7	0.632	1.2939189620071859e-78
TSHZ2	0.17995547130799527	0.297	0.232	1.3680069370773295e-47
FANCC	0.17977555694858216	0.266	0.204	6.8162986735717755e-78
RP3-414A15.10	0.17974791723629702	0.62	0.553	7.133856159343487e-83
SPATA13-ENSG00000182957	0.1796829678755314	0.678	0.612	5.767129978191817e-88
RAMP1	0.17953271377200974	0.732	0.667	2.4496628899430804e-124
TNRC6A	0.17865120502210274	0.991	0.99	3.0470024822238865e-164
CTSD	0.17756039887430486	0.422	0.359	1.1185711942326339e-89
MGAT5	0.17735681565029693	0.604	0.557	3.3258902047505e-73
KCNE4	0.17699622800114184	0.214	0.165	2.9730182131074464e-95
SIPA1L1	0.17673794409031363	0.909	0.887	1.0557029756161698e-144
ASTN2	0.17623683502280807	0.941	0.927	5.281928257490263e-137
SLC25A18	0.175951	0.896	0.861	3.1106815379842898e-133
TRAK1	0.1753463284549932	0.923	0.905	6.99107216918916e-104
ANAPC16	0.17529245751457645	0.643	0.562	3.443649678321445e-119
PSD2	0.17524856506079622	0.807	0.774	2.156689203953236e-179
CAPN2	0.17438516222639833	0.74	0.691	1.4624841198584769e-146
C2CD2	0.17428653185540077	0.547	0.482	1.1611288793114189e-49
PPFIA2	0.173638	0.786	0.777	1.4372710597690557e-34
LCOR	0.1724054847055716	0.744	0.7	9.218933762471409e-144
CPEB3	0.17107762438840357	0.887	0.86	3.612069987270344e-122
PDZRN3	0.16984637878322673	0.881	0.862	1.6541129792819073e-75
STXBP6	0.1688181849230802	0.473	0.418	4.601725384516709e-43
NKAIN2	0.168603	0.731	0.707	8.510726104601667e-32
FBXO42	0.16826692366387164	0.717	0.655	4.2893198692221145e-72
PIGM	0.16811871377026627	0.248	0.171	1.1022453168571908e-143
RFFL	0.16756954427580473	0.499	0.425	6.357084073153678e-78
ACSBG1	0.16692649037461882	0.902	0.883	2.3316116451901435e-129
DGKZ	0.16612194045862694	0.504	0.436	1.2804245575034794e-105
SIPA1L3	0.1660197140948254	0.614	0.544	3.051436913832786e-70
XIST	0.16549579520806823	0.584	0.515	9.667527648697602e-181
OLMALINC	0.16537250361249944	0.538	0.45	1.3122249162349188e-120
RP5-921G16.1	0.16496047645162704	0.447	0.397	2.336158569421172e-47
CD44	0.1648613436269526	0.367	0.313	4.398857522999391e-40
DPP6	0.16327584587624888	0.543	0.488	8.09709242909647e-11
ADCY8	0.16262667316657753	0.764	0.714	2.0231097786165106e-53
CTD-2054N24.2	0.16226427835273532	0.268	0.189	5.7661097028946265e-106
SAMHD1	0.1612501745017526	0.301	0.212	1.2858234897805217e-124
SLC22A23	0.1612278394800275	0.595	0.53	1.8219482993731736e-67
CACNB2	0.16117187119749543	0.944	0.936	3.2762576768824653e-78
SRRM2	0.16107791405052874	0.705	0.64	1.3521622907517698e-132
CASTOR2	0.1597426652682794	0.406	0.341	2.6618651561835223e-60
MTUS1	0.15891871098335053	0.826	0.797	3.3155255320144937e-111
CUX1	0.15885381887405736	0.807	0.761	1.4115184996123574e-66
MOB3B	0.1586088907068368	0.331	0.274	1.4256203828338615e-34
CH17-189H20.1	0.15794660825230145	0.588	0.526	2.7817137732850015e-94
PID1	0.15759067224713386	0.437	0.378	1.1204312784274676e-50
LPIN2	0.15747825531320525	0.617	0.566	3.0128042257698225e-79
STARD13	0.1574692841215013	0.874	0.844	8.89503297507548e-76
FAM171A1	0.15724835291596628	0.898	0.871	5.422751553164503e-101
CHD2	0.15660113606346515	0.885	0.866	9.398239094428793e-92
A2ML1	0.1564115851486696	0.403	0.316	5.794390847886338e-100
SACS	0.15637684362641213	0.56	0.48	2.9940954712476493e-108
MCPH1	0.15582083808198066	0.547	0.474	3.001742873808074e-97
METTL7A	0.1558192921883781	0.624	0.567	1.3244084993402475e-63
GEM	0.1557240310360919	0.304	0.226	3.81293102854961e-98
ELF1	0.15481917502930576	0.526	0.463	4.1115124835926486e-66
MAPK4	0.15408131951940662	0.896	0.877	1.0915434384394498e-79
HILPDA	0.1537688615517151	0.3	0.266	7.217187700639408e-21
UBE2R2	0.15334831747614897	0.665	0.606	2.1803564427910797e-56
SYNM	0.153036	0.327	0.263	6.1339038999597005e-77
FOXO1	0.1525453876288072	0.9	0.882	1.971895253000801e-86
C11orf49	0.15245656831448917	0.857	0.826	1.9907152269073015e-78
PRCP	0.15202052323239845	0.561	0.498	1.4935854276104624e-92
CERS4	0.15165356653914286	0.486	0.421	1.0198484602868162e-53
AK3	0.15160360809513107	0.756	0.7	2.804581828768371e-88
SSH2	0.15129655325907443	0.737	0.691	1.2039980495373528e-62
ALK	0.15107832375717778	0.48	0.442	2.7101961869817556e-28
RILPL1	0.15093021321060462	0.53	0.458	8.953484194258991e-69
COBL	0.1500020803026625	0.644	0.589	7.392784605992193e-45
PHYHD1	0.14998624210636025	0.65	0.59	1.698740884686741e-37
PLK5	0.14996873602514926	0.152	0.106	5.826244281071805e-109
FAM107A	0.1498755031691159	0.888	0.849	9.41694773350465e-50
ADCY9	0.14953177759288883	0.623	0.567	1.2396472953056842e-56
PEAK1	0.14941987232340104	0.756	0.705	7.271376182605111e-83
PDE3B	0.14938809685864118	0.71	0.69	5.203263798340837e-56
SSBP3	0.14873990554315242	0.548	0.477	1.674284741940716e-61
LARP1	0.14829480406992368	0.678	0.614	3.091065498452424e-69
GABPB1-AS1	0.1478462198900643	0.641	0.565	2.5569113088523303e-77
NFIB	0.14767074478220943	0.966	0.96	9.719297304311304e-133
ABR	0.14755392243978882	0.907	0.876	4.238054555056733e-50
FYN	0.1474726958061252	0.985	0.984	1.503544905776002e-76
BICD1	0.14721988064849656	0.913	0.891	2.3941860313317175e-68
IFRD1	0.14635221144271737	0.528	0.473	2.5548584773019276e-67
NACC2	0.14627	0.678	0.629	5.1454553911378164e-67
ELAVL3	0.14607104130777937	0.488	0.425	8.110936207775022e-51
RHOT1	0.14543146040230526	0.757	0.708	7.464954645033975e-81
CASC17	0.1453815609218378	0.249	0.197	1.2123357238725524e-76
EHBP1	0.14537919254701714	0.884	0.871	2.1084966599811182e-87
PRRC2C	0.14503292748427432	0.685	0.636	1.096782160576819e-56
DNMT3A	0.1450256512473158	0.627	0.556	2.791370834029409e-48
NRSN2-AS1	0.14455189184832062	0.399	0.325	1.5563733135051435e-70
COL23A1	0.14418297211311215	0.36	0.306	1.1486592806747718e-44
CDIP1	0.14392957634103454	0.463	0.39	8.380087978291674e-72
CMTM4	0.14375817175867012	0.513	0.454	7.001624783520008e-60
NEBL	0.14362602312164174	0.996	0.995	1.6945132693497211e-108
ENSA	0.14357099036253484	0.763	0.713	4.146198486603766e-50
HAP1	0.14353184895419513	0.267	0.204	2.4705188902348117e-101
ROCK2	0.1434434147209105	0.681	0.647	2.1432385424227926e-65
AK4	0.1433173532885479	0.525	0.458	2.8755826881404384e-91
ARHGAP35	0.14318309937763973	0.843	0.796	3.1203993706011405e-57
UBASH3B	0.1430333682893195	0.266	0.22	4.969374325676411e-54
TGFB2	0.14272309064419808	0.71	0.673	2.145271224310133e-46
MIR34AHG	0.14272197965824582	0.178	0.12	3.41046701041726e-79
GLIS3	0.14256492020214617	0.989	0.986	2.9447989106854746e-65
MAF	0.14252970830169892	0.327	0.243	4.138086717241548e-107
PFKFB3	0.14247658647763828	0.798	0.744	8.092667789649894e-84
BCL2L1	0.14220500908584044	0.452	0.384	4.816923578467773e-45
ZER1	0.1416126697363962	0.483	0.413	8.334642989586533e-55
PURG	0.1416028167109824	0.615	0.566	4.643683944566365e-90
MFSD11	0.1414085030440394	0.546	0.478	5.524783645887226e-73
LAMC1	0.14140064021873244	0.4	0.348	7.32550602376453e-59
BACH2	0.1412975593549326	0.649	0.599	8.041442805065376e-39
CASTOR3	0.14106338569878818	0.677	0.623	3.608646222007777e-29
ZBTB7C	0.14060365309783385	0.583	0.533	4.833737657495932e-51
MED13	0.14047405587920814	0.78	0.741	5.539383954561887e-87
IQGAP1	0.14029095529865576	0.519	0.45	1.2669826858336845e-77
ADAM33	0.13998695228331492	0.226	0.154	3.449513421009674e-126
MTHFD1L	0.13992941874358444	0.569	0.524	2.7089609545964594e-46
CFAP54	0.13991557053341297	0.383	0.352	2.9771240497808725e-34
PAM	0.13931940584822122	0.516	0.469	5.091456382099474e-34
TPD52L1	0.13914364474865604	0.951	0.943	6.300614107630441e-78
RFTN2	0.13857718687715437	0.803	0.774	2.6466014507287217e-61
ADCYAP1R1	0.13842613045350416	0.53	0.472	3.0921647886323654e-59
LMNA	0.13835616777844778	0.341	0.277	8.611552592587268e-85
BNIP3L	0.13749078860026054	0.522	0.473	3.5804149483229936e-45
FER	0.13731674735926802	0.865	0.851	3.0457696959064855e-94
ZBTB7A	0.13680585156965264	0.479	0.403	2.0477472911811588e-72
AGBL1	0.13621037979451212	0.25	0.209	2.3558425743677182e-26
CHST12	0.1361618655076085	0.366	0.292	6.795107840381982e-87
PCSK5	0.13610327510994047	0.824	0.809	3.871157898559112e-67
TAFA5	0.13592281694642105	0.823	0.774	1.2067843460505555e-55
DEAF1	0.13576022643427166	0.456	0.387	1.3539592420934658e-66
ZBED5	0.13547314653967624	0.45	0.378	6.224367241434844e-77
ATP2B2	0.13541452009809163	0.794	0.756	3.599522334314284e-26
ITGA3	0.13521850150562148	0.181	0.118	1.1222519041136753e-115
SLC27A1	0.13492404049459683	0.652	0.596	4.3090128138329914e-58
KCNN3	0.134878	0.917	0.892	3.770706575571271e-55
SUFU	0.134813	0.494	0.435	1.6782456135376078e-35
RGMA	0.13471619225143328	0.709	0.664	3.222357483883408e-81
TAPT1-AS1	0.13448980770785668	0.799	0.769	5.0053491635592353e-85
GPRC5B	0.13430679509920318	0.869	0.84	5.361718919352421e-63
AC004951.6	0.13405786589173724	0.345	0.271	1.8288187484207422e-73
ARNTL	0.13389236054398246	0.53	0.479	2.6321546017889375e-48
SOX5	0.13362993359549868	0.995	0.995	4.043424313030827e-67
TMEM91	0.1333617887124664	0.476	0.404	2.600537332514589e-49
GRIN1	0.13313233362427968	0.292	0.241	1.5781170478920681e-38
KANK2	0.13313227774281228	0.247	0.178	8.605693475476419e-94
DDR2	0.13305966839360917	0.552	0.521	2.6342294298905256e-31
PDE3A	0.13295508729732752	0.537	0.5	6.260474094735877e-35
ZNF586	0.13295438605248333	0.545	0.482	1.5440265538844084e-46
CUEDC1	0.13257783602141882	0.408	0.339	3.823425321063165e-71
FMNL3	0.1325615061402145	0.309	0.243	8.361361968154673e-41
TMTC1	0.13252035689683117	0.702	0.648	3.985536566721583e-40
ITGB8	0.13183496964749475	0.797	0.765	4.554405366709547e-59
RFX2	0.13152342130106032	0.836	0.792	3.1395747505862117e-52
MARCHF6	0.1315079238092869	0.823	0.8	9.201941211505854e-92
KIAA0232	0.13143205133940028	0.715	0.672	3.5578804327039305e-66
ABL2	0.13140815573386389	0.571	0.51	1.4072786877523153e-49
HIPK2	0.13140573416421208	0.808	0.767	6.090830668910714e-54
DNM2	0.13122679088005107	0.519	0.459	4.0710469620194716e-49
GOLM2	0.13116570517899007	0.804	0.765	6.870080889623117e-61
CTDSPL	0.13098826811117403	0.887	0.866	4.467726771324596e-40
RP11-26L21.1	0.13061663080105346	0.572	0.528	7.665026829793141e-45
INSR	0.13059884651875553	0.667	0.62	1.2572604223321193e-26
AC023469.1	0.13022743766927208	0.124	0.066	4.257423483459941e-103
MAGI1	0.13014905807918153	0.825	0.808	4.1893349075944244e-79
SORT1	0.13008714753343997	0.755	0.708	4.2567751135946946e-39
CTD-2643I7.5	0.12958454578050854	0.242	0.191	8.108951601842586e-42
KCND3	0.12948178079684092	0.649	0.574	6.857007809128271e-40
PRKAR2A	0.12921801222590812	0.546	0.494	5.967886237634115e-46
GABPB2	0.12908056101247645	0.46	0.403	3.5599966736845617e-28
CADM3	0.1290480891762386	0.322	0.254	5.4226558643453067e-64
RP11-513I15.6	0.1285573449613846	0.289	0.256	1.4298017444627654e-36
TBC1D1	0.12852327706785482	0.659	0.611	1.4922385710948263e-32
SDC4	0.12845120859144998	0.673	0.616	1.2835311869597153e-45
TNRC6B	0.12795488048626114	0.956	0.946	1.2784214055830264e-79
PTPRS	0.12781856662417757	0.665	0.605	3.5677630873925314e-50
PPP1CB	0.1277366661904752	0.585	0.528	1.7505096173431984e-56
ZFAND3	0.12743312200809687	0.939	0.929	6.4363283257830696e-114
TAOK1	0.12742362894188952	0.812	0.775	4.3552641877823774e-66
GALNT8	0.12736554480071763	0.207	0.138	9.291650036577977e-117
TANC1	0.12727272224019104	0.556	0.503	2.606789949339958e-44
ACTN4	0.12702677148151276	0.432	0.368	2.4296802280881613e-52
RAD9A	0.12701468073635946	0.55	0.491	8.047780975389826e-37
CNTNAP3B	0.12688809358269326	0.638	0.597	7.965845908694696e-32
PLEKHA5	0.12640505891731246	0.835	0.765	2.157792567087373e-49
ASH1L	0.12636741733405144	0.911	0.887	1.9433051851237457e-75
ZBTB8OS	0.12630770064894503	0.599	0.539	3.786668768623318e-39
PRKCA	0.12617953933458548	0.995	0.993	8.850560908061347e-57
JAM2	0.125991	0.421	0.384	3.1615719730511876e-38
REV3L	0.12597026822530255	0.926	0.92	4.598372545821375e-46
PPM1D	0.1259280898785642	0.293	0.223	1.2766761810725393e-77
THRB	0.12558214530521594	0.806	0.776	2.5139676521484992e-37
GPR37L1	0.12543756963451125	0.544	0.497	7.15040311776874e-65
NFATC2	0.12533126727624117	0.289	0.243	1.343250945193131e-33
HP1BP3	0.12502379267720687	0.747	0.698	3.3122119954679756e-91
TNRC18	0.1247758714158973	0.701	0.647	3.264516501183566e-30
DHRSX-ENSG00000169084	0.1244371684933252	0.654	0.609	3.645296884242372e-35
RP11-514P8.10	0.12366042959037427	0.323	0.256	1.6216505307654843e-81
SNX6	0.12363095541365732	0.398	0.336	2.3350641726202414e-48
GNA12	0.12328189975363268	0.729	0.686	2.796535036446433e-49
KLC1	0.12308873120409136	0.816	0.782	2.2499643372974054e-65
UBA6-AS1	0.12293953365002608	0.671	0.644	1.98900828965134e-30
OTUD7B	0.1228250798803947	0.746	0.708	3.5620940954058175e-35
PATJ	0.1227868604414557	0.536	0.485	3.014518046905687e-20
ERBIN	0.12275280388255716	0.952	0.944	1.9983701331907148e-38
SNAP25	0.12268605509203123	0.437	0.414	1.5459023999945144e-32
HERC3	0.12255265407099947	0.564	0.501	1.0608461546263785e-40
NCS1	0.1223849152265215	0.448	0.386	4.729525248867872e-62
ARHGAP31	0.12238449284620256	0.779	0.75	3.0151448014810975e-46
RP11-6L16.1	0.12237930596197089	0.507	0.46	5.1283622322714855e-5
ANO6	0.12236643643375178	0.604	0.55	1.9330365351127192e-38
RP11-379B18.8	0.12228367917128402	0.475	0.431	8.620927761952086e-38
SNTB2	0.12223789310775224	0.402	0.345	7.160354617641744e-55
DACH1	0.12203843461983066	0.187	0.16	5.879462966514288e-17
BOC	0.12183804029390122	0.675	0.635	6.2504858084107666e-30
RAB11FIP3	0.12183249653191375	0.555	0.505	3.3976807018475123e-34
DOCK4	0.12182930150553783	0.993	0.993	5.785634501683286e-74
HDAC5	0.12174222130045687	0.289	0.224	4.709458802645883e-73
SOX13	0.12139327080940665	0.412	0.352	1.5311949238985272e-36
DDB2	0.12137535810808592	0.27	0.21	9.485431769077329e-48
KIF13A	0.12137319765574017	0.805	0.771	2.1157553614374484e-49
WWTR1	0.12089541985816599	0.548	0.522	9.162460134971761e-21
ZBTB46	0.12088268504544619	0.326	0.271	7.939715640703325e-38
SHISA5	0.12077791985841668	0.353	0.302	1.5421792899562635e-55
ADORA1	0.12075028715401437	0.262	0.191	9.167346628867838e-105
SIK2	0.12067846779066604	0.755	0.722	3.791948063726578e-48
CARHSP1	0.12065335071090144	0.258	0.2	1.227995663274402e-73
LDLRAD3	0.12062471912103434	0.675	0.634	7.732929449316535e-41
TCF20	0.12040205806086934	0.481	0.421	1.7785222844955148e-42
RP11-237N2.1	0.1203472659577226	0.244	0.201	7.578070859698291e-33
SRGAP1	0.12034498526398707	0.823	0.798	1.2766763152222838e-42
MROH1	0.12020648647195786	0.516	0.455	2.413295255657056e-42
VSIR	0.12016804748819432	0.502	0.444	3.984349434399164e-30
PARVA	0.12007238744440085	0.491	0.442	2.4498257771873506e-27
KLF6	0.12000298001182136	0.259	0.199	1.6418657885296846e-68
GATAD2B	0.11969323886980088	0.637	0.588	6.644014938366007e-35
ZSWIM6	0.11964467300085779	0.958	0.959	1.2223517408297532e-70
LRRC4B	0.11957016786085117	0.386	0.32	7.051920265122379e-61
TGFBR3	0.11935181097592329	0.713	0.675	1.188480638174332e-36
RP11-230B22.1	0.11896548414735186	0.474	0.426	1.2120019531874838e-47
ARHGAP42	0.11889739533903598	0.729	0.688	5.5051790981309735e-36
PRKCE	0.11889394287390931	0.749	0.71	1.2008405269437292e-32
MYO9B	0.11878785404093739	0.392	0.326	3.5608854739196466e-51
RP11-384F7.2	0.1187769944822259	0.991	0.992	6.085009757563918e-81
AJAP1	0.1187554581535196	0.118	0.074	3.872459298181165e-92
LINC00862	0.11874630421913207	0.189	0.129	3.8320626032827095e-100
CSF1	0.1187414530546822	0.281	0.229	8.717073308241072e-59
STX8	0.11866397476290924	0.691	0.654	5.559209627664397e-22
ARHGEF4	0.11859797914269166	0.937	0.937	1.1594180716583036e-48
SEMA3D	0.11838430133083849	0.292	0.232	1.5149189292336459e-40
CH507-528H12.1	0.11831637172839173	0.107	0.057	2.473370551829505e-122
MAPK10	0.11817532381535667	0.994	0.995	2.1852628141073378e-44
PCDH7	0.11800865577771447	0.839	0.828	1.8808369493464922e-47
LINC00894	0.117629	0.667	0.633	8.531384721076349e-31
DOCK1	0.11754576728283972	0.906	0.893	1.6402120630687615e-66
ANKRD44	0.11746391754988084	0.58	0.529	6.336575291067676e-47
RNF220	0.11709193956169561	0.563	0.52	1.4629930435282663e-25
SLC39A12	0.1167958814148502	0.74	0.715	9.317836880954336e-45
MAP4K5	0.11662705664463013	0.826	0.807	1.3290624640738005e-64
LASP1	0.1165633044088375	0.308	0.247	1.0615998336915344e-53
OPCML	0.11640861487567133	0.623	0.574	0.015861597597582783
SNTA1	0.11639199852350535	0.722	0.679	1.5558131194907685e-31
KCNMA1	0.11630310025354351	0.978	0.974	1.979473507110777e-65
ZNRF1	0.11627703942412182	0.385	0.335	2.222329817629623e-33
DNM3	0.11610196599583888	0.894	0.871	1.2914116703700434e-51
MAP4	0.11555082178749032	0.88	0.856	4.8434395845584923e-48
SH3PXD2A	0.11549286826797589	0.344	0.291	2.333221974926729e-24
PLEC	0.11531256071686458	0.642	0.582	1.7483233877141855e-52
RNF217	0.11482838503051918	0.565	0.516	4.149831053503485e-30
RPS6KA3	0.11480160419139018	0.375	0.32	4.107538070455268e-47
TMEM161B-AS1	0.11451124466146867	0.943	0.941	1.9096068357774586e-73
FAM222B	0.11431843817359288	0.565	0.519	9.782875227391051e-28
LHX2	0.11417571080085609	0.609	0.557	1.0780859945053433e-37
SPECC1	0.11355410286969203	0.739	0.703	3.02780257050581e-42
PITPNM2	0.11329303850145944	0.611	0.56	1.7282922406763872e-32
PTPRT	0.11325115471126679	0.251	0.211	1.5538691492034718e-14
SGCD	0.11302134342424264	0.853	0.869	3.405936485177572e-57
SEPTIN8	0.11301501900750044	0.515	0.449	1.1725001726799395e-67
UST	0.11298711940476713	0.518	0.497	4.287551390489828e-24
MGAT5B	0.11246160047076181	0.292	0.223	7.163015071576031e-67
PKNOX1	0.11234177921621957	0.513	0.453	6.705515196985378e-33
RP11-154D17.1	0.11229959127611475	0.154	0.101	3.777171644985344e-66
PRR5	0.11227692077064799	0.417	0.364	1.1085134656633726e-43
PACS1	0.11199939445019735	0.844	0.81	1.2478078157397992e-50
TTC7B	0.1119967830300106	0.738	0.701	1.2027440467881988e-32
PLXNA2	0.11140030848236804	0.787	0.756	3.643392561825623e-26
HPSE2	0.11134604823691108	0.706	0.687	4.059285359774503e-52
AGAP1	0.1113193539244628	0.847	0.812	3.0974980709761574e-40
CSPG5	0.11127642822992267	0.348	0.288	8.455528237388348e-99
R3HDM2	0.11123557501226466	0.812	0.777	2.489719030496589e-32
WIPF2	0.11121207206441652	0.715	0.664	1.283287129458733e-41
FAM219A	0.11067348058510007	0.442	0.384	2.1125906916768198e-36
BACH1	0.11046202937485983	0.306	0.26	9.571540290428732e-38
ARID1A	0.11035674518607541	0.813	0.778	5.332469793199028e-37
ZFPM2	0.11004169729082802	0.673	0.635	6.999370880988176e-17
SYT17	0.11002554097725747	0.814	0.785	1.7183939661133126e-28
PRR14L	0.10980898560532437	0.483	0.427	1.0618049101463766e-31
RP11-134O15.3	0.10960113750240952	0.823	0.818	0.010225
LINC01004	0.10959970977845024	0.634	0.592	6.95206136374046e-39
ASCC3	0.10956660275336527	0.603	0.567	2.4088664196976195e-32
STAG1	0.10938017259469701	0.761	0.729	6.964484958276504e-27
PPARGC1A	0.10933454069912996	0.551	0.512	2.6468185795168287e-37
FOXK1	0.10901946842009669	0.48	0.426	3.016014896480895e-36
CELF1	0.10901085449009407	0.788	0.75	9.261318536832288e-30
LZTS3	0.10889750034111101	0.314	0.246	9.061518612818616e-55
MPP6	0.10889321836546473	0.581	0.528	9.579002577253913e-44
TRAF3IP2-AS1	0.10880849577625451	0.845	0.828	9.0579629969547e-34
KLHL13	0.10876446132121498	0.152	0.107	1.1731751162886714e-60
PTMS	0.10866580566781972	0.174	0.12	1.7366615421200115e-83
UBE2D2	0.1086432928201535	0.57	0.521	1.3561469957692732e-25
CDH2	0.10844371374082717	0.847	0.831	1.4186000758423906e-40
CFAP47	0.10835306814893564	0.307	0.274	3.674003973224445e-11
NCAM2	0.10819649161281353	0.979	0.978	2.435597525159349e-31
JAZF1	0.10809398807822035	0.563	0.519	1.8197076765277968e-22
ZFYVE28	0.10785405073597021	0.616	0.584	9.837553848021394e-16
ARAP2	0.10783135956965362	0.915	0.911	3.3757970623682897e-75
ZBTB20	0.10765961469256347	0.998	0.997	9.64066519937285e-101
FAP	0.10760503609784783	0.207	0.164	3.035351775791053e-18
ARHGEF3	0.10698246364448649	0.499	0.471	3.0864541535074705e-11
INPP4B	0.10697271632664651	0.756	0.753	1.8458993282683962e-22
FAM107B	0.10668606604306752	0.105	0.082	8.0182518158683035e-28
CAMK2B	0.10654933820561507	0.694	0.657	9.86927845170266e-14
ZKSCAN1	0.10648106299690485	0.651	0.6	1.4636863168486531e-34
LRRC1	0.10637706484041298	0.632	0.589	6.275489200015671e-26
GRIK5	0.10620343248337527	0.354	0.297	1.8668867202680726e-43
MTSS2	0.10613894655079803	0.843	0.835	9.010285775816303e-59
AL163953.3	0.10563405951520588	0.343	0.301	5.195714059324303e-18
MBNL2	0.1055385092133232	0.859	0.833	4.101922800683902e-39
ASB3	0.1054588953857607	0.964	0.97	4.029335444431934e-45
ZBTB1	0.10533476134470954	0.591	0.541	4.556567859219679e-42
AHDC1	0.10511889454560408	0.586	0.529	1.9112816544934943e-38
SNX27	0.10510292240838948	0.406	0.347	8.830849857092234e-46
RAB1A	0.10506904464616151	0.661	0.612	1.4920398229881614e-34
KBTBD12	0.10485807754704368	0.404	0.361	4.752960915710052e-35
NUDT3	0.10472929004225373	0.524	0.479	2.351381494423883e-43
CDC42EP4	0.10446723426199767	0.561	0.506	1.7838300016670863e-38
ATF7	0.10440224725939085	0.786	0.754	2.8981107272163745e-27
PPP4R4	0.1043795822560063	0.551	0.511	9.345551017523761e-26
GJA1	0.10420488832378094	0.843	0.827	2.022075646580926e-11
PC	0.10414868272812772	0.495	0.447	4.821441398775108e-24
RASGEF1A	0.10375075282337054	0.199	0.139	9.63413762291759e-80
ADAMTS10	0.10370092813447229	0.395	0.339	2.5258041808144068e-33
CLASRP	0.10369578368416599	0.47	0.411	2.287111662182238e-44
KLHL24	0.10366344466564859	0.704	0.666	3.1608703327899846e-44
PHF21A	0.10360803911384409	0.872	0.855	6.768176928491939e-51
IQCJ-SCHIP1	0.1035980160593728	0.632	0.588	9.778315731290417e-6
TACC1	0.10333042456961228	0.654	0.615	5.6497960817339e-41
ZBTB38	0.10312263806901112	0.497	0.442	9.944077033231664e-27
CADPS2	0.10308576968480332	0.633	0.593	3.941968930174221e-23
SLC25A43	0.10303336657089468	0.473	0.43	1.4703256123881794e-21
CREBBP	0.10294271548193112	0.79	0.755	1.0235669014432562e-38
TTC28	0.10287367519155977	0.931	0.928	2.8414209542247148e-52
ATP8B2	0.10286102847453349	0.415	0.352	3.8473653170438964e-39
PRKX	0.10271189811169068	0.374	0.309	1.2702324341435613e-24
MSRA	0.10268138440589736	0.814	0.798	1.7035660962534088e-35
CBX5	0.10264180132240996	0.421	0.358	9.392042856351071e-42
TAPBP	0.10252521761609873	0.373	0.314	2.4906158720311396e-49
CRTC1	0.1024329033622764	0.512	0.46	3.013679394139238e-22
AGO2	0.10213344559195026	0.709	0.665	4.7651411800273796e-39
ERGIC1	0.10190421623228318	0.473	0.414	1.8321455396529926e-31
NME9	0.10189916724765358	0.383	0.349	5.02739069591384e-21
BMPR1A	0.1017248864942002	0.889	0.871	1.3363809991151761e-56
ST3GAL2	0.10165269733806814	0.338	0.29	2.6205860936733274e-30
MEGF9	0.10159772717723081	0.801	0.78	3.0731061932070545e-37
DLGAP4	0.10146803967062201	0.462	0.412	1.0061742799728627e-25
ZNF346	0.10142905925730128	0.522	0.471	6.416840014235263e-30
MAPKBP1	0.10112251842050213	0.461	0.401	3.1351004895994434e-39
SHC3	0.10108831805486929	0.247	0.204	1.751172426223812e-51
PPP2R1B	0.10107120709443751	0.522	0.465	1.4630800978825862e-38
ASXL2	0.10094949628160532	0.617	0.571	1.2303373914664651e-39
APOLD1	0.10083630211427114	0.233	0.197	1.460364166810393e-16
PNISR	0.10082030893343896	0.886	0.893	6.0172212625715725e-137
FTO	0.10079705925273519	0.888	0.87	4.0610000217979114e-32
TIAM1	0.10078118627225185	0.458	0.413	5.903601067847795e-18
LTBP1	0.10077596496694086	0.566	0.556	1.804927092930426e-17
SYT11	0.10073279173335914	0.628	0.588	7.285221139073754e-28
PRRX1	0.10048852544719988	0.242	0.213	1.6413051961812997e-14
LRP8	0.10047831304645055	0.31	0.269	3.413947139263478e-39
NCAN	0.10047245503533375	0.726	0.69	1.0345215255933178e-45
KDM4B	0.10042846012807116	0.554	0.499	1.2654847747921174e-26
VPS45	0.10032395433251118	0.696	0.656	1.0714723683535869e-31
AEBP1	0.10024434432657553	0.272	0.224	6.949258249607975e-26
RAB10	0.10001229107696452	0.721	0.683	1.1252904415163788e-24
AMBRA1	0.10000232748565807	0.631	0.586	8.115618445588097e-23
TAF1D	-0.100107	0.428	0.462	5.226421487621264e-37
NMNAT3	-0.100112	0.299	0.341	1.523755074434686e-70
ANKAR	-0.100302	0.513	0.553	2.552656251296907e-57
GPATCH2	-0.100343	0.334	0.377	1.7576274731941363e-43
RPS6	-0.100499	0.149	0.196	2.492840792274353e-66
LINC02649	-0.100557	0.631	0.655	1.8858686576970614e-26
CYFIP2	-0.10062	0.734	0.756	1.119707302053919e-60
ERLEC1	-0.100684	0.281	0.317	1.8062027860635305e-52
IL3RA-ENSG00000185291	-0.101134	0.208	0.246	1.1000910717816843e-79
GRIK2	-0.101271	0.52	0.559	5.033986484995247e-47
DYNC2H1	-0.101307	0.692	0.725	1.028401799450092e-54
COX5B	-0.101339	0.15	0.192	3.3868799788936215e-42
LINC00240	-0.101404	0.173	0.212	7.119221676695827e-81
HMGCS1	-0.101525	0.215	0.236	1.1330166009305778e-15
JAKMIP2-AS1	-0.101532	0.115	0.155	5.739973899973622e-72
ZMAT1	-0.101607	0.671	0.712	2.736187100262323e-91
DCXR	-0.10161	0.18	0.223	3.405436280968994e-36
RPL17	-0.101614	0.205	0.245	1.9107492475380225e-49
NKTR	-0.101646	0.762	0.793	2.8121993521263503e-41
RPS23	-0.101655	0.164	0.208	7.449195616752008e-45
CTD-2537O9.1	-0.101852	0.174	0.216	6.455020049019081e-75
SLC24A3	-0.101905	0.563	0.594	6.439445544380212e-29
ARSG	-0.101942	0.102	0.146	1.3622366471769066e-91
SLC30A10	-0.101949	0.325	0.347	1.0618975913816175e-19
GPM6A	-0.101994	0.999	0.999	1.6703209055101318e-63
SRSF2	-0.102038	0.218	0.257	1.104236226889032e-25
MGST1	-0.102553	0.806	0.842	2.1621156063852108e-65
ZNF441	-0.102751	0.134	0.189	9.564168102236899e-119
RPL12	-0.102915	0.156	0.206	2.7048066965153483e-61
SMARCA2	-0.102999	0.858	0.871	1.7181651467640118e-39
TUBA1A	-0.103138	0.238	0.263	1.7785642219219533e-18
RBMS3-AS2	-0.10315	0.099	0.138	1.3899038111685525e-84
NACA	-0.103295	0.272	0.316	2.5098245413183626e-39
ATP5MK	-0.103378	0.256	0.299	6.085512341578394e-46
RP11-116N8.1	-0.103443	0.162	0.19	1.8391927024386133e-33
ATP13A4	-0.103451	0.903	0.93	3.986741463506133e-58
ZSCAN18	-0.103593	0.322	0.366	1.181554502209399e-53
SNHG6	-0.103621	0.187	0.232	1.8237289334494682e-43
EIF3E	-0.103715	0.602	0.638	7.053867395257262e-48
INTU	-0.103717	0.749	0.774	4.3781188509414445e-34
TSHR	-0.103875	0.11	0.146	3.589188633625687e-70
GLIPR1L1	-0.104062	0.125	0.158	2.5248546414850647e-90
EPB41L2	-0.104155	0.717	0.754	3.645395681061237e-45
RPL5	-0.104164	0.278	0.32	3.4099746015766315e-46
RORB	-0.104213	0.821	0.847	1.18548500254792e-22
MFAP3	-0.104225	0.273	0.309	1.4575752755475848e-35
RP11-964E11.3	-0.104385	0.209	0.253	1.404185620333171e-56
YME1L1	-0.104402	0.445	0.483	3.869542832802107e-54
PIGC	-0.104469	0.276	0.319	5.3992629642593105e-46
RPS4X	-0.10454	0.12	0.169	3.6536996545176094e-57
NUP58	-0.104625	0.421	0.461	9.725754693432915e-56
PMP2	-0.104855	0.359	0.401	2.7375740608885556e-23
ZFPM2-AS1	-0.104984	0.108	0.144	1.6098049444548716e-64
CCDC102B	-0.104994	0.244	0.287	3.4279826356525646e-47
CDC37	-0.105008	0.208	0.244	1.1908392347701111e-18
RPL30	-0.105026	0.191	0.237	5.055099384764934e-47
RP11-452H21.1	-0.105081	0.16	0.2	4.051021193038525e-72
TRPC1	-0.105458	0.614	0.644	2.1516427280163657e-51
DZIP3	-0.105584	0.52	0.563	3.164359787526804e-66
RPS3A	-0.105804	0.142	0.187	9.476286986922363e-42
SUCLG2-AS1	-0.105835	0.636	0.68	7.104622616435743e-43
ADGRV1	-0.105858	0.995	0.996	2.378538906294019e-57
OSBPL3	-0.106091	0.418	0.437	3.0919506677535827e-25
GABRB1	-0.106111	0.966	0.979	2.595689009484113e-92
LRPPRC	-0.106307	0.47	0.511	5.0551359095072874e-51
PON2	-0.106416	0.835	0.868	9.357847190126843e-41
SECISBP2	-0.106445	0.328	0.368	3.143196797808588e-57
RP11-315E17.1	-0.106458	0.168	0.197	4.23108214762344e-55
BAALC	-0.106509	0.73	0.757	8.468566129906839e-23
BRINP2	-0.10694	0.522	0.565	1.6904448692113595e-37
RP11-511B23.2	-0.106981	0.136	0.176	6.767218179118556e-47
RASD1	-0.107021	0.158	0.195	4.81123064535994e-40
SEC62	-0.10743	0.442	0.478	1.6198853396528906e-36
AC083884.8	-0.107591	0.154	0.198	1.6759373380005952e-94
LINC02250	-0.107744	0.085	0.123	1.7529638171728658e-82
PRDM16-DT	-0.107814	0.47	0.497	0.00682962
RP11-560I19.1	-0.107855	0.443	0.494	4.0231824051257717e-64
MTR	-0.107873	0.534	0.57	9.057970633942167e-63
RPL3	-0.108026	0.127	0.175	4.856822199033993e-64
CC2D2A	-0.108121	0.461	0.495	2.925499771441313e-52
IL33	-0.108321	0.289	0.338	6.992436126320177e-48
APC	-0.10836	0.953	0.966	4.382877738168566e-46
ADHFE1	-0.108405	0.558	0.589	1.0940640026836793e-46
NTM-AS1	-0.108542	0.113	0.159	8.193854834285791e-75
GS1-57L11.1	-0.108573	0.11	0.153	2.032136333141402e-62
XPO1	-0.108582	0.823	0.817	1.9459368254923332e-77
TPT1	-0.109106	0.282	0.327	5.929214389732688e-42
RP11-589M4.5	-0.109139	0.413	0.454	3.648784868042956e-55
SCML1	-0.109148	0.308	0.341	1.40612027864929e-41
IZUMO4	-0.109461	0.233	0.278	8.790023923783592e-42
PARD6G-AS1	-0.109542	0.171	0.199	6.7357549938826355e-80
HSPA1B	-0.109644	0.222	0.246	1.6821619205842177e-23
FBXO30-DT	-0.109667	0.419	0.467	2.3190545961720934e-70
ATP8A1	-0.109905	0.666	0.695	1.9399753299051445e-25
U2SURP	-0.109938	0.604	0.639	3.967795075443357e-34
CERS6	-0.109967	0.553	0.565	3.863931410093261e-26
IDI1	-0.109997	0.177	0.21	1.3450515849101866e-44
CCS	-0.110092	0.338	0.376	4.8728355435265695e-27
SERF2	-0.110393	0.232	0.27	1.532752474548882e-35
DDX5	-0.110409	0.771	0.801	1.5324038944357547e-18
RP11-547I7.1	-0.110584	0.098	0.136	1.5991472372441105e-81
CCDC18	-0.110642	0.186	0.234	7.717116676774702e-91
RP11-439C15.4	-0.110924	0.334	0.36	2.101741242721668e-41
RP11-798K3.2	-0.111145	0.223	0.268	8.974756815236618e-83
CHORDC1	-0.111184	0.287	0.302	9.184994340027803e-73
GRIN2C	-0.111262	0.621	0.649	1.5376295287373597e-22
ABCC9	-0.111403	0.521	0.545	8.775833528702372e-46
SLC24A4	-0.111496	0.331	0.347	1.0039159244996638e-32
RP11-666F17.1	-0.111605	0.144	0.188	2.3266060894345363e-86
PLCB4	-0.111753	0.129	0.151	1.7325958217221737e-22
TMA7	-0.11205	0.199	0.251	5.402694406712096e-73
TRAF3	-0.112459	0.545	0.582	1.0024970737722675e-47
KCNIP1	-0.112513	0.359	0.399	4.127372456875408e-22
CATSPERE	-0.11254	0.233	0.278	5.619626139113419e-69
RPL7A	-0.11263	0.131	0.178	6.213821012909375e-43
RPL34	-0.112659	0.195	0.246	2.2402879493415533e-51
RPS18	-0.112681	0.122	0.178	7.624940040814127e-93
BICC1	-0.112718	0.349	0.408	6.15116609356146e-42
STARD13-AS	-0.112718	0.169	0.212	5.799558591537856e-82
JUNB	-0.112819	0.181	0.204	1.583031150644672e-7
PHIP	-0.113038	0.731	0.767	2.7173656982310893e-57
URI1	-0.113163	0.482	0.517	8.965676352632965e-50
C11orf58	-0.113258	0.47	0.505	1.0396025157103056e-56
IFITM3	-0.113446	0.27	0.315	1.2428995913084412e-48
FBXL7	-0.113705	0.978	0.984	5.354989437930365e-38
ZC2HC1A	-0.113776	0.522	0.563	4.2137452736929604e-98
UQCRC2	-0.113797	0.538	0.575	2.2597698028884517e-45
TLN2	-0.113819	0.712	0.736	3.607967701201826e-57
ZNF337-AS1	-0.11398	0.344	0.384	1.387315838444239e-68
IFT27	-0.114065	0.202	0.257	1.5568625924132656e-69
GPHN	-0.114073	0.961	0.977	2.146213007016129e-143
RP11-314L11.1	-0.114121	0.141	0.187	7.516584440575898e-88
NDRG1	-0.114234	0.366	0.39	6.337248889714122e-48
ATP5MJ	-0.114319	0.195	0.244	4.0303800882822725e-54
FILIP1L	-0.114523	0.131	0.177	5.1135031687918735e-82
COL5A2	-0.114714	0.148	0.199	7.869317461440689e-87
TUT4	-0.114803	0.77	0.807	3.233231019068905e-58
ZFYVE16	-0.114828	0.668	0.704	9.619547334583792e-60
CYP7B1	-0.114845	0.401	0.45	2.611605172245278e-57
RPL35	-0.11492	0.136	0.192	3.4004290221290063e-87
RPL37	-0.114975	0.309	0.361	7.300338747118893e-64
TTN	-0.115165	0.216	0.257	1.2931454316230232e-53
SERPINE2	-0.115214	0.748	0.782	1.8007630539533277e-51
RPL29	-0.115566	0.122	0.175	1.335145423265732e-78
OSBPL6	-0.115665	0.749	0.781	4.393001047556307e-12
DAAM2	-0.115891	0.684	0.705	4.617962337136943e-15
TSPOAP1	-0.115906	0.408	0.449	1.402333742195657e-45
LINC00174	-0.115956	0.523	0.573	3.565089969366297e-92
ZRANB2-AS2	-0.116189	0.365	0.416	6.344340561918435e-72
ATP5PF	-0.116259	0.227	0.269	3.097277751849507e-49
CACHD1	-0.116276	0.906	0.914	3.5861901742069222e-28
ENTPD1	-0.116326	0.429	0.465	1.2949257416909875e-46
PCLO	-0.116514	0.543	0.559	6.877718677657642e-64
USP9Y	-0.116696	0.29	0.342	3.481880665810761e-73
HNRNPA2B1	-0.116944	0.741	0.777	3.201946616686764e-30
ST7-AS2	-0.116969	0.118	0.163	8.637167682469877e-96
TENT2	-0.117016	0.717	0.751	3.2604082221999593e-78
BCO1	-0.117391	0.127	0.183	1.5546848126562646e-105
BMPR1B	-0.117782	0.941	0.953	2.9752330500597346e-97
SF1	-0.117818	0.587	0.618	2.6168707939946506e-52
MTMR1	-0.118102	0.568	0.605	2.0364428700740002e-63
RP11-526N18.1	-0.118308	0.098	0.141	6.642867390684189e-51
LINC00498	-0.118375	0.127	0.167	1.2256540199259566e-91
SH3BGR	-0.118535	0.245	0.277	6.1254454324270344e-55
RP4-681L3.3	-0.118791	0.437	0.505	2.0575896524578913e-69
CRY2	-0.118797	0.422	0.467	1.9376464356979953e-48
USP3-AS1	-0.118929	0.153	0.206	1.1328279721515551e-94
UFL1	-0.119038	0.373	0.414	3.693012883312089e-56
RP11-57H12.3	-0.119095	0.253	0.307	2.3701686515242247e-101
RPL38	-0.119152	0.172	0.228	7.83544826195308e-82
EFCAB13	-0.119262	0.166	0.207	2.2429338713353204e-89
RP11-138H11.1	-0.119305	0.151	0.2	1.8492109438965437e-117
RPS7	-0.119444	0.143	0.199	4.056302264611633e-66
PPDPF	-0.119531	0.126	0.194	3.419039255212981e-139
ZFYVE21	-0.119712	0.52	0.561	2.064307233538787e-61
MFSD4B	-0.119743	0.476	0.51	1.1411651814820321e-65
RALGDS	-0.119762	0.578	0.607	3.73638724369413e-38
AGBL4	-0.119947	0.737	0.773	1.0306307903092951e-97
RNPC3	-0.120042	0.7	0.735	9.799161804918138e-23
SOX2-OT	-0.120201	0.652	0.691	5.1082702248417765e-71
PAQR6	-0.120312	0.173	0.219	1.553453819899407e-47
PKN2-AS1	-0.120592	0.242	0.274	3.3057798737363757e-41
RP11-394G3.3	-0.120908	0.109	0.151	2.0838370905420276e-103
RP11-486O13.4	-0.121104	0.454	0.501	3.90177858649435e-42
CHL1	-0.121229	0.82	0.832	8.007624244490185e-44
UGP2	-0.121665	0.593	0.626	3.047522370234145e-40
RPL35A	-0.121893	0.165	0.226	2.470936084805045e-98
DST-AS1	-0.12249	0.142	0.19	4.8240280585150995e-88
PPM1K	-0.12253	0.662	0.698	4.706798638473079e-71
COL16A1	-0.122575	0.446	0.482	2.274666388375638e-40
CA8	-0.122581	0.664	0.681	2.2318245068242156e-66
TMEM164	-0.123274	0.619	0.641	2.3657123731624966e-29
RPL28	-0.123636	0.22	0.276	6.33611051082449e-66
RP11-711G10.1	-0.123759	0.193	0.235	1.755170002109522e-98
RP11-72M17.1	-0.123924	0.154	0.196	8.530454328573163e-59
LINC02060	-0.124171	0.323	0.373	5.519927693801642e-61
ST6GAL2	-0.124225	0.152	0.203	7.595248437943039e-77
AC017101.10	-0.124254	0.141	0.19	1.7990914881789456e-100
AQP4	-0.124257	0.901	0.922	1.8897463095545248e-65
NDUFB4	-0.124302	0.23	0.281	1.4376693627950431e-74
RPS14	-0.124743	0.172	0.23	2.8404215683188346e-83
EPHB1	-0.124991	0.771	0.804	4.6305365903026095e-30
ENOSF1	-0.125135	0.29	0.341	1.0059963289315232e-64
SPON1	-0.125559	0.849	0.879	3.859907852330612e-110
RBMS3-AS3	-0.125728	0.179	0.224	2.0045268260852033e-77
PDE4D	-0.125882	0.942	0.936	3.766582536070277e-89
MPC1	-0.126003	0.373	0.419	4.035554238859396e-52
HDAC2-AS2	-0.126099	0.34	0.391	6.771574398884073e-80
RPL21	-0.126148	0.244	0.292	2.7968690579587273e-64
DPY19L3	-0.126171	0.541	0.575	1.0957945188642027e-58
LINC01473	-0.126458	0.905	0.933	1.1530454700777076e-92
FAM155A	-0.126796	0.95	0.963	2.096254423160644e-55
GLRX	-0.126897	0.248	0.303	2.2328279303760877e-104
LRIG1	-0.127083	0.933	0.945	2.1110829843495594e-55
GOPC	-0.127153	0.359	0.409	2.8331150360260237e-90
AP003025.2	-0.127411	0.196	0.245	2.2247696332787193e-79
RP11-195C7.1	-0.127453	0.258	0.302	4.252004203463263e-55
RP11-887P2.5	-0.127547	0.127	0.177	4.944777749222279e-110
ID1	-0.127649	0.088	0.111	1.2892400528034171e-41
CCBE1	-0.127652	0.117	0.133	1.0550937524625252e-6
MTF2	-0.127869	0.373	0.421	7.116335241729828e-86
ENOX1	-0.12796	0.623	0.671	7.639803122814293e-72
FADS2	-0.127964	0.508	0.552	1.2537854827686892e-39
ROBO3	-0.127991	0.298	0.349	5.141485933379994e-62
NTM	-0.12806	0.997	0.998	5.825146226750958e-153
CSTB	-0.128108	0.192	0.252	2.1225135059887454e-90
LIX1-AS1	-0.128132	0.324	0.379	2.8264988264442863e-62
TTPA	-0.128722	0.335	0.38	6.275595799029916e-68
TMEM259	-0.129274	0.312	0.363	3.5000553242197453e-31
SCN11A	-0.129621	0.183	0.237	1.999284560919197e-87
RP11-306O13.1	-0.129866	0.106	0.163	6.424857346616263e-89
PER3	-0.12991	0.713	0.757	2.6752713124998114e-68
RPL26	-0.130106	0.118	0.178	1.878443771412159e-96
SEZ6L	-0.130217	0.137	0.162	2.16211743355306e-58
RPS11	-0.130469	0.195	0.257	1.280938041490597e-97
DIO2	-0.130538	0.272	0.309	2.627292764140329e-8
RASSF4	-0.130734	0.608	0.641	2.1353252825747135e-49
CHKA	-0.130835	0.783	0.818	4.7672188338026e-64
RIC3	-0.130991	0.466	0.51	1.5722511139194773e-53
MAK	-0.131159	0.23	0.276	5.197937288244543e-64
RGN	-0.131284	0.25	0.305	2.11215513891514e-98
MOXD1	-0.131287	0.22	0.263	2.6959899437484235e-15
LINC00271	-0.131291	0.387	0.432	7.550705927272801e-55
NDUFA4	-0.131411	0.226	0.279	1.4283947088245257e-66
MAP1LC3B2	-0.131486	0.101	0.16	1.5131969844588472e-144
RPLP2	-0.131489	0.201	0.26	4.6780403648614e-76
GRM3-AS1	-0.131503	0.097	0.145	1.525190714598874e-62
RPL6	-0.132183	0.191	0.248	1.1917016826655783e-70
RASSF8-AS1	-0.132463	0.39	0.435	1.5691727546973126e-69
HMGN2	-0.132699	0.166	0.247	1.501985014304281e-174
BEX3	-0.132709	0.176	0.232	1.0261226566575216e-73
STK33	-0.132872	0.761	0.813	2.202243975257083e-127
FUT8	-0.13296	0.844	0.867	1.3189468283397193e-72
FARP1	-0.133299	0.9	0.921	5.834841831743514e-146
RPS28	-0.133437	0.206	0.266	1.0058687964055687e-69
RP11-259O2.1	-0.133536	0.522	0.578	1.5014174883748955e-94
DNM1L	-0.133653	0.561	0.605	8.161683643679201e-81
WDR11	-0.133897	0.535	0.57	1.1725376480447085e-68
RPLP1	-0.133935	0.242	0.295	2.5418076037526556e-66
ITM2B	-0.134036	0.582	0.621	1.0672197458506142e-31
LRRC7-AS1	-0.134243	0.088	0.162	7.609144630789208e-212
HOPX	-0.134601	0.435	0.476	3.227978981335874e-70
RP11-463D19.1	-0.134723	0.131	0.18	2.5389541129678826e-110
PLD5	-0.135442	0.171	0.211	5.3340815315354164e-73
PHACTR1	-0.135463	0.797	0.826	9.768041682996573e-75
CCDC7	-0.135985	0.573	0.62	3.5138182752271593e-73
GALNT16	-0.136294	0.135	0.184	1.994726960414782e-66
OGFRL1	-0.13642	0.727	0.753	5.354738538421328e-15
IGSF10	-0.136623	0.154	0.204	2.788234724208968e-123
AC008067.2	-0.136704	0.111	0.16	7.886681849484837e-101
WDPCP	-0.136759	0.687	0.735	3.26648095026048e-85
HIF1A-AS3	-0.136885	0.142	0.21	5.320498915140451e-145
UNC80	-0.136943	0.373	0.441	2.53471895998303e-128
MT1M	-0.137073	0.263	0.307	1.1220549421929052e-41
XRRA1	-0.137133	0.452	0.512	7.167473820966669e-78
BAG3	-0.137145	0.481	0.493	1.0738621221128766e-52
PRKCQ	-0.137204	0.159	0.217	5.539935005317264e-116
ZRANB3	-0.137267	0.385	0.441	4.40048061161031e-91
LINC02427	-0.137507	0.211	0.275	3.0358798437726276e-122
RP11-513G19.1	-0.138174	0.177	0.243	4.058255404378063e-149
LINC01896	-0.138583	0.302	0.35	5.199376347345437e-38
RP11-116O18.4	-0.138615	0.125	0.172	6.221383487208271e-159
ENTPD1-AS1	-0.138739	0.737	0.775	5.249289279204298e-60
RPL11	-0.138986	0.214	0.279	4.96057927387019e-76
CTD-2297M2.1	-0.13903	0.763	0.809	8.1401387525993e-57
PCDH9-AS4	-0.139299	0.154	0.209	6.318139039389664e-151
DPP10-AS1	-0.139834	0.092	0.137	4.707124013316815e-123
NPHP3	-0.1399	0.447	0.501	1.3908878095406568e-85
PWWP3A	-0.140244	0.587	0.628	1.6719742487876287e-66
UQCRB	-0.140484	0.229	0.29	1.3722073307161594e-100
MYO6	-0.140763	0.836	0.878	1.3785168916834745e-94
PDCD6IP	-0.140867	0.518	0.57	1.962107057727623e-80
ID3	-0.140924	0.147	0.151	3.0805496049720576e-22
EYA1	-0.140971	0.641	0.693	4.492533034149079e-72
GNPTAB	-0.140988	0.406	0.46	4.051461012094704e-85
FSIP2	-0.142322	0.148	0.206	5.176487603243179e-139
ID4	-0.143005	0.575	0.593	5.548430749275588e-26
RPS27A	-0.144087	0.135	0.199	2.5375229333169316e-85
SPATA6L	-0.144102	0.267	0.329	5.75797479684022e-117
ABHD3	-0.144155	0.407	0.456	4.2960939387569205e-61
PIK3C2A	-0.144256	0.728	0.772	2.2199885757002153e-57
RP11-673E1.1	-0.144267	0.24	0.303	5.308385648263392e-106
ZDHHC21	-0.144335	0.724	0.762	3.256635408335946e-118
TMEM72-AS1	-0.144386	0.338	0.393	2.124822678564511e-104
SLC25A36	-0.144387	0.484	0.534	1.4539451409297704e-76
HSPE1	-0.145134	0.244	0.296	5.422914890240319e-66
RP11-281A20.2	-0.145797	0.71	0.752	1.2252698700898832e-39
PTGES3	-0.146168	0.511	0.501	4.9756702202626987e-85
HES1	-0.146496	0.237	0.289	7.811146916916202e-58
PRSS23	-0.146621	0.143	0.205	2.6898674230964247e-118
CSGALNACT1	-0.147039	0.952	0.963	4.9632218507524704e-111
RP11-419I17.1	-0.14735	0.44	0.484	6.737915447192133e-66
IPO9-AS1	-0.147437	0.194	0.248	2.483351660839692e-101
RNF43	-0.147793	0.292	0.344	1.6239539512765654e-66
SCRG1	-0.14783	0.279	0.338	4.311772972292955e-79
HMGN3	-0.148305	0.581	0.613	6.708169332940865e-7
RPL24	-0.148377	0.16	0.229	4.801827262026118e-117
RP11-116O11.1	-0.14843	0.086	0.146	9.652247851131267e-138
MIR9-1HG	-0.149417	0.876	0.906	1.84258352025837e-86
HSPD1	-0.149594	0.288	0.349	1.5549370911420225e-107
ACTG1	-0.149942	0.388	0.425	7.18290994298212e-27
A2ML1-AS1	-0.150462	0.125	0.189	1.4010777313115812e-99
AP3B1	-0.150651	0.652	0.685	1.862352925049133e-112
DDIT4	-0.151035	0.349	0.369	5.228494010672933e-13
MBOAT2	-0.15141	0.675	0.721	1.3096901787262288e-77
SETBP1	-0.151498	0.327	0.387	2.2090721369305975e-73
ORMDL1	-0.151596	0.228	0.289	8.683438257000316e-75
ANKDD1A	-0.151686	0.823	0.85	1.3209124837316066e-44
RP11-806K15.1	-0.151749	0.135	0.198	7.052814967596962e-184
MTCH1	-0.152115	0.368	0.435	9.716742996543207e-89
RAPH1	-0.152508	0.311	0.365	3.3423616777258445e-84
ATL2	-0.152973	0.51	0.554	6.737152956903855e-61
RP11-436D23.1	-0.152992	0.922	0.938	1.2732850185600663e-40
NRXN1	-0.153708	0.989	0.99	3.0857458281263663e-69
AC007682.1	-0.153909	0.134	0.162	1.669425729262623e-23
ANKUB1	-0.154013	0.26	0.308	7.372363546442543e-97
TUBB2B	-0.154043	0.372	0.428	2.790811075286854e-46
HDDC2	-0.154211	0.36	0.422	2.384603128562348e-116
AHCYL1	-0.15471	0.927	0.941	2.616616362119989e-179
UBC	-0.154837	0.421	0.459	3.3400825243436934e-27
OSBPL1A	-0.155029	0.79	0.811	3.722888142619524e-75
RP11-323I15.5	-0.155178	0.366	0.432	1.1897578121486466e-87
UNC79	-0.155293	0.528	0.582	1.2704655970391172e-61
AQP1	-0.155418	0.186	0.208	2.6534678473254153e-22
RPL13	-0.15564	0.244	0.314	1.8021863608703805e-86
PPP2R2B	-0.156613	0.998	0.998	3.177745661819168e-265
RP11-768G7.3	-0.157449	0.212	0.28	1.0760409860449566e-134
SPATA6	-0.157743	0.683	0.734	8.485024787847634e-109
SELENOW	-0.158783	0.462	0.518	4.5400975231065235e-82
CC2D2B	-0.158994	0.351	0.411	1.9055549461740035e-88
SHOC1	-0.159022	0.21	0.271	2.5834172459890927e-109
Z83001.1	-0.159492	0.335	0.395	1.0012726282249955e-88
COPS9	-0.159503	0.209	0.28	5.131505108547489e-124
TEX9	-0.159508	0.331	0.387	4.363363002556515e-110
IL7	-0.160041	0.199	0.255	3.7434931191385153e-146
WIF1	-0.160041	0.324	0.361	3.773511331976224e-10
JUN	-0.160101	0.255	0.279	1.7111808328278758e-28
MT1E	-0.160781	0.443	0.499	9.034654057805651e-60
TARBP1	-0.160868	0.415	0.487	2.2444499238247082e-141
RP11-736K20.5	-0.161023	0.181	0.249	8.825110319931754e-127
VDAC3	-0.16106	0.311	0.377	1.3427088186865455e-90
RP11-541P9.3	-0.161278	0.302	0.369	8.365396074071145e-85
UQCR10	-0.161435	0.16	0.229	1.8595755048529602e-126
UTY	-0.161504	0.346	0.414	6.455549055635978e-114
PLAGL1	-0.162031	0.154	0.216	4.0468127582958867e-100
WSB1	-0.162771	0.725	0.778	4.3012917875561355e-97
CALM2	-0.162854	0.77	0.803	1.674571363558036e-73
AGT	-0.163107	0.546	0.598	9.632102198297992e-58
RP11-274G22.1	-0.163219	0.13	0.174	3.998449658652722e-85
MSMO1	-0.163238	0.201	0.237	1.4289015427641792e-52
CHL1-AS2	-0.163712	0.194	0.254	7.119491390351903e-144
PAMR1	-0.163947	0.818	0.845	9.985582557611855e-57
LINC00499	-0.164284	0.842	0.844	7.338520665370917e-23
DNAH7	-0.164446	0.782	0.791	5.291747835659563e-99
RP11-679C8.2	-0.164527	0.659	0.712	1.1016284543347716e-47
GPCPD1	-0.165153	0.263	0.346	8.536173844105554e-189
SAT2	-0.165271	0.251	0.312	4.836436449092707e-39
RDX	-0.166654	0.614	0.657	3.725804786288498e-103
CTD-2353F22.1	-0.166679	0.154	0.227	5.864521946643973e-187
RP11-561I11.4	-0.166921	0.198	0.255	2.4429129040410736e-111
RPL19	-0.16725	0.142	0.215	2.98781822975094e-130
SRP14	-0.167778	0.255	0.318	4.369507370565377e-106
NRBP2	-0.168097	0.489	0.546	3.136277971072976e-66
ADAMTS9	-0.168837	0.177	0.231	2.1155929817801806e-67
FXYD1	-0.169734	0.396	0.455	7.0605154747271895e-74
COX7C	-0.169996	0.231	0.308	4.795160307301127e-136
NME3	-0.171409	0.278	0.341	1.31115577029274e-50
RPS15	-0.172548	0.18	0.256	1.0936866569877627e-122
CHST9	-0.172899	0.218	0.265	7.501316322848364e-85
RP11-131L23.1	-0.173714	0.266	0.329	4.1979369812522935e-119
RPS24	-0.174456	0.305	0.378	1.7715528423385967e-110
LUC7L2	-0.175108	0.69	0.745	3.8325276379439095e-145
RPS12	-0.175488	0.171	0.249	3.005958473856343e-124
TTTY14	-0.175653	0.312	0.37	7.23593145549294e-80
RP11-217L21.1	-0.176054	0.217	0.285	1.2842209822121223e-118
C8orf37-AS1	-0.176394	0.267	0.336	6.115336070382078e-106
BCL2L14	-0.176858	0.188	0.253	1.3700458151112288e-146
LINC01515	-0.177336	0.209	0.266	3.733047169969169e-135
RPL10	-0.177533	0.276	0.355	2.2819530641387583e-113
GRM3	-0.178774	0.641	0.673	2.436219270512512e-14
GABRA2	-0.179976	0.777	0.815	1.5970042824144684e-44
ACSL6	-0.180321	0.716	0.774	8.995860743321195e-95
LRRC3B	-0.180678	0.711	0.729	6.290063317858687e-16
LINC00609	-0.181237	0.453	0.482	6.1180453097601435e-28
NKAIN4	-0.181744	0.224	0.291	4.476582450724968e-65
RMST	-0.182219	0.386	0.44	5.830177040294174e-47
AC002463.3	-0.18244	0.203	0.272	1.7462078506594485e-130
PDE5A	-0.182901	0.385	0.44	2.8201378989252024e-89
FAM189A2	-0.184707	0.849	0.868	2.9979157739318678e-68
RP4-660H19.2	-0.185221	0.33	0.393	6.74033768895212e-76
LSAMP-AS1	-0.185464	0.187	0.26	8.180646809004675e-182
SFPQ	-0.185736	0.697	0.754	1.1237669191393565e-167
HSPB1	-0.185907	0.498	0.469	9.752595735303495e-59
LINC00960	-0.186683	0.217	0.275	6.872708521887879e-112
ABI1	-0.186982	0.818	0.869	1.63566477808246e-206
CTD-2651B20.3	-0.188516	0.193	0.275	3.614545269440693e-191
ATP5F1E	-0.189148	0.237	0.308	9.750993494215153e-130
LINC01376	-0.18981	0.392	0.468	1.0591797615671404e-145
FOXG1	-0.189957	0.521	0.575	4.42514510553719e-98
FGFR3	-0.191487	0.741	0.772	2.3624627352899316e-27
DPH6	-0.193152	0.6	0.674	5.084913476531732e-128
RP11-576O3.1	-0.193602	0.206	0.279	1.0248334307020096e-209
RP11-793H13.14	-0.193805	0.25	0.318	2.3869408604437252e-163
RP11-109I13.2	-0.194895	0.202	0.271	6.352265884325907e-143
RP11-284M14.1	-0.195151	0.652	0.721	5.353942353120671e-161
TMEM132C	-0.197371	0.469	0.52	1.449426327279748e-92
SCG3	-0.197726	0.443	0.513	2.2845783889418305e-124
UFL1-AS1	-0.19791	0.395	0.465	1.634635099613055e-104
SRPX2	-0.197912	0.114	0.187	6.596779418191112e-192
CD47	-0.198045	0.565	0.628	9.731910746943505e-129
OBI1-AS1	-0.1991	0.904	0.939	1.856583522895918e-94
AASS	-0.199749	0.643	0.704	9.711248435554853e-135
RPL23A	-0.199995	0.248	0.33	1.3413602306805642e-166
SRSF5	-0.201098	0.617	0.682	2.784481436614065e-97
HSP90AA1	-0.201756	0.721	0.695	7.491078526942963e-55
SPARCL1	-0.201844	0.965	0.981	1.3016327278346457e-162
AC016716.2	-0.20278	0.187	0.263	1.437211733228319e-166
PTN	-0.203244	0.701	0.742	7.809910249515083e-67
RP11-725F23.1	-0.203942	0.102	0.165	2.966311189627448e-180
PPP1R3C	-0.204407	0.261	0.301	1.2072014148224612e-38
CTD-2015H6.3	-0.20463	0.273	0.354	4.4136595694894104e-188
GPC6	-0.204869	0.274	0.318	1.3151954800952947e-50
CDH10	-0.20647	0.608	0.66	1.4555602747147372e-117
LINC00513	-0.20677	0.356	0.438	5.416900490490276e-151
TSPAN7	-0.207806	0.706	0.763	2.7301793092276316e-126
AP000487.6	-0.208696	0.304	0.38	1.6062387289533473e-144
GLUD1	-0.210291	0.841	0.871	3.084660668755785e-144
CD38	-0.210972	0.229	0.305	4.405372695132358e-124
ID2	-0.21194	0.369	0.405	7.870116733497084e-36
RFX3-AS1	-0.212996	0.647	0.697	3.560158998510308e-105
RPS25	-0.214656	0.228	0.322	7.012958588436173e-180
RP11-4B14.3	-0.216033	0.384	0.47	3.4324419094991474e-182
ZNF518A	-0.216452	0.719	0.787	2.5363917317332505e-249
LINC01572	-0.216632	0.256	0.322	3.467466652329061e-143
HIBCH	-0.218045	0.787	0.825	5.917908258901136e-155
SHISA6	-0.220787	0.302	0.387	5.464505445913444e-206
DCHS2	-0.220794	0.393	0.468	5.863393142821509e-146
HMGN1	-0.221014	0.329	0.433	3.513332381054655e-260
DCLK2	-0.22107	0.939	0.954	4.314815028948491e-142
LINC00461	-0.221662	0.891	0.925	7.55704310196582e-234
ATP5ME	-0.221968	0.279	0.374	7.854780861443857e-174
PREX2	-0.223052	0.94	0.961	5.540966157597003e-172
RERG	-0.225873	0.414	0.477	1.1891815501295469e-58
RP11-563M4.2	-0.226063	0.645	0.727	8.517113031889657e-142
MAPK10-AS1	-0.227401	0.257	0.339	8.491071646483972e-201
H3-3B	-0.227733	0.258	0.322	7.633071661396656e-83
HSPA4L	-0.227854	0.297	0.359	2.8938712236986496e-204
RPL41	-0.227884	0.307	0.396	1.7991658404823057e-153
RP3-525N10.2	-0.228258	0.51	0.577	4.007251416998999e-92
LRP4-AS1	-0.229249	0.176	0.26	1.8746888379356907e-208
HSPA1A	-0.22927	0.313	0.337	1.2686493527683339e-57
RP11-351A11.1	-0.229494	0.263	0.341	3.73022422634981e-173
RPL32	-0.229567	0.226	0.331	6.452461862021304e-218
RAB11A	-0.229836	0.456	0.53	6.196059077374708e-176
LINC02340	-0.230094	0.327	0.425	3.698305547741768e-254
ZBTB20-AS5	-0.232253	0.315	0.391	1.0036288949281663e-167
PSMD7-DT	-0.23241	0.454	0.546	6.117210458159371e-157
GRIA2	-0.234129	0.801	0.864	1.948220445312191e-201
PTGDS	-0.234577	0.918	0.961	7.624973329721983e-155
MT1X	-0.23482	0.357	0.432	4.1929101826572237e-113
RORA-AS1	-0.239875	0.318	0.402	6.829406338689647e-161
GOLGA8B	-0.242123	0.425	0.518	4.9189878367300125e-253
GNG12-AS1	-0.244178	0.385	0.471	5.672228785639535e-213
C1QTNF7-AS1	-0.246067	0.391	0.462	8.293595819895525e-98
NRP1	-0.246826	0.503	0.557	7.924736844250956e-112
RP13-143G15.4	-0.248655	0.221	0.304	1.6160670074501482e-186
PRKCA-AS1	-0.250124	0.239	0.332	7.2220863293825e-171
SAT1	-0.252634	0.493	0.579	3.2768906293650046e-138
SLCO1C1	-0.256496	0.718	0.783	8.561222333127585e-172
LUCAT1	-0.261951	0.323	0.421	8.202152789305146e-231
CRYAB	-0.262329	0.337	0.373	3.1160163077097497e-43
RPS27	-0.263384	0.248	0.354	1.1182254150495264e-198
NKAIN3	-0.26402	0.944	0.972	9.797559037585667e-237
RP11-268P4.5	-0.267433	0.629	0.724	6.184755021553254e-241
TNC	-0.268765	0.167	0.191	1.79342404600118e-40
DLC1	-0.26913	0.731	0.772	2.0059878240159384e-98
DPP10-AS3	-0.271747	0.128	0.204	3.2261773275190575e-207
GPC5-AS2	-0.272283	0.266	0.368	2.8511738635613657e-282
HSPH1	-0.272982	0.313	0.342	4.6449261996424025e-183
PRANCR	-0.277025	0.365	0.454	2.4290860223266697e-190
CALN1	-0.278245	0.266	0.325	1.320121195017009e-57
MALAT1	-0.281675	1	1	0
SLC14A1	-0.284128	0.784	0.838	1.690087651819702e-272
MGAT4C	-0.285775	0.869	0.923	0
ATP2C1	-0.287531	0.677	0.725	4.697462832027644e-210
CTC-498M16.4	-0.293453	0.616	0.713	5.579225252823813e-264
ANK2-AS1	-0.297716	0.273	0.381	4.5156109371420906e-294
EFEMP1	-0.299912	0.684	0.759	0
S100B	-0.300503	0.385	0.503	5.8410774513193e-296
TMEM241	-0.302357	0.42	0.51	8.763657199596519e-236
LRRC7	-0.302609	0.494	0.564	6.498343758070985e-223
CIRBP	-0.303449	0.529	0.621	6.914431285632954e-202
SLC1A3	-0.30516	0.989	0.993	4.6418750757246174e-245
RP11-66G15.1	-0.30992	0.281	0.389	1.5474471285131678e-239
RP11-39M21.1	-0.316772	0.334	0.446	5.887669488147204e-245
RP11-517I3.1	-0.319227	0.363	0.463	2.4687248834368858e-284
AP000462.2	-0.328765	0.287	0.392	4.07845298625321e-210
CST3	-0.331568	0.743	0.783	2.7111861357866292e-48
F3	-0.337611	0.636	0.715	4.012257547084579e-202
GNA14-AS1	-0.338337	0.314	0.422	5.359023992716721e-250
RP11-144F15.1	-0.345556	0.433	0.544	8.420196341320228e-303
DPP10	-0.348153	0.913	0.92	8.10092501315737e-115
BAALC-AS1	-0.352671	0.392	0.495	6.328560661609868e-259
ETNPPL	-0.35608	0.754	0.822	0
HEPN1	-0.356088	0.335	0.457	5.484696881276947e-216
P2RY14	-0.358703	0.309	0.416	2.13149306225345e-305
ALDH1A1	-0.360341	0.432	0.57	1.96653111379607e-310
FTL	-0.361168	0.573	0.644	2.8731509606279084e-173
HMGB1	-0.374794	0.882	0.909	6.558654084096153e-209
MT3	-0.394503	0.705	0.774	1.9418823007256894e-236
APOE	-0.424555	0.637	0.709	3.949836555619488e-96
MT2A	-0.463023	0.638	0.737	1.586865389773088e-277
PCDH9-AS2	-0.465437	0.421	0.565	0
CTD-2282P23.2	-0.512052	0.357	0.519	0
PPP1R9A-AS1	-0.526077	0.613	0.762	0
FTH1	-0.868806	0.65	0.835	0

## Sheet: Endothelial
Supplementary Data 8-2. DEGs between AD and control samples in the AD035 MTG dataset in endothelial cells. p-values were calculated based on a two-sided Wilcoxon Rank-Sum test and adjusted using Bonferroni
gene	avg_log2FC	pct.1	pct.2	p_val_adj
MT-ND3	1.0186	0.733	0.545	1.01738e-34
MT-ATP6	0.813017	0.782	0.619	1.614e-28
MT-CO2	0.798185	0.767	0.62	2.25066e-27
ANGPT2	0.774597	0.612	0.478	5.06703e-08
MT-CYB	0.762307	0.739	0.579	8.45173e-30
MT-ND1	0.731828	0.65	0.472	4.4699e-25
MT2A	0.700878	0.906	0.828	1.78842e-12
MT-ND4	0.697579	0.775	0.632	1.97341e-23
MT1E	0.673941	0.638	0.535	7.73809e-06
MT-CO3	0.64504	0.791	0.649	2.32046e-22
MT-ND2	0.634839	0.659	0.486	1.49748e-18
MTRNR2L12	0.568617	0.414	0.253	5.12629e-13
MT1X	0.541316	0.536	0.443	0.000113725
AKR1C1	0.502534	0.242	0.141	1.00405e-09
SRGN	0.483951	0.85	0.756	1.3292e-11
NFKBIA	0.463347	0.8	0.683	4.79363e-12
SLCO4A1	0.38576	0.903	0.776	1.79228e-07
AKR1C3	0.385548	0.214	0.115	6.75849e-06
RGCC	0.382889	0.603	0.537	0.00907674
MT1F	0.377913	0.274	0.203	0.00712602
TPM4	0.365997	0.644	0.541	9.65527e-06
PTMA	0.363324	0.845	0.775	3.97172e-06
STARD4	0.352808	0.505	0.38	3.20593e-05
IFITM2	0.351814	0.677	0.616	0.0020957
VAMP5	0.337531	0.378	0.271	4.74628e-06
SLC38A2	0.334548	0.737	0.649	2.61185e-05
KAT2B	0.318072	0.478	0.342	0.000900768
MT-ND5	0.308508	0.487	0.375	0.00203927
IFI16	0.30613	0.691	0.595	0.00287622
SDCBP	0.295062	0.794	0.696	2.72362e-08
TUBB4B	0.293557	0.475	0.364	0.0413175
FN1	0.282109	0.734	0.683	0.0324064
DUSP1	0.278055	0.821	0.745	0.000289701
ACTB	0.270091	0.812	0.757	0.00226053
TTC21B	0.268844	0.423	0.332	0.0132725
RPLP1	0.267656	0.67	0.594	0.0164422
EIF1	0.255936	0.75	0.685	0.000226849
MYL6	0.244578	0.605	0.504	0.00659189
MT-ND4L	0.233144	0.299	0.193	0.00131415
YWHAH	0.230761	0.512	0.403	0.00976348
ISG20	0.221354	0.199	0.138	0.0272093
MAFF	0.207429	0.367	0.255	0.00604613
HLA-E	0.166741	0.935	0.903	0.0489962
SYNE1	-0.176659	0.938	0.966	1.27919e-05
ZIC1	-0.202909	0.137	0.203	0.00553251
CP	-0.275153	0.544	0.602	2.0064e-05
RORA	-0.304244	0.804	0.819	0.0286584
SPC25	-0.348042	0.212	0.304	0.00353032
ST8SIA6	-0.427538	0.801	0.843	0.000803469
AFF3	-0.531513	0.6	0.649	5.82121e-05
HSPA4L	-0.536342	0.175	0.283	0.00470421
LINC02147	-0.550798	0.244	0.349	0.000838938
HIBCH	-0.72485	0.422	0.541	1.88595e-09
GPCPD1	-0.809494	0.73	0.786	0.00113668
HSPA1B	-1.19941	0.299	0.406	0.0399015

## Sheet: Excitatory neurons
Supplementary Data 8-3. DEGs between AD and control samples in the AD035 MTG dataset in excitatory neurons. p-values were calculated based on a two-sided Wilcoxon Rank-Sum test and adjusted using Bonferroni
gene	avg_log2FC	pct.1	pct.2	p_val_adj
MT-ND3	1.17366	0.882	0.679	0
MT-ATP6	0.999848	0.924	0.743	0
MT-ND1	0.961944	0.875	0.695	0
MT-ND4	0.953347	0.903	0.723	0
MT-CO3	0.889309	0.951	0.84	0
MT-CO2	0.842603	0.94	0.816	0
MT-ND2	0.837971	0.843	0.65	0
MT-CYB	0.798396	0.891	0.732	0
MT-CO1	0.604581	0.95	0.848	0
MTRNR2L12	0.561644	0.526	0.317	0
RP11-79E3.2	0.51599	0.385	0.323	3.33298e-46
MT-ND5	0.512737	0.705	0.501	0
SLC5A4-AS1	0.339491	0.766	0.695	3.96927e-209
MT-ND4L	0.320997	0.49	0.302	1.35404e-292
ARL17B	0.312584	0.735	0.616	0
TSHZ2	0.309623	0.623	0.59	3.52913e-28
HS3ST2	0.29816	0.557	0.535	4.55606e-69
XIST	0.295194	0.599	0.486	4.37479e-65
RP11-596C23.6	0.291938	0.669	0.491	5.07776e-97
MT-ATP8	0.291862	0.441	0.269	2.16812e-196
RORA	0.291251	0.992	0.993	1.34218e-59
LINC01322	0.288574	0.695	0.682	1.23922e-85
SATB1-AS1	0.282673	0.759	0.728	7.47915e-92
CLIP2	0.27353	0.915	0.876	1.33365e-191
EDIL3	0.272297	0.926	0.909	6.48717e-77
AP001347.6	0.262197	0.87	0.843	2.61732e-160
FKBP5	0.256917	0.59	0.503	1.61466e-75
TAFA2	0.2525	0.963	0.951	3.77386e-37
CDH20	0.245503	0.506	0.46	3.10176e-48
EFNA5	0.244543	0.992	0.99	7.74743e-106
RP11-360K13.1	0.244279	0.268	0.226	2.02332e-29
ELAVL3	0.244235	0.973	0.955	1.98706e-177
SNTG1	0.243716	0.995	0.994	3.09808e-135
RPS6KA5	0.236095	0.923	0.877	1.64849e-94
TSPYL1	0.23314	0.855	0.798	7.08503e-133
CNTN5	0.229717	0.938	0.919	3.80643e-21
DGKG	0.229116	0.758	0.702	4.2796e-28
PTPRT	0.228125	0.912	0.894	5.67763e-50
SLCO3A1	0.227875	0.926	0.903	2.05576e-115
MYT1L	0.22663	0.999	0.998	4.31491e-159
FSTL5	0.225744	0.582	0.547	4.95032e-44
PTPRK	0.225289	0.942	0.932	7.61207e-42
RBMS3	0.225042	0.769	0.711	2.68927e-101
CACNA1A	0.224268	0.982	0.977	3.54321e-111
CALN1	0.223202	0.857	0.844	9.16996e-49
NFIC	0.223119	0.834	0.772	4.25966e-186
RP11-36B6.2	0.221568	0.947	0.926	2.31896e-114
KCND2	0.22068	0.963	0.976	1.6937e-33
KHDRBS2	0.220258	0.999	0.999	7.91522e-96
CERS4	0.219761	0.859	0.817	5.76782e-142
CCND3	0.218298	0.798	0.734	7.88035e-102
ADGRL1	0.2176	0.929	0.891	1.84487e-155
INPP4B	0.215595	0.9	0.861	3.30773e-27
GRIP1	0.215183	0.871	0.863	1.74671e-39
MLLT3	0.214166	0.973	0.969	2.05982e-92
NPTX1	0.211399	0.885	0.865	2.09077e-149
SNED1	0.210891	0.858	0.849	4.80386e-129
NEAT1	0.209789	0.483	0.396	9.04201e-98
SPTBN4	0.207083	0.992	0.989	3.85027e-212
HTR1E	0.202955	0.904	0.892	2.53867e-88
PLXDC2	0.201766	0.922	0.909	7.32724e-55
RP11-114G22.1	0.201427	0.457	0.439	8.90895e-43
RBFOX3	0.200669	0.993	0.99	4.92273e-97
ZMYND8	0.198648	0.971	0.969	4.13126e-131
GAB1	0.197259	0.88	0.856	2.68003e-37
THSD7A	0.195809	0.499	0.463	3.40807e-37
ZBTB16	0.194024	0.992	0.984	3.32285e-55
SOX5	0.19302	0.849	0.831	6.35592e-27
CCDC3	0.192102	0.954	0.943	3.91659e-52
AC079610.1	0.191956	0.469	0.387	6.54452e-76
RPS6KA2	0.191668	0.928	0.902	1.45993e-26
PLCXD3	0.19144	0.489	0.432	1.56257e-32
CTC-340D7.1	0.191058	0.803	0.77	3.26115e-55
MICAL3	0.190993	0.99	0.987	5.06644e-75
IQCJ-SCHIP1	0.189271	0.996	0.993	4.01679e-37
GRM3	0.188702	0.682	0.691	5.8531e-47
NEGR1	0.188685	0.999	1	1.47042e-98
CNKSR2	0.188383	0.994	0.996	2.8024e-88
CHD5	0.18762	0.925	0.903	1.42847e-165
CXXC4	0.187527	0.488	0.43	2.86189e-95
ZBTB7A	0.185692	0.848	0.804	8.07851e-132
PDZRN4	0.185056	0.72	0.672	3.39174e-30
TOX	0.184678	0.737	0.708	1.65878e-17
RP5-864K19.4	0.18368	0.903	0.882	2.50822e-101
STAG1	0.183522	0.972	0.966	9.43384e-100
RALYL	0.183119	1	1	3.86037e-179
RP11-624C23.1	0.182956	0.682	0.67	5.44591e-37
RP11-958J22.1	0.18279	0.694	0.599	1.61305e-98
ADAMTS2	0.182719	0.357	0.253	9.59711e-141
NRXN2	0.180948	0.865	0.833	5.86889e-164
VWC2L	0.180196	0.484	0.449	6.68214e-25
PELI2	0.178401	0.522	0.419	4.33287e-75
MIR31HG	0.17838	0.557	0.526	4.64211e-59
RP11-4D11.1	0.177956	0.375	0.383	2.02006e-21
ALCAM	0.177887	0.569	0.561	4.89788e-27
RHBDL3	0.177702	0.821	0.764	3.75068e-26
ADCY9	0.177338	0.955	0.945	8.19489e-65
ARHGAP24	0.177099	0.244	0.185	5.38781e-80
SYN1	0.176835	0.83	0.794	9.50198e-118
SRRM3	0.176815	0.981	0.974	1.96567e-85
MIR99AHG	0.173465	0.992	0.993	6.67627e-60
CAMK1D	0.171319	0.993	0.994	1.85052e-42
CNTNAP2	0.170278	0.999	1	7.90048e-60
FSHR	0.169487	0.122	0.1	2.9118e-24
YPEL1	0.169382	0.756	0.707	5.12374e-112
ALDH1A1	0.168401	0.226	0.19	7.57271e-19
FRMD5	0.168249	0.964	0.956	4.51627e-06
RP11-93B21.2	0.167886	0.578	0.522	3.18704e-101
TRHDE	0.167496	0.813	0.806	2.81345e-27
HSPA12A	0.167447	0.987	0.985	1.36261e-21
CACNA1C	0.167385	0.999	0.999	2.26845e-49
TFDP2	0.167044	0.943	0.942	6.51017e-73
PPM1E	0.166787	0.954	0.956	3.621e-86
KCND3	0.166734	0.984	0.982	1.0056e-13
KIF13A	0.166186	0.872	0.852	5.0309e-16
NCAM2	0.165308	0.986	0.982	8.71535e-40
RP3-414A15.10	0.163976	0.786	0.745	1.86966e-103
RAD9A	0.163679	0.917	0.902	2.29503e-89
BASP1-AS1	0.163595	0.966	0.965	1.78583e-79
FAM155A	0.163194	1	1	3.33563e-180
KANSL1	0.162891	0.984	0.987	5.95562e-250
SEM1	0.162477	0.773	0.751	3.36832e-123
LRP1B	0.162226	0.992	0.988	5.61033e-46
CLSTN2	0.162097	0.911	0.872	7.95585e-74
SRRM2	0.16152	0.895	0.874	4.44449e-103
CUX1	0.161437	0.933	0.914	3.24142e-27
BNIP3L	0.160962	0.9	0.884	1.99565e-88
SORT1	0.160821	0.931	0.921	4.59876e-43
GRIN1	0.160661	0.978	0.975	3.95944e-111
ZNF804A	0.160575	0.651	0.629	3.92529e-14
CNTN1	0.160368	0.999	0.999	6.76721e-62
MTHFD2L	0.159563	0.733	0.741	1.2529e-50
SYT7	0.159426	0.924	0.911	6.47496e-115
RP11-192H23.4	0.159421	0.687	0.603	8.13206e-103
SPOCK3	0.158867	0.516	0.507	2.3835e-09
CBLN2	0.157885	0.682	0.694	6.3684e-10
SSBP2	0.157496	0.968	0.966	5.40623e-61
CTC-537E7.2	0.15719	0.664	0.611	8.03744e-60
EPB41	0.156718	0.863	0.833	5.11811e-53
CELF4	0.156463	0.989	0.986	1.86838e-71
SYT1	0.156258	1	1	3.49562e-239
AFF3	0.155975	0.996	0.997	1.41902e-52
LHFPL6	0.155752	0.756	0.739	1.14758e-12
POU6F2	0.155501	0.69	0.668	1.05363e-48
CDHR3	0.155248	0.629	0.597	5.13672e-56
VAV3	0.154754	0.257	0.203	7.11898e-51
RP11-344F5.1	0.154719	0.375	0.29	7.69478e-45
GNAS	0.154518	0.953	0.961	1.62065e-124
SIPA1L3	0.154291	0.849	0.812	1.3699e-67
GTF2IRD1	0.154281	0.734	0.686	3.76343e-52
MIR137HG	0.154172	0.98	0.981	6.34652e-56
RTN4RL1	0.153819	0.813	0.803	8.74304e-67
SLC16A1-AS1	0.153322	0.91	0.893	1.7099e-65
INSR	0.152501	0.915	0.895	6.03063e-90
FAM222B	0.152472	0.897	0.879	1.37888e-91
WWOX	0.152285	0.918	0.912	2.3327e-30
HP1BP3	0.152279	0.923	0.92	1.08646e-149
SGCZ	0.15181	0.548	0.575	3.05034e-09
CH507-528H12.1	0.151354	0.237	0.116	3.67313e-206
ABR	0.151332	0.964	0.956	2.06305e-65
JUND	0.149528	0.759	0.718	1.49923e-152
KCTD8	0.149068	0.876	0.877	9.63554e-40
KCTD16	0.148979	0.971	0.963	1.78576e-13
RP11-114N19.3	0.148721	0.544	0.467	7.64504e-102
BAIAP2	0.148474	0.872	0.856	1.16093e-86
MIR2052HG	0.148068	0.663	0.657	7.05663e-44
AMPH	0.147929	0.982	0.984	1.33917e-26
RAP1GAP2	0.147604	0.961	0.956	2.11977e-84
JAK2	0.147036	0.891	0.89	2.59614e-57
CRTC1	0.146931	0.884	0.855	1.26546e-63
ZMIZ1	0.146895	0.733	0.691	3.81285e-76
KCNJ6	0.145662	0.935	0.922	5.67771e-60
RAB11FIP3	0.145449	0.919	0.907	3.56162e-77
GRM1	0.145409	0.934	0.93	4.86981e-32
GABPB2	0.14531	0.675	0.612	1.22969e-72
TCF4	0.145155	0.991	0.991	4.25949e-56
CACNG2	0.145056	0.887	0.875	4.30909e-66
TIAM2	0.144609	0.955	0.954	2.48984e-37
MAGI2	0.144252	1	1	9.1333e-27
KCNJ3	0.144019	0.984	0.983	1.08298e-32
LRRC4B	0.143731	0.827	0.795	6.26309e-90
CADM2	0.143379	1	1	5.81718e-113
TMEM161B-AS1	0.142733	0.987	0.99	9.70872e-52
SLC35F1	0.142705	0.784	0.766	3.73021e-34
CASTOR2	0.142364	0.73	0.678	4.5871e-85
GUCY1A2	0.142238	0.953	0.949	1.45099e-48
MTUS2	0.141908	0.994	0.996	3.78184e-18
PACS1	0.14168	0.932	0.925	2.61736e-81
NR3C2	0.141563	0.942	0.94	2.87355e-25
PRKAG2	0.14131	0.977	0.975	3.79402e-38
FHIT	0.140831	0.915	0.913	2.43793e-24
NFIA	0.140817	0.489	0.449	7.01757e-15
LRFN5	0.140408	0.996	0.996	1.37987e-18
CCNH	0.139605	0.928	0.942	4.64482e-51
ZNF675	0.139364	0.72	0.685	6.18412e-70
NFIX	0.138965	0.892	0.882	4.66712e-83
UNC5C	0.138763	0.939	0.944	7.30294e-39
RNLS	0.138549	0.767	0.751	1.01605e-36
FBXL20	0.138317	0.962	0.956	1.11113e-72
UBE2R2	0.13817	0.931	0.928	3.1674e-85
KCNH7	0.137535	0.823	0.828	1.86203e-17
RP11-133F8.2	0.137353	0.653	0.641	1.97052e-43
RP11-191L9.4	0.137099	0.806	0.796	1.80341e-12
BPTF	0.137012	0.959	0.956	4.16409e-81
LMO3	0.136752	0.934	0.941	2.95106e-58
CSMD2	0.13665	0.946	0.938	2.98214e-45
FLRT2	0.136428	0.973	0.972	8.07624e-30
FAM13A	0.136313	0.934	0.937	2.00737e-41
DOCK10	0.135679	0.32	0.275	8.07585e-33
GABRB1	0.134294	0.995	0.995	1.05499e-25
CAMK2B	0.133803	0.969	0.968	4.71887e-85
SDK1	0.133752	0.545	0.51	6.58514e-08
KHDRBS2-OT1	0.133654	0.848	0.841	2.4263e-34
WARS2-AS1	0.1331	0.664	0.638	4.15976e-90
MKLN1	0.132919	0.985	0.987	3.9087e-34
LRMDA	0.132268	0.337	0.317	8.53477e-05
ITGB8	0.132048	0.563	0.53	3.26695e-34
MRTFA	0.131949	0.956	0.951	2.53361e-67
CXXC5	0.131855	0.668	0.627	1.08053e-94
TRAF3IP2-AS1	0.131637	0.915	0.92	1.701e-60
PPP3CA	0.131431	0.998	0.999	8.27707e-45
RORB	0.131165	0.621	0.609	6.47812e-14
LSAMP	0.130951	0.984	0.989	1.66172e-16
CDH13	0.13065	0.672	0.664	1.70131e-05
FGF14	0.130057	1	1	4.24051e-45
FAM193A	0.129358	0.901	0.883	4.29988e-63
PRRC2C	0.129243	0.926	0.917	7.73513e-60
SESN1	0.129206	0.918	0.93	2.70307e-51
KIF9-AS1	0.128962	0.912	0.906	2.08087e-66
PHYHIP	0.128189	0.802	0.786	8.11251e-38
FBXO42	0.128104	0.9	0.892	1.17087e-75
PDE4DIP	0.128039	0.926	0.926	1.3406e-90
MAP1A	0.127967	0.738	0.704	2.07598e-79
CROCC	0.127924	0.663	0.619	1.88957e-146
ANKH	0.127386	0.956	0.957	3.8894e-48
KIF3C	0.127017	0.875	0.857	3.32241e-79
DNMT3A	0.126785	0.925	0.912	6.36387e-35
ATP2B4	0.126026	0.894	0.876	4.42876e-40
CEMIP	0.126016	0.72	0.709	5.49882e-24
CEP112	0.12586	0.869	0.864	4.05959e-36
AC074363.1	0.125647	0.947	0.953	4.85034e-29
CHST11	0.125457	0.652	0.606	2.60693e-35
NRXN1	0.125342	1	1	4.71351e-72
SMARCA4	0.125321	0.868	0.844	6.49028e-50
OPRD1	0.124913	0.681	0.64	3.00825e-70
TRAP1	0.124715	0.814	0.788	3.41664e-62
VPS13D	0.124191	0.95	0.956	3.60972e-37
LZTS3	0.124174	0.838	0.817	4.39248e-59
AGAP3	0.124075	0.853	0.829	9.05648e-81
ERBB4	0.123885	0.64	0.575	2.5564e-18
PCSK2	0.123649	0.967	0.977	2.44958e-37
SAMD5	0.123526	0.491	0.466	1.42025e-42
CSMD1	0.123231	1	1	1.98461e-42
TNRC6A	0.122983	0.999	0.998	4.01866e-33
RP5-921G16.1	0.122698	0.904	0.908	3.96667e-13
SNHG14	0.122112	1	1	1.44133e-23
ARHGAP35	0.121764	0.928	0.918	1.79684e-41
SPECC1	0.121698	0.938	0.936	2.59089e-25
TJP1	0.121654	0.988	0.989	7.92764e-15
SSBP3	0.121441	0.944	0.945	2.38073e-51
PNISR	0.121355	0.967	0.975	1.13718e-119
KDM2A	0.121269	0.927	0.922	8.74136e-64
ADGRL3	0.121263	0.999	0.999	4.79899e-08
STX8	0.120911	0.892	0.882	4.07449e-42
ZEB1	0.120426	0.951	0.952	3.62494e-37
QKI	0.120318	0.715	0.687	3.76786e-24
ASH1L	0.11981	0.988	0.989	6.41863e-68
OPCML	0.119591	0.999	1	5.30285e-16
ZNF594-DT	0.11912	0.813	0.788	1.20359e-66
MBNL1	0.118968	0.965	0.971	6.64914e-22
RP5-827C21.2	0.118578	0.702	0.682	6.95202e-87
LINC01821	0.118412	0.517	0.524	2.54693e-17
CELF5	0.118287	0.964	0.96	1.76463e-67
CELF1	0.118202	0.971	0.971	2.83491e-49
SRCIN1	0.118128	0.883	0.868	1.67684e-93
RAD51B	0.118017	0.529	0.481	4.61236e-27
SLC5A3	0.117935	0.565	0.5	3.35236e-97
SLC35F3	0.117744	0.969	0.976	6.58029e-09
DEAF1	0.117681	0.773	0.748	1.88261e-106
ELK1	0.117657	0.498	0.42	1.54709e-68
TMEM14B	0.116971	0.954	0.95	5.63481e-43
CTC-340A15.2	0.116835	0.549	0.55	3.97686e-09
ZEB2	0.116787	0.909	0.907	1.83322e-46
AGAP1	0.116639	0.997	0.996	0.000397076
MAP7	0.116604	0.986	0.986	8.00313e-09
TMEM232	0.116473	0.956	0.969	3.45925e-18
KCNQ5	0.116423	0.994	0.995	3.04143e-21
HHAT	0.116254	0.561	0.549	1.18296e-16
MSI2	0.1161	0.828	0.803	4.1877e-32
CHSY3	0.116011	0.992	0.994	8.39289e-32
BRD4	0.115864	0.875	0.858	9.96126e-53
OSBP2	0.115857	0.969	0.968	2.40325e-36
GALNTL6	0.115777	0.843	0.86	2.71612e-12
MBNL2	0.11573	0.988	0.991	9.08591e-26
GRIK5	0.115011	0.811	0.78	6.11428e-45
PPP1R16B	0.114894	0.96	0.956	2.92724e-27
CASTOR3	0.114756	0.901	0.888	1.10645e-34
KIAA1958	0.114459	0.674	0.67	1.16501e-61
ARMC9	0.1143	0.945	0.943	1.14691e-21
HIVEP3	0.114005	0.968	0.97	1.28302e-30
RUNX1	0.113969	0.347	0.317	2.07666e-34
USP47	0.113568	0.935	0.938	7.85324e-56
EPHA6	0.113333	0.693	0.699	6.87504e-06
ZER1	0.113272	0.914	0.905	1.75099e-60
TNRC18	0.113187	0.885	0.869	1.11544e-34
RABGAP1L	0.11316	0.994	0.996	3.55689e-80
ARID1B	0.112899	0.994	0.996	1.19415e-44
SLC8A1	0.112837	0.997	0.998	4.36396e-21
ZBTB4	0.112822	0.828	0.802	7.75183e-66
MARCHF1	0.112718	0.941	0.939	7.83741e-24
SACS	0.112542	0.91	0.905	1.99952e-47
CASC15	0.112495	0.796	0.817	4.97407e-30
LHFPL4	0.112315	0.868	0.853	4.93278e-65
RNF216	0.11193	0.883	0.872	1.29346e-53
ADAMTS16	0.111833	0.475	0.442	5.13922e-28
RIT2	0.111726	0.589	0.594	3.80934e-13
SEZ6L	0.111433	0.931	0.921	2.16298e-19
LINC01414	0.11109	0.764	0.784	5.30424e-18
PKNOX1	0.111041	0.786	0.759	1.48514e-68
IQCA1	0.110948	0.669	0.631	1.0673e-42
FOXP1	0.11082	0.991	0.993	3.02828e-33
ANKRD12	0.110791	0.953	0.957	2.96373e-62
PCNT	0.110758	0.804	0.779	5.12444e-25
DENND5B	0.110294	0.971	0.975	6.7732e-58
GRM5	0.110157	0.999	0.999	9.09442e-29
SPOCK1	0.10996	0.898	0.884	7.4336e-13
TBC1D1	0.109931	0.851	0.851	4.07766e-33
ARID5B	0.109908	0.94	0.939	4.59628e-23
PCLO	0.109812	0.994	0.994	2.06234e-52
FNIP2	0.109426	0.905	0.909	1.10612e-56
DUBR	0.109041	0.889	0.877	8.60759e-19
BMPR2	0.109038	0.98	0.98	1.70984e-57
ZSCAN31	0.108669	0.616	0.563	2.86611e-55
EFR3A	0.108116	0.874	0.875	4.72399e-61
PDE1A	0.108091	0.971	0.967	3.72018e-11
DPF1	0.10797	0.653	0.604	5.01469e-91
BSG	0.107953	0.687	0.655	2.63e-109
CDR2	0.107427	0.835	0.825	1.05944e-43
KCNQ3	0.107215	0.976	0.974	8.83549e-13
WIPF3	0.107053	0.775	0.756	2.70767e-24
SASH1	0.106945	0.627	0.611	1.14455e-45
KIAA0408	0.106873	0.82	0.805	1.60127e-70
BAZ2B	0.106532	0.922	0.929	5.96941e-35
RP11-440L14.1	0.106374	0.736	0.698	2.41672e-44
CACNA1I	0.106366	0.58	0.525	2.01373e-73
PRR14L	0.106184	0.835	0.821	4.09773e-58
SLIT2	0.106171	0.737	0.729	0.000196304
EPB41L1	0.106089	0.903	0.894	9.71851e-35
CLIP1	0.105921	0.943	0.948	2.17125e-55
CAMK2N1	0.10574	0.911	0.916	3.50908e-81
MCPH1	0.105556	0.878	0.875	6.84782e-68
SLITRK5	0.105486	0.885	0.891	3.7276e-58
PHF3	0.105434	0.899	0.903	4.1292e-63
SEMA3C	0.104976	0.266	0.237	3.727e-28
LINC01284	0.104879	0.549	0.507	2.38561e-36
CNNM1	0.104868	0.845	0.837	1.17334e-82
ZCWPW2	0.104757	0.665	0.642	1.47449e-71
KCNIP4-IT1	0.104738	0.917	0.916	1.80173e-27
LINC00551	0.104599	0.475	0.414	5.70112e-106
DPH6-DT	0.104243	0.668	0.657	6.00036e-42
CLVS2	0.104216	0.863	0.871	1.52486e-39
CCDC144A	0.10408	0.911	0.902	9.12482e-25
MAPKBP1	0.103902	0.849	0.838	1.23558e-60
CCNG2	0.103859	0.432	0.429	2.05885e-37
FER	0.103639	0.959	0.965	8.3937e-35
KCNQ2	0.103592	0.917	0.905	1.66989e-42
DNAH6	0.103458	0.896	0.9	6.3134e-22
TCF20	0.103012	0.88	0.878	4.15352e-51
RPRD2	0.102731	0.964	0.964	1.68713e-37
N4BP2	0.102727	0.614	0.547	3.29054e-36
SMARCD3	0.102714	0.534	0.486	4.98858e-98
ORAI2	0.1026	0.503	0.446	5.67871e-108
IGF1R	0.102575	0.978	0.98	1.06602e-14
ZNF273	0.10243	0.826	0.808	1.01857e-41
SCN1A	0.102365	0.96	0.967	1.07959e-22
TEF	0.102264	0.605	0.556	3.64644e-59
CDH12	0.102085	0.933	0.932	0.00187312
PDS5A	0.101871	0.957	0.959	4.53011e-37
SNX31	0.101814	0.464	0.392	9.91046e-22
BBS9	0.101602	0.927	0.929	2.77239e-20
AKAP9	0.101533	0.951	0.957	1.19462e-60
NRG3	0.101437	1	1	1.63548e-60
HSPA1A	0.101391	0.218	0.194	1.87693e-24
CNTN3	0.101299	0.836	0.855	6.96814e-21
NEO1	0.101174	0.887	0.895	1.56988e-45
BTBD9	0.101106	0.984	0.987	7.05797e-08
PPP1R9A	0.100887	0.966	0.971	1.76875e-38
MOSMO	0.10082	0.917	0.923	3.13231e-66
ACOT11	0.100464	0.516	0.48	2.53002e-32
TRPC4	0.100166	0.408	0.361	1.12023e-34
ZBTB7C	0.10003	0.544	0.526	3.95162e-15
MIR100HG	-0.100048	0.93	0.957	1.04589e-54
LINC01202	-0.100064	0.397	0.495	6.71955e-51
SEPTIN7	-0.100159	0.931	0.958	5.2884e-13
SGCD	-0.100183	0.784	0.854	1.06178e-67
NECTIN3-AS1	-0.100311	0.25	0.352	7.63395e-93
SUB1	-0.100359	0.644	0.736	1.97975e-56
RFX4	-0.100496	0.157	0.262	4.92593e-84
COX6B1	-0.100698	0.287	0.389	4.56924e-43
DCLK2	-0.100755	0.945	0.965	8.1823e-66
ARHGAP29	-0.100937	0.349	0.432	2.07248e-35
RP11-465I4.2	-0.100969	0.11	0.221	8.24014e-98
HSPA8	-0.101047	0.327	0.411	1.58792e-14
SRSF2	-0.101098	0.427	0.539	4.87162e-56
FAM106A	-0.101183	0.724	0.792	1.10713e-40
GDA	-0.101662	0.672	0.756	7.04809e-67
TPT1	-0.101733	0.542	0.629	6.17115e-31
CIAO1	-0.10175	0.635	0.724	3.89087e-62
RP11-380P13.1	-0.101798	0.369	0.438	2.23615e-47
RPS3	-0.101851	0.536	0.629	3.26537e-42
CORO6	-0.101882	0.448	0.551	4.37255e-55
TLK1	-0.102095	0.845	0.89	2.30341e-53
EML6	-0.102134	0.97	0.98	1.05181e-47
KPNA1	-0.102256	0.788	0.86	9.06839e-63
CYHR1	-0.102289	0.466	0.555	2.87629e-14
RARRES1	-0.102311	0.173	0.289	2.02322e-95
LRRTM4-AS1	-0.102312	0.186	0.294	2.98775e-200
SLC35A1	-0.102416	0.799	0.861	1.03432e-73
ATP6V1D	-0.102451	0.439	0.548	1.18319e-77
ZSCAN18	-0.102654	0.529	0.631	1.90123e-73
PCDH9-AS4	-0.102803	0.143	0.26	1.27664e-193
MZT2B	-0.102888	0.361	0.468	9.13705e-41
RFLNA	-0.102975	0.669	0.745	5.45959e-96
RP11-632B21.2	-0.102993	0.089	0.178	1.79949e-94
LDHA	-0.103197	0.303	0.406	4.56938e-43
SEC62	-0.103229	0.756	0.823	1.39142e-36
NETO2	-0.103417	0.574	0.657	2.31216e-35
AL163953.3	-0.103537	0.52	0.594	8.20884e-67
KCNB2	-0.103665	0.901	0.921	1.41896e-16
ADCY1	-0.103668	0.86	0.908	2.25912e-81
MGST3	-0.103684	0.78	0.842	8.46182e-52
NRBP2	-0.103797	0.384	0.501	3.57867e-60
ATP5F1E	-0.103857	0.324	0.427	1.76551e-35
RP4-809F18.1	-0.104347	0.635	0.66	1.63912e-34
RPS6	-0.10452	0.336	0.436	7.30644e-33
SNRPA1	-0.104624	0.423	0.538	2.92763e-89
LINC02231	-0.104664	0.14	0.262	4.39216e-160
RP11-197K6.1	-0.10485	0.752	0.786	9.06923e-53
PRSS51	-0.104937	0.209	0.328	1.24857e-158
SRP14	-0.10507	0.381	0.479	1.00821e-38
TERF2IP	-0.105265	0.759	0.826	1.96906e-78
RP11-768G7.3	-0.105319	0.155	0.258	8.71354e-137
ATP5ME	-0.105374	0.309	0.416	1.99141e-34
CREBZF	-0.105651	0.617	0.708	4.65395e-47
ARF5	-0.10579	0.109	0.23	1.00449e-63
RHBDL2	-0.106046	0.282	0.39	8.02087e-104
UBE2V1	-0.106049	0.667	0.752	1.01394e-91
ASAH1	-0.106084	0.542	0.646	1.65516e-89
DIAPH2-AS1	-0.10644	0.136	0.241	2.56456e-106
PPP2R3A	-0.10646	0.533	0.633	8.6059e-79
LRRC8B	-0.10657	0.874	0.922	1.09629e-75
NAP1L1	-0.106812	0.911	0.945	4.69498e-90
STRADA	-0.107058	0.685	0.77	4.01423e-100
ELP2	-0.107202	0.788	0.854	1.4862e-94
RNPS1	-0.10726	0.7	0.774	1.02429e-29
KCNH3	-0.107294	0.69	0.767	6.636e-50
CHKA	-0.107305	0.709	0.794	1.44168e-68
MNAT1	-0.107433	0.967	0.984	1.21619e-45
ANKRD28	-0.107559	0.871	0.918	1.30122e-84
IPO9-AS1	-0.107613	0.241	0.366	6.75423e-114
LINC02802	-0.107647	0.301	0.41	4.91114e-33
MTR	-0.107678	0.83	0.884	1.21483e-71
SLC13A3	-0.107735	0.75	0.818	2.64728e-89
TTC19	-0.107769	0.854	0.902	3.55411e-37
SCG5	-0.107775	0.704	0.778	2.19851e-30
OSGEP	-0.107794	0.454	0.565	2.15044e-82
ZNF540	-0.107882	0.618	0.713	1.18326e-94
H2AZ1	-0.107937	0.273	0.381	2.88519e-39
RP11-516C1.1	-0.107991	0.18	0.317	2.2474e-143
RPL39	-0.108051	0.289	0.398	3.53459e-45
PDE7A	-0.108133	0.773	0.838	1.39455e-50
CTD-3020H12.4	-0.108212	0.292	0.407	2.01329e-79
SLC22A8	-0.108411	0.115	0.231	5.4035e-138
NREP	-0.108419	0.557	0.64	3.39916e-29
HNRNPDL	-0.108576	0.87	0.916	1.49244e-40
KDM5D	-0.108753	0.284	0.403	7.44421e-86
GULP1	-0.108886	0.532	0.591	1.2383e-48
RP11-237N2.1	-0.109056	0.332	0.448	8.58715e-86
ARL15	-0.109721	0.95	0.961	9.29992e-12
PDXDC1	-0.110102	0.794	0.861	3.64619e-71
NME2	-0.110121	0.257	0.373	9.42559e-40
WDR61	-0.110188	0.503	0.612	1.25275e-80
RP11-712B9.2	-0.110195	0.316	0.431	1.19886e-60
SLF1	-0.110205	0.784	0.844	1.69912e-53
SLC12A2	-0.110389	0.801	0.856	8.04671e-46
OGA	-0.11045	0.92	0.95	8.29551e-107
KCNMA1-AS1	-0.110529	0.187	0.314	5.7578e-180
DPP10-AS3	-0.110649	0.119	0.191	1.3949e-34
TRMT10B	-0.11078	0.335	0.459	6.38288e-80
LIPA	-0.110874	0.723	0.792	3.87602e-49
PRKD3	-0.110971	0.152	0.289	3.30428e-147
RP11-170M17.1	-0.111243	0.816	0.859	3.49544e-52
SCPEP1	-0.111387	0.535	0.629	4.67124e-76
LINC02552	-0.11142	0.14	0.211	2.88082e-82
RP11-547I7.1	-0.11161	0.124	0.224	1.33329e-106
RNMT	-0.111664	0.646	0.733	1.83888e-42
OSBPL3	-0.111793	0.528	0.623	6.12318e-51
PFDN5	-0.111934	0.33	0.44	3.28842e-41
NME3	-0.112007	0.322	0.435	3.06042e-30
NRGN	-0.112142	0.931	0.942	2.01997e-05
TAFA1	-0.112264	0.823	0.84	1.83919e-24
RP11-2H3.7	-0.112275	0.174	0.316	2.10923e-177
SUMF1	-0.112616	0.829	0.886	6.62454e-64
FGF12-AS1	-0.112687	0.162	0.291	1.37868e-166
RP11-555K12.4	-0.112925	0.171	0.299	4.28828e-119
RPS19	-0.113094	0.367	0.483	1.37625e-57
CD46	-0.11311	0.683	0.772	1.91006e-87
TSPAN13	-0.113133	0.671	0.757	1.04697e-44
PUM3	-0.113657	0.836	0.886	1.80504e-90
SEC31B	-0.113725	0.583	0.68	1.797e-134
CALM3	-0.113741	0.813	0.862	1.16529e-26
RFX3-AS1	-0.114158	0.375	0.49	3.27866e-118
COX5B	-0.114407	0.316	0.427	1.76834e-37
DGKI	-0.114689	0.992	0.996	4.70362e-81
GALNT14	-0.114716	0.468	0.521	8.98484e-11
HMGN1	-0.114824	0.456	0.572	1.20567e-62
GMDS-DT	-0.114875	0.744	0.822	1.52113e-97
BCL2L14	-0.115198	0.195	0.319	3.1151e-114
GABARAP	-0.115344	0.276	0.385	1.08496e-39
VEZT	-0.115483	0.897	0.937	3.62664e-50
CCNC	-0.115696	0.615	0.711	2.30306e-71
SF1	-0.115736	0.707	0.784	6.44612e-33
CDH11	-0.116144	0.63	0.703	5.03585e-30
MICOS10	-0.116227	0.43	0.541	1.41853e-45
THY1	-0.116344	0.71	0.778	1.40898e-19
HOOK2	-0.116485	0.573	0.663	1.8568e-37
ZNF451-AS1	-0.116525	0.141	0.282	1.8257e-186
ENO2	-0.116528	0.753	0.809	2.89104e-23
EIF1B	-0.116634	0.426	0.526	2.80363e-48
CAP2	-0.117045	0.905	0.943	3.69013e-44
ZNF302	-0.117098	0.507	0.609	1.5484e-39
MFF	-0.117126	0.711	0.793	5.6088e-48
DDX5	-0.117169	0.897	0.932	1.20266e-30
LINC02217	-0.117253	0.526	0.614	2.56119e-31
SLC25A36	-0.117257	0.757	0.827	3.09241e-41
MTF2	-0.117272	0.718	0.797	7.23841e-84
RP11-499P20.2	-0.117468	0.42	0.533	7.67846e-70
SRSF5	-0.117493	0.794	0.853	7.65541e-35
TMEM259	-0.117694	0.451	0.557	5.55091e-42
ZNF10	-0.117722	0.476	0.585	1.33599e-51
ANGPT2	-0.117997	0.174	0.298	9.6378e-115
RPL13A	-0.118094	0.421	0.52	9.97743e-57
SVOP	-0.118145	0.774	0.843	4.81083e-63
SRSF10	-0.11824	0.659	0.75	9.4911e-55
ATP6V0C	-0.118517	0.673	0.729	2.52419e-07
SORCS3	-0.118608	0.751	0.81	2.15475e-39
ITM2C	-0.118614	0.322	0.44	8.24893e-57
MED10	-0.118841	0.342	0.466	2.86577e-75
RP11-1396O13.23	-0.118903	0.818	0.869	4.23209e-86
HHIP	-0.119199	0.183	0.308	2.03187e-126
SIDT1	-0.119232	0.78	0.835	1.67655e-76
CTD-2015H6.3	-0.119279	0.446	0.567	1.37817e-106
TESPA1	-0.119313	0.662	0.708	6.7205e-56
RP11-545D19.1	-0.119416	0.195	0.319	5.27546e-169
GPC1	-0.119697	0.576	0.677	2.2981e-71
ARHGAP20	-0.119889	0.732	0.8	3.03369e-38
SLC22A25	-0.119931	0.195	0.308	5.73112e-166
RNF165	-0.120092	0.684	0.773	1.34153e-68
NECTIN3	-0.121735	0.79	0.845	2.23347e-59
ITGB1BP1	-0.121769	0.667	0.76	2.92661e-65
OCIAD1	-0.121904	0.834	0.895	8.1003e-49
NPAS3	-0.121912	0.866	0.894	7.15384e-18
B3GAT1-DT	-0.121925	0.378	0.505	1.26931e-178
AC083884.8	-0.122713	0.215	0.357	3.99862e-173
MAP4K3-DT	-0.122726	0.937	0.968	9.89355e-146
RP11-106M3.3	-0.122937	0.24	0.38	5.98987e-155
THUMPD3-AS1	-0.123121	0.645	0.747	3.1596e-76
LINC01184	-0.123256	0.85	0.909	9.51087e-105
NEK10	-0.12337	0.841	0.898	3.8678e-74
ISCU	-0.123422	0.433	0.539	1.31674e-60
TRIM9	-0.123521	0.991	0.997	4.4663e-110
GALNT11	-0.123722	0.878	0.926	1.60853e-80
RPL36A	-0.123893	0.25	0.378	6.5449e-95
GLMN	-0.124015	0.728	0.809	5.16981e-96
CCSER1	-0.124084	0.997	0.999	6.49998e-94
ATP1B1	-0.124328	0.907	0.943	3.72143e-20
RP11-703M24.5	-0.124484	0.189	0.332	5.60835e-201
GNPTAB	-0.124551	0.773	0.845	1.79372e-57
UQCRB	-0.124733	0.478	0.58	1.49772e-38
DLEU1	-0.124806	0.381	0.501	3.79615e-101
HMGN3	-0.12508	0.726	0.795	8.20804e-35
CMC2	-0.125254	0.722	0.81	2.84519e-71
ZBBX	-0.125456	0.488	0.577	1.00458e-89
KLHL28	-0.125518	0.494	0.608	2.22352e-92
LYRM9	-0.125864	0.357	0.493	1.02373e-114
DOK6	-0.126042	0.844	0.892	8.15952e-27
ETV1	-0.126201	0.186	0.28	3.83471e-39
CAVIN2-AS1	-0.126756	0.152	0.275	7.20631e-128
RNF150	-0.126956	0.892	0.933	6.33035e-59
RP11-436D23.1	-0.127229	0.478	0.552	5.6138e-29
ICA1	-0.127302	0.88	0.921	8.07501e-108
RPL30	-0.127387	0.433	0.546	7.4757e-55
RPS13	-0.127422	0.21	0.33	4.85332e-47
SECISBP2	-0.127439	0.66	0.748	1.22277e-63
RP11-321C24.1	-0.12765	0.198	0.34	9.83776e-176
SCAI	-0.127695	0.965	0.981	1.63799e-49
MEIS3	-0.127875	0.487	0.623	5.274e-103
LINC02296	-0.127892	0.362	0.456	1.87269e-56
EIF1	-0.128039	0.66	0.72	9.26749e-06
MIR124-1HG	-0.128394	0.908	0.943	8.79524e-29
TRMT9B	-0.12876	0.505	0.572	7.65002e-14
RP11-875G18.1	-0.129197	0.142	0.236	7.21292e-92
DNM1L	-0.129233	0.865	0.922	1.81414e-83
GRM5-AS1	-0.12935	0.208	0.338	1.01982e-211
PNMA3	-0.129711	0.46	0.589	1.57971e-76
RP5-1090P18.1	-0.129975	0.939	0.966	6.21722e-54
TM7SF3	-0.130077	0.747	0.82	6.66851e-57
DYNC2LI1	-0.130257	0.735	0.816	2.90279e-104
CHCHD10	-0.130547	0.416	0.528	3.66345e-39
RP11-33A14.1	-0.130646	0.221	0.31	1.36189e-57
RPL35	-0.131236	0.292	0.42	2.21192e-67
RP11-708B6.2	-0.131469	0.173	0.308	1.06048e-200
LINC00960	-0.131771	0.176	0.32	2.40271e-153
NDUFV1	-0.131817	0.496	0.609	5.36697e-48
NCALD	-0.131941	0.92	0.94	3.23088e-22
RASL10A	-0.132121	0.221	0.356	2.55155e-56
AP001442.2	-0.132274	0.188	0.333	3.9211e-168
EIF4A2	-0.132294	0.743	0.817	6.01226e-51
UTY	-0.13246	0.394	0.504	5.96828e-47
RP11-413N10.3	-0.133197	0.448	0.579	2.69639e-104
LINC00507	-0.133219	0.389	0.46	8.32051e-53
ANTKMT	-0.13341	0.212	0.347	2.01988e-48
RPS21	-0.133509	0.274	0.403	6.03354e-67
FBXW7	-0.134054	0.965	0.986	9.39766e-57
RPS15A	-0.134179	0.269	0.398	7.42872e-56
UNC80	-0.135062	0.974	0.988	1.42028e-107
HDAC9	-0.135135	0.912	0.945	4.92783e-62
MFN1	-0.135316	0.631	0.735	3.36507e-92
SELENOH	-0.135405	0.371	0.501	3.86091e-71
RPL18A	-0.135502	0.251	0.38	2.99561e-57
RP11-335E8.3	-0.135546	0.398	0.474	2.34538e-41
RP11-563M4.2	-0.135901	0.577	0.645	1.00632e-84
RPL28	-0.136195	0.517	0.616	2.66489e-34
SYTL2	-0.136597	0.811	0.867	3.75517e-94
RP11-141A19.1	-0.136784	0.187	0.325	1.05526e-234
ORMDL1	-0.137336	0.514	0.632	1.31486e-66
GLCE	-0.137437	0.583	0.678	5.34444e-59
UQCRH	-0.137534	0.563	0.661	3.59203e-51
COX4I1	-0.137783	0.385	0.502	1.92559e-43
STAT4	-0.13801	0.727	0.803	2.51783e-149
STARD4-AS1	-0.13805	0.307	0.443	1.15456e-86
TTC8	-0.13817	0.684	0.773	1.19021e-144
STRADB	-0.138205	0.455	0.58	2.72128e-157
SV2B	-0.13829	0.98	0.992	3.42382e-104
STRBP	-0.138853	0.951	0.975	4.72106e-67
RP11-452H21.1	-0.138899	0.191	0.32	2.14631e-118
SARAF	-0.139056	0.807	0.865	5.56615e-27
ZRANB2-AS2	-0.139087	0.375	0.504	1.52234e-110
RPL12	-0.139186	0.228	0.352	3.57922e-52
ASAP1	-0.139445	0.964	0.978	3.06665e-62
RP11-78F17.1	-0.13953	0.418	0.499	6.29418e-93
JAK1	-0.139584	0.92	0.952	9.04211e-89
LRTM1	-0.139889	0.263	0.392	7.8624e-132
SLC22A6	-0.140121	0.189	0.328	9.69882e-175
ATP5IF1	-0.140416	0.399	0.526	9.13693e-65
CHST9	-0.140529	0.168	0.298	1.64151e-182
DPYD-AS1	-0.14057	0.199	0.335	2.0759e-157
PPP1R9A-AS1	-0.142415	0.226	0.369	1.40227e-168
HES4	-0.142568	0.107	0.251	1.16041e-112
NNAT	-0.143047	0.288	0.379	1.72719e-13
RPL38	-0.143145	0.351	0.479	2.09992e-93
ST7-AS2	-0.143409	0.193	0.342	2.00161e-189
TMEM59L	-0.143894	0.745	0.815	9.09328e-25
TBRG1	-0.144015	0.717	0.794	7.56374e-34
RPS23	-0.144152	0.372	0.497	7.44317e-72
PEBP1	-0.144325	0.776	0.847	3.00052e-61
RNASEK	-0.144978	0.291	0.415	2.65541e-48
AP000487.6	-0.145188	0.274	0.424	3.40646e-181
ARGLU1	-0.145288	0.919	0.95	6.30653e-37
CALY	-0.145396	0.694	0.768	4.73914e-30
RPL37	-0.14542	0.659	0.764	1.03145e-90
RSRP1	-0.145736	0.883	0.927	5.14793e-30
RPL29	-0.145736	0.281	0.412	7.18943e-49
LINC02669	-0.146132	0.207	0.338	7.62681e-159
PDE7B	-0.146759	0.592	0.645	7.48723e-26
RPL37A	-0.146816	0.751	0.823	1.58863e-59
RPLP2	-0.146851	0.392	0.514	2.31454e-51
RP11-221G19.1	-0.147082	0.271	0.412	4.42097e-211
NACA	-0.147315	0.545	0.639	1.38595e-30
ACTG1	-0.147438	0.463	0.585	1.44256e-68
SPATA7	-0.147525	0.753	0.835	3.88793e-143
NRSN1	-0.148065	0.695	0.773	1.0021e-25
RPS28	-0.148332	0.453	0.567	7.32896e-38
TOM1L1	-0.148479	0.573	0.691	7.75119e-102
OTOGL	-0.14855	0.448	0.556	2.9768e-54
JAKMIP2-AS1	-0.148563	0.254	0.408	1.66087e-162
RPL7	-0.14865	0.313	0.451	1.11597e-89
RP4-660H19.1	-0.14885	0.218	0.355	1.75243e-239
PRKAR2B-AS1	-0.149348	0.25	0.395	2.95959e-201
RP11-686L6.1	-0.149524	0.084	0.131	1.42373e-25
CCDC85B	-0.149528	0.254	0.377	8.20328e-26
RP13-143G15.4	-0.149872	0.145	0.254	5.35808e-89
SLC44A5	-0.150006	0.789	0.83	5.93435e-13
RPL8	-0.150406	0.29	0.42	1.16702e-48
PCSK1N	-0.150809	0.523	0.607	8.46512e-14
TASP1	-0.151113	0.807	0.882	2.43833e-85
RP11-320L2.1	-0.151831	0.608	0.64	1.73071e-10
NOXA1	-0.151958	0.491	0.628	4.27326e-140
PFN2	-0.153096	0.554	0.662	1.41839e-69
ATP5MJ	-0.153162	0.45	0.577	2.8847e-76
CCNI	-0.153514	0.751	0.816	9.75554e-20
NDUFA4	-0.15365	0.499	0.601	1.13464e-49
STMN2	-0.15393	0.728	0.787	4.03259e-16
ST6GAL2	-0.154294	0.661	0.753	1.56822e-51
RP11-141H1.1	-0.15433	0.302	0.431	1.36121e-121
CTA-276F8.2	-0.154331	0.212	0.367	1.00144e-128
RPS8	-0.154531	0.494	0.618	1.88571e-76
RP11-770G2.2	-0.155098	0.259	0.411	1.23576e-128
RP11-640F22.1	-0.156121	0.413	0.444	4.39688e-24
MEF2C-AS2	-0.156178	0.337	0.472	7.50243e-168
AC004237.1	-0.156533	0.163	0.333	1.41115e-271
USP9Y	-0.156722	0.403	0.517	6.56235e-49
RP11-39M21.1	-0.157613	0.197	0.337	1.56612e-138
REX1BD	-0.157776	0.303	0.449	5.18255e-76
VDAC3	-0.157934	0.526	0.648	1.78133e-80
ALG1L9P-ENSG00000248671	-0.158116	0.7	0.786	1.12736e-200
ATP5PF	-0.158676	0.359	0.488	1.14954e-58
PLCB1	-0.158682	0.997	0.999	1.84181e-100
AC002463.3	-0.15889	0.234	0.386	2.13403e-175
RNF217-AS1	-0.159053	0.34	0.479	5.90689e-185
SRSF7	-0.159158	0.542	0.657	3.24236e-58
HGSNAT	-0.160024	0.747	0.83	1.39966e-109
AGBL1	-0.160043	0.205	0.29	1.95523e-60
ETV5	-0.160671	0.328	0.447	2.94092e-48
COX7C	-0.160936	0.377	0.519	2.81403e-87
GUK1	-0.161484	0.442	0.551	3.18984e-24
RAPH1	-0.161823	0.797	0.874	1.66036e-107
ACTR2	-0.162078	0.816	0.891	1.3e-80
TENT2	-0.162782	0.838	0.906	7.34188e-127
C5orf17	-0.163368	0.073	0.128	5.73683e-32
RPL9	-0.164786	0.443	0.572	3.59937e-68
RP11-138A9.2	-0.164883	0.261	0.41	3.64338e-114
FAU	-0.164887	0.222	0.372	1.98678e-89
CTC-459F4.3	-0.164926	0.788	0.858	5.43903e-160
KCNN2	-0.165263	0.717	0.799	7.52567e-101
RGS4	-0.165632	0.479	0.61	1.19123e-96
NDFIP1	-0.165749	0.905	0.946	2.21239e-82
RP11-223C24.1	-0.166301	0.216	0.335	1.28903e-152
TMEM14A	-0.166447	0.445	0.593	5.21579e-139
MAPK4	-0.168479	0.665	0.76	3.16187e-114
MEG8	-0.168709	0.965	0.983	1.45395e-125
ZNF804B	-0.168987	0.463	0.537	1.25861e-17
IL7	-0.169183	0.195	0.354	1.74662e-277
MAP1LC3A	-0.169199	0.344	0.47	5.86231e-28
RPL21	-0.169203	0.43	0.568	1.91542e-85
OAZ1	-0.169858	0.558	0.649	4.48126e-18
AC009501.4	-0.170206	0.254	0.415	8.35967e-242
CTC-575N7.1	-0.17028	0.515	0.634	4.41717e-91
CPNE4	-0.1708	0.773	0.824	1.64545e-15
LINC00710	-0.171971	0.235	0.397	1.19375e-184
RP11-581B19.1	-0.172269	0.274	0.424	1.03862e-199
AP000462.2	-0.172567	0.167	0.322	6.70397e-130
FTL	-0.172779	0.513	0.603	1.499e-09
RPL18	-0.172957	0.385	0.515	8.6373e-47
RP5-1044H5.1	-0.173425	0.188	0.355	1.24982e-233
RP11-314L11.1	-0.173792	0.26	0.429	3.82642e-195
RPSA	-0.17381	0.418	0.546	2.16503e-64
MDH1	-0.174008	0.75	0.832	6.23021e-83
RIC3	-0.174133	0.734	0.831	1.26423e-95
CTD-2050E21.2	-0.175048	0.16	0.274	1.76634e-110
DYNLL1	-0.175135	0.649	0.746	1.33926e-44
RPL10A	-0.175392	0.244	0.404	2.67635e-108
LNX1-AS1	-0.175676	0.225	0.4	3.86758e-254
PPFIA2-AS1	-0.176418	0.182	0.337	8.43399e-243
LINC02263	-0.176754	0.386	0.421	5.66051e-18
GPATCH2	-0.178575	0.722	0.819	2.98766e-148
RPL35A	-0.179203	0.368	0.512	2.01978e-78
RPS12	-0.179543	0.258	0.41	4.68218e-96
COL5A2	-0.179822	0.294	0.359	1.03496e-48
RPS24	-0.179968	0.555	0.67	6.04916e-64
PCED1B	-0.180025	0.239	0.374	6.32999e-170
EIF1B-AS1	-0.180142	0.391	0.542	1.29631e-172
TUBA1B	-0.180253	0.802	0.856	9.31389e-15
NLGN4Y	-0.18036	0.408	0.516	2.22605e-25
TTC9B	-0.181307	0.312	0.424	4.7676e-12
RP11-673E1.1	-0.181761	0.858	0.913	1.03557e-103
ATP5MK	-0.181903	0.451	0.596	1.03558e-94
RPS18	-0.182488	0.298	0.447	1.55403e-106
RPS27	-0.183159	0.354	0.502	5.09395e-100
PID1	-0.183255	0.657	0.734	3.22702e-33
CA10	-0.183454	0.672	0.739	7.11023e-56
TUBB2A	-0.18381	0.397	0.517	1.13678e-53
NAGPA	-0.184287	0.507	0.647	1.13296e-118
MEG3	-0.184382	0.999	1	1.32937e-42
RPL11	-0.184574	0.371	0.507	1.22427e-70
AJ006998.2	-0.184683	0.351	0.404	3.36518e-13
SHC3	-0.185221	0.875	0.943	3.02556e-182
RP11-30C22.1	-0.185746	0.237	0.411	3.95713e-205
RPL13	-0.185888	0.521	0.636	4.32348e-44
AC013463.2	-0.186945	0.356	0.499	2.16986e-172
RPL15	-0.186962	0.491	0.622	1.23949e-85
GPC6	-0.188235	0.65	0.738	3.24579e-65
CABP1	-0.188542	0.975	0.986	3.08874e-94
GOLGA8A	-0.189481	0.757	0.841	4.55598e-145
PAK1	-0.1895	0.921	0.96	5.17044e-171
RPS25	-0.189939	0.363	0.519	1.85268e-122
MLIP	-0.190273	0.928	0.967	9.87002e-162
DLGAP1-AS4	-0.190299	0.735	0.828	1.41694e-93
TMEM179	-0.190404	0.444	0.58	1.09408e-296
RP11-317J19.1	-0.190804	0.316	0.481	5.91064e-213
CTD-2040G12.2	-0.190932	0.399	0.546	0
MSC-AS1	-0.193142	0.51	0.584	3.44826e-74
RPL24	-0.193657	0.406	0.556	3.52419e-101
FRMD6	-0.194402	0.45	0.586	7.34413e-152
BEX4	-0.194493	0.469	0.596	2.84843e-68
COL12A1	-0.194659	0.257	0.354	9.28497e-69
KAZN-AS1	-0.195729	0.232	0.39	1.78476e-214
C12orf40	-0.195818	0.271	0.438	7.98499e-207
SLC22A24	-0.19606	0.183	0.353	1.88914e-236
RP11-576O3.1	-0.196409	0.224	0.398	5.50048e-271
RPLP1	-0.196906	0.432	0.565	1.58929e-60
UST	-0.196987	0.206	0.339	2.3455e-82
LINC01331	-0.197758	0.467	0.528	8.66389e-51
RP11-463D19.1	-0.197934	0.22	0.4	5.13203e-228
RPS3A	-0.198893	0.368	0.517	1.31475e-76
MIR124-2HG	-0.200013	0.917	0.957	1.03513e-98
MYCBP2-AS1	-0.200405	0.276	0.44	8.1699e-249
RPL5	-0.200621	0.595	0.724	4.36156e-104
CCDC65	-0.200646	0.269	0.438	2.68863e-149
HOMER1	-0.201211	0.897	0.939	1.13654e-43
NRXN3	-0.202797	0.999	0.999	2.90382e-143
GOLT1B	-0.202875	0.592	0.732	6.09328e-197
LINC01090	-0.203126	0.189	0.276	6.62506e-89
CKB	-0.203243	0.743	0.799	2.76106e-05
RPL17	-0.203965	0.401	0.553	6.23262e-107
AC107218.3	-0.204405	0.227	0.315	7.26729e-85
PGP	-0.204737	0.6	0.724	4.1864e-89
RP11-147G16.1	-0.205913	0.512	0.566	9.3454e-74
RPL3	-0.207143	0.353	0.512	1.22786e-115
CCPG1	-0.207294	0.935	0.967	1.67604e-65
HINT1	-0.208146	0.438	0.584	1.86655e-91
RPL19	-0.208234	0.329	0.482	2.48338e-78
LINC02822	-0.211896	0.313	0.424	1.69926e-69
RPS15	-0.21233	0.378	0.521	2.21308e-67
LINC02306	-0.212603	0.438	0.5	2.05705e-49
ENC1	-0.212686	0.796	0.867	3.79001e-60
RP11-419I17.1	-0.214108	0.838	0.904	6.63328e-82
AC004800.1	-0.214736	0.351	0.524	4.98203e-158
MAK	-0.21749	0.378	0.547	7.63092e-189
RPL14	-0.218373	0.501	0.625	9.19589e-49
SPRED2	-0.218801	0.681	0.796	6.2518e-116
TUBA1A	-0.219512	0.46	0.594	1.94895e-52
GAP43	-0.220944	0.866	0.923	2.69165e-94
AC011288.2	-0.222919	0.788	0.849	1.50091e-73
BEX2	-0.223857	0.472	0.62	5.47433e-110
CELF2-AS2	-0.22561	0.23	0.417	5.00227e-235
LUC7L2	-0.225658	0.871	0.936	2.00764e-162
TIMP3	-0.226218	0.302	0.467	1.28562e-220
CIRBP	-0.22667	0.569	0.723	9.94962e-165
FAM153B-ENSG00000182230	-0.227137	0.786	0.871	7.26807e-109
NRN1	-0.22842	0.503	0.65	3.69036e-109
SAT2	-0.228455	0.415	0.563	8.03981e-72
RPS4X	-0.229008	0.313	0.472	1.61825e-99
RPS14	-0.229809	0.448	0.599	1.23467e-115
STMN1	-0.230675	0.69	0.793	1.08368e-79
TTTY14	-0.231413	0.402	0.515	1.48535e-52
RP11-556G22.3	-0.232317	0.296	0.473	0
RP11-75C9.2	-0.232996	0.219	0.404	2.01806e-201
CALM2	-0.233214	0.915	0.953	3.0009e-42
FILIP1L	-0.235772	0.493	0.654	2.85637e-179
RP11-317G6.1	-0.238758	0.243	0.451	0
RP11-242P2.1	-0.238857	0.232	0.425	3.97066e-264
AC037445.1	-0.239353	0.286	0.47	1.4251e-272
CES4A	-0.240637	0.465	0.62	2.43295e-150
RP11-335E8.2	-0.241281	0.24	0.371	3.47292e-146
NDUFB8	-0.243343	0.541	0.682	2.47759e-87
RPS7	-0.24365	0.341	0.501	1.71868e-83
CCK	-0.24534	0.655	0.717	1.18103e-10
RPH3A	-0.245772	0.546	0.715	3.50136e-213
RTN4	-0.249125	0.953	0.982	4.68011e-124
BEX1	-0.249602	0.502	0.654	9.64306e-121
ANKUB1	-0.24962	0.355	0.54	2.46375e-282
RP11-344F13.1	-0.249664	0.208	0.391	1.24147e-279
RPL34	-0.250524	0.513	0.663	1.67939e-102
COL24A1	-0.251018	0.429	0.545	7.52877e-116
PDE4B	-0.254053	0.651	0.736	3.59068e-50
KCNMB2-AS1	-0.257279	0.37	0.478	5.25532e-96
P2RY14	-0.259555	0.276	0.455	4.45571e-244
SPRED1	-0.2629	0.682	0.8	2.8885e-148
RPL6	-0.26485	0.46	0.624	2.29498e-123
RP11-157E16.1	-0.265558	0.311	0.5	5.53212e-227
RP11-268P4.5	-0.269021	0.344	0.532	0
TARBP1	-0.271175	0.913	0.959	0
RP4-678D15.1	-0.271277	0.24	0.317	2.83444e-56
TMSB10	-0.272355	0.544	0.644	3.56085e-22
ZFPM2-AS1	-0.275383	0.315	0.48	8.90635e-207
RPL10	-0.275826	0.426	0.587	7.97288e-95
CTNNA3	-0.278979	0.719	0.826	9.91767e-138
RPL7A	-0.282287	0.37	0.537	1.06324e-102
GOLGA8B	-0.282696	0.73	0.852	0
RPL41	-0.284492	0.438	0.619	9.81064e-167
SLC8A1-AS1	-0.284541	0.396	0.581	4.61069e-255
SELENOW	-0.286788	0.584	0.707	3.72411e-68
CRLF3	-0.290166	0.693	0.808	7.39399e-143
CHRM3-AS2	-0.291489	0.305	0.493	3.52189e-221
UBE3A	-0.294424	0.862	0.934	1.57051e-260
RPL32	-0.29522	0.437	0.6	2.88577e-103
GABRG3-AS1	-0.302492	0.249	0.452	6.10181e-256
RPL26	-0.306772	0.315	0.512	3.92263e-158
BEX3	-0.311412	0.53	0.69	2.81181e-160
RPS27A	-0.313537	0.311	0.493	1.3414e-121
WSB1	-0.314412	0.778	0.877	1.94247e-209
AC023590.1	-0.314838	0.336	0.553	0
DLG2-AS2	-0.320802	0.318	0.526	1.01092e-253
ANK2-AS1	-0.3222	0.351	0.557	1.39694e-305
LINC00513	-0.323204	0.539	0.726	2.48293e-271
RP11-556G22.2	-0.323329	0.349	0.532	0
RP11-473C19.1	-0.323466	0.443	0.642	0
AC074391.1	-0.324204	0.408	0.594	1.5698e-202
CTD-2537O9.1	-0.326351	0.434	0.615	3.99812e-246
MAPK10-AS1	-0.331575	0.346	0.563	0
RAB11A	-0.333875	0.67	0.805	2.09244e-256
CEROX1	-0.334139	0.567	0.706	2.4056e-201
RP11-390N6.1	-0.337644	0.409	0.606	3.64547e-264
RP3-525N10.2	-0.340552	0.612	0.777	1.11675e-266
RP11-116O11.1	-0.342503	0.23	0.43	2.41978e-249
SPRY4-AS1	-0.35779	0.217	0.424	1.72931e-192
RP5-1101C3.1	-0.359229	0.292	0.491	7.02761e-295
CTB-57H20.1	-0.364579	0.253	0.393	1.77579e-151
PDE5A	-0.405103	0.455	0.671	0
MALAT1	-0.406825	1	1	3.43148e-106
SNAP25-AS1	-0.40846	0.711	0.833	3.42525e-190
RP11-87P3.1	-0.425078	0.367	0.586	0
RP11-649G15.2	-0.436397	0.413	0.613	0
RP1-78O14.1	-0.484586	0.477	0.68	0
RP11-213B3.1	-0.488583	0.531	0.699	4.05351e-292
RP11-315E17.1	-0.501788	0.44	0.657	0
PCDH9-AS2	-0.526996	0.426	0.657	0
RP11-120A1.1	-0.544267	0.487	0.716	0
FTH1	-0.562096	0.72	0.835	1.55248e-126
PDE10A	-0.593001	0.734	0.908	0

## Sheet: Inhibitory neurons
Supplementary Data 8-4. DEGs between AD and control samples in the AD035 MTG dataset in inhibitory neurons. p-values were calculated based on a two-sided Wilcoxon Rank-Sum test and adjusted using Bonferroni
gene	avg_log2FC	pct.1	pct.2	p_val_adj
MT-ND3	1.02846	0.858	0.631	0
MT-ND1	0.873105	0.821	0.614	0
MT-ATP6	0.8536	0.892	0.701	0
MT-ND4	0.827507	0.88	0.693	0
MT-ND2	0.802056	0.811	0.599	0
MT-CO2	0.741624	0.936	0.795	0
MT-CYB	0.697876	0.847	0.66	0
MT-CO3	0.689443	0.929	0.788	0
MTRNR2L12	0.522988	0.492	0.308	1.84888e-258
MT-ND5	0.499972	0.67	0.484	7.6577e-294
MT-CO1	0.478352	0.928	0.8	0
MT-ND4L	0.410603	0.48	0.297	4.57382e-234
SYN3	0.40776	0.917	0.86	2.53659e-111
CTC-367F4.1	0.395461	0.399	0.355	8.96397e-25
XIST	0.386661	0.636	0.485	9.3332e-110
ARL17B	0.319975	0.6	0.484	0
MT-ATP8	0.318747	0.387	0.246	1.10364e-99
ADARB2	0.31131	0.7	0.621	1.54096e-18
AP001347.6	0.297301	0.771	0.732	3.37071e-71
FLRT2	0.294159	0.872	0.842	2.17231e-87
NTNG1	0.293283	0.299	0.272	2.78848e-25
EGFR	0.286771	0.63	0.571	6.26054e-39
NEAT1	0.283735	0.65	0.611	2.13806e-22
KCNQ5	0.272885	0.897	0.886	2.00355e-22
PRELID2	0.271064	0.583	0.531	2.23545e-13
ELAVL3	0.270273	0.939	0.907	4.24359e-117
BASP1-AS1	0.268925	0.537	0.471	3.7046e-52
SEM1	0.247308	0.742	0.702	1.11156e-107
TOX	0.239805	0.415	0.377	1.22684e-18
KCNJ3	0.237483	0.96	0.948	3.68832e-54
MSRA	0.236294	0.927	0.919	9.99188e-81
DOK6	0.230642	0.881	0.875	1.92662e-55
PCDH9	0.228735	0.976	0.963	3.71946e-39
COBL	0.228555	0.661	0.617	6.94103e-22
SLC5A4-AS1	0.227319	0.453	0.377	1.32254e-66
RP11-596C23.6	0.225097	0.519	0.4	1.77597e-14
CLIP2	0.223269	0.776	0.726	1.38281e-81
RBFOX3	0.221828	0.924	0.906	1.72048e-29
CCNH	0.221326	0.899	0.903	3.79506e-37
NFIC	0.219427	0.721	0.659	2.53753e-76
PHACTR1	0.219158	0.974	0.972	4.80496e-47
AC074363.1	0.215699	0.87	0.875	2.05965e-27
UNC5C	0.215416	0.84	0.834	1.79962e-30
PLCB1	0.215154	0.997	0.997	2.7206e-72
RGS12	0.213521	0.756	0.719	6.59745e-09
CNTN5	0.212936	0.921	0.9	1.77102e-11
TRPM3	0.212832	0.44	0.43	1.03508e-12
GRIA4	0.21268	0.895	0.88	2.38483e-24
CH507-528H12.1	0.21087	0.216	0.112	2.13061e-120
NFIB	0.209151	0.671	0.606	2.30742e-22
KCNH7	0.207587	0.851	0.831	2.16469e-30
GTF2IRD1	0.205377	0.784	0.741	1.99621e-52
PKNOX2	0.204605	0.874	0.851	3.05447e-29
RP3-414A15.10	0.204459	0.651	0.605	6.62104e-77
ZBTB20	0.204046	0.733	0.717	5.44045e-08
DPH6-DT	0.203624	0.529	0.47	3.88145e-71
KCND3	0.202702	0.859	0.847	2.3061e-39
NFIX	0.202523	0.578	0.52	2.66648e-25
LINC01322	0.198652	0.709	0.717	2.37634e-28
ZMYND8	0.197028	0.908	0.896	2.50826e-75
ARPP21	0.196599	0.513	0.476	7.97874e-07
MICAL3	0.1958	0.959	0.955	1.48457e-67
CCDC144A	0.194785	0.828	0.804	1.00458e-38
RP11-36B6.2	0.194682	0.78	0.75	6.67385e-69
CDR2	0.193562	0.805	0.779	1.62594e-43
SDK2	0.191138	0.359	0.308	3.26141e-20
PTPRK	0.190796	0.39	0.345	5.39882e-07
CACNA2D1	0.190158	0.595	0.584	1.02378e-14
CELF4	0.189779	0.973	0.968	9.07677e-37
MSI2	0.189612	0.906	0.891	1.01936e-28
CDH20	0.189374	0.448	0.399	1.5857e-13
SYNE1	0.188907	0.989	0.989	6.6145e-42
NRXN2	0.188487	0.811	0.778	1.46277e-65
SRRM2	0.188434	0.786	0.76	3.49517e-75
LINGO2	0.18842	0.766	0.732	1.03896e-05
SNTG1	0.188187	0.971	0.969	8.55595e-14
CERS4	0.188019	0.721	0.663	1.27253e-46
CDHR3	0.187881	0.466	0.417	2.22695e-17
GSE1	0.186884	0.75	0.698	7.93927e-31
RP5-864K19.4	0.186276	0.824	0.811	4.81103e-62
DSCAM	0.186094	0.836	0.787	3.81414e-11
LRRC4C	0.185198	0.947	0.927	2.09107e-13
NR3C2	0.18422	0.905	0.897	3.07988e-32
CASTOR3	0.18382	0.821	0.787	8.35713e-39
OLFM3	0.180362	0.577	0.558	5.2035e-15
MYT1L	0.180279	0.997	0.997	6.84034e-54
TMEM232	0.180037	0.807	0.819	5.47967e-39
TSPYL1	0.178393	0.632	0.586	5.68511e-44
UNC13C	0.17782	0.523	0.513	1.53531e-12
CASTOR2	0.176947	0.637	0.578	4.02632e-46
LINC01320	0.175597	0.205	0.154	1.21947e-28
ZBTB7A	0.175359	0.685	0.631	2.38312e-59
CADM1	0.173935	0.922	0.916	2.05749e-30
PNISR	0.173742	0.92	0.929	2.01391e-109
GNG7	0.173568	0.732	0.705	1.03217e-51
POU6F2	0.173503	0.287	0.26	5.38447e-15
RP11-426C22.5	0.173211	0.328	0.277	1.92653e-27
CSMD3	0.172486	0.975	0.968	4.59313e-18
SPECC1	0.170791	0.865	0.853	1.7455e-44
RORA	0.169651	0.992	0.993	8.48825e-21
LSAMP	0.169552	0.999	0.998	2.20909e-31
DGKB	0.16952	0.865	0.852	2.27738e-28
DSCAML1	0.167157	0.912	0.908	8.38e-15
HMGB1	0.166092	0.894	0.899	8.2934e-59
NRG3	0.165753	1	1	5.37303e-32
MIR99AHG	0.165726	0.935	0.933	2.59406e-21
SLCO3A1	0.16536	0.856	0.839	6.34339e-30
GRIN1	0.164684	0.923	0.919	4.08731e-81
ZNF536	0.164677	0.912	0.884	1.40272e-21
YPEL1	0.164347	0.469	0.408	8.61066e-47
ARHGAP28	0.163494	0.423	0.402	2.74638e-19
LINC00298	0.163453	0.204	0.167	3.65533e-19
ZBTB16	0.163243	0.921	0.9	3.45271e-09
FUT9	0.163105	0.868	0.86	1.05046e-44
CHSY3	0.163071	0.817	0.817	7.97866e-23
PDGFD	0.163064	0.196	0.167	2.35466e-05
SLIT2	0.162056	0.702	0.687	1.9421e-08
WWP1	0.161885	0.747	0.75	3.88992e-31
IGFBP5	0.161445	0.236	0.187	4.95159e-21
PMEPA1	0.161348	0.289	0.253	2.88695e-26
GABRB1	0.160677	0.963	0.962	3.12909e-32
SPTBN4	0.159826	0.955	0.952	1.21439e-62
FAM155A	0.159779	0.998	0.998	1.47271e-46
SHANK2	0.158644	0.913	0.902	1.48674e-28
CXXC4	0.158183	0.481	0.412	5.41297e-49
SYT1	0.157872	0.994	0.992	2.02366e-38
ERBB4	0.157525	0.969	0.944	3.71924e-15
PLCXD3	0.157385	0.538	0.499	1.88348e-14
PRRC2C	0.157121	0.838	0.827	8.77086e-51
RP1-69D17.4	0.156781	0.383	0.35	7.86572e-06
FBXO42	0.156202	0.804	0.786	5.16361e-48
UNC5D	0.155375	0.872	0.857	3.69332e-08
DPF3	0.154167	0.317	0.274	3.43701e-06
ADGRL1	0.153915	0.77	0.736	3.51381e-39
SLC25A48	0.153909	0.323	0.297	1.20869e-11
CHST11	0.153845	0.741	0.704	6.98243e-07
TRERF1	0.152933	0.839	0.822	7.42623e-29
LUZP2	0.152386	0.582	0.564	2.32372e-12
TCF4	0.152354	0.997	0.998	1.13881e-51
BMERB1	0.151765	0.911	0.908	1.45331e-33
PELI2	0.15174	0.394	0.32	1.09983e-22
PRR16	0.15135	0.557	0.513	0.000964204
ZDHHC14	0.151328	0.821	0.802	3.66736e-25
NEGR1	0.150348	0.979	0.98	8.44514e-09
GRIN2A	0.150086	0.918	0.909	9.72695e-12
TENM4	0.150081	0.873	0.876	1.73171e-09
RAD51B	0.150009	0.372	0.312	3.66358e-27
RP11-384F7.2	0.149928	0.95	0.945	3.89376e-08
PEX5L	0.149854	0.863	0.872	8.72139e-18
FOXO1	0.149676	0.234	0.185	3.25328e-19
CACNA1C	0.149211	0.985	0.985	1.12032e-13
CADM2	0.149118	0.999	0.999	2.49354e-34
GRIK4	0.148971	0.443	0.399	7.21579e-07
NXN	0.148927	0.362	0.308	3.00832e-24
TMEM132D	0.148453	0.749	0.758	5.23511e-14
AB015752.3	0.148145	0.522	0.505	1.2452e-27
NFIA	0.147891	0.601	0.568	6.72052e-13
KCND2	0.147738	0.929	0.928	1.29426e-19
STXBP5L	0.147718	0.987	0.989	2.1709e-25
FRY	0.146632	0.906	0.906	8.86756e-24
RTN4RL1	0.146578	0.515	0.481	1.99929e-30
SLC16A1-AS1	0.146497	0.763	0.738	8.02152e-26
ARHGAP18	0.146435	0.37	0.337	4.77425e-09
CHD5	0.145691	0.75	0.73	4.97624e-49
PRKD1	0.145171	0.673	0.649	2.73699e-11
LRRC7	0.145154	0.985	0.988	1.5421e-12
CACNA1A	0.144805	0.987	0.985	9.37862e-20
RPS6KA5	0.144726	0.636	0.588	9.38458e-22
ZFPM2	0.144661	0.581	0.558	4.65372e-07
MRTFA	0.144554	0.845	0.842	1.00626e-47
GNAL	0.144273	0.778	0.747	4.16533e-15
ANKRD30BL	0.144224	0.804	0.811	3.39841e-33
RXRA	0.143653	0.511	0.453	6.24679e-32
PPFIBP1	0.142435	0.589	0.56	2.32253e-20
CDH18	0.142197	0.899	0.887	1.96046e-15
LHFPL2	0.142159	0.387	0.326	7.20741e-28
RP11-192H23.4	0.141977	0.571	0.514	3.91035e-37
PRKCA	0.141845	0.906	0.891	9.16141e-08
SEMA6D	0.141503	0.582	0.572	2.23583e-10
QRICH2	0.141468	0.442	0.377	2.10131e-50
INSR	0.14103	0.874	0.861	9.04142e-32
CSMD2	0.141019	0.862	0.86	1.70874e-19
NAV3	0.14093	0.982	0.978	7.36227e-19
RP11-958J22.1	0.140425	0.274	0.194	1.01054e-45
ADCY9	0.140145	0.744	0.724	5.96228e-25
MYO16	0.140145	0.643	0.609	3.74156e-06
RP11-739G5.1	0.140134	0.132	0.101	8.41668e-15
NRXN1	0.139821	0.992	0.993	1.71417e-08
BPTF	0.13961	0.897	0.897	3.48047e-43
CACNG2	0.139377	0.853	0.836	1.33348e-25
FSTL5	0.137976	0.758	0.745	0.00311874
ARID1B	0.137863	0.973	0.977	6.07504e-31
BNIP3L	0.137859	0.682	0.656	2.95986e-31
TNR	0.137687	0.793	0.78	4.17343e-10
KIF9-AS1	0.13708	0.827	0.823	1.56578e-35
PLXNA4	0.136606	0.818	0.806	0.000313447
CELF5	0.135979	0.864	0.851	3.34558e-34
ZNF273	0.135739	0.621	0.588	3.74886e-37
SMARCA4	0.135313	0.773	0.751	5.76161e-33
HS3ST5	0.135098	0.429	0.405	1.3329e-06
PWRN4	0.134803	0.604	0.577	3.75498e-15
KCNIP4	0.134657	0.975	0.954	5.54094e-07
CRTC1	0.134617	0.646	0.613	9.86481e-35
MMD2	0.134569	0.362	0.313	2.27592e-15
SRRM3	0.134036	0.919	0.909	1.35172e-32
CRADD	0.133651	0.662	0.646	1.36919e-26
ZEB2	0.133575	0.964	0.968	2.39287e-33
LINC01931	0.133372	0.162	0.163	0.00153672
TMOD1	0.133304	0.464	0.417	1.80537e-13
RALYL	0.133206	0.767	0.722	3.705e-14
ADGRV1	0.132819	0.371	0.309	4.16617e-17
FBXL7	0.132587	0.309	0.274	1.94902e-05
PDZD2	0.132253	0.687	0.674	2.28852e-08
CUX1	0.132104	0.858	0.854	1.64201e-18
TAFA5	0.131894	0.853	0.839	1.15825e-20
CELF2	0.131878	0.988	0.987	4.60596e-16
PCBP3	0.131557	0.312	0.262	6.20528e-14
ATP8A2	0.131537	0.99	0.99	1.13868e-08
CCDC3	0.131492	0.611	0.576	4.23894e-18
PCSK2	0.131148	0.803	0.776	6.02093e-05
ABR	0.13074	0.843	0.836	5.22149e-30
KIF3C	0.13068	0.698	0.674	6.54267e-42
NLGN1	0.130651	0.975	0.974	0.000217022
CTC-806A22.1	0.130412	0.28	0.249	8.71697e-05
SLC35F4	0.130396	0.672	0.641	2.55745e-06
LMO3	0.130223	0.471	0.44	2.48193e-17
RAB11FIP3	0.129941	0.782	0.768	3.50967e-36
FAM193A	0.129876	0.793	0.777	2.00324e-39
LARGE1	0.129445	0.971	0.972	4.54691e-11
IQCJ-SCHIP1	0.129073	0.866	0.819	1.96917e-05
NYAP2	0.128996	0.674	0.637	3.6852e-13
ZNF586	0.128165	0.704	0.694	3.45882e-41
PLCB4	0.128149	0.715	0.691	1.32212e-21
RP11-386G11.10	0.12782	0.557	0.527	3.1823e-47
RP11-114N19.3	0.127573	0.354	0.291	4.23503e-42
OPRD1	0.127292	0.322	0.328	1.83286e-37
CROCC	0.127133	0.432	0.381	2.12488e-63
RBM14	0.126792	0.482	0.42	2.61845e-61
RP11-10K16.1	0.126694	0.359	0.304	2.09483e-30
KCNN3	0.126514	0.356	0.305	1.05845e-08
ZMIZ1	0.126309	0.422	0.377	8.04664e-42
GABPB2	0.125805	0.591	0.551	3.88594e-17
LARP1	0.125741	0.835	0.835	5.36808e-28
PLXDC2	0.125434	0.381	0.345	7.02643e-08
FAM214A	0.124898	0.712	0.699	6.91957e-28
LDLRAD4	0.124546	0.792	0.795	2.98881e-09
TBC1D1	0.124237	0.631	0.603	1.56458e-23
CNTNAP5	0.124232	0.915	0.922	0.0120632
NOL4L	0.123392	0.584	0.55	4.25427e-26
CEP290	0.123298	0.74	0.728	6.14016e-43
CTIF	0.123133	0.871	0.864	7.53747e-15
SLC2A13	0.122737	0.938	0.944	3.14412e-15
WWOX	0.122676	0.937	0.936	1.2843e-09
MAML3	0.122532	0.371	0.338	7.86235e-08
ARID5B	0.121968	0.82	0.815	3.76661e-37
TIAM2	0.12195	0.847	0.839	1.93219e-22
ZNF91	0.12183	0.86	0.863	1.87176e-22
UBE2R2	0.121209	0.807	0.802	1.71245e-32
SSBP3	0.121076	0.647	0.619	5.0242e-18
TAFA1	0.120957	0.337	0.317	0.0151385
EPB41	0.120941	0.412	0.387	1.34045e-09
LRFN2	0.120867	0.648	0.624	0.0198229
FGF13	0.120861	0.619	0.621	5.99934e-07
NECAB1	0.120729	0.455	0.423	1.12322e-09
TNRC18	0.120672	0.814	0.797	8.4029e-17
KDM4B	0.120305	0.729	0.704	1.27051e-20
PTPN13	0.120098	0.476	0.442	6.95566e-08
RBMS3	0.119727	0.941	0.939	1.94461e-06
PDE4D	0.119696	0.981	0.985	1.80652e-10
DNMT3A	0.119633	0.75	0.735	2.51106e-30
EEPD1	0.118896	0.64	0.64	1.95864e-23
FAM222B	0.118831	0.781	0.776	7.36359e-44
RAD9A	0.118406	0.766	0.757	1.64539e-25
CDK5RAP2	0.118345	0.602	0.577	2.64969e-34
DLGAP4	0.118082	0.869	0.863	4.30261e-20
MIRLET7BHG	0.117964	0.709	0.693	2.64959e-25
SAMD12	0.117946	0.969	0.971	1.03554e-17
CNKSR2	0.117727	0.809	0.81	1.35782e-19
MAGI2	0.117658	0.999	0.999	3.13584e-23
MARCHF1	0.117258	0.668	0.666	0.00269209
CCND3	0.117069	0.429	0.395	4.50418e-20
GUCY1A2	0.117053	0.753	0.752	8.29158e-22
DOCK9	0.117039	0.885	0.889	8.66307e-11
IGF1R	0.116821	0.891	0.892	6.73284e-23
TSPAN5	0.11668	0.875	0.872	1.58501e-15
KCTD1	0.116593	0.629	0.625	3.54133e-14
PATJ	0.116358	0.76	0.757	8.56833e-30
EPHA7	0.11612	0.709	0.718	1.61032e-19
ZNF594-DT	0.115401	0.595	0.563	2.40607e-23
FOXP1	0.114948	0.817	0.807	7.1458e-16
GALNT13	0.114758	0.825	0.822	0.0114677
DGCR5-ENSG00000273032	0.114758	0.683	0.669	1.86499e-27
CMIP	0.114568	0.889	0.889	8.35838e-30
TRPS1	0.114143	0.527	0.535	8.24582e-23
KDM2B	0.113908	0.651	0.633	8.32929e-22
MLLT3	0.113722	0.909	0.912	9.8664e-15
CACNA1I	0.113666	0.341	0.286	8.68524e-22
RFX3	0.113552	0.878	0.887	1.57056e-35
CXXC5	0.113264	0.326	0.276	7.57828e-25
RP11-624C23.1	0.113208	0.28	0.274	1.76648e-09
MCF2L	0.11318	0.768	0.754	9.23553e-32
LINC02798	0.112992	0.513	0.488	2.17719e-23
PDZRN3	0.112925	0.838	0.842	0.000681259
SYN1	0.112841	0.608	0.58	1.92226e-28
NCAM2	0.112183	0.868	0.832	0.00102073
ANK3	0.112118	0.996	0.997	2.78264e-17
ADGRB3	0.112063	1	1	9.68178e-18
AKAP6	0.112024	0.989	0.991	1.25181e-16
ARHGAP35	0.111795	0.852	0.843	3.8829e-17
NCOR2	0.111185	0.696	0.672	9.01524e-19
TBC1D8	0.111151	0.667	0.65	8.36725e-25
PBX1	0.11109	0.907	0.912	0.0221232
MTRNR2L8	0.110897	0.193	0.116	1.92305e-66
ANKRD26	0.11072	0.894	0.902	4.7683e-30
GAB1	0.110611	0.415	0.383	7.68045e-20
CH507-513H4.1	0.110489	0.108	0.049	8.59174e-83
KALRN	0.110271	0.976	0.978	0.0124008
KLF3-AS1	0.109857	0.625	0.617	8.54047e-14
TMEM63B	0.10963	0.55	0.529	6.14083e-33
BAZ2B	0.10939	0.81	0.814	2.26843e-24
DLG2	0.109262	1	1	4.93844e-18
RP11-467K18.2	0.108998	0.514	0.493	1.74983e-24
SORT1	0.108981	0.71	0.698	5.97192e-15
LINC00609	0.108504	0.199	0.154	2.36468e-17
CAMK1D	0.108135	0.868	0.875	8.85796e-12
C1orf21	0.107998	0.862	0.866	2.47295e-20
MAF	0.107969	0.599	0.588	3.88137e-15
ANKRD11	0.107798	0.875	0.877	2.11621e-22
SIPA1L3	0.107697	0.846	0.844	2.12302e-21
PTPRT	0.10763	0.681	0.629	1.11074e-08
LRFN5	0.107568	0.927	0.932	3.73539e-12
KIF13A	0.107357	0.527	0.508	3.45216e-20
ABI3BP	0.107199	0.143	0.121	0.000418108
AC023469.1	0.107187	0.13	0.07	3.85972e-51
LINC01250	0.10703	0.608	0.585	1.23351e-17
RP11-440L14.1	0.106994	0.62	0.593	9.12445e-26
CDKL1	0.106959	0.548	0.525	2.44411e-24
KLHL29	0.106855	0.794	0.789	1.31667e-09
RP11-373N22.3	0.106813	0.554	0.541	3.82316e-14
LINC01470	0.106448	0.167	0.169	0.0234127
RP11-305L7.1	0.106312	0.312	0.254	2.32224e-42
KCNJ6	0.106251	0.808	0.806	6.78277e-22
NR2F1	0.106189	0.512	0.496	5.28132e-40
JPH3	0.106142	0.636	0.613	2.04226e-23
GABRB2	0.106045	0.968	0.964	6.5616e-05
KANSL1	0.10582	0.931	0.941	8.6725e-112
DST	0.105801	0.983	0.987	1.08424e-21
TMEM14B	0.105787	0.871	0.874	1.95996e-18
LCORL	0.105594	0.748	0.752	1.09731e-18
ZNF675	0.105582	0.553	0.531	2.37561e-16
N4BP2	0.105161	0.615	0.576	1.07e-12
NPAS2	0.104856	0.608	0.6	6.19207e-17
ADAMTSL3	0.104749	0.438	0.432	0.000266991
SMG6	0.104692	0.776	0.771	1.07137e-24
DNM2	0.104682	0.619	0.606	1.18459e-26
MBP	0.10454	0.574	0.551	5.7721e-14
PKNOX1	0.104515	0.586	0.555	3.32299e-27
MAP7	0.103802	0.949	0.951	0.00113396
MAN1C1	0.103796	0.698	0.677	4.72234e-09
ABCC1	0.103644	0.599	0.576	8.39213e-14
SSH2	0.103268	0.932	0.935	2.31261e-15
SLITRK5	0.102792	0.621	0.613	1.23688e-34
STAG1	0.102693	0.894	0.897	7.72131e-16
MARCHF3	0.102648	0.303	0.273	2.14523e-08
B3GAT1	0.102635	0.596	0.572	1.29372e-10
ATXN7L1	0.102522	0.784	0.79	4.3972e-22
CCSER1	0.102449	0.998	0.998	1.64235e-09
HYDIN	0.102381	0.396	0.365	2.6799e-21
TPST1	0.102243	0.863	0.867	1.91245e-12
KIAA1958	0.102133	0.564	0.534	0.000212386
RNLS	0.101907	0.576	0.565	1.26013e-12
LRRC37A2	0.101856	0.47	0.432	9.07545e-73
FBXL20	0.101812	0.889	0.892	3.79047e-25
EPHA5	0.101571	0.629	0.634	4.27946e-20
LYPD6	0.101398	0.502	0.478	5.30398e-07
ELAVL4	0.101388	0.732	0.724	3.12485e-24
PCNT	0.101342	0.621	0.596	1.92019e-18
PACS1	0.100758	0.81	0.815	7.14032e-26
HIPK2	0.100734	0.534	0.528	3.20958e-22
AC079610.1	0.100659	0.209	0.168	7.42628e-19
SCLT1	0.100626	0.725	0.723	7.69691e-19
ASH1L	0.100321	0.947	0.951	3.91872e-22
POT1-AS1	0.100111	0.632	0.616	0.0229659
RABGAP1L	0.100085	0.97	0.976	9.70527e-11
ALG1L9P-ENSG00000248671	-0.10005	0.48	0.546	6.77481e-56
SRSF2	-0.100118	0.304	0.389	2.8082e-20
AKAP7	-0.100301	0.54	0.613	1.00584e-25
ERO1B	-0.100327	0.658	0.723	1.94023e-32
SHFL	-0.100365	0.215	0.294	3.24707e-09
NDUFA12	-0.100432	0.237	0.324	1.25889e-29
RP11-768G7.3	-0.100449	0.09	0.166	2.33918e-81
DHDDS	-0.100545	0.26	0.347	2.41237e-44
RNH1	-0.100639	0.14	0.228	1.46921e-36
PKD2	-0.100648	0.754	0.809	1.62572e-27
PGAM1	-0.100665	0.25	0.33	8.11658e-28
GUK1	-0.10074	0.215	0.296	2.6225e-10
ZFAND1	-0.100747	0.359	0.445	9.60152e-42
KIAA0319L	-0.10102	0.658	0.734	1.49192e-36
SPINT2	-0.101074	0.388	0.468	9.66346e-26
OMG	-0.101097	0.186	0.275	3.60938e-43
CIAO1	-0.101101	0.382	0.468	2.58039e-34
ATP13A2	-0.101231	0.49	0.566	1.18665e-14
NMU	-0.101256	0.062	0.115	1.6869e-21
RP11-770G2.2	-0.101562	0.101	0.188	7.09168e-45
PSAP	-0.101665	0.64	0.708	1.14276e-18
IL7	-0.101801	0.095	0.178	4.42211e-81
TTTY10	-0.101878	0.199	0.305	1.27207e-53
ZNF451-AS1	-0.101901	0.079	0.166	3.02545e-68
PSMA1	-0.10192	0.457	0.542	8.53663e-35
RP11-237N2.1	-0.102066	0.079	0.151	5.40133e-61
SRSF11	-0.102141	0.827	0.871	2.05862e-14
RP11-142M10.2	-0.102151	0.072	0.162	5.38478e-83
HUNK	-0.102201	0.535	0.599	7.05941e-15
RPL36A	-0.1024	0.128	0.216	7.13099e-50
LINC02389	-0.102445	0.549	0.604	1.07368e-19
DLEU1	-0.102516	0.181	0.263	1.70409e-44
CTSL	-0.102524	0.168	0.257	7.82682e-37
BTF3	-0.102596	0.147	0.232	1.41551e-33
MTF2	-0.102665	0.489	0.569	2.42449e-47
GSTK1	-0.102666	0.214	0.301	1.44719e-27
N4BP2L2	-0.102683	0.927	0.952	3.01752e-20
PDCD5	-0.102772	0.325	0.415	1.36744e-48
B3GALNT1	-0.102905	0.298	0.387	1.85554e-40
LYRM9	-0.102934	0.184	0.278	7.14623e-50
PJA2	-0.102981	0.686	0.754	2.48958e-33
URI1	-0.103012	0.69	0.76	1.34183e-27
PAAF1	-0.103026	0.349	0.442	6.98596e-60
VDAC1	-0.103164	0.328	0.413	7.47779e-36
SLC32A1	-0.103349	0.164	0.245	1.0195e-20
MOAP1	-0.103435	0.191	0.276	1.97017e-35
NETO1	-0.103512	0.701	0.732	0.0243227
RP11-465I4.2	-0.103532	0.097	0.17	2.45772e-48
CYHR1	-0.103606	0.276	0.362	2.91848e-16
RP11-561I11.4	-0.103621	0.09	0.156	4.98718e-51
RPS3	-0.10377	0.408	0.489	1.80844e-17
PPP3CB	-0.103941	0.73	0.798	2.82054e-36
PDE7A	-0.104052	0.594	0.671	3.16547e-32
RP11-404I7.2	-0.104086	0.179	0.256	1.04077e-68
ADARB2-AS1	-0.104169	0.112	0.17	3.15122e-48
MZT2B	-0.104185	0.206	0.296	4.04144e-24
NBAS	-0.104296	0.83	0.884	1.3527e-60
RPL23	-0.104324	0.195	0.278	1.00813e-41
RP4-605O3.4	-0.104453	0.394	0.476	1.92848e-23
PHC1	-0.104546	0.379	0.468	2.09691e-54
LMBRD1	-0.10455	0.745	0.805	1.92559e-21
SEC31B	-0.104576	0.39	0.47	1.95368e-53
LRRC8B	-0.104598	0.796	0.845	8.508e-23
MTERF1	-0.104608	0.451	0.518	1.54736e-37
MORF4L2	-0.104681	0.582	0.662	1.35582e-27
RP11-321C24.1	-0.104735	0.108	0.197	7.86269e-69
NME2	-0.104737	0.14	0.225	4.38686e-20
RPS16	-0.105287	0.183	0.265	1.60315e-15
LINC00174	-0.105296	0.316	0.399	8.09602e-37
PNMA2	-0.105558	0.592	0.669	6.55694e-41
CTD-2515A14.1	-0.105565	0.085	0.17	2.55331e-61
ENOX1	-0.105634	0.877	0.896	5.64027e-14
MRPS25	-0.105687	0.41	0.499	1.13816e-43
MTCH1	-0.10582	0.426	0.512	5.81223e-31
GRM5-AS1	-0.105886	0.085	0.163	8.34517e-85
CASD1	-0.105984	0.585	0.659	2.55939e-23
VPS9D1	-0.106012	0.415	0.494	3.67358e-18
ABHD14A	-0.106123	0.168	0.256	6.65421e-29
SLC7A14-AS1	-0.1062	0.174	0.259	1.44726e-39
ATG10	-0.106217	0.455	0.525	1.31657e-23
PKM	-0.106311	0.559	0.623	4.54866e-12
H2AZ1	-0.10632	0.146	0.228	1.20552e-16
FARSB	-0.106517	0.521	0.605	2.1849e-42
ELOB	-0.106554	0.155	0.242	4.44929e-21
KLHL28	-0.106624	0.331	0.414	6.33045e-32
COX6C	-0.106658	0.382	0.471	3.81592e-47
ATP2A2	-0.106716	0.713	0.781	2.35281e-35
ATP5F1E	-0.106747	0.194	0.277	1.467e-19
ENO4	-0.106817	0.172	0.255	1.35933e-52
ELP2	-0.106892	0.625	0.7	2.46909e-47
BTG1	-0.106951	0.23	0.306	1.48191e-26
TENT2	-0.107141	0.627	0.699	2.04151e-34
NDUFB2	-0.107261	0.229	0.308	6.29263e-13
WDR61	-0.107308	0.356	0.445	1.44421e-29
SNRPA1	-0.107337	0.256	0.352	4.24646e-59
UQCR10	-0.107358	0.184	0.263	9.78838e-16
NDN	-0.107841	0.149	0.23	8.02944e-29
PTPRJ	-0.108196	0.822	0.868	6.34932e-23
SLC25A3	-0.108388	0.385	0.456	2.38546e-10
RPS6	-0.108439	0.193	0.279	6.77098e-28
TTC13	-0.108556	0.504	0.589	1.43925e-38
TSHZ3-AS1	-0.108625	0.373	0.435	1.0317e-24
EEF1A1	-0.108687	0.635	0.702	1.46428e-23
OSBPL10	-0.108846	0.594	0.653	1.15556e-18
IDS	-0.108872	0.814	0.869	2.57507e-26
CMC2	-0.10896	0.454	0.537	1.53455e-25
RBMS3-AS2	-0.109085	0.104	0.18	9.17553e-38
AEBP2	-0.109093	0.897	0.929	1.62591e-23
LINC01278	-0.109108	0.852	0.901	7.26469e-60
SLC4A8	-0.109243	0.652	0.718	1.37459e-29
CREBZF	-0.109255	0.468	0.558	3.40918e-35
ATP5MC3	-0.10942	0.172	0.255	4.08531e-23
AP000487.6	-0.109515	0.137	0.228	4.01931e-62
ATP6V1D	-0.109565	0.269	0.36	1.35697e-48
SRSF10	-0.109695	0.45	0.534	1.56053e-31
SNHG6	-0.109777	0.189	0.276	4.42194e-33
TTC19	-0.10978	0.683	0.749	2.42815e-20
EID1	-0.10988	0.337	0.425	1.79473e-37
RP11-335E8.3	-0.109889	0.079	0.111	1.12585e-06
RPS4Y1	-0.110004	0.097	0.197	1.00951e-49
AC012358.8	-0.11009	0.157	0.249	2.72149e-67
SLC13A3	-0.110235	0.465	0.549	1.88527e-67
ST7-AS2	-0.110296	0.079	0.167	1.03762e-74
FGF1	-0.110336	0.094	0.168	5.71561e-15
NHLRC3	-0.110341	0.402	0.495	2.56576e-36
AAK1	-0.110522	0.942	0.962	4.44386e-39
NTN4	-0.110686	0.456	0.527	2.25311e-17
RP11-1H15.2	-0.110803	0.094	0.184	6.39394e-63
CORO6	-0.110944	0.42	0.508	3.52796e-38
LINC01937	-0.110971	0.106	0.181	2.41168e-115
ATP6V1F	-0.110986	0.164	0.247	4.58495e-18
LINC01184	-0.111045	0.699	0.769	3.18123e-45
PPIP5K2	-0.111157	0.737	0.796	2.86937e-30
STAT4	-0.111511	0.403	0.479	5.73032e-46
FGF9	-0.111555	0.329	0.421	4.90774e-37
ZNF302	-0.111697	0.355	0.438	5.11309e-13
FASTKD2	-0.111751	0.42	0.51	1.25591e-43
EXOC1	-0.111835	0.511	0.599	1.04098e-38
P2RY14	-0.111864	0.085	0.164	5.26373e-54
RACK1	-0.112157	0.273	0.361	3.02967e-24
TSPAN13	-0.112178	0.343	0.427	1.8643e-28
ATP1B3	-0.11237	0.493	0.591	5.77688e-37
KIF3A	-0.112476	0.735	0.8	1.31083e-30
BCL2L14	-0.112482	0.105	0.192	6.87681e-63
PFDN5	-0.112697	0.189	0.279	4.65678e-23
B4GAT1	-0.112719	0.227	0.305	2.36131e-17
RP11-364C11.2	-0.112873	0.094	0.178	9.30542e-99
FAM153CP	-0.113118	0.758	0.813	3.36313e-16
GPATCH2	-0.113219	0.409	0.502	2.2392e-59
OBSL1	-0.113239	0.34	0.435	1.56324e-38
SKP1	-0.113273	0.502	0.576	7.87165e-23
RP11-490P18.1	-0.113772	0.103	0.162	6.30155e-38
RPL38	-0.113813	0.21	0.3	3.384e-42
NCALD	-0.113905	0.796	0.83	1.65987e-17
RAB3B	-0.113916	0.251	0.313	1.22349e-12
C18orf32	-0.113948	0.271	0.362	1.24932e-27
CACNA2D3	-0.113972	0.757	0.777	7.25545e-10
GMDS-DT	-0.113995	0.621	0.701	1.97613e-53
ZNF428	-0.114054	0.14	0.238	9.72813e-48
FOXRED1	-0.114128	0.281	0.374	7.50861e-32
RTN1	-0.114164	0.929	0.954	4.39207e-09
MYO6	-0.114261	0.71	0.783	3.44274e-42
PPP1R9A-AS1	-0.114325	0.115	0.204	3.85506e-67
LINC00200	-0.11445	0.131	0.19	8.68275e-44
ALDH1A2	-0.11463	0.16	0.231	8.05011e-27
RP11-516C1.1	-0.114844	0.101	0.2	1.83645e-89
AP001442.2	-0.114876	0.11	0.202	3.82472e-54
RP11-479J7.2	-0.11515	0.263	0.322	2.17549e-32
TRAPPC9	-0.115318	0.758	0.823	6.36057e-40
NXPH2	-0.115378	0.351	0.395	1.33194e-06
SOD1	-0.115395	0.323	0.409	7.07304e-34
LINC01572	-0.11548	0.18	0.259	4.26446e-24
CHCHD2	-0.115486	0.214	0.31	6.5341e-34
ECE2	-0.115697	0.518	0.596	8.73497e-26
CAVIN2-AS1	-0.11595	0.083	0.16	9.3533e-55
SLC25A36	-0.116137	0.554	0.642	9.78975e-30
APLP2	-0.116165	0.657	0.733	4.50708e-34
RP11-138A9.2	-0.116268	0.104	0.195	6.05335e-47
AC009501.4	-0.116473	0.136	0.224	2.79805e-67
NACA	-0.116619	0.407	0.482	7.63639e-11
GABARAP	-0.116837	0.17	0.256	2.93849e-19
C11orf58	-0.116924	0.649	0.732	4.36253e-40
PAK1	-0.117037	0.695	0.768	2.49203e-51
WDPCP	-0.117202	0.824	0.877	8.39738e-52
SCN1A-AS1	-0.117266	0.496	0.594	7.01208e-41
SUB1	-0.117595	0.443	0.532	1.06389e-30
FRMD4B	-0.11786	0.333	0.398	6.39922e-16
PCSK5	-0.117889	0.441	0.477	1.89599e-20
NME3	-0.117947	0.207	0.296	6.38154e-11
DECR1	-0.117978	0.413	0.49	4.95403e-42
THUMPD3-AS1	-0.118186	0.426	0.52	7.22461e-44
TCEAL2	-0.118221	0.257	0.348	3.2346e-34
TRMT10B	-0.118261	0.228	0.33	2.70596e-46
NOXA1	-0.118433	0.252	0.357	1.24393e-65
PCDH8	-0.118435	0.131	0.195	4.56921e-36
GNPTAB	-0.118774	0.63	0.705	3.10808e-28
RAPH1	-0.118952	0.566	0.652	5.94147e-38
DGKE	-0.119079	0.602	0.68	2.03842e-45
NNT	-0.119121	0.628	0.703	3.36057e-43
PIP5K1B	-0.119353	0.739	0.799	2.41588e-24
PRKCA-AS1	-0.119403	0.074	0.156	3.02509e-42
SLC25A4	-0.119452	0.261	0.345	1.23145e-17
RHBDL2	-0.119739	0.17	0.263	2.03967e-78
HACD3	-0.119849	0.666	0.738	7.06005e-26
DPH6	-0.119851	0.513	0.607	2.08391e-78
RP1-35C21.2	-0.119905	0.298	0.33	3.59293e-10
OSGEP	-0.120004	0.321	0.418	1.30351e-42
RP11-811I7.2	-0.120022	0.114	0.206	3.26031e-38
RP11-30C22.1	-0.120057	0.097	0.19	4.35783e-56
ARHGAP20	-0.120233	0.613	0.681	3.3626e-18
PDE8A	-0.12036	0.658	0.72	3.46942e-30
ATP5MC1	-0.120388	0.132	0.228	2.23595e-28
LINC02231	-0.12046	0.08	0.166	3.24634e-92
SECISBP2	-0.120955	0.464	0.554	6.80707e-40
COX6B1	-0.121513	0.182	0.273	2.99631e-27
GAS2	-0.121535	0.433	0.51	4.74952e-17
CD81	-0.12155	0.2	0.28	1.03336e-12
STMN2	-0.121551	0.584	0.647	4.40204e-08
RP11-323I15.5	-0.12159	0.307	0.401	4.68297e-98
STMN3	-0.121601	0.426	0.51	1.56337e-15
SLC26A4	-0.121711	0.337	0.39	5.92566e-26
LDHA	-0.121779	0.162	0.249	4.81009e-24
AC083884.8	-0.121829	0.115	0.218	5.92352e-96
LANCL1-AS1	-0.122321	0.135	0.221	3.69645e-101
ZPBP	-0.122457	0.111	0.197	7.59295e-55
AC004237.1	-0.122932	0.084	0.188	1.03618e-115
ANTKMT	-0.123046	0.105	0.201	3.42339e-19
SF1	-0.123073	0.472	0.556	1.06915e-15
RPS26	-0.123566	0.173	0.271	1.91233e-35
RPL23A	-0.123593	0.208	0.291	4.19844e-24
ENO2	-0.123738	0.496	0.577	6.13602e-20
LY6H	-0.124288	0.346	0.423	5.22367e-08
RIC1	-0.124402	0.514	0.607	2.26244e-47
CCNC	-0.124481	0.413	0.501	1.36936e-39
STXBP6	-0.12473	0.433	0.493	4.29856e-13
PHF20L1	-0.124818	0.743	0.805	5.86025e-35
ZNF540	-0.125256	0.504	0.596	3.6468e-52
GOT1	-0.125325	0.367	0.457	1.97349e-28
RP11-106M3.3	-0.125379	0.136	0.243	7.43507e-86
GPX4	-0.125582	0.289	0.364	1.6521e-05
MFF	-0.126122	0.506	0.591	9.31261e-23
CNTNAP3	-0.126262	0.329	0.38	5.72726e-17
CALM3	-0.126609	0.594	0.665	1.11552e-24
TUBB3	-0.126767	0.318	0.398	2.03196e-18
JAKMIP2-AS1	-0.126945	0.128	0.228	1.48962e-63
AHR	-0.127276	0.289	0.367	3.72901e-36
EIF1	-0.127509	0.476	0.542	0.00282539
RAB3A	-0.127715	0.224	0.309	1.48085e-20
FRMD3	-0.127731	0.438	0.495	4.65652e-17
RP11-305F14.1	-0.127873	0.095	0.178	2.09077e-36
BSCL2	-0.127944	0.53	0.605	2.93757e-12
RPL35	-0.12796	0.193	0.295	1.17584e-44
SPATA7	-0.128102	0.496	0.589	4.51753e-72
UNC80	-0.128482	0.894	0.934	6.46904e-58
CYCS	-0.128496	0.207	0.292	2.52983e-13
NDUFC2	-0.12856	0.219	0.31	3.95052e-17
MICU3	-0.128808	0.772	0.84	6.5133e-47
ATP5MJ	-0.129212	0.259	0.356	1.24149e-25
FAM153B-ENSG00000182230	-0.129304	0.4	0.487	1.12396e-25
STRADB	-0.129395	0.266	0.368	2.18335e-66
RPS19	-0.129726	0.271	0.368	5.81061e-23
VEZT	-0.129771	0.746	0.815	2.31852e-34
SLC35A1	-0.130276	0.591	0.68	3.45124e-63
CALM1	-0.130378	0.881	0.908	1.62598e-10
SCG3	-0.130468	0.498	0.586	4.51379e-28
JAK1	-0.130544	0.863	0.908	1.90065e-59
TOM1L1	-0.130882	0.213	0.315	3.65157e-56
PTS	-0.13111	0.331	0.432	3.71059e-47
OGA	-0.131658	0.792	0.851	4.35959e-59
SELENOH	-0.131732	0.207	0.309	7.1963e-36
GABARAPL2	-0.13186	0.24	0.333	6.71151e-32
FAM3C	-0.132207	0.476	0.563	2.16578e-31
RPLP2	-0.132348	0.249	0.347	3.92626e-28
RPL13A	-0.132476	0.301	0.392	1.51317e-31
TUBA1B	-0.132624	0.527	0.604	6.72269e-19
USP11	-0.132729	0.584	0.671	1.68077e-47
COX5B	-0.132788	0.201	0.298	1.71744e-19
GNG12-AS1	-0.133058	0.247	0.347	4.72619e-51
KMO	-0.133133	0.139	0.18	8.3139e-18
AP000462.2	-0.133173	0.096	0.191	7.88488e-61
HAT1	-0.133384	0.315	0.411	2.4379e-42
RPL39	-0.133466	0.178	0.273	7.1774e-30
NDUFA13	-0.133535	0.28	0.374	1.98586e-16
BACH2	-0.133639	0.761	0.827	1.05249e-23
TMEM259	-0.133917	0.31	0.412	6.85876e-30
RPL12	-0.133963	0.129	0.224	2.41346e-34
VAMP2	-0.134009	0.623	0.673	0.000228911
RNMT	-0.134054	0.491	0.583	3.80295e-29
TASP1	-0.134073	0.596	0.682	7.88139e-36
FGF12-AS1	-0.134166	0.122	0.218	1.01205e-75
DYNLL1	-0.13447	0.363	0.447	1.1476e-14
CHGB	-0.134479	0.184	0.281	1.45694e-28
AC008269.2	-0.134647	0.658	0.735	3.89605e-69
ADAMTS19	-0.134729	0.427	0.489	1.73236e-20
PRKG2	-0.134775	0.255	0.323	4.16713e-26
SCAMP5	-0.135314	0.738	0.797	4.79558e-11
PDE3B	-0.135476	0.686	0.762	7.22082e-54
ICA1	-0.135555	0.711	0.783	7.80239e-54
ZNF10	-0.135729	0.326	0.424	4.36058e-30
ASAH1	-0.135795	0.377	0.48	7.67998e-61
LINC02398	-0.135887	0.403	0.502	1.13327e-66
RP5-1044H5.1	-0.136033	0.106	0.209	3.38999e-80
CTC-575N7.1	-0.136153	0.244	0.329	3.21261e-38
RP11-759A24.3	-0.136244	0.085	0.138	2.94863e-40
RP11-314L11.1	-0.136551	0.126	0.232	9.99071e-76
RP11-725F23.1	-0.136809	0.082	0.141	8.69717e-57
ELAVL2	-0.137101	0.79	0.832	6.89492e-13
FLT3	-0.137356	0.243	0.324	5.4639e-41
UQCRB	-0.137373	0.35	0.436	2.56263e-15
RP11-703M24.5	-0.137532	0.115	0.222	4.79979e-98
RORA-AS1	-0.137635	0.138	0.234	1.48306e-56
TMA7	-0.138432	0.259	0.367	1.15939e-39
TMEM179	-0.138536	0.279	0.366	4.24278e-94
EPHB6	-0.138762	0.332	0.4	5.15186e-06
MGST3	-0.138805	0.631	0.71	4.79533e-36
ARX	-0.138831	0.418	0.506	1.15172e-27
RPL37	-0.140439	0.443	0.542	2.51276e-48
MFN1	-0.140772	0.578	0.674	2.25782e-54
CCDC85B	-0.140936	0.132	0.233	1.53494e-18
COL19A1	-0.141178	0.302	0.35	0.000289135
RNPS1	-0.141185	0.473	0.571	8.97461e-41
CES4A	-0.141394	0.295	0.399	5.22802e-61
TTC8	-0.141473	0.465	0.562	9.01938e-66
PNMA3	-0.141555	0.298	0.417	6.10846e-62
PHKB	-0.141658	0.725	0.795	1.04364e-40
DDX24	-0.141706	0.606	0.689	3.63133e-41
RP11-413N10.3	-0.141831	0.18	0.272	5.35774e-54
ENTPD3-AS1	-0.141928	0.242	0.34	1.271e-51
CD46	-0.141961	0.554	0.651	7.89698e-66
AC002463.3	-0.142194	0.13	0.235	1.12616e-86
KIF26B	-0.142924	0.699	0.774	9.81246e-39
SPCS1	-0.143004	0.208	0.312	7.35016e-31
NDUFV1	-0.14423	0.318	0.423	1.24269e-28
HOOK2	-0.14431	0.44	0.53	5.06176e-21
RPL7	-0.144338	0.172	0.279	1.45069e-46
RP4-660H19.2	-0.144494	0.605	0.683	3.56665e-47
C12orf40	-0.145043	0.169	0.263	2.98355e-54
FOCAD	-0.145275	0.823	0.883	3.17471e-51
REX1BD	-0.145703	0.185	0.3	3.56967e-44
SPCS2	-0.146053	0.342	0.443	1.99043e-29
ARL6IP1	-0.146251	0.528	0.611	8.732e-17
STRBP	-0.146366	0.809	0.871	5.18307e-45
RPS21	-0.146385	0.156	0.262	1.77372e-39
CHCHD10	-0.146448	0.251	0.359	1.23193e-27
SEZ6L2	-0.146484	0.629	0.703	5.86395e-18
ISCU	-0.14661	0.253	0.354	1.09804e-32
TM2D3	-0.146649	0.391	0.503	3.09101e-54
TMEM14A	-0.146677	0.285	0.398	5.20555e-55
EIF1B	-0.146814	0.302	0.396	9.78573e-31
VGF	-0.146908	0.044	0.124	2.42666e-10
SUMF1	-0.146979	0.652	0.737	6.8712e-54
C1QTNF7-AS1	-0.14719	0.349	0.427	1.56213e-51
RPS13	-0.147293	0.151	0.249	2.41874e-20
GLMN	-0.147844	0.533	0.629	1.86181e-59
VSNL1	-0.148277	0.746	0.806	1.55191e-21
RP11-793A3.2	-0.148544	0.094	0.169	5.16361e-61
TOMM20	-0.148665	0.444	0.539	1.29355e-42
IPO9-AS1	-0.148675	0.158	0.271	2.1728e-75
ATP5IF1	-0.149009	0.255	0.368	3.29002e-35
LRRC39	-0.149203	0.408	0.492	3.39782e-45
STMN1	-0.150097	0.385	0.483	8.26428e-34
BCL11A	-0.150438	0.509	0.56	7.53098e-09
COX4I1	-0.15057	0.241	0.349	4.76207e-26
REEP5	-0.150936	0.529	0.622	1.02579e-31
SHISA8	-0.151869	0.153	0.187	2.03789e-05
SRP14	-0.152024	0.274	0.372	5.85241e-27
RP5-896L10.1	-0.152127	0.442	0.543	2.23411e-53
CCPG1	-0.153227	0.761	0.83	1.23177e-41
PLAGL1	-0.153284	0.382	0.47	7.89235e-43
RBMS3-AS3	-0.153645	0.159	0.255	4.63075e-57
MAN1A1	-0.154312	0.239	0.294	1.10065e-18
PDE4B	-0.154433	0.599	0.644	1.72614e-10
CMTM8	-0.154559	0.254	0.343	6.44518e-43
KDM5D	-0.154645	0.181	0.312	1.49188e-95
RAB3IP	-0.15485	0.619	0.69	1.10949e-16
GALNT11	-0.154894	0.681	0.77	3.09091e-52
RPL29	-0.154904	0.191	0.302	5.7128e-29
RPS15A	-0.155249	0.17	0.282	2.25148e-31
ETV5	-0.155779	0.074	0.177	2.31182e-28
ETFDH	-0.155784	0.525	0.624	1.12754e-45
ATP2B1	-0.156391	0.837	0.888	1.2567e-30
GOLT1B	-0.157013	0.346	0.472	5.22707e-96
ACTR2	-0.157036	0.555	0.658	1.25609e-49
RPL30	-0.157145	0.302	0.404	1.0759e-28
UQCRH	-0.157273	0.395	0.495	2.88227e-33
GAP43	-0.157403	0.388	0.472	3.00761e-21
RPL18A	-0.157795	0.186	0.291	3.10067e-28
ARL6IP5	-0.158432	0.395	0.497	3.95853e-31
TSPAN7	-0.158941	0.806	0.869	2.30997e-43
RP11-317G6.1	-0.159082	0.112	0.236	1.70342e-124
RP13-143G15.4	-0.160127	0.104	0.182	7.90073e-38
SERINC1	-0.16125	0.631	0.724	1.6553e-63
OAZ1	-0.161599	0.333	0.433	3.73384e-18
AHI1	-0.161678	0.957	0.976	3.84867e-38
CAMK2N2	-0.161688	0.168	0.273	2.63826e-25
RFX3-AS1	-0.162617	0.28	0.392	1.12926e-103
KIAA1217	-0.162729	0.782	0.827	5.89178e-20
EPB41L2	-0.16358	0.597	0.662	9.64342e-34
ORMDL1	-0.164645	0.383	0.494	9.94261e-40
RIC3	-0.164706	0.53	0.633	2.75669e-43
RP11-120A1.1	-0.16481	0.101	0.176	1.51258e-73
SAT2	-0.164888	0.229	0.338	1.77748e-22
ROBO2	-0.164974	0.949	0.955	1.55238e-06
MFSD4B	-0.165134	0.522	0.616	1.10551e-53
ATP6AP2	-0.165364	0.303	0.413	3.23047e-44
PGP	-0.165571	0.429	0.536	5.90151e-32
HSPA8	-0.165989	0.225	0.302	0.000126138
RP11-473C19.1	-0.166536	0.166	0.283	5.05345e-105
RCN2	-0.166578	0.498	0.6	2.54436e-54
ATP5PF	-0.168569	0.252	0.365	8.12357e-36
KLHL5	-0.168739	0.615	0.678	1.37543e-22
LINC00960	-0.16902	0.112	0.231	2.2105e-101
HMGN1	-0.169086	0.376	0.489	1.36743e-41
FRAS1	-0.169283	0.472	0.528	7.7182e-05
CTNNA3	-0.169377	0.5	0.585	1.42727e-31
DENND2B	-0.170408	0.518	0.591	3.13443e-34
CTD-2015H6.3	-0.170458	0.256	0.38	4.35723e-92
RPS23	-0.170494	0.245	0.356	6.11945e-44
DNM1L	-0.170571	0.732	0.815	2.29279e-61
TMEM59L	-0.171938	0.451	0.55	2.72617e-14
SIDT1	-0.171969	0.511	0.601	1.14712e-62
RP11-221G19.1	-0.172224	0.168	0.287	3.30012e-141
RP11-419I17.1	-0.172262	0.597	0.697	3.2267e-62
RPS8	-0.172303	0.335	0.448	4.2629e-52
CCNI	-0.172454	0.608	0.684	1.51968e-14
PGRMC1	-0.172717	0.36	0.453	1.4442e-22
MYCBP2-AS1	-0.173459	0.167	0.288	2.02076e-103
ZFPM2-AS1	-0.173473	0.123	0.184	5.54924e-28
H3-3B	-0.173959	0.256	0.37	6.1878e-52
SLC8A1-AS1	-0.173983	0.165	0.267	1.23278e-67
AC037445.1	-0.17487	0.137	0.263	2.31322e-117
RPL28	-0.175137	0.404	0.505	5.34574e-22
FAU	-0.175207	0.146	0.265	1.13752e-45
RP11-4B14.3	-0.175294	0.181	0.285	2.28631e-68
OCIAD1	-0.17544	0.673	0.758	6.57744e-34
ATP1A1	-0.17559	0.628	0.709	1.9875e-34
ANKUB1	-0.176651	0.194	0.316	2.65731e-97
SEC62	-0.176676	0.55	0.645	8.81311e-31
RP11-157E16.1	-0.176948	0.181	0.285	1.61262e-48
MIR124-2HG	-0.177171	0.723	0.796	1.03026e-31
RP11-405A12.2	-0.177539	0.539	0.627	1.69587e-43
HES4	-0.179358	0.08	0.2	2.74255e-47
RPSA	-0.179677	0.249	0.369	8.43288e-45
PPM1K	-0.181717	0.696	0.785	4.91109e-84
TUBA1A	-0.183166	0.295	0.398	4.66538e-25
RPL8	-0.183842	0.194	0.313	7.1531e-39
DLX6-AS1	-0.18385	0.759	0.808	9.96839e-12
ATP5MK	-0.184027	0.268	0.394	8.42651e-53
WLS	-0.184779	0.525	0.591	2.01387e-20
ATP6V0E2	-0.185155	0.433	0.531	2.46907e-28
SRSF7	-0.18543	0.352	0.471	7.66621e-42
DPP10-AS3	-0.185439	0.098	0.159	2.07836e-44
THY1	-0.186069	0.462	0.553	9.70667e-11
METAP1D	-0.186889	0.33	0.439	1.37213e-66
RPS18	-0.187289	0.201	0.326	2.1415e-59
RP11-463D19.1	-0.187507	0.123	0.252	2.52862e-122
DLGAP1-AS5	-0.187634	0.136	0.253	8.14396e-103
RNASEK	-0.188376	0.182	0.299	5.03183e-27
RP11-39M21.1	-0.188692	0.13	0.254	1.24163e-89
ARL4C	-0.190243	0.551	0.636	9.09663e-20
RPL10A	-0.190402	0.157	0.285	2.59393e-54
ACTG1	-0.190803	0.306	0.422	1.87136e-46
HGSNAT	-0.190805	0.596	0.7	4.93485e-82
NETO2	-0.191095	0.637	0.708	2.93326e-21
SPRED2	-0.191136	0.425	0.55	7.17283e-35
NDUFA4	-0.191337	0.353	0.459	2.18019e-27
SCG5	-0.192209	0.498	0.604	4.42495e-33
RPLP1	-0.192313	0.289	0.407	1.48254e-29
TERF2IP	-0.192383	0.62	0.716	4.20301e-113
EIF1B-AS1	-0.192798	0.296	0.409	8.13886e-56
HINT1	-0.192882	0.255	0.388	6.04584e-69
SLC22A17	-0.193057	0.553	0.658	1.25315e-35
CDH9	-0.193354	0.71	0.75	8.88042e-08
EIF4A2	-0.194251	0.514	0.623	2.36714e-56
ITM2B	-0.195784	0.663	0.746	7.96689e-30
SPRED1	-0.195968	0.428	0.556	2.19103e-52
TAC3	-0.19613	0.1	0.136	4.59861e-08
DLGAP1-AS4	-0.196434	0.18	0.305	3.59036e-107
RPL21	-0.196913	0.293	0.419	5.73285e-56
CTD-2040G12.2	-0.197039	0.21	0.337	4.59146e-228
SEPTIN7	-0.197861	0.795	0.859	5.29666e-29
ITM2C	-0.1985	0.221	0.33	1.5704e-26
CTD-2537O9.1	-0.198674	0.29	0.42	1.26924e-82
RP11-360F5.1	-0.199589	0.138	0.257	2.51387e-97
RPL9	-0.199866	0.302	0.428	2.01715e-42
RPL35A	-0.20195	0.232	0.361	3.59369e-55
TMSB4X	-0.20197	0.463	0.574	7.45871e-55
RTN4	-0.202097	0.855	0.903	4.17726e-46
SELENOW	-0.20229	0.334	0.451	3.02824e-28
RPS14	-0.202776	0.257	0.388	1.46011e-60
RPL11	-0.203103	0.262	0.384	3.83983e-40
RPL5	-0.203878	0.381	0.502	8.06692e-50
RP11-452H21.1	-0.204889	0.185	0.306	2.69155e-76
RP11-116O11.1	-0.205065	0.085	0.183	5.12524e-60
COX7C	-0.205237	0.25	0.383	1.06659e-62
RPS24	-0.205512	0.374	0.486	5.12592e-40
RPL37A	-0.206088	0.473	0.577	1.91005e-45
PLCH1	-0.206116	0.421	0.482	3.4697e-18
RPL24	-0.206933	0.239	0.369	3.3682e-62
NDFIP1	-0.207037	0.761	0.841	6.24972e-58
FXYD6	-0.208923	0.725	0.77	2.16154e-08
SHC3	-0.209458	0.595	0.724	6.37344e-68
MEF2C-AS2	-0.209847	0.262	0.378	1.52053e-103
SPARCL1	-0.210675	0.616	0.676	9.68074e-26
RPS12	-0.210814	0.166	0.298	1.75228e-55
GAD1	-0.212083	0.858	0.906	5.40678e-62
CKB	-0.213086	0.514	0.6	3.60848e-10
MAK	-0.214077	0.219	0.36	1.74199e-112
HTR2C	-0.214481	0.156	0.186	3.9739e-15
FILIP1L	-0.218173	0.217	0.347	7.95326e-73
RP11-390N6.1	-0.218589	0.19	0.313	6.23117e-88
RPS3A	-0.219619	0.23	0.363	1.40762e-50
RPL19	-0.22003	0.21	0.345	1.51328e-59
RPS27	-0.220277	0.251	0.388	3.65498e-66
PCDH9-AS2	-0.220691	0.174	0.291	3.15313e-94
RP11-317J19.1	-0.220845	0.207	0.35	9.35469e-130
RP11-268P4.5	-0.221299	0.198	0.334	9.78995e-180
RPS25	-0.222767	0.228	0.365	6.12733e-74
UTY	-0.223015	0.307	0.458	2.07971e-82
LRP8	-0.224119	0.528	0.626	1.12798e-52
RPS4X	-0.224193	0.182	0.314	8.80744e-55
MDH1	-0.224479	0.507	0.619	3.03417e-61
LUC7L2	-0.224576	0.742	0.841	1.82799e-110
RPL3	-0.225429	0.218	0.36	1.40936e-70
ANK2-AS1	-0.225451	0.179	0.319	1.67767e-125
RPL14	-0.226142	0.364	0.484	3.53704e-39
VDAC3	-0.226418	0.389	0.522	1.06848e-85
COL25A1	-0.229085	0.396	0.46	1.5358e-24
CHRM3-AS2	-0.230626	0.12	0.225	3.99489e-63
RPL17	-0.230927	0.269	0.405	1.18206e-62
MAP1LC3A	-0.231224	0.243	0.377	3.1705e-25
RPL18	-0.231551	0.27	0.404	1.49084e-42
SCG2	-0.233247	0.377	0.452	4.24201e-15
TAC1	-0.233498	0.163	0.233	9.42791e-21
MAPK10-AS1	-0.234305	0.153	0.308	7.13308e-173
RPL15	-0.235649	0.323	0.455	5.58368e-62
ANKRD55	-0.23774	0.35	0.473	5.68376e-24
RPS15	-0.238822	0.251	0.388	5.66612e-46
CALM2	-0.239677	0.686	0.777	2.57038e-43
BEX4	-0.239697	0.311	0.444	4.40701e-56
RPS28	-0.240164	0.325	0.458	7.11909e-42
DLG2-AS2	-0.240454	0.168	0.308	1.19913e-88
PEBP1	-0.242114	0.556	0.67	2.37627e-78
RPL34	-0.242772	0.313	0.457	1.44368e-63
RPS7	-0.244231	0.209	0.348	4.65787e-44
GOLGA8B	-0.246841	0.557	0.688	3.35126e-169
TARBP1	-0.247785	0.757	0.846	1.07333e-148
BEX2	-0.248802	0.29	0.444	1.18507e-85
TUBB2A	-0.249293	0.294	0.428	2.31786e-72
RAB11A	-0.249532	0.423	0.56	1.46187e-92
BEX1	-0.254863	0.284	0.43	3.40047e-84
RPL13	-0.256602	0.398	0.524	2.47454e-39
NDUFB8	-0.260553	0.369	0.512	1.48973e-58
PCSK1N	-0.261432	0.426	0.534	2.07817e-22
AC023590.1	-0.261664	0.184	0.343	1.28923e-175
TENM3-AS1	-0.262037	0.269	0.385	3.5881e-55
RP1-78O14.1	-0.265309	0.391	0.512	3.95406e-53
RPL26	-0.266419	0.186	0.347	1.41079e-88
AC107218.3	-0.266419	0.18	0.294	4.51781e-105
CIRBP	-0.269735	0.452	0.611	9.39558e-103
RPL7A	-0.27395	0.223	0.373	3.87694e-57
RP11-87P3.1	-0.277341	0.162	0.297	1.63566e-144
RPL32	-0.279207	0.301	0.451	5.50328e-69
NLGN4Y	-0.284325	0.339	0.489	2.25896e-59
LINC00513	-0.285036	0.292	0.455	5.08308e-116
RP3-525N10.2	-0.288119	0.494	0.643	6.79307e-121
SARAF	-0.288453	0.631	0.725	1.03344e-34
RP11-223C24.1	-0.289685	0.159	0.294	3.98487e-140
EYS	-0.290199	0.268	0.368	3.55713e-69
RPL6	-0.291164	0.325	0.473	6.31646e-65
SNAP25-AS1	-0.294499	0.468	0.595	5.19956e-53
RP11-242P2.1	-0.295598	0.201	0.356	1.2345e-125
ATP6V0C	-0.30144	0.489	0.591	1.0589e-15
CRLF3	-0.302469	0.506	0.629	1.1755e-70
CDH12	-0.302963	0.59	0.629	7.76817e-26
RPL41	-0.304568	0.288	0.448	4.91377e-80
FTL	-0.312034	0.367	0.496	2.97355e-22
RASGRF2	-0.314837	0.728	0.77	3.78226e-50
TTTY14	-0.315525	0.342	0.497	2.66895e-82
USP9Y	-0.315665	0.335	0.492	5.51784e-111
RPL10	-0.319957	0.284	0.439	3.33789e-57
KAZN-AS1	-0.328671	0.237	0.417	1.09486e-182
RP11-315E17.1	-0.330929	0.21	0.372	1.35203e-117
BACH1	-0.332658	0.583	0.677	2.7318e-39
RPS27A	-0.338398	0.195	0.359	6.34854e-78
WSB1	-0.338602	0.713	0.818	1.50051e-136
VIP	-0.339577	0.129	0.165	1.47636e-07
BEX3	-0.345699	0.35	0.526	1.62631e-123
ATP1B1	-0.347215	0.858	0.905	1.26169e-33
GABRG3-AS1	-0.348735	0.215	0.37	1.79175e-127
PDE5A	-0.358362	0.271	0.457	1.62145e-158
AC074391.1	-0.362312	0.232	0.399	1.09323e-103
FTH1	-0.363886	0.515	0.649	7.88939e-45
UBE3A	-0.365054	0.712	0.813	4.4316e-138
CXCL14	-0.377845	0.329	0.34	0.000175527
CALY	-0.382492	0.584	0.703	8.06603e-44
PDE10A	-0.410736	0.82	0.903	9.29926e-182
MALAT1	-0.418214	1	1	5.22376e-72
RP11-344F13.1	-0.43053	0.209	0.41	5.25755e-230
SST	-0.434246	0.038	0.126	1.11848e-36
RP11-649G15.2	-0.468285	0.261	0.436	5.33996e-158
SPRY4-AS1	-0.506007	0.235	0.441	1.43345e-120
KCNMB2-AS1	-0.651485	0.376	0.537	2.6044e-161

## Sheet: Microglia
Supplementary Data 8-5. DEGs between AD and control samples in the AD035 MTG dataset in microglia. p-values were calculated based on a two-sided Wilcoxon Rank-Sum test and adjusted using Bonferroni
gene	avg_log2FC	pct.1	pct.2	p_val_adj
MT-ND3	1.27997	0.689	0.443	0
MT-ATP6	1.07865	0.693	0.459	0
MT-CYB	0.971418	0.666	0.435	0
MT-ND4	0.961324	0.703	0.47	0
MT-CO2	0.941039	0.751	0.54	0
PTPRG	0.877112	0.389	0.291	7.31923e-150
MT-CO3	0.871887	0.759	0.561	0
MT-ND1	0.832352	0.576	0.356	0
MTRNR2L12	0.76434	0.372	0.178	0
MT-ND2	0.739233	0.59	0.384	0
NHSL1	0.635596	0.645	0.545	7.47421e-140
DPYD	0.624589	0.785	0.643	4.10819e-255
DIRC3	0.551038	0.267	0.18	2.85323e-79
MT-ND5	0.509867	0.416	0.243	3.4406e-247
TPRG1	0.489895	0.253	0.16	4.39236e-102
MT-CO1	0.472172	0.703	0.536	8.48145e-276
ELL2	0.471145	0.762	0.686	9.59394e-111
SPP1	0.463353	0.761	0.695	3.1457e-67
RBMS3	0.462298	0.267	0.2	1.08535e-42
MYO1E	0.440671	0.554	0.449	2.09094e-87
CTSD	0.432413	0.428	0.291	1.79731e-168
ACSL1	0.42884	0.75	0.613	1.39761e-164
IQGAP2	0.413615	0.325	0.205	2.56746e-130
MT-ATP8	0.413052	0.251	0.128	3.83629e-162
NAMPT	0.407952	0.297	0.226	1.62293e-69
MT-ND4L	0.380323	0.281	0.147	1.73363e-197
LINC02397	0.369762	0.2	0.086	2.58767e-199
HIF1A	0.354053	0.721	0.647	9.70786e-91
STARD13	0.349918	0.567	0.478	6.86996e-56
FKBP5	0.348685	0.961	0.903	3.92941e-172
CPM	0.344608	0.537	0.445	3.78409e-45
FLT1	0.342691	0.185	0.106	5.93456e-102
FOXP1	0.336816	0.85	0.747	6.27921e-122
PRKCE	0.334685	0.632	0.523	2.18718e-78
GPNMB	0.317772	0.178	0.103	1.1114e-84
CCND3	0.314402	0.755	0.659	9.38485e-82
RP11-114N19.3	0.314265	0.483	0.369	2.00105e-80
PPARG	0.311392	0.327	0.238	2.5142e-75
ARID5B	0.309524	0.426	0.329	1.65502e-66
GNA13	0.308521	0.563	0.498	1.97847e-50
PRKCH	0.308317	0.657	0.55	7.20548e-87
MSR1	0.307928	0.617	0.535	6.41335e-78
RESF1	0.300846	0.571	0.459	3.69981e-86
CBLB	0.290968	0.363	0.331	2.02362e-14
ALCAM	0.290961	0.553	0.465	6.31255e-53
MITF	0.290383	0.542	0.444	8.86605e-61
PADI2	0.285845	0.573	0.5	2.30138e-33
RP11-707P17.1	0.280767	0.349	0.257	1.45867e-58
CXCR4	0.27792	0.151	0.068	9.0125e-155
ARL17B	0.2753	0.394	0.25	1.06698e-192
BNIP3L	0.273365	0.523	0.421	4.35338e-71
TXNIP	0.270014	0.521	0.408	2.56701e-82
FYN	0.267841	0.134	0.105	2.85985e-12
SDCBP	0.266117	0.45	0.351	4.34825e-81
PLIN2	0.265379	0.124	0.063	4.86303e-88
TANC2	0.265274	0.837	0.77	5.96878e-56
GBE1	0.264687	0.429	0.382	6.481e-26
CD163	0.26432	0.444	0.369	8.16921e-24
RP11-489G11.6	0.260196	0.24	0.134	1.43779e-119
RP11-142C4.6	0.258171	0.127	0.07	4.37232e-51
RASGRP3	0.258168	0.266	0.179	2.14982e-75
CHI3L1	0.255488	0.105	0.032	5.6497e-178
RGS1	0.252857	0.42	0.347	6.07492e-53
ATP1B3	0.252364	0.414	0.325	9.63289e-56
CHST15	0.248695	0.621	0.522	5.1971e-73
MGAT1	0.246004	0.507	0.41	6.9736e-70
FMN1	0.244717	0.88	0.838	3.57782e-41
CEMIP2	0.24202	0.272	0.211	5.71351e-46
DTNA	0.240416	0.78	0.709	1.05087e-40
LRRK2	0.240096	0.556	0.484	4.65996e-34
UBXN2B	0.238626	0.502	0.413	9.45264e-53
GTDC1	0.235882	0.672	0.585	1.73888e-51
FNDC3B	0.235745	0.739	0.651	1.34425e-68
PRKAG2	0.235344	0.764	0.701	6.38677e-38
FNDC3A	0.235115	0.731	0.662	5.40482e-44
RNF144B	0.233978	0.501	0.446	1.67948e-23
GAB1	0.232202	0.582	0.501	1.95005e-34
SYTL3	0.230123	0.388	0.343	4.20132e-17
SAMD4A	0.228359	0.506	0.425	9.12641e-38
ZBTB16	0.227434	0.681	0.588	5.42572e-29
APOE	0.22596	0.67	0.599	3.15314e-44
SLC6A6	0.225279	0.351	0.24	1.71264e-103
SNCA	0.22245	0.585	0.499	1.04509e-48
FAM13A	0.222134	0.762	0.721	8.59139e-26
EYA2	0.221824	0.112	0.062	5.01944e-56
DUSP10	0.221679	0.23	0.143	1.84245e-88
UTRN	0.220799	0.756	0.681	1.04814e-46
SERPINE1	0.220681	0.133	0.069	6.52482e-80
PTK2B	0.220092	0.546	0.448	1.1003e-54
AC023469.1	0.22009	0.132	0.06	2.99618e-87
PARP8	0.214057	0.711	0.66	3.58022e-16
ALOX15B	0.213666	0.178	0.094	5.83487e-103
DOCK5	0.210912	0.66	0.562	6.10265e-37
HIF1A-AS3	0.210117	0.299	0.27	1.64117e-06
CLEC5A	0.209847	0.195	0.124	3.69099e-64
LINC00486-ENSG00000230876	0.209036	0.611	0.495	1.97348e-75
TNFAIP8	0.208161	0.38	0.307	1.59932e-34
TRPS1	0.2052	0.642	0.587	9.22695e-21
ARHGAP15	0.203494	0.943	0.918	1.5223e-54
MYO1D	0.20294	0.234	0.174	2.08683e-30
CACNA1A	0.202845	0.7	0.631	3.29426e-09
RBPJ	0.201903	0.696	0.62	2.63932e-35
CYTIP	0.201294	0.239	0.172	1.22133e-49
PGK1	0.199251	0.421	0.355	1.66093e-37
ARHGAP6	0.197915	0.712	0.655	4.99229e-31
TLR2	0.196781	0.812	0.747	3.21381e-33
TNPO1	0.194573	0.601	0.509	7.11563e-48
ZHX2	0.193781	0.358	0.284	1.55375e-38
HLA-A	0.193485	0.362	0.296	2.3735e-47
TMEM51	0.193158	0.413	0.337	1.75449e-41
XIST	0.192728	0.605	0.516	5.07517e-111
RALGAPA2	0.192269	0.731	0.663	2.97433e-41
GLDN	0.191826	0.654	0.597	8.77513e-07
MALT1	0.191488	0.409	0.332	2.06068e-41
TOX	0.190925	0.168	0.147	0.00381691
PDE3B	0.190094	0.772	0.739	2.17865e-27
PIK3IP1	0.1898	0.329	0.234	1.30165e-74
PPP1R12A	0.189638	0.74	0.67	1.59677e-47
AHNAK	0.189323	0.138	0.068	6.91104e-88
SLC38A2	0.189242	0.484	0.381	1.69501e-77
ANAPC16	0.189176	0.607	0.501	1.90694e-68
RPS6KA3	0.188813	0.768	0.697	3.8068e-42
CADM1	0.187815	0.301	0.243	2.14844e-14
FAM110B	0.186801	0.31	0.264	3.9878e-09
HSP90AA1	0.185707	0.604	0.517	4.7129e-52
RAPGEF1	0.185276	0.861	0.82	1.94356e-48
FMNL2	0.184659	0.9	0.874	1.29893e-20
CLEC2D	0.184098	0.472	0.41	5.05819e-25
ABCA1	0.182887	0.482	0.394	2.23464e-46
SH3RF1	0.181971	0.451	0.377	1.38961e-19
CELF2	0.181829	0.988	0.98	7.36157e-57
KLHL6	0.180706	0.435	0.367	2.58627e-29
DRAM1	0.179254	0.169	0.117	3.45378e-34
APOC1	0.179002	0.302	0.24	3.03837e-28
ZBTB1	0.178087	0.513	0.416	8.10312e-53
THRB	0.177983	0.449	0.393	1.2094e-08
HP1BP3	0.176655	0.696	0.608	4.75821e-59
CAMK4	0.17657	0.122	0.107	0.000778943
ATG16L2	0.176382	0.487	0.385	1.47785e-69
SESN1	0.175985	0.581	0.499	4.77878e-37
RASGEF1B	0.175748	0.248	0.172	2.53476e-63
PCSK5	0.175304	0.28	0.224	2.78693e-20
ZNF804A	0.17413	0.313	0.266	2.18573e-07
TBL1X	0.17365	0.273	0.21	4.56193e-37
MAN2A1	0.17316	0.693	0.645	7.71492e-07
ARHGAP18	0.173065	0.471	0.394	7.47304e-39
FAM107B	0.171696	0.173	0.119	4.56851e-50
CYP27A1	0.171631	0.272	0.206	2.19267e-30
FGD4	0.171197	0.917	0.903	3.70983e-35
FTL	0.169912	0.75	0.702	5.73896e-22
PLXNC1	0.168353	0.227	0.173	7.79109e-22
OSBPL3	0.167943	0.713	0.646	1.13826e-30
PDE8A	0.167698	0.592	0.534	3.78578e-18
PELI1	0.167659	0.778	0.734	1.06932e-29
ATXN1	0.166508	0.844	0.807	2.51808e-24
CREBRF	0.166478	0.498	0.409	1.03888e-47
ESYT2	0.166025	0.354	0.302	2.96777e-19
HLA-B	0.164561	0.489	0.415	2.21416e-36
MAN1A1	0.164549	0.629	0.558	5.47682e-28
GK	0.164307	0.327	0.263	4.49148e-30
LINC01138	0.164019	0.216	0.16	8.59726e-32
NEAT1	0.163941	0.996	0.991	4.69418e-29
SCIN	0.163202	0.636	0.537	2.79567e-34
CCNH	0.162763	0.768	0.708	2.66033e-29
TANK	0.16083	0.634	0.557	2.91598e-31
DGKH	0.160234	0.173	0.124	9.48073e-31
SAP30	0.160212	0.211	0.129	8.14526e-82
SNX27	0.160012	0.543	0.457	4.00853e-36
RP11-358F13.1	0.159768	0.535	0.534	0.00793516
GAS7	0.15944	0.543	0.455	1.56731e-36
CDK6	0.159434	0.663	0.603	4.63219e-20
ERGIC1	0.159081	0.507	0.428	1.00908e-32
IQGAP1	0.158749	0.39	0.313	3.29701e-34
TSC22D3	0.157459	0.226	0.152	1.84638e-62
NEK10	0.156976	0.282	0.227	7.6805e-21
PITPNC1	0.156857	0.404	0.346	1.09958e-16
PKM	0.156815	0.41	0.333	3.59187e-38
KLHL24	0.155274	0.448	0.368	8.83067e-39
GSN	0.154315	0.712	0.641	6.28228e-35
RP11-452F19.4	0.154179	0.667	0.661	4.28498e-19
VEGFA	0.153822	0.106	0.069	1.43075e-39
P4HA1	0.153563	0.645	0.571	3.94731e-29
SLC25A37	0.153229	0.778	0.712	9.69594e-38
PDCD4	0.153228	0.414	0.344	5.05636e-30
IL15	0.152839	0.266	0.203	2.50156e-27
PFKP	0.151773	0.234	0.161	9.6562e-55
TNFRSF1B	0.151241	0.681	0.611	4.14624e-30
MBP	0.150708	0.77	0.698	1.49513e-37
FAM53B	0.150594	0.677	0.597	5.03278e-31
BBX	0.149782	0.653	0.577	1.42006e-33
GPRIN3	0.149493	0.627	0.559	3.63627e-29
PILRA	0.149022	0.504	0.416	6.41047e-46
CHPT1	0.148583	0.435	0.362	2.70157e-26
ASAP1	0.148221	0.635	0.564	1.13366e-30
CYRIA	0.147913	0.532	0.484	1.31766e-17
DENND4C	0.147798	0.602	0.521	1.11767e-35
TFRC	0.147777	0.218	0.182	6.00419e-12
SLC9A7	0.14687	0.171	0.11	1.72788e-45
SH3PXD2B	0.146255	0.303	0.246	2.33642e-13
PPP1CB	0.145743	0.509	0.428	3.5506e-37
P2RY8-ENSG00000182162	0.145717	0.122	0.071	2.41539e-52
GNA12	0.145711	0.349	0.307	7.26498e-09
GABPB1-AS1	0.145518	0.365	0.281	3.17945e-48
LNCAROD	0.14528	0.803	0.776	9.93813e-10
TTYH3	0.145213	0.277	0.204	1.42404e-52
ZNF331	0.144797	0.287	0.253	5.12084e-11
PRRC2C	0.144527	0.749	0.67	5.76878e-37
DUSP16	0.144391	0.355	0.304	8.52783e-20
MCTP1	0.144059	0.361	0.304	1.36647e-14
MPRIP	0.144058	0.501	0.417	2.54488e-33
CLEC2B	0.144039	0.221	0.166	1.24244e-30
ARHGEF3	0.143848	0.188	0.145	3.07123e-17
PHF21A	0.142546	0.714	0.654	2.16774e-19
IMMP2L	0.142406	0.786	0.766	4.99028e-09
SAMD12	0.142344	0.525	0.468	1.1639e-07
IQCJ-SCHIP1	0.141813	0.56	0.494	7.81191e-07
ARAP2	0.141397	0.54	0.464	3.12005e-29
NFKBIA	0.141019	0.274	0.191	6.88155e-72
RP11-154D17.1	0.140307	0.118	0.062	3.6543e-50
P2RX7	0.139827	0.591	0.51	8.87444e-42
ATP6V1B2	0.139682	0.52	0.431	9.40469e-45
UGCG	0.138771	0.572	0.519	4.07873e-09
ASAH1	0.137916	0.577	0.506	7.44241e-32
ENO1	0.136999	0.319	0.253	5.39175e-36
SLC35E3	0.13684	0.289	0.222	1.34474e-30
MYO10	0.136577	0.192	0.138	1.10508e-29
CSGALNACT1	0.136163	0.851	0.851	2.80502e-05
SLA	0.136124	0.717	0.639	7.89672e-24
CDCP1	0.136113	0.189	0.136	3.83554e-34
RP11-596C23.6	0.135794	0.151	0.096	1.17172e-38
PLCG2	0.135472	0.916	0.877	1.49073e-25
RASA2	0.135249	0.619	0.549	5.83155e-26
STK17B	0.135038	0.236	0.187	7.12566e-23
CNOT6L	0.13498	0.485	0.429	4.62943e-12
USP15	0.134496	0.862	0.821	7.2768e-28
BTG1	0.134246	0.293	0.225	1.43868e-47
ELMO1	0.134146	0.979	0.982	6.69502e-11
PDK1	0.133985	0.299	0.238	9.14697e-27
NGLY1	0.133764	0.402	0.34	8.03094e-18
RASSF3	0.133213	0.446	0.388	1.07458e-16
LAPTM5	0.132653	0.682	0.606	1.35483e-39
CASK	0.132399	0.521	0.456	1.3725e-19
JAZF1	0.132308	0.905	0.883	1.44263e-08
RANBP2	0.13213	0.531	0.464	5.33744e-24
GBP2	0.132087	0.161	0.106	1.80911e-45
ERO1A	0.131646	0.283	0.221	4.3826e-34
SMCHD1	0.13147	0.634	0.568	2.09119e-21
CLEC1A	0.131368	0.131	0.076	2.44427e-58
PIK3CA	0.131136	0.481	0.414	9.90757e-22
DENND1B	0.130514	0.305	0.251	1.19122e-16
MBNL1	0.130375	0.964	0.952	2.6585e-27
AUH	0.130181	0.503	0.437	6.32175e-22
FOXO3	0.130066	0.692	0.627	4.46126e-22
MOB3B	0.130025	0.272	0.228	2.55522e-09
ANKRD12	0.129612	0.751	0.689	6.30232e-28
TMEM65	0.129344	0.592	0.527	1.05542e-21
AGFG1	0.129318	0.564	0.506	3.19299e-15
SORT1	0.129081	0.698	0.637	5.90333e-14
ANP32A	0.128936	0.612	0.536	1.71366e-25
ADARB1	0.128082	0.214	0.165	1.14907e-24
SH3PXD2A	0.127863	0.264	0.213	7.78659e-15
WNT2B	0.127641	0.375	0.31	2.61576e-24
TBC1D5	0.127315	0.928	0.91	8.46842e-25
PER1	0.126076	0.282	0.213	9.87208e-48
SERTAD2	0.125882	0.374	0.312	1.37223e-19
CH507-528H12.1	0.125798	0.111	0.061	2.60478e-48
PDLIM5	0.125382	0.298	0.241	4.97652e-21
DMXL2	0.125147	0.524	0.463	1.5872e-11
OSBPL8	0.123998	0.614	0.541	9.08488e-26
SEM1	0.123935	0.353	0.289	9.14977e-23
PAM	0.123756	0.244	0.218	0.00505587
CYTH1	0.123381	0.673	0.603	2.62138e-20
PEAK1	0.122285	0.681	0.632	2.42382e-14
MSI2	0.122163	0.624	0.564	1.22056e-19
SARAF	0.122056	0.531	0.452	1.52175e-40
MEGF9	0.121016	0.319	0.263	4.76738e-11
MXI1	0.120869	0.176	0.129	1.46478e-26
GNG2	0.12071	0.387	0.33	5.66748e-15
CORO1C	0.120701	0.48	0.403	3.54176e-27
CNTRL	0.120447	0.617	0.547	2.34257e-23
C5AR1	0.120083	0.219	0.163	1.37534e-37
RP11-36B6.2	0.119985	0.35	0.29	4.18536e-18
ITSN1	0.119976	0.396	0.335	1.52476e-16
FRMD4B	0.119894	0.792	0.739	1.34895e-17
IRS2	0.119817	0.552	0.48	3.52237e-21
ST18	0.119777	0.115	0.088	0.000167694
SIPA1L1	0.119761	0.748	0.684	1.55913e-12
ATG7	0.119599	0.829	0.791	1.32389e-09
KDM3A	0.11926	0.359	0.296	1.70286e-22
TMEM14B	0.119251	0.446	0.382	8.3785e-20
IRAK2	0.119023	0.222	0.181	1.24071e-22
RPL13	0.119013	0.624	0.566	4.97678e-17
AKR1B1	0.118881	0.251	0.184	2.93456e-44
RAB27A	0.118429	0.292	0.24	1.1818e-14
RUNX1	0.118029	0.946	0.924	6.33867e-09
ZNF292	0.118026	0.77	0.722	7.26119e-15
SLC1A3	0.117801	0.962	0.962	4.11832e-27
CLN8	0.117627	0.378	0.307	6.00232e-30
LIMD1	0.117605	0.371	0.319	3.25548e-14
FNIP2	0.117328	0.657	0.614	0.00122341
CAMKMT	0.11712	0.527	0.482	3.18311e-05
MGAM	0.117108	0.119	0.091	5.40159e-14
SLC5A3	0.116809	0.241	0.178	2.53891e-35
DOC2A	0.116764	0.189	0.128	2.26513e-46
USP3	0.116334	0.644	0.567	9.59476e-31
HK2	0.116105	0.361	0.323	2.19319e-08
CCNG2	0.116102	0.188	0.144	1.78538e-20
CDC42SE2	0.116021	0.73	0.672	5.69484e-16
TGFBI	0.115863	0.137	0.092	1.24625e-29
ARRB2	0.11575	0.632	0.548	3.52971e-42
FGR	0.115556	0.16	0.104	7.62414e-44
NEDD4L	0.115272	0.668	0.605	3.71123e-16
GPR155	0.115047	0.406	0.357	1.91239e-07
MS4A7	0.114938	0.556	0.498	5.24114e-17
ITPKB	0.114835	0.421	0.356	9.99216e-26
CPNE8	0.11422	0.24	0.187	1.17381e-23
RORA	0.113735	0.437	0.381	4.28451e-07
NFIL3	0.113694	0.119	0.069	1.24426e-54
ACOT11	0.112801	0.163	0.118	8.22729e-24
MERTK	0.112706	0.806	0.796	0.000323678
IFNLR1	0.112522	0.148	0.102	1.4563e-26
JADE2	0.112493	0.273	0.203	2.29404e-42
CH17-189H20.1	0.112462	0.377	0.303	6.40536e-34
DPYD-AS1	0.112006	0.176	0.134	1.98059e-22
HPCAL1	0.111745	0.328	0.276	4.94023e-16
WNK1	0.111561	0.775	0.711	1.39444e-23
MTSS1	0.111383	0.753	0.71	4.8753e-09
FRRS1	0.111327	0.14	0.098	6.76968e-22
VPS8	0.111124	0.686	0.623	5.46183e-23
DYM	0.110908	0.753	0.697	1.49211e-17
PAPOLG	0.110787	0.345	0.293	2.78459e-18
C20orf194	0.110775	0.757	0.698	1.26693e-14
KCNAB2	0.110666	0.178	0.134	5.34125e-23
LINC01004	0.110639	0.413	0.339	1.12551e-27
EPB41	0.110603	0.635	0.572	6.25023e-20
SLC12A6	0.110585	0.452	0.382	2.64828e-26
IGF1R	0.110391	0.375	0.317	3.21399e-16
FAM210A	0.110371	0.191	0.149	1.7561e-18
CKLF	0.110156	0.511	0.439	1.62386e-26
PARVB	0.110032	0.347	0.281	1.93516e-32
RP11-153M7.6	0.110002	0.365	0.3	6.96374e-19
NOTCH2	0.109887	0.481	0.409	2.72112e-26
HSD17B4	0.10988	0.44	0.376	1.28921e-18
CDK14	0.109879	0.23	0.192	2.93725e-06
RGL1	0.10972	0.515	0.466	4.50298e-07
AXL	0.109671	0.542	0.475	3.46916e-21
CRIM1	0.109487	0.143	0.11	3.67457e-11
STK10	0.109458	0.597	0.518	9.28091e-35
PFN1	0.108675	0.264	0.201	2.26686e-36
TRHDE	0.108668	0.133	0.106	0.000178064
AMN1	0.108349	0.246	0.197	1.81638e-16
PARVG	0.108294	0.538	0.46	3.19421e-33
FARP1	0.108105	0.447	0.391	1.13995e-08
HCLS1	0.108001	0.75	0.696	6.23072e-08
BNC2	0.107762	0.763	0.735	7.29058e-13
MSN	0.107678	0.611	0.534	2.54592e-31
PLEKHA2	0.107528	0.649	0.586	7.71125e-16
TMEM140	0.107469	0.137	0.098	1.65649e-30
PHLPP1	0.107252	0.29	0.237	2.25047e-15
SERINC5	0.107041	0.317	0.258	7.16863e-22
CXCL16	0.106816	0.283	0.223	1.72004e-28
SH3GLB1	0.106604	0.382	0.316	1.29755e-24
ACTN1	0.106558	0.152	0.107	1.20333e-25
LCP2	0.106126	0.599	0.537	1.3704e-14
CARD11	0.106026	0.525	0.468	6.15637e-20
AGO2	0.104734	0.336	0.273	8.439e-25
MFSD1	0.104638	0.55	0.481	9.27838e-22
NR6A1	0.104445	0.293	0.249	2.6723e-13
NPIPB5	0.104101	0.328	0.249	1.12308e-41
WIPF3	0.103953	0.181	0.137	1.64729e-26
SPAG9	0.103844	0.567	0.497	6.9732e-22
LIMS1	0.103813	0.731	0.695	4.89461e-06
WIPF1	0.103768	0.767	0.713	5.28056e-16
ZFYVE28	0.103732	0.208	0.167	2.08294e-12
ITGB1	0.103706	0.414	0.345	1.49258e-31
H2AC6	0.10321	0.551	0.488	8.07346e-17
ARHGAP24	0.103206	0.958	0.969	8.77782e-48
FGFR1OP2	0.103183	0.421	0.344	1.47939e-36
RASA1	0.103134	0.784	0.733	1.19861e-15
ST8SIA4	0.102997	0.701	0.654	1.603e-09
PDE7A	0.102634	0.461	0.423	8.82919e-05
GRN	0.102566	0.319	0.263	1.86799e-22
STAG1	0.102533	0.908	0.875	8.8078e-19
KANSL1	0.102505	0.906	0.879	1.65518e-28
JARID2	0.102486	0.621	0.559	2.38117e-19
CHD2	0.102013	0.739	0.685	5.8254e-17
DARS1	0.101939	0.461	0.401	1.99764e-15
FNIP1	0.101794	0.695	0.637	5.75615e-17
ZMIZ1	0.101772	0.492	0.423	2.94544e-28
TLR5	0.10166	0.491	0.415	6.77921e-30
PTMA	0.101641	0.495	0.42	7.13254e-35
DIAPH1	0.10164	0.263	0.213	1.87902e-17
ELF2	0.101557	0.689	0.635	1.04696e-10
LRBA	0.101553	0.749	0.708	6.84631e-09
CREG1	0.101072	0.4	0.339	1.78622e-23
KLF7	0.100502	0.395	0.336	9.41293e-14
CAST	0.100441	0.589	0.526	1.32726e-15
RP1-69D17.4	0.100431	0.166	0.129	3.86468e-14
RP11-17A1.3	0.100159	0.104	0.065	9.69857e-20
CHD9	-0.100177	0.895	0.901	9.42039e-22
RIMS2	-0.10024	0.411	0.408	7.14899e-26
SKI	-0.100259	0.678	0.667	2.11363e-32
XKR6	-0.100428	0.542	0.55	2.34937e-12
PTPRD	-0.10086	0.668	0.647	3.41593e-48
MYCBP2-AS1	-0.100891	0.191	0.198	9.55993e-18
SUSD3	-0.100935	0.226	0.237	3.60183e-12
PIP5K1B	-0.101018	0.362	0.38	6.22186e-05
INSYN2B	-0.10111	0.209	0.218	2.26322e-14
YTHDC2	-0.101138	0.548	0.549	9.4917e-17
BROX	-0.101216	0.341	0.33	1.89154e-26
IPCEF1	-0.101227	0.75	0.8	4.21194e-35
LINC01376	-0.101329	0.123	0.14	1.60857e-08
CXADR	-0.101581	0.187	0.205	1.09079e-07
DLGAP1	-0.10176	0.623	0.602	1.38507e-42
PARP14	-0.101908	0.623	0.612	1.1257e-18
RHBDF2	-0.102496	0.857	0.856	1.92901e-25
PLPP1	-0.102586	0.312	0.325	2.6635e-06
TRIM5	-0.102902	0.187	0.194	3.8129e-21
ZNF532	-0.102909	0.324	0.333	6.67676e-16
FMNL3	-0.10295	0.743	0.733	3.47841e-19
IL18	-0.103098	0.624	0.621	2.98684e-12
HRH2	-0.103364	0.342	0.354	3.39321e-13
CTD-2015H6.3	-0.103496	0.163	0.175	4.19348e-15
AC006129.2	-0.103615	0.111	0.132	2.17405e-19
SPARCL1	-0.103777	0.255	0.267	5.83711e-17
MAGI1	-0.104186	0.418	0.436	3.59944e-15
KDM1B	-0.10431	0.308	0.309	1.0487e-24
RPL19	-0.104311	0.311	0.307	1.88784e-16
ACTR2	-0.104615	0.662	0.655	1.90107e-26
TMEM156	-0.104797	0.587	0.596	2.54342e-15
CEACAM21	-0.105013	0.186	0.204	3.91748e-16
SRGAP2-AS1	-0.105042	0.159	0.171	1.31991e-14
RCBTB2	-0.105079	0.405	0.406	8.24682e-19
WDPCP	-0.105516	0.452	0.463	1.65023e-10
ADAM28	-0.105716	0.877	0.894	3.98407e-21
FAM102B	-0.106061	0.475	0.482	1.98188e-13
RYR1	-0.106086	0.669	0.658	5.97369e-27
GDAP1	-0.106141	0.298	0.32	1.1234e-17
KCNMB2	-0.106146	0.208	0.223	1.18619e-18
ZNF710	-0.106164	0.76	0.754	1.99804e-14
LRRTM4	-0.106192	0.619	0.603	1.14528e-44
MS4A4E	-0.107126	0.149	0.175	1.52661e-17
DNAJC13	-0.107197	0.587	0.578	1.32561e-29
FCGR1A	-0.10734	0.302	0.318	2.92128e-18
CMTR2	-0.107433	0.164	0.187	2.07518e-14
ATRNL1	-0.107671	0.495	0.488	1.16382e-31
CPEB4	-0.107786	0.673	0.644	2.40103e-27
ACSM5	-0.107894	0.18	0.193	9.24805e-20
ADRB2	-0.107914	0.132	0.148	2.63647e-15
RP11-53B2.3	-0.108084	0.119	0.136	4.06021e-20
PTPRJ	-0.108131	0.915	0.921	4.01931e-16
SP140	-0.1083	0.288	0.302	9.45575e-08
LRRC8C	-0.10838	0.595	0.597	1.5567e-18
HMGN1	-0.108511	0.327	0.331	1.11058e-20
BCO2	-0.10853	0.267	0.278	1.37129e-08
LINC01184	-0.108589	0.27	0.29	5.01185e-13
PROCR	-0.108634	0.117	0.139	4.63227e-14
DLG2	-0.108824	0.757	0.737	3.28498e-46
NTM	-0.1091	0.252	0.26	6.45524e-20
TMEM176B	-0.109407	0.23	0.247	3.16478e-18
PPM1K	-0.109885	0.314	0.329	1.65533e-14
ANXA4	-0.110149	0.428	0.432	6.35743e-18
OSBPL1A	-0.110253	0.54	0.545	1.14516e-18
TMLHE-AS1	-0.110367	0.223	0.247	3.22756e-18
PMEPA1	-0.110573	0.239	0.244	2.54483e-07
SPATA13-ENSG00000182957	-0.110693	0.667	0.668	4.6807e-25
ATP8B1	-0.110796	0.244	0.259	3.89715e-09
MIR99AHG	-0.110872	0.723	0.744	3.52868e-19
PRANCR	-0.11101	0.203	0.219	2.3623e-22
WSB1	-0.111164	0.746	0.746	1.64688e-14
ESRRG	-0.111209	0.128	0.138	1.69424e-06
PLAGL1	-0.111686	0.437	0.452	2.84856e-15
ZSWIM6	-0.112021	0.917	0.924	1.97476e-21
MYO6	-0.112036	0.246	0.266	1.62628e-16
LINC01572	-0.112357	0.085	0.105	4.05041e-13
LINC02649	-0.112889	0.323	0.343	4.11767e-09
ITGB5	-0.113152	0.42	0.413	7.95837e-14
RP11-323I15.5	-0.113158	0.077	0.102	1.52582e-17
CAPZB	-0.11318	0.852	0.839	2.3967e-24
RP11-793A3.2	-0.113184	0.136	0.146	2.91944e-19
LINC01001	-0.113368	0.132	0.156	8.59864e-22
RAB39A	-0.113382	0.276	0.296	3.51594e-15
RFX3-AS1	-0.113634	0.216	0.23	2.80792e-12
LOXL3	-0.114119	0.328	0.334	9.69946e-26
P2RY6	-0.114295	0.134	0.147	9.37327e-14
SRGAP3	-0.11449	0.582	0.586	5.23335e-26
AC096558.1	-0.114501	0.39	0.387	8.03529e-22
TMEM106A	-0.114535	0.348	0.362	8.98524e-27
DLEU1	-0.114879	0.902	0.898	1.00657e-27
ADGRG5	-0.115593	0.078	0.109	6.01869e-27
RPL26	-0.11593	0.272	0.284	1.26251e-12
CLEC9A	-0.11622	0.141	0.161	5.42908e-15
RHOQ-AS1	-0.116952	0.144	0.153	2.03705e-19
RP11-463D19.1	-0.117011	0.102	0.12	7.00421e-18
GRIK1	-0.117442	0.247	0.263	4.17643e-18
IGSF21	-0.117651	0.746	0.777	1.8654e-51
FOLR2	-0.117802	0.12	0.143	1.25097e-09
MRC2	-0.117906	0.241	0.252	1.40805e-05
ETV5	-0.118126	0.497	0.507	2.12333e-23
SYT6	-0.118155	0.248	0.261	3.05961e-14
MIR222HG	-0.11846	0.263	0.283	3.38846e-19
TUBA1B	-0.118888	0.426	0.448	1.08613e-15
SMURF1	-0.118888	0.526	0.537	9.25555e-14
PDE10A	-0.119322	0.09	0.122	1.43388e-35
EML4	-0.11942	0.694	0.709	3.69103e-21
LPAR5	-0.119634	0.36	0.368	7.30455e-20
IFI44L	-0.119922	0.286	0.28	4.16236e-07
ENOSF1	-0.120456	0.151	0.177	1.75783e-14
AC002463.3	-0.120574	0.187	0.203	1.03348e-20
AUTS2	-0.120691	0.805	0.817	1.18997e-33
TIAM1	-0.120798	0.651	0.67	1.9883e-26
INPP5D	-0.121464	0.919	0.922	2.58407e-35
FSCN1	-0.121469	0.285	0.295	2.0574e-15
SRGAP2	-0.121555	0.955	0.968	4.00646e-31
UNC5C	-0.121776	0.188	0.186	7.73997e-12
RAP2C-AS1	-0.121826	0.113	0.134	6.00046e-09
ZNF518A	-0.122171	0.462	0.468	3.45585e-24
ADCY7	-0.122206	0.592	0.584	4.50294e-43
LINC00278	-0.12251	0.174	0.22	8.74613e-19
RP11-946L16.1	-0.122655	0.484	0.47	1.26e-36
PID1	-0.123089	0.206	0.223	0.000969765
MGMT	-0.123428	0.36	0.379	9.14348e-13
BCAR3	-0.123501	0.478	0.492	3.0921e-17
RP11-264E23.4	-0.123823	0.13	0.151	2.06456e-13
CTD-2227I18.1	-0.124381	0.145	0.162	3.6e-17
SLC35G2	-0.124584	0.147	0.163	2.56006e-24
GAK	-0.124621	0.487	0.485	1.96788e-29
PCDH9	-0.125134	0.743	0.719	5.08681e-56
ZNF280D	-0.125489	0.565	0.568	3.0127e-27
ZDHHC21	-0.125522	0.524	0.536	8.77087e-22
AIF1	-0.125628	0.209	0.223	1.05599e-18
SPG7	-0.126172	0.406	0.406	6.59865e-37
SORL1	-0.126658	0.921	0.931	1.0842e-18
SLC2A5	-0.126735	0.67	0.649	8.92425e-18
PLCL2	-0.126859	0.724	0.733	1.8217e-18
RP11-202G18.1	-0.127254	0.209	0.236	7.12841e-13
LRRK1	-0.127763	0.754	0.761	1.66813e-24
PLEKHG5	-0.12801	0.092	0.126	1.89605e-28
RP11-1146N6.3	-0.12842	0.243	0.26	3.3789e-23
DPYSL2	-0.12917	0.643	0.648	1.08753e-35
S100Z	-0.129211	0.326	0.343	2.64499e-10
LRMDA	-0.129413	0.967	0.984	1.95107e-74
AIG1	-0.129421	0.507	0.533	4.592e-18
ARHGAP4	-0.129542	0.35	0.364	4.07416e-23
CDH23	-0.129547	0.264	0.281	7.00705e-21
KIRREL3	-0.130284	0.242	0.254	1.83969e-26
OSBPL11	-0.130514	0.442	0.449	1.98196e-22
ELAVL4	-0.130562	0.147	0.172	6.70442e-19
MTERF1	-0.130906	0.216	0.234	2.21029e-21
RP11-673E1.1	-0.131054	0.129	0.16	6.13885e-30
FAM157C	-0.131119	0.165	0.199	3.15618e-40
ELMO1-AS1	-0.131298	0.209	0.223	1.46161e-23
CDKN1A	-0.131403	0.142	0.161	4.66005e-13
RALGPS2	-0.131507	0.403	0.424	5.39779e-23
RPS24	-0.132078	0.436	0.428	3.36423e-31
NOS1AP	-0.132107	0.124	0.145	2.54041e-06
ENTPD1	-0.132185	0.736	0.751	1.76977e-22
GASK1B	-0.132378	0.193	0.219	1.50161e-11
RP11-281A20.2	-0.132538	0.123	0.151	1.05346e-17
GAREM1	-0.13311	0.567	0.589	7.19697e-23
RP11-196H14.2	-0.133315	0.15	0.159	3.05395e-29
RP11-314L11.1	-0.133533	0.2	0.221	3.94422e-21
FOXP2	-0.133787	0.664	0.738	1.75613e-67
MIR100HG	-0.134194	0.188	0.204	5.36465e-20
FCGR1B	-0.134599	0.236	0.265	1.96573e-30
RP11-268P4.5	-0.13507	0.161	0.184	1.42434e-26
MGAT4A	-0.135416	0.897	0.896	2.02968e-41
SH3RF3	-0.136205	0.878	0.896	3.45572e-44
LARGE1	-0.136431	0.484	0.483	3.01967e-19
CALM2	-0.136433	0.536	0.533	7.65569e-22
LAP3	-0.137163	0.383	0.405	3.00245e-35
GRIA2	-0.137195	0.345	0.357	6.26936e-33
APOC2	-0.137548	0.266	0.279	1.38069e-07
ENO4	-0.137834	0.177	0.199	1.36553e-29
NFATC2	-0.138092	0.76	0.758	2.72211e-42
TENM4	-0.138346	0.582	0.614	1.94314e-37
RP11-136F16.1	-0.138415	0.095	0.118	4.63919e-25
RP11-96H19.1	-0.138443	0.22	0.241	0.00947844
PTPN2	-0.138624	0.663	0.642	4.27396e-46
CSF3R	-0.138817	0.629	0.629	1.78825e-25
HIVEP3	-0.138863	0.699	0.726	5.08871e-22
C11orf65	-0.139251	0.146	0.165	3.44545e-34
IL6ST	-0.140034	0.767	0.79	2.64717e-39
GRID2	-0.140041	0.466	0.501	1.43116e-18
QKI	-0.14067	0.968	0.974	3.18211e-56
CSF1R	-0.140832	0.85	0.869	1.26e-39
ICA1	-0.141028	0.196	0.222	4.1665e-14
C1orf112	-0.141364	0.177	0.204	3.74157e-27
FCHSD2	-0.141553	0.916	0.929	1.58669e-40
ARHGAP25	-0.142326	0.714	0.725	2.90609e-33
SLC11A1	-0.142743	0.642	0.605	2.32844e-22
TBC1D14	-0.1438	0.724	0.708	1.01051e-57
DIP2A	-0.14424	0.624	0.623	6.8992e-30
IER2	-0.145021	0.112	0.126	1.2369e-21
TLR10	-0.145144	0.197	0.23	5.86893e-30
CYFIP1	-0.145405	0.855	0.868	6.7357e-21
FAM118A	-0.145807	0.27	0.277	1.78718e-29
IGSF6	-0.146485	0.195	0.22	2.57109e-25
ALPK1	-0.147134	0.667	0.682	7.73408e-42
MNDA	-0.147293	0.235	0.254	2.9165e-19
MIR503HG	-0.14755	0.146	0.167	1.61351e-08
CTD-2062A1.3	-0.148148	0.082	0.117	2.28444e-34
RTTN	-0.14819	0.517	0.514	0.00525179
MEF2A	-0.148198	0.974	0.982	1.67581e-64
RGS10	-0.148328	0.564	0.563	3.65283e-37
PFKFB3	-0.148443	0.628	0.637	5.047e-26
AP1B1	-0.148493	0.65	0.648	2.75036e-35
RP11-238K6.1	-0.149123	0.129	0.154	5.0377e-27
FAM198B-AS1	-0.149843	0.148	0.172	1.42824e-07
APPL2	-0.14988	0.692	0.691	7.88606e-27
PLB1	-0.150074	0.298	0.325	3.64131e-33
ANK2	-0.150352	0.609	0.625	5.69805e-48
RP11-554D14.6	-0.150364	0.175	0.2	3.11189e-21
TARBP1	-0.150579	0.239	0.273	2.59806e-28
ROBO2	-0.150749	0.536	0.528	1.06353e-48
LILRB4	-0.151177	0.248	0.273	1.02953e-24
DISC2	-0.151597	0.227	0.253	8.65763e-35
IL4R	-0.15174	0.544	0.535	2.68407e-61
GPR34	-0.151823	0.468	0.479	2.1112e-19
APBA1	-0.151908	0.506	0.524	1.39691e-25
LINC01266	-0.152565	0.104	0.128	2.53467e-17
LST1	-0.15403	0.272	0.295	5.85591e-21
DENND3	-0.154273	0.853	0.854	2.65877e-56
CTNND1	-0.154373	0.769	0.777	8.5201e-36
ARHGAP17	-0.155035	0.477	0.492	3.97075e-38
MAILR	-0.155785	0.321	0.346	8.47578e-17
ABHD15-AS1	-0.156079	0.455	0.459	3.73645e-31
ITPR2	-0.156232	0.965	0.976	2.49031e-55
KCNMB1	-0.156556	0.161	0.176	4.86852e-25
CYTH4	-0.156818	0.43	0.443	4.45227e-33
TGFBR1	-0.157096	0.762	0.759	1.08551e-40
NCKAP1L	-0.157243	0.662	0.667	1.28328e-53
OLR1	-0.157401	0.375	0.393	1.81111e-09
CIRBP	-0.157437	0.346	0.365	3.24727e-31
RAB11A	-0.157699	0.445	0.459	3.86948e-27
CSF2RA-ENSG00000198223	-0.157884	0.637	0.644	8.7629e-19
FAM168A	-0.157889	0.728	0.725	4.65612e-66
RP11-353M9.1	-0.157902	0.131	0.162	1.81472e-32
ASTN1	-0.158085	0.137	0.16	5.10073e-22
ATP2C1	-0.158339	0.735	0.74	1.74633e-38
ULK2	-0.158392	0.407	0.424	2.71842e-40
DPH6	-0.158498	0.273	0.304	6.83238e-21
KBTBD12	-0.158817	0.351	0.378	1.60374e-09
ANKUB1	-0.158892	0.367	0.377	2.31243e-27
PAQR3	-0.159955	0.24	0.259	1.1921e-31
SETBP1	-0.160218	0.494	0.531	2.67823e-27
GRIK2	-0.161203	0.416	0.425	1.14988e-49
IRF8	-0.161319	0.427	0.438	3.01234e-26
STON2	-0.162148	0.15	0.186	1.41311e-28
CYSLTR1	-0.162233	0.125	0.156	2.26856e-22
NRXN3	-0.162888	0.657	0.648	7.33855e-71
ARHGAP12	-0.163171	0.771	0.779	7.74535e-49
RP11-649G15.2	-0.163292	0.241	0.253	2.20504e-22
HTRA1	-0.163704	0.424	0.435	2.35136e-10
OSBPL6	-0.163887	0.315	0.351	7.01328e-25
MARCHF3	-0.16405	0.474	0.506	2.0265e-11
NEXMIF	-0.164674	0.125	0.152	1.94569e-21
AC003090.1	-0.164991	0.179	0.218	9.23175e-36
NXN	-0.165265	0.265	0.298	1.10828e-17
SPIN1	-0.165829	0.556	0.569	6.23009e-35
RP11-360F5.1	-0.166643	0.166	0.189	4.81474e-34
RPL32	-0.1667	0.307	0.322	2.95193e-30
PDE4D	-0.166815	0.623	0.628	4.86447e-43
F13A1	-0.167208	0.15	0.162	2.71328e-12
ABCC4	-0.167615	0.799	0.826	2.21935e-43
EPB41L2	-0.167774	0.931	0.947	1.65888e-79
DIAPH2-AS1	-0.168064	0.2	0.217	3.23089e-17
KCNIP1	-0.168184	0.433	0.462	3.79719e-21
LY86	-0.168348	0.738	0.76	1.12834e-37
SPATA6	-0.168641	0.587	0.597	1.14023e-49
H2BC18	-0.16893	0.164	0.185	8.38716e-47
GPATCH2	-0.169217	0.321	0.36	8.77722e-37
PLD1	-0.169305	0.447	0.469	5.92754e-23
TTC28	-0.169318	0.619	0.648	1.65317e-31
CFAP74	-0.16941	0.126	0.162	1.70779e-45
CCDC200	-0.169789	0.198	0.228	3.62916e-39
AC009950.2	-0.171709	0.183	0.221	2.25096e-28
NAIP	-0.17223	0.574	0.59	3.34713e-66
AFF3	-0.173523	0.234	0.232	5.94051e-13
CACNA1D	-0.173921	0.48	0.505	6.27051e-37
C12orf75	-0.176051	0.285	0.325	1.32828e-13
IER3	-0.176266	0.165	0.174	2.10241e-17
CTNNA3	-0.176695	0.198	0.223	4.88084e-19
MRC1	-0.177441	0.298	0.369	1.05399e-39
MCF2L	-0.177567	0.672	0.689	5.00628e-44
PTPN14	-0.178043	0.164	0.199	4.11413e-09
MAP3K8	-0.178938	0.475	0.466	6.97372e-47
ZNF608	-0.181043	0.122	0.165	1.71267e-42
RP11-437L7.2	-0.181768	0.378	0.411	6.24308e-17
MIR31HG	-0.182191	0.157	0.202	3.87599e-22
SPRED1	-0.182212	0.768	0.796	4.64099e-42
CA8	-0.182537	0.159	0.188	5.5404e-24
ADAP2	-0.182624	0.577	0.588	3.75604e-35
GPR183	-0.183242	0.198	0.202	4.33956e-17
BIN2	-0.183402	0.393	0.424	1.08416e-37
APBB1IP	-0.185145	0.948	0.955	1.64165e-79
LPAR1	-0.185175	0.408	0.446	4.12e-17
ITGAM	-0.185328	0.497	0.529	6.77826e-44
KCNQ1OT1	-0.185347	0.303	0.324	1.728e-21
SIPA1L2	-0.185983	0.659	0.67	1.13114e-43
MEF2C	-0.186837	0.946	0.965	3.88679e-44
GOLGA4	-0.188388	0.756	0.728	5.7588e-59
GPCPD1	-0.189339	0.572	0.601	2.39467e-47
RUBCNL	-0.189977	0.573	0.591	4.44626e-52
GMDS-DT	-0.190386	0.571	0.604	8.99792e-36
PPP6R2	-0.192382	0.684	0.69	5.3091e-81
IGF1	-0.194269	0.096	0.134	3.71273e-31
RP1-30E17.2	-0.194295	0.467	0.503	1.12273e-27
ATP8B4	-0.194955	0.883	0.908	2.67447e-81
NAV3	-0.195049	0.873	0.895	5.28132e-67
PALD1	-0.195088	0.843	0.86	4.13459e-86
BLNK	-0.195372	0.709	0.747	2.94066e-53
ITGA9	-0.195935	0.52	0.546	1.42838e-53
FRMD4A	-0.195945	0.975	0.985	5.27056e-92
PER3	-0.195976	0.171	0.201	3.4724e-17
OTULINL	-0.196769	0.518	0.536	4.99843e-46
MAP4K4	-0.198484	0.855	0.866	3.54858e-37
LMCD1-AS1	-0.199505	0.108	0.144	5.94669e-35
SERPINB9	-0.200825	0.588	0.592	7.06823e-33
RNASEH2B-AS1	-0.202633	0.157	0.187	8.84483e-51
UTY	-0.205167	0.215	0.269	1.08544e-10
LTC4S	-0.205617	0.135	0.168	2.77233e-07
ADGRB3	-0.205935	0.738	0.725	1.39687e-106
CTC-575N7.1	-0.207647	0.102	0.142	1.69551e-38
P3H2	-0.210833	0.333	0.375	1.04818e-26
SLC8A1-AS1	-0.21237	0.271	0.305	4.9421e-43
ZNRF2	-0.212413	0.622	0.633	1.60763e-51
EMID1	-0.212485	0.177	0.232	1.07635e-63
CPED1	-0.212586	0.677	0.716	2.89376e-35
SYNDIG1	-0.213163	0.68	0.726	3.63631e-17
MEF2C-AS2	-0.214903	0.174	0.208	2.29632e-45
AZIN2	-0.215164	0.182	0.225	3.78206e-29
RP11-685G11.1	-0.215993	0.614	0.663	4.15951e-61
RP11-187O7.3	-0.216685	0.165	0.172	8.86887e-12
XACT	-0.218687	0.148	0.186	6.18891e-07
KCNMB2-AS1	-0.220599	0.254	0.304	1.07732e-37
ST6GALNAC3	-0.221839	0.766	0.813	3.93802e-46
SFMBT2	-0.225111	0.963	0.965	7.54786e-37
OPRM1	-0.228196	0.274	0.312	1.48012e-34
RP11-666F17.1	-0.230117	0.206	0.235	5.20917e-41
FOS	-0.230288	0.152	0.163	6.94736e-29
P2RY13	-0.232388	0.239	0.273	3.50081e-18
LINC01091	-0.238273	0.235	0.3	1.84922e-39
ENTPD1-AS1	-0.242526	0.559	0.586	1.16325e-42
SHOC1	-0.247003	0.34	0.371	1.86784e-49
KCNQ3	-0.2492	0.867	0.896	7.83954e-80
B3GNT5	-0.250274	0.448	0.481	9.62345e-44
C3	-0.251995	0.779	0.816	1.59231e-118
CECR2	-0.252222	0.084	0.134	1.44551e-38
PLAC8	-0.252368	0.117	0.143	8.56851e-58
MED12L	-0.255371	0.302	0.344	1.58986e-38
ERC2	-0.259117	0.507	0.535	6.88555e-87
PARD3B	-0.25915	0.236	0.296	5.89803e-62
LPAR6	-0.261422	0.778	0.807	2.51756e-59
CACNB4	-0.263634	0.504	0.546	1.23566e-35
LINC02232	-0.264258	0.583	0.663	4.88563e-103
PRDM11	-0.264636	0.223	0.263	8.25277e-24
LINC01141	-0.265219	0.422	0.461	1.21994e-55
RP11-513G19.1	-0.265252	0.194	0.241	2.57592e-62
RP11-452H21.1	-0.266171	0.462	0.491	1.599e-53
TTTY14	-0.269003	0.154	0.205	8.97053e-28
LINC02742	-0.270197	0.14	0.166	1.22802e-29
BTG2	-0.27044	0.286	0.318	9.9602e-68
FAM177B	-0.27231	0.339	0.353	7.45761e-42
MKNK1	-0.274478	0.715	0.745	4.04412e-128
BIN1	-0.275297	0.573	0.617	9.09176e-88
NAALADL2	-0.27908	0.451	0.52	3.88375e-77
ST6GAL1	-0.280074	0.953	0.965	1.70563e-152
MIR646HG	-0.281188	0.602	0.657	3.81974e-81
RP11-588H23.3	-0.283404	0.285	0.358	1.44525e-61
FCGR3A	-0.287675	0.431	0.477	4.12799e-117
MROCKI	-0.294286	0.262	0.316	2.24968e-54
LINC02057	-0.29439	0.113	0.18	5.85037e-65
SMIM35	-0.29802	0.136	0.207	5.26766e-48
A2M	-0.308081	0.669	0.707	2.08348e-74
LINC01374	-0.310817	0.634	0.702	1.20116e-65
ZFP36L1	-0.322679	0.766	0.788	3.53561e-111
NLGN4Y	-0.326902	0.142	0.202	8.13117e-45
RP11-142M10.2	-0.329705	0.259	0.321	3.41161e-56
NCKAP5	-0.33053	0.568	0.649	8.05877e-112
PLCXD3	-0.332077	0.085	0.141	4.15071e-77
P2RY12	-0.333778	0.64	0.727	3.73931e-119
CCDC26	-0.33857	0.295	0.331	7.0291e-37
ZFPM2-AS1	-0.341523	0.093	0.139	2.50854e-10
TLN2	-0.34495	0.574	0.658	6.32047e-117
MCF2L2	-0.347547	0.3	0.356	4.3692e-63
HAMP	-0.372092	0.217	0.269	1.286e-79
PRKCA	-0.378304	0.738	0.802	6.18989e-166
NAV2	-0.389343	0.39	0.448	3.26929e-49
PDK4	-0.390163	0.316	0.288	1.19722e-101
MICOS10	-0.42505	0.313	0.38	1.5487e-71
LINC02642	-0.441586	0.114	0.186	6.74294e-60
RASGEF1C	-0.454859	0.468	0.547	1.37803e-115
TMEM163	-0.478117	0.418	0.493	1.52068e-95
RP11-624C23.1	-0.484256	0.447	0.508	2.41993e-113
DLEU7	-0.485359	0.412	0.461	3.96774e-130
CX3CR1	-0.516248	0.451	0.556	8.05063e-167
AC008697.1	-0.59667	0.256	0.362	6.63122e-56
LINC02712	-0.628069	0.237	0.389	2.28139e-201

## Sheet: Oligodendrocytes
Supplementary Data 8-6. DEGs between AD and control samples in the AD035 MTG dataset in oligodendrocytes. p-values were calculated based on a two-sided Wilcoxon Rank-Sum test and adjusted using Bonferroni
gene	avg_log2FC	pct.1	pct.2	p_val_adj
MT-ND3	1.01145	0.579	0.291	0
MT-ATP6	0.792074	0.555	0.308	0
MT-ND4	0.73897	0.572	0.331	0
MT-CO2	0.73369	0.668	0.43	0
MT-CO3	0.703208	0.602	0.37	0
XIST	0.685421	0.757	0.454	8.80072e-211
MT-ND1	0.644251	0.444	0.229	0
MT-CYB	0.643651	0.495	0.282	0
MT-ND2	0.62257	0.496	0.282	0
FKBP5	0.552247	0.765	0.572	0
PLCG2	0.50537	0.876	0.709	0
PTPRM	0.456367	0.466	0.344	5.55647e-178
PTPRN2	0.426806	0.292	0.228	3.06646e-164
DCC	0.40388	0.413	0.328	9.98316e-71
QDPR	0.394786	0.928	0.859	0
SLC38A2	0.391922	0.625	0.488	0
CDKL1	0.381582	0.514	0.378	0
MT-CO1	0.376526	0.576	0.403	0
BCL2	0.370844	0.574	0.458	1.48116e-168
KCNMB4	0.368483	0.821	0.729	1.20657e-191
ARL17B	0.362674	0.442	0.288	0
PTPN13	0.361609	0.713	0.621	2.81818e-183
SEM1	0.359746	0.506	0.378	0
APOLD1	0.359085	0.444	0.314	5.9491e-289
EPCAM-DT	0.357451	0.596	0.463	2.11551e-295
RP11-298D21.1	0.357406	0.665	0.519	0
IGF1R	0.355352	0.698	0.588	0
CPQ	0.35264	0.798	0.699	0
MAN2A1	0.346463	0.987	0.973	0
EFHD1	0.345952	0.789	0.678	1.71385e-268
ANLN	0.344271	0.863	0.763	0
AC079610.1	0.343533	0.339	0.229	1.26104e-210
HSP90AA1	0.34014	0.925	0.869	0
LRP4	0.340027	0.527	0.374	0
RP1-158P9.2	0.338031	0.231	0.143	1.40564e-226
LRRC1	0.335921	0.808	0.687	0
ITPR2	0.330625	0.325	0.217	8.67992e-290
SLC22A23	0.328668	0.853	0.758	0
WWOX	0.32638	0.938	0.891	7.03042e-189
PRKX	0.326156	0.285	0.161	0
HP1BP3	0.311825	0.809	0.698	0
FANCC	0.299204	0.334	0.23	1.20146e-222
LDLRAD3	0.298138	0.404	0.306	6.85392e-223
PRKCA	0.29724	0.618	0.505	4.87923e-193
SH3RF1	0.297021	0.549	0.429	2.67678e-233
ADAMTSL3	0.296022	0.449	0.336	1.18974e-247
NAV2	0.295604	0.588	0.506	4.33189e-152
ZBTB16	0.294642	0.883	0.781	8.48191e-210
PEX5L	0.292503	0.989	0.979	0
KAZN	0.292497	0.824	0.753	1.34358e-84
SLC39A11	0.287512	0.86	0.801	7.34948e-253
PRUNE2	0.285386	0.991	0.98	0
ZNF652	0.285344	0.775	0.681	7.3677e-144
MTRNR2L12	0.28488	0.194	0.091	0
CDH20	0.281127	0.943	0.904	0
PLD5	0.280855	0.525	0.424	3.33207e-207
NFIB	0.279326	0.707	0.614	3.25357e-203
DIP2C	0.270455	0.986	0.964	0
RELN	0.270391	0.233	0.144	7.42685e-181
MT-ND5	0.268356	0.275	0.158	2.96196e-283
SGK1	0.268167	0.961	0.925	4.42262e-218
ABCA6	0.268097	0.269	0.189	2.23181e-77
IRAK2	0.2678	0.355	0.251	4.03431e-229
SELENOP	0.266992	0.749	0.707	1.42559e-194
TLE4	0.265534	0.797	0.715	1.92881e-239
PTGES3	0.263789	0.517	0.392	4.53141e-265
BCL6	0.262574	0.362	0.244	6.69318e-227
ARRB1	0.262268	0.385	0.282	3.417e-156
RP11-114J13.1	0.2621	0.295	0.204	1.95032e-139
ALDH3A2	0.262059	0.408	0.284	4.72766e-242
ERBIN	0.256227	0.99	0.984	4.68711e-244
MYRIP	0.254889	0.352	0.278	2.78771e-74
SPATA13-ENSG00000182957	0.252638	0.747	0.655	2.2466e-162
KDM6A	0.250328	0.885	0.823	1.69453e-40
CALN1	0.248249	0.328	0.253	5.67936e-71
NCAM2	0.24717	0.995	0.992	1.63824e-162
FOXP1	0.246601	0.826	0.753	1.63454e-145
BBS9	0.246238	0.767	0.696	3.34835e-172
MSI2	0.243682	0.628	0.516	9.71589e-174
CORO2B	0.242992	0.606	0.492	1.54719e-235
RHOBTB3	0.242865	0.474	0.371	8.41409e-134
HSPA1A	0.242677	0.365	0.246	7.07837e-307
FIGN	0.242134	0.575	0.486	2.85804e-87
XYLT1	0.240882	0.34	0.257	7.78613e-112
CHORDC1	0.237952	0.45	0.326	1.82471e-286
ST6GALNAC3	0.237892	0.777	0.721	1.94162e-86
MT-ATP8	0.23665	0.175	0.081	3.42928e-270
MAPT	0.236535	0.904	0.838	3.35812e-170
NFASC	0.235574	0.968	0.931	4.92508e-192
CREBRF	0.235323	0.539	0.414	1.50729e-205
GRIA4	0.234835	0.594	0.525	8.31712e-73
USP31	0.234001	0.538	0.424	1.59733e-193
AGMO	0.232188	0.241	0.179	4.03963e-59
SEMA5A	0.231026	0.323	0.243	8.54854e-107
TIAM2	0.228852	0.504	0.402	1.15732e-144
GPC5	0.226068	0.244	0.187	3.62692e-48
SGCD	0.22487	0.547	0.465	5.17004e-174
SEPTIN8	0.22467	0.611	0.491	1.84548e-238
ANAPC16	0.223174	0.602	0.482	4.20162e-250
TAFA5	0.223104	0.443	0.339	1.17874e-194
ZNF365	0.222263	0.557	0.478	4.9458e-156
CADM1	0.222021	0.933	0.892	8.93408e-221
ELF2	0.221731	0.851	0.783	2.00569e-169
ITPKB	0.221513	0.544	0.455	5.06715e-111
DPYSL5	0.219663	0.544	0.453	7.46855e-136
FAM53B	0.21921	0.77	0.681	1.34852e-136
ELMO1	0.218548	0.998	0.996	0
SORCS2	0.217847	0.603	0.522	2.53311e-129
MT-ND4L	0.217475	0.18	0.087	6.69229e-262
KANSL1	0.216844	0.884	0.833	3.83349e-197
STAT3	0.216419	0.457	0.363	1.39204e-120
STAG1	0.215878	0.787	0.704	2.63497e-140
IRS2	0.214411	0.354	0.252	7.55538e-189
PNISR	0.213722	0.769	0.667	4.18837e-260
SILC1	0.213014	0.78	0.694	2.06634e-230
LGR4	0.212858	0.286	0.205	1.30872e-157
HIP1	0.210625	0.915	0.866	4.51292e-154
PDS5B	0.208253	0.679	0.593	2.8273e-113
PDK4	0.206611	0.418	0.306	3.9267e-153
KIRREL3	0.205778	0.933	0.901	3.64597e-54
PRKD1	0.205097	0.361	0.294	4.09607e-84
ZCCHC24	0.204471	0.763	0.664	6.05574e-167
RP11-371F15.3	0.202679	0.273	0.215	9.54219e-53
HSPA1B	0.201872	0.195	0.115	4.56843e-247
OLMALINC	0.201459	0.565	0.48	5.32994e-136
BNIP3L	0.201369	0.559	0.477	1.37554e-95
RP11-36B6.2	0.20127	0.447	0.346	4.76708e-134
NDUFAF6	0.199785	0.489	0.399	1.4831e-114
HSPH1	0.199769	0.311	0.239	1.28138e-109
EHBP1	0.199207	0.521	0.439	1.73834e-76
DNAJB1	0.199001	0.176	0.115	2.50104e-116
PIEZO2	0.198557	0.809	0.769	8.44129e-159
NEAT1	0.198361	0.962	0.957	4.13776e-54
PACS2	0.197689	0.709	0.609	4.04462e-156
PANTR1	0.196743	0.541	0.449	2.30352e-115
SEMA4B	0.195929	0.265	0.171	4.24098e-168
CTA-392E5.1	0.195276	0.127	0.071	3.73154e-116
SORT1	0.194536	0.965	0.939	1.7928e-161
JAKMIP3	0.193439	0.567	0.476	7.18028e-139
EDA	0.192625	0.271	0.22	2.61802e-58
XPO1	0.192309	0.636	0.539	1.3159e-130
TANC1	0.191913	0.61	0.527	6.76783e-140
METTL7A	0.191644	0.269	0.169	6.238e-165
MID1IP1	0.190594	0.307	0.216	3.39059e-176
GPRC5B	0.190112	0.919	0.878	2.01224e-161
DOCK1	0.1895	0.934	0.898	3.73033e-182
L3MBTL4	0.188741	0.747	0.7	7.21766e-80
BAHCC1	0.188307	0.308	0.207	1.48998e-212
HDAC4	0.187933	0.727	0.636	1.36327e-156
RFX3	0.187219	0.653	0.578	5.30948e-84
STIP1	0.187023	0.243	0.15	2.47276e-231
PAPOLA	0.186612	0.619	0.517	5.3909e-165
NTRK2	0.186129	0.622	0.554	1.41669e-40
RP11-596C23.6	0.184052	0.162	0.082	2.70933e-227
LHFPL2	0.183129	0.125	0.067	1.15381e-167
RP5-921G16.1	0.182975	0.532	0.48	1.72759e-60
GNAO1	0.182837	0.913	0.867	3.32039e-153
CEP128	0.181901	0.371	0.297	1.04762e-63
ZDHHC20	0.181504	0.784	0.722	1.57143e-59
SOX10	0.1809	0.521	0.41	1.31718e-172
LRP1B	0.180161	0.849	0.782	1.81302e-52
SLC5A3	0.179965	0.137	0.061	5.21641e-295
KIAA1958	0.179436	0.674	0.584	2.4667e-117
ITPRID2	0.179105	0.439	0.339	2.62789e-142
PRKCE	0.178492	0.569	0.497	5.5739e-73
IKZF2	0.178348	0.587	0.497	6.29696e-82
JADE2	0.178274	0.314	0.216	2.38957e-172
ADIPOR2	0.178146	0.891	0.836	1.49961e-117
FLCN	0.177623	0.362	0.257	6.3657e-213
SSBP3	0.177479	0.483	0.381	3.03726e-133
SFMBT2	0.177387	0.48	0.399	4.50579e-107
FBXO32	0.175568	0.445	0.355	1.13121e-116
ADAM12	0.175204	0.355	0.298	5.72678e-35
HDAC2-AS2	0.174642	0.857	0.833	2.45654e-61
SORL1	0.174345	0.316	0.249	8.92788e-90
RASGRF1	0.173198	0.271	0.207	1.34603e-103
PPFIBP2	0.173053	0.48	0.39	3.47671e-123
MVB12B	0.171913	0.886	0.83	2.55453e-158
TANC2	0.17158	0.691	0.626	4.49515e-87
RP4-537K23.4	0.171215	0.272	0.206	1.61984e-81
RALGPS1	0.169957	0.652	0.564	8.9954e-127
KIZ	0.169583	0.693	0.602	1.37949e-137
ADAMTS18	0.168722	0.323	0.245	3.4226e-263
NCAM1	0.168355	0.995	0.989	7.83136e-206
CHST3	0.16831	0.452	0.354	1.69205e-111
SUN2	0.167844	0.74	0.661	3.87524e-130
EFR3B	0.167678	0.3	0.22	6.3391e-134
DPP6	0.16742	0.635	0.601	1.22005e-16
KCNIP3	0.167299	0.138	0.066	6.14709e-195
MAP2K4	0.1667	0.613	0.538	1.22715e-95
TNKS	0.166567	0.811	0.751	9.93808e-88
LINC02199	0.166436	0.225	0.146	4.46545e-130
ACTN4	0.165987	0.66	0.558	7.10879e-137
CNTNAP2	0.164174	0.905	0.864	5.47459e-05
AGO2	0.163798	0.69	0.593	4.82367e-120
SLC44A1	0.163213	0.999	0.998	4.47447e-308
TRHDE	0.163118	0.17	0.123	1.51225e-37
WARS2-AS1	0.163104	0.288	0.224	4.45377e-72
CDH19	0.162923	0.724	0.672	3.27029e-53
RALGAPA2	0.162912	0.544	0.465	7.38303e-71
SMYD3	0.162668	0.484	0.427	1.19511e-29
RASSF2	0.161741	0.52	0.433	2.97785e-129
MIB1	0.161357	0.552	0.464	6.60001e-125
INPP5F	0.16077	0.258	0.205	1.3404e-59
DIPK2B	0.160676	0.268	0.194	1.80237e-91
EPS8	0.160465	0.282	0.222	6.442e-74
EPB41L4A	0.160451	0.178	0.118	9.63473e-174
ETV5	0.160334	0.12	0.077	5.29219e-120
SPSB1	0.160038	0.328	0.241	1.31266e-145
MICAL3	0.159982	0.871	0.807	7.69675e-112
CNOT2	0.159809	0.76	0.692	2.09821e-94
ANKRD12	0.15972	0.855	0.803	9.83121e-124
LHFPL3	0.159587	0.132	0.099	4.66736e-27
LINC00862	0.159306	0.512	0.431	1.08899e-100
KLF15	0.159272	0.271	0.178	5.54036e-182
HIVEP3	0.159221	0.333	0.27	8.05415e-84
CRIM1	0.158826	0.274	0.199	5.84195e-94
DNAJB6	0.158519	0.445	0.346	2.8489e-167
SRRM2	0.158259	0.645	0.544	1.37487e-134
MKLN1	0.156757	0.888	0.84	1.6365e-117
CDH8	0.156703	0.348	0.295	1.08945e-65
RP11-799O21.2	0.156667	0.296	0.254	6.66229e-29
PDZD2	0.156221	0.597	0.535	3.62983e-68
DOCK5	0.156216	0.989	0.981	1.14401e-94
NPAS3	0.156129	0.987	0.982	7.18758e-113
PCSK6	0.156023	0.875	0.833	2.08971e-108
GALNT15	0.155832	0.3	0.241	4.44038e-90
MRPS6	0.155753	0.127	0.063	6.1392e-224
BBS2	0.1557	0.683	0.593	9.98743e-64
ATXN1	0.154904	0.947	0.923	3.12583e-55
KAT2B	0.154115	0.804	0.743	3.86938e-66
SPP1	0.153973	0.773	0.722	1.26755e-94
CERS4	0.153823	0.555	0.465	4.7304e-110
RUFY3	0.153749	0.782	0.709	8.99417e-101
PCGF5	0.152797	0.77	0.698	8.97056e-103
UBA6-AS1	0.152742	0.402	0.351	6.36451e-59
LINC01445	0.152709	0.182	0.129	1.29865e-103
ZMYND8	0.152566	0.69	0.622	9.72463e-63
ADARB2	0.152392	0.726	0.65	3.26644e-44
TNRC6B	0.151825	0.916	0.87	1.11829e-88
ZFPM2	0.151805	0.297	0.253	1.45119e-10
NPTX2	0.151654	0.157	0.092	9.29082e-129
SLC6A6	0.151557	0.236	0.165	1.51669e-108
USP32	0.151277	0.794	0.741	1.43393e-66
LRP2	0.149584	0.764	0.698	1.33475e-78
PDE7A	0.149496	0.649	0.57	3.05605e-92
RP11-134G8.7	0.149392	0.308	0.235	7.51553e-107
TACC1	0.149188	0.822	0.753	1.21304e-73
KANSL1L	0.14867	0.648	0.577	4.38527e-65
CSMD2	0.148294	0.537	0.473	5.23862e-46
RP11-404C6.6	0.14799	0.398	0.318	8.18123e-83
NDRG2	0.147987	0.597	0.506	5.01471e-129
FCHO1	0.147967	0.502	0.402	6.97924e-148
GOLM2	0.147642	0.692	0.613	2.2503e-96
MACF1	0.147485	0.917	0.873	4.27447e-107
KIF19	0.147421	0.308	0.228	6.26161e-58
MAP4K5	0.147325	0.934	0.91	1.46834e-139
ZMIZ1	0.147215	0.379	0.312	3.80637e-65
NUFIP2	0.147206	0.565	0.473	6.48495e-122
CTD-2049O4.1	0.147014	0.71	0.62	3.52878e-90
ELAVL3	0.146331	0.723	0.635	5.44232e-107
NCKAP5	0.146205	0.971	0.965	2.41813e-100
CLMN	0.146155	0.977	0.962	1.23198e-50
C10orf90	0.146118	0.981	0.972	2.00153e-151
SVIP	0.14602	0.483	0.388	9.09335e-154
INSR	0.146015	0.724	0.646	2.2184e-83
ARHGAP24	0.145829	0.103	0.071	4.07782e-38
ESRRG	0.145688	0.355	0.322	7.02693e-19
NDRG1	0.145105	0.832	0.759	2.0027e-57
ECE1	0.144986	0.36	0.28	9.34576e-98
BANP	0.14434	0.322	0.236	2.8568e-146
SGK3	0.144	0.881	0.842	1.48493e-80
RP11-584P21.2	0.143992	0.225	0.155	4.09475e-98
TRPS1	0.143895	0.573	0.517	3.05893e-57
ITPK1	0.143829	0.574	0.489	3.14878e-81
GIT1	0.143294	0.343	0.252	6.04927e-139
AMER2	0.14317	0.898	0.858	2.52556e-106
CLIP2	0.142773	0.708	0.628	3.1855e-77
SIK2	0.142305	0.696	0.626	7.57357e-71
CXXC5	0.141985	0.426	0.336	1.9649e-118
FDFT1	0.141682	0.52	0.452	1.25587e-53
FOXO1	0.141559	0.536	0.465	3.70822e-81
TMCC2	0.141324	0.481	0.388	4.16868e-150
BACH2	0.140926	0.737	0.678	4.7897e-70
OGFRL1	0.140751	0.104	0.062	9.26269e-81
ARHGAP12	0.14022	0.266	0.198	2.31464e-111
HPN-AS1	0.139923	0.596	0.521	3.24691e-50
PPP1R9A	0.139628	0.747	0.692	9.69393e-65
PAK2	0.139453	0.553	0.466	1.02768e-93
PIM3	0.139335	0.182	0.119	5.68708e-150
SNX25	0.139292	0.238	0.175	5.40575e-78
NACC2	0.139214	0.307	0.224	2.13918e-136
NBEA	0.139172	0.71	0.643	2.33571e-48
ZSWIM6	0.138994	0.936	0.92	2.57361e-65
DAB1	0.138526	0.404	0.346	8.06141e-13
ENSA	0.138054	0.322	0.25	1.91973e-85
FXR1	0.137859	0.665	0.585	3.05617e-103
ARHGAP35	0.137703	0.655	0.576	4.61248e-90
LAMP2	0.137678	0.917	0.892	1.48333e-55
PRIMA1	0.137643	0.433	0.349	1.76989e-123
PLCL1	0.137509	0.985	0.982	3.9086e-53
DDX3X	0.13728	0.385	0.294	2.91244e-82
RAB40B	0.137232	0.73	0.652	4.51357e-103
BOK	0.137036	0.448	0.353	5.61236e-162
NFKBIZ	0.136585	0.322	0.244	4.8566e-112
TMED10	0.136421	0.532	0.446	1.4018e-95
PLIN3	0.136122	0.24	0.164	2.04004e-111
C9orf153	0.135668	0.138	0.085	1.28596e-134
PHF21A	0.135631	0.709	0.646	1.24704e-62
CPEB3	0.135501	0.54	0.481	1.87763e-27
CREBBP	0.134892	0.63	0.543	4.70909e-104
ZNF521	0.134722	0.274	0.222	1.77677e-49
AGAP1	0.134468	0.996	0.993	5.95655e-114
UBE2B	0.134449	0.508	0.424	1.15829e-106
SASH1	0.134411	0.803	0.746	2.46673e-77
VTI1A	0.133662	0.65	0.602	7.42952e-38
ZFX	0.133609	0.339	0.255	1.51339e-77
NFKBIA	0.133324	0.201	0.13	7.67783e-117
CCNH	0.133319	0.885	0.858	3.38397e-38
LCORL	0.133164	0.556	0.495	1.41687e-47
ARHGAP17	0.133096	0.543	0.461	4.98268e-86
GIPR	0.132899	0.125	0.068	2.16024e-170
CTD-2033C11.2	0.132881	0.285	0.204	2.80883e-124
RAD18	0.132745	0.2	0.15	2.20777e-58
GNG7	0.13261	0.713	0.649	2.3908e-89
RP11-521D12.1	0.132592	0.276	0.206	1.39748e-125
B2M	0.132006	0.354	0.305	5.43732e-92
PBX3	0.131837	0.392	0.341	5.40323e-39
DENND2A	0.131255	0.437	0.369	2.74842e-50
CTDSP2	0.130762	0.345	0.255	9.45402e-147
C11orf49	0.130741	0.442	0.377	1.27046e-56
PRRC2C	0.130644	0.663	0.585	1.5688e-79
MINK1	0.130558	0.434	0.349	3.7566e-105
ZNF704	0.130362	0.823	0.773	1.17813e-57
TBCD	0.129981	0.515	0.442	5.96789e-71
ZBTB7A	0.129851	0.399	0.314	7.74848e-113
SSBP2	0.129848	0.763	0.703	6.11545e-71
CHDH	0.128968	0.143	0.075	6.41736e-185
TMEM117	0.128748	0.462	0.42	8.57768e-31
RFTN2	0.127742	0.868	0.826	5.77396e-67
UTP23	0.127716	0.309	0.246	4.2867e-73
ARAP2	0.127715	0.984	0.977	1.67231e-58
MBNL1	0.127704	0.819	0.779	3.42152e-45
ADGRB3	0.127618	0.969	0.942	1.15088e-62
ARMH4	0.126896	0.438	0.369	2.95512e-73
RP11-323P17.2	0.126576	0.133	0.103	3.73502e-19
CROCC	0.126192	0.249	0.174	1.47124e-154
CAB39L	0.126046	0.312	0.248	1.04404e-75
RASGRP3	0.125967	0.606	0.533	9.55516e-90
MCPH1	0.12588	0.378	0.32	2.59579e-52
MPDZ	0.125754	0.75	0.686	1.404e-78
KLHL24	0.125623	0.705	0.632	4.37073e-71
RBM48	0.125616	0.287	0.208	4.64958e-156
ATAD3C	0.125457	0.13	0.074	5.07576e-126
ZCCHC2	0.125262	0.35	0.282	8.07815e-85
FAM13B	0.125258	0.754	0.709	1.01814e-33
SLC6A15	0.125239	0.335	0.28	2.24791e-35
DNMT3A	0.124782	0.571	0.487	1.81489e-88
ZHX2	0.124575	0.774	0.725	8.42916e-45
FGF1	0.124437	0.614	0.543	4.48598e-64
LDLR	0.124076	0.167	0.116	7.45288e-85
CDK19	0.123848	0.953	0.934	6.39974e-29
P2RX7	0.123322	0.805	0.739	6.26966e-100
RP11-81K2.1	0.123308	0.154	0.092	4.40776e-116
SLC6A9	0.12308	0.187	0.123	5.46805e-112
UBE4B	0.122995	0.837	0.779	6.81789e-57
SPOCK3	0.12277	0.985	0.982	1.98243e-87
UBE2R2	0.122652	0.725	0.659	2.6781e-61
ARRDC2	0.122626	0.209	0.138	9.07741e-129
BBX	0.122582	0.814	0.758	2.00126e-62
CCP110	0.122501	0.798	0.741	9.45216e-57
TBC1D5	0.122239	0.903	0.877	3.84878e-64
PLEKHA7	0.122176	0.169	0.121	1.14329e-69
ATP11A	0.121933	0.755	0.692	2.18956e-56
TFEB	0.121894	0.641	0.563	2.4989e-86
CDK18	0.121885	0.853	0.789	2.45442e-158
NOL4L	0.121877	0.394	0.32	3.74356e-74
B3GAT1	0.121774	0.647	0.555	9.90996e-110
HELLS	0.121562	0.134	0.089	7.07613e-111
PTPRE	0.120878	0.327	0.282	1.76985e-36
RAB11FIP4	0.120502	0.515	0.435	5.0599e-80
RAPGEF3	0.120402	0.336	0.254	3.31845e-158
MIR29B2CHG	0.120037	0.413	0.336	3.55128e-69
ITGB8	0.119871	0.701	0.636	1.695e-48
NCOA1	0.119869	0.828	0.786	8.03217e-47
RP11-518L10.5	0.119792	0.182	0.121	7.7165e-118
NDE1	0.119723	0.608	0.533	4.11587e-66
TFDP2	0.119596	0.445	0.391	3.6442e-50
SHROOM4	0.119317	0.89	0.852	1.57802e-65
PTPRJ	0.119302	0.82	0.759	1.91254e-51
INPP5A	0.119232	0.396	0.318	2.42629e-92
CAMK2D	0.119094	0.545	0.498	3.71421e-23
ELF1	0.119073	0.512	0.45	5.3619e-47
SHTN1	0.118783	0.993	0.988	6.29639e-98
CXXC4	0.118763	0.27	0.2	9.1193e-104
UMAD1	0.118627	0.432	0.386	2.02382e-39
ARHGEF10	0.118496	0.665	0.593	5.05095e-79
CTNNA1	0.118475	0.681	0.621	1.47825e-32
DYRK1A	0.118393	0.677	0.615	1.365e-57
POT1-AS1	0.11818	0.258	0.215	1.20093e-32
PCDH17	0.118176	0.417	0.357	1.3611e-44
WDFY3	0.118009	0.874	0.838	4.76252e-73
FRMD4A	0.117846	0.699	0.622	1.64563e-47
RP11-1129I3.1	0.117648	0.108	0.064	2.45376e-134
AGAP3	0.117571	0.383	0.301	9.73886e-116
PLPP4	0.117565	0.174	0.13	1.22383e-49
CMIP	0.11753	0.337	0.274	8.33095e-72
NFIC	0.117444	0.512	0.43	6.11224e-85
PIK3CA	0.116896	0.386	0.326	6.88505e-53
TOB2	0.116626	0.524	0.438	4.55736e-88
ARHGAP32	0.116368	0.526	0.459	2.33003e-66
ST13	0.116317	0.357	0.283	6.42628e-99
DNAJC1	0.115324	0.489	0.437	9.98393e-44
CORO1C	0.115204	0.522	0.453	1.68644e-59
GPM6B	0.115139	0.984	0.981	4.47348e-52
MEIS2	0.114878	0.63	0.586	3.85729e-24
STARD13	0.114776	0.795	0.742	7.36322e-57
BCL2L1	0.114417	0.602	0.525	6.94689e-59
CEP170	0.114287	0.715	0.653	1.05114e-67
RPS6KA5	0.114087	0.688	0.625	3.70668e-51
FAM214A	0.113955	0.549	0.486	5.35478e-39
OSBP2	0.113823	0.732	0.683	4.72014e-44
PACRG-AS3	0.113601	0.279	0.212	1.23137e-112
ATP11C	0.113502	0.234	0.182	1.60953e-62
NFKB1	0.113426	0.486	0.426	1.87838e-47
PPM1K	0.113368	0.467	0.384	5.4402e-95
DSCAML1	0.112859	0.908	0.875	1.3727e-33
KAT6A	0.112848	0.677	0.609	2.63348e-59
SYNDIG1	0.112646	0.689	0.631	1.2813e-63
GDAP1	0.11253	0.52	0.475	1.55817e-25
SDK1	0.112	0.139	0.107	1.47697e-15
EMSY	0.111743	0.482	0.409	2.93633e-79
CEP97	0.111488	0.515	0.431	5.28153e-107
LDLRAP1	0.111442	0.365	0.282	6.35349e-133
SPTBN1	0.111278	0.875	0.825	2.31331e-70
MAPRE2	0.111206	0.766	0.712	2.15874e-64
ARHGAP23	0.111163	0.765	0.69	2.61587e-67
KHDRBS3	0.111053	0.466	0.404	3.54791e-22
PHYHIPL	0.110828	0.741	0.702	1.36054e-24
SLC5A11	0.110827	0.607	0.593	2.50019e-21
ERGIC1	0.110702	0.287	0.229	1.37883e-67
DNAJA1	0.110491	0.272	0.201	3.98304e-128
ITPR1	0.110215	0.221	0.173	5.58175e-33
CD22	0.110179	0.811	0.744	1.14104e-82
DHCR24	0.110121	0.264	0.203	1.07477e-106
TSEN15	0.109962	0.452	0.385	1.54984e-71
ATXN7L1	0.109899	0.404	0.344	6.89522e-53
CA2	0.109688	0.556	0.474	2.1137e-154
PFKFB3	0.109682	0.417	0.351	3.37596e-69
AZGP1	0.109465	0.143	0.087	8.38711e-136
PDS5A	0.109365	0.674	0.6	4.50176e-87
NEO1	0.109309	0.898	0.865	4.95134e-65
CHSY3	0.108918	0.289	0.245	6.94851e-12
SIPA1L3	0.108872	0.499	0.431	1.99998e-61
ARL15	0.108826	0.359	0.326	5.88036e-10
SPIDR	0.108723	0.524	0.467	1.78901e-45
AMD1	0.108641	0.735	0.67	1.37e-43
NBDY	0.108567	0.34	0.275	1.90142e-82
OTUD7A	0.108517	0.956	0.927	1.52699e-23
RNF217	0.108354	0.38	0.32	8.5242e-67
ABHD3	0.108329	0.128	0.09	4.29708e-70
CRADD	0.108167	0.634	0.605	1.35705e-26
IRF2BP2	0.1081	0.371	0.294	3.15637e-103
COPA	0.107914	0.633	0.559	7.07721e-100
AK9	0.107625	0.262	0.202	6.2133e-91
APBA2	0.107619	0.451	0.378	9.46887e-67
CDIN1	0.107584	0.38	0.335	3.38798e-31
MT3	0.107539	0.328	0.274	2.96284e-31
LURAP1L	0.10749	0.225	0.176	5.35448e-57
VEZF1	0.107322	0.482	0.399	1.74075e-110
CPM	0.107286	0.556	0.493	2.65084e-83
RNF144A	0.107257	0.85	0.801	1.05283e-69
SUGT1	0.107256	0.442	0.357	1.3893e-133
RBMS3	0.107073	0.215	0.17	2.29135e-22
PTPRK	0.106909	0.989	0.985	7.66511e-43
BCKDHB	0.106509	0.468	0.421	6.82089e-27
ZNF706	0.106316	0.646	0.567	2.20649e-101
FAM171A1	0.106228	0.636	0.575	1.12232e-66
RPTOR	0.10613	0.582	0.509	1.04614e-53
FNDC3B	0.106006	0.246	0.2	6.8918e-48
SP4	0.105782	0.347	0.285	4.16564e-61
DST	0.105745	0.994	0.991	7.6686e-102
ANKRD18A	0.105495	0.254	0.213	1.26133e-40
ALCAM	0.10546	0.95	0.936	5.06958e-44
PCMTD2	0.105321	0.443	0.359	1.40709e-112
CRB1	0.104945	0.282	0.238	3.48942e-23
VGLL4	0.104873	0.451	0.381	2.1032e-79
ARHGAP5	0.104719	0.676	0.609	3.35869e-78
RP5-864K19.4	0.104545	0.486	0.426	4.18042e-59
GPHN	0.104417	0.922	0.908	1.08119e-10
PTMA	0.104301	0.775	0.727	2.41271e-38
ZER1	0.104185	0.435	0.358	2.38674e-88
ADCY9	0.104177	0.236	0.195	4.49686e-23
CYP2U1-AS1	0.104152	0.603	0.544	5.03992e-65
KCTD3	0.103985	0.452	0.388	1.81208e-53
CLCA4	0.103362	0.244	0.18	3.30962e-91
ADSS2	0.103164	0.628	0.567	9.81924e-46
RASSF8	0.103075	0.242	0.198	6.16424e-48
ZFYVE28	0.103023	0.243	0.188	2.02239e-74
KIAA0586	0.102985	0.357	0.299	6.63891e-58
NRG2	0.102806	0.177	0.138	1.65882e-38
MICU1	0.102696	0.474	0.418	7.88335e-37
TCF7L2	0.102645	0.269	0.223	1.67238e-43
CLIP4	0.102359	0.735	0.674	3.67197e-57
HTRA1	0.102352	0.728	0.655	7.49326e-69
RAB30	0.102316	0.595	0.516	5.21502e-94
LINC00320	0.10227	0.808	0.771	3.33411e-08
PHF21B	0.102267	0.12	0.08	5.85555e-50
CDKN1C	0.102157	0.309	0.238	1.40932e-130
TSC22D3	0.10213	0.403	0.335	8.95152e-64
SRPRB	0.1021	0.226	0.173	1.66215e-66
ZNF292	0.102089	0.738	0.682	5.69346e-45
PGBD5	0.101959	0.401	0.329	1.15393e-82
RNF157	0.101702	0.344	0.281	2.68671e-67
TUBB4A	0.101509	0.546	0.484	1.42234e-46
PRNP	0.101295	0.574	0.502	2.89745e-84
RALGDS	0.101248	0.644	0.563	2.0023e-85
GUCY1A2	0.101239	0.197	0.158	1.58488e-18
PIP4K2A	0.10117	0.999	0.999	2.08987e-26
SPATA5	0.101145	0.382	0.332	6.08771e-37
PHACTR3	0.100789	0.909	0.88	5.45211e-12
AC023469.1	0.100657	0.1	0.058	1.34411e-62
CUX1	0.100601	0.662	0.601	7.47959e-52
FMNL3	0.100589	0.245	0.19	6.04563e-38
CCK	-0.1003	0.078	0.104	1.0527e-26
RP11-419D4.1	-0.100588	0.108	0.129	1.01565e-50
ADAMTS4	-0.10064	0.252	0.269	3.11367e-54
TTYH1	-0.100679	0.421	0.415	4.44365e-64
RSRP1	-0.100772	0.622	0.621	1.06759e-57
RP11-6G22.1	-0.100824	0.319	0.331	8.78491e-53
Z83001.1	-0.100858	0.09	0.107	1.50366e-37
CCM2	-0.101195	0.304	0.318	1.95103e-52
CACNA2D1	-0.101303	0.859	0.866	5.64675e-26
AMZ1	-0.101647	0.148	0.169	1.68799e-55
ATP6AP1L	-0.101718	0.274	0.29	5.50022e-41
RHOU	-0.101743	0.657	0.644	2.00867e-84
VDAC3	-0.101785	0.169	0.189	5.20146e-61
USO1	-0.101886	0.385	0.393	2.90081e-67
ELOB	-0.101945	0.154	0.169	7.05903e-52
ANKIB1	-0.102	0.898	0.904	3.65627e-51
APOA1-AS	-0.102064	0.1	0.119	2.23257e-46
TENT2	-0.102188	0.65	0.659	9.16893e-59
IL3RA-ENSG00000185291	-0.10225	0.178	0.197	1.34566e-71
TERF2IP	-0.102324	0.463	0.467	8.8043e-61
PLP1	-0.102463	0.977	0.987	1.69439e-83
LIMA1	-0.102507	0.196	0.221	3.76791e-44
RP11-82O19.1	-0.102749	0.094	0.117	1.14917e-55
RPL9	-0.102786	0.226	0.239	2.85688e-52
PDE1A	-0.103011	0.702	0.745	0.00380521
RP11-106M3.3	-0.103337	0.105	0.129	4.55253e-46
HS3ST5	-0.103513	0.694	0.719	0.00095443
LINC02427	-0.103833	0.089	0.116	1.16639e-86
ECPAS	-0.103972	0.665	0.662	8.39149e-52
HGSNAT	-0.104111	0.328	0.341	3.99916e-58
CCDC18-AS1	-0.104123	0.538	0.557	1.06745e-33
MIPEP	-0.104508	0.26	0.274	1.65812e-29
FAR1	-0.105168	0.728	0.722	5.82415e-61
LINC00870	-0.105506	0.095	0.12	1.42494e-51
SLC9B1	-0.105677	0.129	0.156	1.03289e-47
SCFD2	-0.105916	0.433	0.461	1.34937e-30
SPATA7	-0.105928	0.259	0.277	4.05849e-68
ZSCAN30	-0.106187	0.289	0.306	3.00915e-75
ANO4	-0.106279	0.867	0.881	2.19903e-34
RP11-388P9.2	-0.10637	0.076	0.102	2.99451e-82
AC084149.2	-0.106439	0.607	0.633	9.99277e-13
LINC01278	-0.10644	0.312	0.333	1.91205e-27
SGK2	-0.106497	0.207	0.232	1.887e-62
LDLRAD4	-0.106646	0.594	0.603	1.91897e-33
ATP6V0E2	-0.106681	0.222	0.237	2.53582e-72
ZFHX2-AS1	-0.106694	0.26	0.277	1.1986e-86
PLCL2	-0.106757	0.132	0.149	9.46956e-30
TMEM258	-0.106897	0.245	0.256	7.3148e-76
HIP1R	-0.107112	0.602	0.593	6.95294e-114
CTD-2647L4.1	-0.107352	0.139	0.161	5.11429e-49
OXR1	-0.107411	0.407	0.412	2.08453e-85
ORMDL1	-0.107415	0.192	0.207	5.2027e-71
UNC80	-0.107444	0.156	0.184	2.52349e-90
GPATCH2	-0.107476	0.163	0.19	2.24331e-40
UFL1-AS1	-0.107697	0.092	0.112	1.47669e-40
RPL28	-0.107711	0.428	0.425	1.79648e-69
PPWD1	-0.10797	0.344	0.353	5.77136e-89
SRSF2	-0.108042	0.232	0.246	3.91248e-57
RNASEK	-0.108437	0.139	0.158	2.10957e-45
ZNF462	-0.108457	0.452	0.462	1.37125e-47
GAMT	-0.108722	0.133	0.155	1.04709e-57
LINC00960	-0.109005	0.131	0.148	7.25466e-33
TSC22D4	-0.109045	0.482	0.481	2.12623e-66
AGBL3	-0.109108	0.209	0.224	1.19691e-46
AP000462.2	-0.109242	0.171	0.182	3.33207e-50
RPL7A	-0.10929	0.224	0.236	4.44328e-57
SLC25A36	-0.109565	0.377	0.386	4.85739e-77
SCML1	-0.109869	0.101	0.129	4.89926e-68
MIR181A1HG	-0.109899	0.826	0.846	2.04694e-77
CCDC102B	-0.109937	0.165	0.193	5.95053e-34
RP11-116N8.1	-0.109985	0.442	0.463	6.06524e-15
CCNC	-0.11005	0.198	0.216	1.21889e-70
KCNAB1	-0.110167	0.198	0.219	2.01581e-59
LANCL2	-0.110339	0.319	0.337	8.49983e-48
CFL2	-0.110381	0.333	0.337	1.3476e-94
ROGDI	-0.110397	0.193	0.211	4.71933e-49
TXNIP	-0.110556	0.414	0.397	9.49615e-197
RP11-458A7.1	-0.110745	0.178	0.192	8.30567e-47
RP11-624M8.1	-0.110784	0.081	0.107	6.36009e-58
NECTIN3	-0.110975	0.253	0.274	2.86095e-58
GMDS-DT	-0.111487	0.397	0.423	2.48148e-36
SIPA1L1	-0.111583	0.747	0.765	1.78262e-68
AC018890.6	-0.111937	0.151	0.168	2.5488e-51
ITM2A	-0.11207	0.091	0.107	2.06886e-40
PRR18	-0.112601	0.323	0.332	1.11403e-93
GRAMD2B	-0.112686	0.403	0.419	1.01936e-59
NKX6-2	-0.112948	0.59	0.577	2.16936e-45
PTPDC1	-0.113066	0.411	0.422	1.11945e-76
RP11-404I7.2	-0.113383	0.149	0.175	1.4815e-26
ZNF337-AS1	-0.113385	0.193	0.215	8.67222e-62
SNRNP70	-0.11339	0.647	0.64	8.09095e-106
ACTG1	-0.113504	0.27	0.282	1.17589e-59
LINC01411	-0.113505	0.371	0.389	9.08834e-63
JAK1	-0.113604	0.745	0.749	3.58157e-88
CCDC7	-0.113658	0.43	0.451	2.32915e-52
CRLF3	-0.113662	0.308	0.319	1.04446e-56
PMP22	-0.113892	0.588	0.585	4.58831e-54
RPL10A	-0.114011	0.14	0.158	1.96726e-70
RP11-319G6.1	-0.114582	0.399	0.422	7.73379e-50
RPSA	-0.114661	0.25	0.261	7.39933e-56
IFNGR2	-0.114709	0.189	0.21	6.59353e-58
MIR181A2HG	-0.114993	0.173	0.2	1.39639e-32
RBPJ	-0.115011	0.841	0.852	3.28459e-74
RP11-268P4.5	-0.115286	0.152	0.173	3.17713e-68
SLC31A2	-0.115435	0.541	0.541	1.189e-75
C12orf56	-0.115653	0.089	0.113	9.65497e-60
RP11-541P9.3	-0.116948	0.177	0.209	4.02739e-32
LTBP1	-0.117	0.287	0.307	6.72192e-25
STRADA	-0.117075	0.368	0.387	8.28925e-69
NDUFV1	-0.117206	0.291	0.303	1.03026e-70
LRP6	-0.11731	0.538	0.545	4.14748e-67
LINC01102	-0.117505	0.182	0.213	5.45612e-37
RP11-463D19.1	-0.117533	0.078	0.101	4.16483e-57
SLC4A5	-0.117659	0.282	0.304	3.76662e-63
ZNF146	-0.117696	0.608	0.605	7.54633e-99
AC022182.1	-0.117804	0.126	0.153	6.80549e-77
ENTPD1-AS1	-0.117869	0.468	0.478	1.01328e-56
RANBP17	-0.11794	0.09	0.112	2.89678e-05
GSTA4	-0.117946	0.273	0.293	1.04436e-84
SAMD4B	-0.117949	0.626	0.621	4.88017e-107
LINC02340	-0.118225	0.118	0.145	3.16759e-89
MRPS22	-0.118239	0.175	0.198	1.55512e-108
ZNF518A	-0.118278	0.528	0.539	1.2363e-60
NAPEPLD	-0.118452	0.615	0.62	1.82964e-61
POC1B	-0.118518	0.417	0.438	1.71273e-64
BEX4	-0.118745	0.207	0.221	7.72485e-68
RP11-703M24.5	-0.1188	0.127	0.151	4.61444e-60
KCNK10	-0.118806	0.193	0.219	8.81827e-29
COX4I1	-0.119121	0.17	0.194	7.05463e-50
RAPGEF6	-0.119229	0.837	0.847	3.09184e-80
STRN	-0.119723	0.631	0.637	5.72233e-64
RP11-887P2.5	-0.119936	0.129	0.148	1.68434e-56
MEF2A	-0.120105	0.668	0.68	1.81601e-55
RASA1	-0.120385	0.706	0.718	1.59221e-51
TMEM165	-0.120474	0.981	0.983	8.23032e-125
STX16	-0.120485	0.58	0.583	1.00149e-75
METRN	-0.120543	0.193	0.211	2.62042e-60
PRKACB-DT	-0.120748	0.089	0.117	6.24572e-81
MDH1	-0.120927	0.19	0.212	8.01224e-80
AIG1	-0.121114	0.459	0.485	1.02822e-33
AC083884.8	-0.121136	0.151	0.176	1.38809e-69
PLEKHG3	-0.121174	0.609	0.612	3.93392e-105
CEMIP	-0.121454	0.134	0.157	5.04728e-74
HAPLN2	-0.121656	0.562	0.56	1.3092e-69
ZNF189	-0.121734	0.295	0.315	6.67406e-72
RP11-190P13.2	-0.121841	0.206	0.229	1.03169e-16
LRRC8B	-0.122179	0.577	0.595	2.20416e-90
AATK	-0.122492	0.837	0.831	4.34583e-85
PHLDB1	-0.122761	0.817	0.814	8.67834e-141
ICA1L	-0.122823	0.236	0.263	5.21981e-54
ABCA5	-0.123304	0.346	0.373	4.04646e-56
PAQR6	-0.123527	0.13	0.161	8.18732e-60
RP5-1090P18.1	-0.123689	0.321	0.344	3.12196e-52
RP11-284M14.1	-0.124324	0.416	0.433	7.57684e-59
MCAM	-0.124378	0.285	0.31	3.31266e-65
NDUFA4	-0.124752	0.143	0.169	8.0462e-56
BEX3	-0.124801	0.18	0.205	1.25204e-60
NDUFC2	-0.124862	0.147	0.168	9.51877e-63
TMBIM4	-0.125067	0.334	0.354	4.039e-75
FBXO30-DT	-0.125113	0.232	0.257	4.85824e-56
RPL26	-0.125337	0.177	0.202	3.68019e-55
NPHP3	-0.125474	0.428	0.443	4.14312e-81
NDUFB8	-0.125476	0.238	0.256	6.12118e-77
MCF2L	-0.125513	0.326	0.357	3.9949e-68
HINT1	-0.125636	0.176	0.199	1.05624e-62
GRM3-AS1	-0.125647	0.232	0.244	3.44875e-54
LIPA	-0.125729	0.763	0.769	4.12319e-78
CC2D2B	-0.12623	0.079	0.105	3.14764e-64
RP11-544A12.4	-0.126303	0.11	0.136	1.83728e-58
RASAL1	-0.126589	0.315	0.341	1.38905e-80
NENF	-0.126834	0.273	0.29	2.88195e-76
LRRTM4	-0.127672	0.661	0.638	1.1417e-163
JAZF1	-0.127695	0.54	0.574	2.30417e-34
GDNF-AS1	-0.128288	0.152	0.185	5.75254e-64
GRIN2A	-0.128483	0.392	0.395	1.18234e-82
PALM2AKAP2	-0.128497	0.946	0.96	3.47532e-194
AC011288.2	-0.128738	0.159	0.193	2.3213e-106
CREBZF	-0.128845	0.386	0.397	1.53923e-114
MTCH1	-0.129376	0.434	0.442	2.61222e-78
MAL	-0.129418	0.713	0.715	5.55196e-81
SEMA4D	-0.129545	0.824	0.827	2.366e-56
KLHL28	-0.129967	0.288	0.302	8.91224e-79
LSAMP	-0.130203	0.916	0.927	3.14359e-89
CD46	-0.130262	0.513	0.522	8.63104e-109
DDX3Y	-0.130382	0.059	0.103	3.80527e-16
IBTK	-0.130542	0.486	0.501	5.59704e-69
NME3	-0.130635	0.183	0.209	3.88958e-58
FAM13C	-0.130675	0.807	0.81	1.65888e-59
RPS27A	-0.130927	0.233	0.252	8.80778e-51
OMG	-0.13096	0.439	0.449	8.34429e-75
WSB1	-0.131048	0.888	0.895	6.15183e-60
PLS3	-0.132552	0.347	0.369	2.41641e-56
RP11-320M16.2	-0.132939	0.097	0.124	1.06288e-65
ADD1	-0.133435	0.785	0.772	6.65554e-131
EFS	-0.133472	0.209	0.239	1.50443e-86
PRANCR	-0.133661	0.471	0.493	3.73967e-55
TNNI3K	-0.133976	0.241	0.277	1.17113e-55
POGZ	-0.13406	0.804	0.807	7.05202e-100
RP11-221G19.1	-0.134231	0.191	0.219	5.43178e-47
TMEM178B	-0.134271	0.274	0.291	1.49613e-63
GALNT13	-0.135085	0.59	0.623	3.46544e-39
CNPY2	-0.135368	0.215	0.242	5.9288e-78
LINC00240	-0.13569	0.241	0.266	7.25454e-65
ROBO2	-0.135738	0.543	0.525	9.79989e-213
PDCD6IP	-0.135772	0.501	0.517	5.41639e-82
STAG3	-0.135776	0.126	0.159	8.24836e-102
LINC01184	-0.135961	0.499	0.529	4.21351e-69
INSYN2B	-0.135978	0.341	0.376	1.37329e-40
OSTF1	-0.136045	0.298	0.326	5.86732e-70
ARGLU1	-0.136245	0.812	0.818	7.0856e-51
FAU	-0.136282	0.213	0.239	8.10982e-58
RP11-161I2.1	-0.136595	0.07	0.102	2.72768e-95
AF131217.1	-0.136718	0.412	0.443	1.66873e-58
RASGRF2	-0.137096	0.55	0.577	2.74883e-27
HECW2	-0.137154	0.862	0.877	3.88832e-94
TARBP1	-0.137462	0.3	0.333	1.17137e-77
TTC23L	-0.137557	0.141	0.171	1.78504e-95
SV2B	-0.138301	0.232	0.258	1.32128e-42
DOCK3	-0.138648	0.897	0.909	7.23927e-58
PCA3	-0.138826	0.452	0.469	2.29647e-29
ITM2B	-0.139206	0.565	0.564	6.60389e-63
KATNIP	-0.139272	0.477	0.482	9.08138e-100
RP11-323I15.5	-0.139438	0.134	0.175	1.30193e-62
RNH1	-0.139595	0.309	0.325	3.64733e-72
EXOC6B	-0.139624	0.971	0.976	6.77054e-128
HHIP	-0.139801	0.832	0.842	1.04611e-67
SCD	-0.14107	0.734	0.748	8.09995e-30
FAM66B	-0.141876	0.212	0.244	1.13482e-112
AC002463.3	-0.142213	0.13	0.157	2.85475e-59
FCHSD2	-0.142309	0.709	0.725	1.39498e-58
RP11-662G23.1	-0.142406	0.1	0.131	1.58308e-57
ANAPC5	-0.143335	0.673	0.686	4.74348e-134
CD9	-0.14432	0.549	0.553	6.42121e-63
EFCAB11	-0.144427	0.215	0.242	1.41903e-31
RP11-2O17.2	-0.144761	0.072	0.108	5.5415e-120
SH3TC2-DT	-0.145409	0.33	0.364	5.33438e-53
DDHD1	-0.14586	0.477	0.499	3.40452e-97
PDE10A	-0.146002	0.229	0.268	2.60336e-97
RP11-644A7.3	-0.146121	0.082	0.113	1.03959e-76
HNRNPDL	-0.146308	0.714	0.721	1.63584e-99
CES4A	-0.146438	0.302	0.326	2.82905e-126
RPL41	-0.146647	0.303	0.33	1.90647e-58
SREBF1	-0.14667	0.45	0.462	7.55983e-134
TMSB10	-0.146972	0.105	0.144	7.80126e-50
ABHD15-AS1	-0.147105	0.19	0.217	9.39988e-79
CNP	-0.147719	0.835	0.85	1.60909e-69
FAM126A	-0.148131	0.426	0.449	1.63795e-82
LINC01792	-0.148173	0.412	0.443	1.61441e-64
RP11-72M17.1	-0.149443	0.07	0.101	2.16207e-71
TYMSOS	-0.149771	0.244	0.274	5.00106e-111
OLIG1	-0.149958	0.392	0.407	1.31508e-58
RP11-673E1.1	-0.150008	0.188	0.229	1.41302e-80
MGAT5	-0.150261	0.628	0.644	4.90729e-46
MTERF1	-0.150299	0.376	0.406	2.23047e-57
SPINT2	-0.150869	0.235	0.264	3.06828e-86
RP1-18C9.3	-0.151182	0.15	0.181	7.57408e-106
COL9A3	-0.151212	0.158	0.195	8.47492e-74
AC004158.3	-0.15188	0.455	0.476	1.03184e-68
MAP1LC3A	-0.151986	0.129	0.166	1.09464e-63
GCNT1	-0.152052	0.354	0.372	1.29334e-73
LINC00882	-0.152279	0.731	0.766	9.35737e-132
CTD-2545M3.8	-0.152333	0.144	0.176	2.77266e-125
ASPA	-0.152431	0.729	0.739	1.04869e-80
ZBTB20-AS5	-0.152524	0.188	0.217	4.08731e-58
TRIM13	-0.152759	0.37	0.385	1.4564e-94
GATAD1	-0.153132	0.61	0.626	5.45781e-117
SAMD12	-0.153318	0.824	0.852	4.30824e-36
SPANXA2-OT1	-0.154035	0.217	0.251	1.34063e-54
TMEM259	-0.154378	0.268	0.295	8.60056e-110
ANK3	-0.154385	0.993	0.995	1.63326e-169
DMD	-0.154605	0.814	0.841	2.95836e-123
SEPTIN7	-0.154698	0.982	0.986	1.49715e-48
POLR2F	-0.154766	0.868	0.89	3.44467e-118
RP11-788A4.3	-0.155319	0.41	0.448	1.1448e-91
ZNF451-AS1	-0.155785	0.143	0.177	5.66665e-80
RP4-613B23.1	-0.155844	0.574	0.587	1.61277e-123
CEROX1	-0.155997	0.543	0.557	4.64976e-81
NINJ2-AS1	-0.156137	0.162	0.189	1.03546e-108
FNBP1	-0.156427	0.918	0.926	1.77265e-177
LINC02882	-0.157091	0.524	0.57	8.97921e-40
PROX1-AS1-ENSG00000230461	-0.15717	0.14	0.175	7.83272e-63
RP11-314L11.1	-0.158728	0.161	0.194	1.88885e-66
TRPC1	-0.159953	0.523	0.556	4.19556e-77
PAK1	-0.160293	0.327	0.363	6.38995e-80
TMEM235	-0.161499	0.458	0.471	1.59463e-105
NRBP2	-0.161669	0.258	0.298	3.98577e-96
COL9A2	-0.161897	0.267	0.294	7.2138e-77
NEK3	-0.16217	0.454	0.483	3.36531e-151
CAHM	-0.162224	0.14	0.174	3.17686e-110
ITGAV	-0.162365	0.29	0.327	3.01069e-59
RP11-692D12.1	-0.163088	0.379	0.421	2.59046e-77
C1QTNF7-AS1	-0.163321	0.327	0.358	2.14255e-57
GRID2	-0.163377	0.533	0.568	8.02223e-194
RP1-223B1.1	-0.163987	0.558	0.62	4.44515e-99
CD81	-0.16402	0.327	0.349	2.88433e-57
SIK3	-0.164482	0.996	0.997	1.38117e-245
RPL10	-0.164511	0.374	0.401	1.26318e-58
GREB1L	-0.164771	0.469	0.52	9.7956e-40
LINC00609	-0.165171	0.722	0.76	3.45822e-44
CDH11	-0.165175	0.333	0.372	1.64632e-68
PEBP1	-0.166165	0.543	0.566	5.81117e-105
C5orf64	-0.166333	0.538	0.577	9.43749e-83
TMEFF2	-0.166826	0.894	0.906	6.97123e-61
PTS	-0.167671	0.266	0.303	1.28141e-107
RP11-793H13.14	-0.169197	0.259	0.291	3.26688e-79
STARD13-AS	-0.169213	0.2	0.225	3.79549e-74
SF1	-0.170192	0.628	0.647	2.05036e-132
PIGC	-0.1709	0.381	0.409	1.43781e-58
PSD3	-0.171445	0.795	0.82	2.55519e-72
GRIK2	-0.172737	0.446	0.461	1.68324e-189
ADAMTS14	-0.172901	0.228	0.277	5.10323e-130
ZKSCAN1	-0.172901	0.726	0.748	3.73091e-139
LINC01608	-0.173316	0.819	0.859	1.42102e-147
PPFIA2	-0.173333	0.78	0.812	9.18202e-131
CLVS1	-0.173686	0.145	0.176	7.41518e-86
LPGAT1	-0.173848	0.898	0.911	5.11396e-180
GSTK1	-0.17422	0.233	0.266	2.65041e-79
AC018647.3	-0.174339	0.267	0.295	2.17063e-63
LPAR1	-0.174711	0.882	0.9	1.45281e-107
DAPK2	-0.174818	0.426	0.463	9.41489e-98
MAILR	-0.175249	0.247	0.298	2.44237e-97
FAM222A-AS1	-0.176253	0.187	0.216	2.34041e-97
LINC01098	-0.17714	0.124	0.126	7.44894e-51
CKB	-0.177143	0.398	0.429	7.57964e-78
CAPN3	-0.177375	0.683	0.702	7.33485e-92
RP11-50D16.4	-0.177715	0.424	0.453	1.1185e-38
ELAPOR2	-0.178293	0.69	0.727	6.06748e-117
LINC01376	-0.178936	0.153	0.197	8.23088e-91
OSBPL1A	-0.179217	0.876	0.891	3.47256e-185
RABGEF1	-0.180088	0.753	0.775	5.43353e-111
CPB2-AS1	-0.180501	0.67	0.709	5.91181e-129
ST3GAL5	-0.180614	0.575	0.595	1.60861e-121
RP13-188A5.1	-0.180749	0.204	0.245	2.22883e-38
EYS	-0.181047	0.117	0.145	4.07439e-138
DLEU1	-0.181443	0.405	0.439	9.37199e-79
GAPDH	-0.1818	0.406	0.423	2.86131e-101
ROR1	-0.182486	0.292	0.335	1.76095e-59
CBR1	-0.182841	0.464	0.49	4.93795e-99
DDX5	-0.182947	0.71	0.743	1.21952e-112
RP11-4B14.3	-0.184045	0.253	0.285	2.47415e-86
PDE4D	-0.185048	0.721	0.728	3.37217e-155
AP001442.2	-0.185234	0.146	0.183	2.67902e-96
DBNDD2	-0.185275	0.604	0.621	4.36851e-20
IPO9-AS1	-0.186413	0.265	0.304	2.25028e-99
KCNH8	-0.187641	0.939	0.96	7.50029e-176
DPH6	-0.189358	0.321	0.375	4.72656e-82
RP11-537P24.1	-0.189648	0.093	0.113	3.28554e-51
HMGN1	-0.190237	0.265	0.313	2.36966e-129
MUSK	-0.190687	0.13	0.164	6.4832e-100
FOLH1	-0.190693	0.754	0.782	1.40615e-140
RP11-517I3.1	-0.190708	0.104	0.151	6.87038e-158
AC012358.8	-0.191064	0.214	0.256	1.99952e-138
TMEM125	-0.191446	0.133	0.184	5.68831e-105
ATG10	-0.191895	0.282	0.332	2.48799e-92
FBXO7	-0.192007	0.487	0.522	1.34748e-180
RP11-96D24.1	-0.19361	0.184	0.216	2.86933e-72
NHLRC3	-0.19389	0.357	0.399	1.11215e-113
SELENOW	-0.195154	0.561	0.585	1.07338e-96
IGSF8	-0.195363	0.331	0.364	1.24536e-112
NTM	-0.195655	0.877	0.902	2.14005e-96
FILIP1L	-0.196243	0.159	0.193	7.07038e-78
DANT2	-0.196889	0.446	0.498	3.78832e-93
RAB11A	-0.197229	0.37	0.397	4.36948e-103
MOG	-0.197905	0.894	0.912	2.58928e-181
PLPPR1	-0.198177	0.524	0.568	7.74136e-75
C1orf122	-0.19839	0.226	0.265	1.11048e-87
CCDC82	-0.199287	0.418	0.458	1.41855e-151
LMCD1-AS1	-0.201123	0.618	0.691	1.6047e-101
PPFIA2-AS1	-0.201301	0.093	0.141	4.23982e-162
RP11-373E16.6	-0.201644	0.266	0.304	2.26685e-108
NECAB1	-0.201911	0.73	0.757	4.9758e-163
FTL	-0.20288	0.595	0.62	6.11989e-48
TTTY10	-0.203691	0.054	0.114	3.13031e-08
TESK2	-0.203797	0.481	0.53	7.49621e-82
SEMA6A-AS1	-0.204417	0.234	0.278	7.50779e-98
RP3-525N10.2	-0.206845	0.281	0.329	4.46974e-145
LINC00844	-0.208295	0.517	0.565	5.27476e-139
RP11-1055B8.3	-0.209177	0.662	0.69	1.09737e-178
CERCAM	-0.210348	0.872	0.88	1.59639e-122
GRIA2	-0.210607	0.659	0.687	5.01892e-189
AGPAT4	-0.212888	0.711	0.748	2.62459e-187
LUC7L2	-0.213448	0.681	0.725	3.69447e-208
DOCK2	-0.213944	0.119	0.165	2.20739e-138
SEPTIN4	-0.214141	0.542	0.581	6.54087e-179
HHATL	-0.219875	0.35	0.398	6.5822e-122
RP11-242P2.1	-0.219994	0.071	0.121	5.25408e-152
SLC4A8	-0.220497	0.486	0.533	1.56815e-105
DNM1L	-0.22054	0.471	0.529	5.07427e-192
IFIT3	-0.221018	0.271	0.312	1.73009e-141
MBP	-0.223417	0.998	0.999	0
LINC01877	-0.226425	0.217	0.275	8.35443e-102
ENOSF1	-0.227862	0.636	0.681	8.00148e-187
PTN	-0.228892	0.424	0.478	1.25951e-73
TNIK	-0.228991	0.543	0.591	2.17069e-165
MOBP	-0.229269	0.934	0.949	5.00298e-265
LINC01630	-0.229853	0.643	0.692	9.00933e-139
PLLP	-0.230305	0.745	0.772	7.20634e-185
TMEFF1	-0.233681	0.51	0.562	3.41187e-123
TUBA1A	-0.234958	0.641	0.679	8.08281e-67
PDE5A	-0.237454	0.313	0.358	9.70882e-133
PCDH9-AS4	-0.237813	0.212	0.26	4.42246e-174
LINC01006	-0.237856	0.193	0.252	3.00667e-144
PTCSC3	-0.23903	0.167	0.222	6.89303e-128
RNF217-AS1	-0.242917	0.222	0.28	8.0232e-134
CPB2	-0.24486	0.161	0.221	2.40964e-151
MIR4280HG	-0.245364	0.073	0.132	1.13735e-141
ZNF565	-0.245811	0.513	0.551	4.77182e-142
RP11-557H15.4	-0.246016	0.494	0.554	1.9814e-174
BCL2L14	-0.247112	0.169	0.223	5.98731e-160
PWRN1	-0.247238	0.364	0.382	2.78026e-66
LINC01170	-0.248347	0.543	0.613	1.00901e-182
CFTR	-0.2526	0.222	0.293	1.70788e-164
S100B	-0.253301	0.442	0.486	5.8822e-122
TRIM59	-0.255036	0.64	0.672	1.13853e-80
SH3GL3	-0.255854	0.952	0.965	6.62992e-234
PPP1R14A	-0.256371	0.463	0.51	1.44416e-120
CMTM5	-0.256778	0.19	0.259	3.94418e-136
MAG	-0.262245	0.736	0.763	2.89793e-176
LINC01299	-0.264142	0.142	0.22	1.5625e-215
SLC7A14	-0.269553	0.369	0.428	1.1915e-145
CAVIN2-AS1	-0.272631	0.196	0.25	1.10618e-149
LANCL1-AS1	-0.274989	0.313	0.362	1.60217e-158
ASTN2	-0.278753	0.736	0.786	5.20594e-240
UNC79	-0.279068	0.458	0.525	4.98789e-235
LINC01470	-0.27947	0.329	0.374	3.40689e-138
MARCKSL1	-0.2799	0.471	0.523	3.68724e-100
LDB3	-0.280165	0.584	0.674	3.10058e-271
ENO4	-0.280602	0.423	0.475	3.23098e-141
MIR325HG	-0.281476	0.251	0.322	6.9784e-118
EMC10	-0.284892	0.435	0.49	1.32166e-260
GLDN	-0.293127	0.741	0.812	2.87484e-276
MALAT1	-0.295054	1	1	0
KDM5D	-0.295095	0.076	0.185	3.50914e-27
HEPN1	-0.297985	0.261	0.328	8.29573e-144
RP5-1044H5.1	-0.298096	0.36	0.428	2.94439e-121
CIRBP	-0.298659	0.51	0.589	4.03696e-282
PDE8A	-0.299044	0.962	0.976	0
RFX3-AS1	-0.299174	0.386	0.471	2.97623e-254
SEMA3B	-0.302954	0.517	0.586	8.14682e-295
SPATA22	-0.306611	0.243	0.322	2.76363e-237
DPYD-AS1	-0.31056	0.264	0.334	8.49713e-162
RP11-576O3.1	-0.315141	0.317	0.384	1.11036e-231
LINC01572	-0.316396	0.294	0.356	3.22022e-171
TP53TG5	-0.320557	0.55	0.636	0
ANK2-AS1	-0.326569	0.29	0.366	2.93512e-202
RP11-1289C17.1	-0.328146	0.381	0.438	1.82087e-172
PPP2R2B	-0.332566	0.99	0.996	0
ANKUB1	-0.339859	0.414	0.482	3.74947e-154
NAALADL2	-0.348666	0.597	0.71	1.80987e-302
AC023590.1	-0.350892	0.237	0.322	5.40202e-200
RP11-452H21.1	-0.352521	0.404	0.467	4.4696e-181
LRRTM3	-0.356944	0.688	0.751	3.78942e-204
CARNS1	-0.357988	0.547	0.64	2.94376e-288
RNASE1	-0.381731	0.381	0.467	5.62943e-203
SVEP1	-0.382887	0.356	0.452	0
AC012593.1	-0.395322	0.46	0.579	4.51827e-233
DLG2-AS2	-0.41078	0.357	0.441	3.39446e-196
FTH1	-0.411863	0.807	0.859	5.61992e-210
ZFYVE16	-0.42889	0.778	0.848	0
STMN4	-0.438593	0.383	0.519	0
PCDH9-AS2	-0.441082	0.574	0.65	3.21834e-244
RP11-339B21.12	-0.444072	0.636	0.734	0
NRXN3	-0.44499	0.947	0.969	0
CTD-2015H6.3	-0.467309	0.338	0.445	0
OPALIN	-0.474506	0.592	0.718	0
PTGDS	-0.487475	0.923	0.953	0
TTTY14	-0.503456	0.09	0.213	1.83317e-29
RP11-38B6.1	-0.506597	0.242	0.359	0
NLGN4Y	-0.51852	0.141	0.296	3.63784e-08
FMN1	-0.531988	0.234	0.32	0
UTY	-0.812207	0.198	0.455	2.10511e-118

## Sheet: Oligodendrocyte precursor cells
Supplementary Data 8-7. DEGs between AD and control samples in the AD035 MTG dataset in oligodendrocyte precursor cells. p-values were calculated based on a two-sided Wilcoxon Rank-Sum test and adjusted using Bonferroni
gene	avg_log2FC	pct.1	pct.2	p_val_adj
MT-ATP6	0.667071	0.692	0.484	5.56464e-318
MT-ND3	0.639826	0.651	0.438	0
MT-ND4	0.576832	0.665	0.468	5.80575e-276
MT-CO2	0.573731	0.787	0.601	6.24001e-274
MT-CO3	0.554438	0.729	0.543	3.97958e-262
MT-CYB	0.526102	0.622	0.42	3.22231e-283
MT-ND1	0.465763	0.445	0.271	1.67834e-218
MT-ND2	0.388391	0.464	0.306	9.09925e-157
MTRNR2L12	0.38194	0.258	0.131	4.55651e-168
AC079610.1	0.303942	0.615	0.49	6.53694e-73
ARL17B	0.297417	0.529	0.331	5.63901e-242
EEF2K	0.279058	0.791	0.661	1.51117e-57
MT-CO1	0.276254	0.692	0.531	1.19961e-132
LINC00486-ENSG00000230876	0.231453	0.838	0.731	5.36691e-60
ZFPM2	0.230036	0.987	0.979	1.81126e-48
CDH19	0.225421	0.222	0.138	7.03853e-82
MT-ND5	0.224579	0.363	0.237	3.00523e-92
SAMHD1	0.224232	0.66	0.531	2.6228e-56
UBA6-AS1	0.219285	0.717	0.637	6.10383e-42
AC007563.5	0.217199	0.526	0.442	1.35092e-10
PDZD2	0.214365	0.996	0.991	1.11604e-29
EGFR	0.195231	0.795	0.705	1.27757e-35
CUX2	0.192255	0.398	0.284	5.07405e-59
MIR3681HG	0.191781	0.771	0.723	0.000205555
LINC01748	0.185467	0.426	0.334	6.84046e-24
ANKRD55	0.182061	0.305	0.2	1.26803e-81
MT-ATP8	0.181379	0.206	0.117	5.61244e-67
FKBP5	0.177934	0.86	0.742	1.22408e-43
SGO1-AS1	0.177904	0.259	0.198	1.68413e-17
ABLIM1	0.174255	0.639	0.507	8.67217e-35
ARHGEF3	0.17355	0.486	0.425	1.84748e-20
KCNQ3	0.172165	0.774	0.694	2.07086e-17
MIR2052HG	0.16945	0.31	0.237	1.34706e-27
PEX5L	0.168733	0.691	0.611	1.63499e-11
KIF19	0.168404	0.479	0.35	3.48409e-55
DGKG	0.165233	0.992	0.983	2.70369e-39
PARD3	0.164324	0.982	0.957	2.05914e-50
HIF3A	0.163738	0.942	0.88	9.19407e-12
SEMA3E	0.161701	0.455	0.399	1.06967e-37
MYT1L	0.157855	0.811	0.742	2.44974e-21
KANSL1	0.153889	0.935	0.901	1.67958e-87
MT-ND4L	0.152691	0.227	0.129	4.16962e-83
AC007106.2	0.148714	0.374	0.274	1.67752e-29
HIP1	0.148548	0.948	0.92	3.04197e-09
AGMO	0.148401	0.359	0.29	1.27953e-09
DPH6-DT	0.14673	0.557	0.466	3.31783e-33
RP11-384J4.2	0.146495	0.485	0.408	1.12226e-19
ALDOC	0.145894	0.552	0.445	5.51785e-27
CSPG4	0.140302	0.694	0.59	1.16009e-26
VCAN	0.139676	0.996	0.993	1.1674e-55
FGF14	0.139394	0.999	0.997	1.41439e-44
SLC24A2	0.138737	0.806	0.738	1.31275e-30
MT3	0.138714	0.744	0.671	1.49956e-14
TLE1	0.138528	0.487	0.387	2.81331e-27
C22orf34	0.136901	0.369	0.261	2.03661e-42
SCN9A	0.136882	0.75	0.66	4.97719e-31
ARHGEF6	0.13421	0.553	0.464	4.04701e-23
ALK	0.133803	0.874	0.815	5.46154e-05
ZBTB16	0.132794	0.864	0.777	2.05844e-30
MYRFL	0.131953	0.307	0.226	7.62824e-39
GABPB1-AS1	0.130763	0.74	0.632	3.44427e-51
KAT2B	0.130552	0.986	0.976	1.91167e-23
ZMAT3	0.130507	0.773	0.694	6.05732e-21
SPRY4-AS1	0.130468	0.647	0.573	1.8822e-15
SEM1	0.129672	0.63	0.535	1.44344e-36
TIAM1	0.12903	0.885	0.826	1.46988e-14
SORBS1	0.128761	0.898	0.831	3.75134e-26
CRISPLD2	0.128629	0.682	0.582	2.91874e-22
CHST3	0.128249	0.537	0.43	2.48942e-32
CALN1	0.12784	0.486	0.397	2.02409e-22
BAALC	0.126986	0.811	0.739	5.57136e-39
FMNL3	0.126095	0.714	0.62	6.86814e-11
GFAP	0.123618	0.197	0.136	7.90064e-42
PVT1	0.122535	0.386	0.309	7.35419e-22
HP1BP3	0.121625	0.834	0.758	9.36641e-42
UNC5C	0.121473	0.88	0.84	1.91987e-05
GSG1L	0.121444	0.849	0.779	1.05886e-11
RP1-158P9.2	0.121368	0.367	0.307	4.25969e-20
RP11-133F8.2	0.121311	0.267	0.21	2.92352e-12
RP11-436K8.1	0.120907	0.447	0.369	4.58458e-12
ZMYND8	0.120886	0.848	0.779	1.5206e-17
CRACDL	0.119953	0.219	0.169	7.53622e-11
HDAC9	0.119095	0.792	0.726	6.86277e-27
CDH20	0.118513	0.968	0.958	9.51455e-06
ARAP2	0.117517	0.877	0.814	7.30854e-24
GPI	0.117445	0.737	0.659	1.16663e-08
MT2A	0.117212	0.464	0.401	2.6493e-11
HDAC4	0.116813	0.893	0.822	5.83636e-21
NRCAM	0.115605	0.998	0.996	4.31831e-36
BCKDHB	0.115342	0.731	0.655	4.28474e-11
LIFR	0.113917	0.87	0.802	2.45315e-12
HLA-A	0.113462	0.464	0.396	7.58857e-34
PDZRN4	0.113393	0.931	0.906	6.68211e-05
CNTN3	0.113089	0.897	0.843	1.69702e-05
LPP	0.112899	0.961	0.939	1.03992e-27
PIP4K2A	0.111867	0.891	0.837	1.4411e-12
RXRA	0.11163	0.628	0.529	6.18366e-24
FGL1	0.111383	0.122	0.058	1.28921e-53
ZMIZ1	0.110777	0.816	0.735	6.26542e-20
C16orf95	0.110708	0.287	0.216	1.75842e-17
KCND2	0.110581	0.995	0.992	6.89988e-21
CD82	0.110248	0.392	0.307	6.71787e-37
KIAA1217	0.110097	0.923	0.89	0.000229363
CSMD2	0.109319	0.971	0.945	3.72402e-18
RP11-437L7.2	0.109308	0.411	0.345	0.00143701
KCND3	0.109236	0.767	0.682	2.53272e-15
PPM1B	0.108941	0.854	0.79	1.43924e-24
PTPRJ	0.108896	0.949	0.909	5.1036e-24
ADAMTS9-AS2	0.108879	0.603	0.532	7.2282e-06
RAMP1	0.108781	0.794	0.708	1.32791e-14
PDE8B	0.107229	0.942	0.904	4.38621e-16
SMOC1	0.106567	0.986	0.973	0.000537733
AZGP1	0.10642	0.234	0.154	4.55077e-33
RP11-111A21.1	0.105687	0.54	0.471	2.07551e-14
TPST1	0.105325	0.637	0.565	6.9535e-16
GRIK3	0.104824	0.735	0.649	1.57744e-22
MEGF11	0.104805	0.992	0.979	1.1753e-15
ENOX2	0.104177	0.522	0.446	0.000118516
TAFA1	0.104071	0.829	0.778	6.2083e-12
TMEM132C	0.103825	0.979	0.959	9.59954e-12
IQCJ-SCHIP1	0.103751	0.649	0.556	1.21976e-18
ASCL1	0.103602	0.458	0.37	6.19071e-32
SPOCK1	0.103203	0.964	0.933	5.77327e-05
PHLDA1	0.103124	0.711	0.617	1.36636e-42
POU6F2	0.103044	0.875	0.821	6.67702e-09
GALNT13	0.101466	0.988	0.98	1.50868e-26
DOCK11	0.101458	0.376	0.299	2.77119e-16
MIR124-1HG	0.101317	0.593	0.507	2.62856e-07
ETV1	0.101228	0.748	0.673	6.42097e-27
STK32A	0.101002	0.887	0.838	2.11524e-23
RP5-921G16.1	0.10065	0.591	0.528	1.45876e-05
SRRM2	0.100632	0.705	0.605	6.31946e-40
SLC24A4	0.100412	0.327	0.254	5.956e-13
METTL7A	0.100362	0.537	0.438	1.92346e-25
RP11-596C23.6	0.100047	0.203	0.13	2.27867e-35
GPR17	-0.100227	0.435	0.408	4.69913e-09
HIBCH	-0.100962	0.822	0.779	1.13169e-39
LRFN5	-0.101224	0.686	0.695	1.11552e-09
CIRBP	-0.101423	0.592	0.572	2.18674e-18
KLRC2	-0.101456	0.269	0.278	2.18045e-18
ENOSF1	-0.102318	0.376	0.375	1.01902e-16
PTGDS	-0.103132	0.622	0.605	2.02297e-08
NSG2	-0.103892	0.577	0.57	3.06748e-19
REV3L	-0.105571	0.961	0.961	0.012744
ANKUB1	-0.105683	0.37	0.363	3.12042e-28
RP11-547I7.1	-0.105871	0.464	0.464	9.10828e-15
SLC8A1-AS1	-0.107756	0.447	0.438	2.89792e-22
C5orf64	-0.107807	0.647	0.642	2.59991e-16
SEMA6D	-0.107923	0.285	0.286	1.58723e-07
RP11-237N2.1	-0.108163	0.162	0.179	2.74328e-07
BEX3	-0.108247	0.355	0.355	4.44047e-21
PCSK1N	-0.108492	0.407	0.414	5.04573e-07
ANKS1B	-0.108916	0.994	0.995	9.32392e-15
RP11-197H3.1	-0.109201	0.326	0.323	3.82803e-09
C2orf72	-0.109448	0.288	0.291	2.69729e-10
RFX3-AS1	-0.109938	0.485	0.482	1.53921e-18
HMGN1	-0.110703	0.614	0.615	8.94315e-12
PTPRT	-0.110747	0.889	0.885	2.22691e-15
CTD-2537O9.1	-0.110951	0.423	0.427	3.24927e-19
KCNMB2-AS1	-0.111042	0.912	0.921	6.84316e-12
RP11-513G19.1	-0.111224	0.253	0.263	8.33719e-38
CD9	-0.111662	0.272	0.287	1.78878e-14
RP11-39M21.1	-0.112121	0.43	0.437	1.51227e-15
MALRD1	-0.112285	0.356	0.375	2.3626e-09
NUP42	-0.11317	0.654	0.632	8.42097e-19
ZFHX3	-0.114817	0.742	0.724	1.69522e-19
CABLES1	-0.115103	0.628	0.621	3.37561e-22
GABRB2	-0.115524	0.293	0.299	6.17953e-21
RAB11A	-0.116699	0.61	0.593	4.44051e-27
RP11-2O17.2	-0.116723	0.157	0.177	3.24e-30
PPP1R9A-AS1	-0.116733	0.382	0.393	2.81256e-19
ASTN2	-0.117045	0.98	0.978	2.06706e-20
WSB1	-0.117504	0.896	0.888	5.90208e-12
ORMDL1	-0.11801	0.446	0.434	6.37591e-32
THUMPD3-AS1	-0.118098	0.571	0.565	1.40231e-24
VCAN-AS1	-0.118613	0.531	0.53	5.93265e-25
LRRN1	-0.118896	0.882	0.862	3.84574e-11
DPYD	-0.119868	0.4	0.388	4.28926e-14
STK33	-0.120011	0.436	0.447	1.40314e-10
GPR155	-0.120214	0.731	0.718	1.91873e-35
AC002463.3	-0.121345	0.401	0.409	2.41417e-24
PRICKLE1	-0.122149	0.44	0.433	0.000186865
PDE3A	-0.123791	0.123	0.149	3.69534e-06
AQP4-AS1	-0.124309	0.499	0.493	4.30078e-22
CRLF3	-0.124604	0.534	0.525	1.69473e-22
AC004237.1	-0.125593	0.225	0.239	6.67514e-47
RP4-681L3.3	-0.127071	0.249	0.289	1.27849e-18
TMEM241	-0.127546	0.45	0.446	2.50878e-27
FLG-AS1	-0.127563	0.244	0.271	1.46474e-20
CFTR	-0.127677	0.331	0.334	9.17552e-37
EPN2-AS1	-0.128132	0.353	0.369	3.56096e-31
SFPQ	-0.128355	0.837	0.831	9.95512e-49
COL9A2	-0.130391	0.425	0.418	3.20954e-21
RP13-143G15.4	-0.130415	0.304	0.309	3.7813e-20
AGBL4	-0.131301	0.645	0.646	1.27973e-28
SPATA6	-0.131339	0.883	0.886	2.00613e-10
GALNTL6	-0.131647	0.329	0.318	6.58635e-18
KHDRBS2	-0.131784	0.702	0.699	2.8792e-18
P2RY14	-0.134214	0.233	0.243	1.33796e-21
RGN	-0.135066	0.282	0.308	2.62536e-50
NR6A1	-0.135383	0.492	0.502	4.6566e-06
PGRMC1	-0.135501	0.467	0.465	3.49114e-18
CSPG5	-0.136391	0.71	0.698	2.81171e-13
CA8	-0.136786	0.481	0.477	1.0441e-18
PIGC	-0.137049	0.486	0.49	8.08509e-22
PCDH11X	-0.138109	0.479	0.496	4.60719e-05
RP11-116O11.1	-0.141155	0.366	0.381	9.05857e-18
SOX2-OT	-0.141164	0.952	0.946	9.58708e-06
GOLGA8B	-0.142807	0.572	0.566	5.59838e-45
RP11-556G22.2	-0.142857	0.297	0.309	8.18564e-53
PCDH9-AS2	-0.144099	0.689	0.705	1.95907e-22
UTY	-0.144359	0.368	0.4	6.70797e-54
AC012593.1	-0.147556	0.355	0.385	1.50688e-10
RP11-4B14.3	-0.147891	0.47	0.473	1.86486e-24
BTD	-0.149355	0.604	0.599	4.64312e-28
RP11-473C19.1	-0.152197	0.384	0.388	5.60209e-36
LHFPL3-AS1	-0.156309	0.56	0.563	7.18997e-29
RP11-1055B8.3	-0.156885	0.246	0.276	1.7077e-23
LRP4-AS1	-0.157499	0.374	0.388	3.73246e-33
RP11-120A1.1	-0.162691	0.399	0.412	2.85073e-40
RP11-517I3.1	-0.16341	0.273	0.295	1.91643e-42
RP3-525N10.2	-0.165779	0.552	0.552	6.75864e-27
CNTNAP2	-0.169588	0.845	0.832	2.04399e-20
RP11-673E1.1	-0.171044	0.481	0.513	1.60951e-17
CTNNA3	-0.172295	0.671	0.676	7.84584e-30
MFSD4B	-0.179334	0.692	0.691	5.6695e-38
RP11-257I14.1	-0.180225	0.612	0.621	1.55254e-23
NCALD	-0.180295	0.848	0.85	3.36843e-21
TTTY14	-0.180539	0.372	0.414	2.42316e-49
SUMF1	-0.188819	0.788	0.789	1.04731e-27
RP11-96D24.1	-0.190893	0.45	0.461	4.68678e-47
RP11-419I17.1	-0.201031	0.774	0.766	3.4507e-37
PCDH11Y	-0.215482	0.26	0.284	6.09781e-08
LINC01572	-0.215841	0.552	0.561	1.46526e-42
IPO9-AS1	-0.223991	0.69	0.715	3.83911e-43
RPL13	-0.230106	0.638	0.654	2.18847e-13
PREX2	-0.237543	0.712	0.748	2.80363e-28
NLGN4Y	-0.240177	0.424	0.464	1.26372e-64
CNTN5	-0.24542	0.508	0.497	1.61426e-32
MALAT1	-0.260081	1	1	4.16111e-95
TRPM3	-0.283864	0.382	0.447	8.80282e-58
GPR158	-0.306271	0.432	0.491	2.83261e-19
GPC5	-0.320697	0.43	0.466	1.1779e-41
RP11-38B6.1	-0.808871	0.268	0.377	0
