# Supplementary material for: A single-cell and spatial RNA-seq database for Alzheimer’s disease (ssREAD)
Source: Nat Commun. 2024 Jun 6;15:4710. doi: 10.1038/s41467-024-49133-z (PMC11156951; doi:10.1038/s41467-024-49133-z)
Supplement: Supplementary file 12 — Supplementary Data 9 [file 41467_2024_49133_MOESM12_ESM.xlsx]

## Sheet: Astrocyte
Supplementary Data 9-1. DEGs between AD and control samples in the AD048 PFC dataset in Astrocytes. p-values were calculated based on a two-sided Wilcoxon Rank-Sum test and adjusted using Bonferroni
gene	avg_log2FC	pct.1	pct.2	p_val_adj
GRID2	0.614432	0.103	0.106	1.79567e-62
MT-ND3	0.449839	0.68	0.619	4.74158e-239
RIMS1	0.398232	0.362	0.286	4.49265e-231
MT-ND2	0.394289	0.555	0.475	8.68117e-272
MT-ND1	0.349597	0.664	0.603	1.15086e-210
MT-CO2	0.331643	0.788	0.746	4.7775e-157
FP671120.1	0.321046	0.587	0.521	3.01993e-179
MT-CYB	0.300766	0.735	0.69	1.45571e-139
MT-ATP6	0.293815	0.797	0.761	1.33437e-131
MT2A	0.26591	0.602	0.555	1.51636e-150
MT-ND4	0.259244	0.739	0.697	4.75904e-102
RANBP3L	0.244197	0.774	0.744	1.3182e-215
FP236383.1	0.242589	0.429	0.371	5.02219e-128
GRIA1	0.237871	0.107	0.098	3.49112e-33
MT-CO3	0.220702	0.839	0.816	1.05974e-71
SAMD4A	0.219366	0.762	0.717	3.72892e-194
AC105402.3	0.219015	0.208	0.173	9.74973e-90
PLCE1	0.215796	0.342	0.28	1.74931e-162
MT1E	0.209175	0.379	0.317	6.59127e-146
SLC39A11	0.208805	0.828	0.804	2.39767e-231
PFKP	0.20699	0.425	0.35	4.65887e-201
DLGAP1	0.206878	0.59	0.54	8.27079e-97
GFAP	0.199966	0.778	0.706	6.54789e-249
NWD1	0.199603	0.452	0.382	5.08452e-138
MT-ND5	0.198123	0.363	0.313	1.73656e-97
CSRP1	0.195888	0.564	0.498	1.52303e-149
SMTN	0.195805	0.245	0.188	3.05689e-150
KCNJ10	0.195638	0.462	0.394	3.37061e-144
COL27A1	0.194748	0.334	0.266	1.87386e-145
MT1G	0.192303	0.227	0.177	6.283e-109
AC245297.3	0.191156	0.713	0.67	3.72458e-138
MRAS	0.18396	0.628	0.58	5.16146e-78
ATP10B	0.177638	0.271	0.22	3.89285e-127
VCAN	0.175305	0.282	0.231	1.83274e-88
SYNM	0.174012	0.276	0.222	1.83302e-111
CTNNA3	0.173416	0.143	0.15	8.40695e-16
DKK3	0.172067	0.648	0.597	4.93948e-126
HGF	0.170108	0.269	0.231	5.94518e-70
SRRM2	0.16948	0.603	0.539	2.03721e-114
ALK	0.169128	0.364	0.326	1.93566e-72
KCNMB2-AS1	0.169126	0.471	0.419	5.64043e-82
MT-ND4L	0.168031	0.182	0.142	1.17862e-94
NEAT1	0.163527	0.98	0.975	2.84493e-301
AC104574.2	0.159952	0.193	0.154	6.28339e-65
FAM107A	0.158255	0.741	0.706	5.68156e-104
PDE4DIP	0.155485	0.894	0.882	9.99991e-174
LINC01094	0.155203	0.25	0.201	1.92116e-91
PNISR	0.155034	0.869	0.846	1.47374e-140
KCND2	0.153851	0.17	0.15	1.30308e-28
FBXO2	0.153029	0.268	0.213	3.42647e-103
CDH23	0.152948	0.299	0.244	6.0709e-100
B4GALNT4	0.15282	0.546	0.501	2.55764e-69
MT1F	0.150352	0.179	0.132	5.00861e-111
COL21A1	0.149153	0.249	0.211	6.56976e-53
CAPN2	0.147107	0.536	0.481	1.84045e-85
FSTL5	0.145469	0.132	0.103	2.81626e-65
GJA1	0.140639	0.765	0.74	7.88813e-68
PNPLA6	0.139827	0.238	0.187	1.59403e-103
PDE3B	0.139681	0.529	0.489	1.11085e-58
ADAM33	0.139336	0.126	0.081	1.87839e-154
XIST	0.13858	0.507	0.43	5.66124e-15
SLC38A2	0.138312	0.249	0.186	3.57903e-147
DHFR	0.138042	0.218	0.183	1.87301e-59
TRPM3	0.134995	0.868	0.855	2.14352e-53
RGCC	0.13436	0.22	0.18	4.27541e-58
CRB2	0.13313	0.388	0.337	3.1831e-76
SLC7A2	0.132236	0.466	0.417	4.64056e-64
PLCG2	0.130544	0.194	0.163	3.82913e-73
ST8SIA1	0.129653	0.42	0.373	3.61e-69
MT1M	0.126644	0.252	0.211	4.94584e-82
AL139260.1	0.126166	0.473	0.431	5.38935e-49
PLXNB1	0.126085	0.56	0.514	3.21686e-60
CAB39L	0.124697	0.437	0.385	1.6576e-78
ADCY8	0.122537	0.508	0.465	4.96943e-42
ZNF804B	0.121145	0.183	0.157	1.47533e-27
ADGRG1	0.12046	0.587	0.553	5.20871e-53
ATP1A2	0.120116	0.904	0.894	6.37251e-130
ZNF98	0.119956	0.689	0.683	7.12325e-51
HMBOX1	0.119659	0.609	0.57	8.13114e-63
SH3PXD2B	0.117246	0.608	0.57	7.82796e-50
AL355974.2	0.116735	0.154	0.112	1.68329e-124
DBI	0.115827	0.223	0.185	9.56021e-56
AHNAK	0.115671	0.436	0.392	2.22804e-53
CRYAB	0.115626	0.307	0.301	0.0306786
LINC00499	0.115016	0.674	0.669	1.85768e-17
COL23A1	0.114924	0.246	0.211	4.54846e-50
GRIA4	0.114842	0.168	0.175	3.22505e-10
SLC39A12	0.114317	0.613	0.584	2.24583e-28
CHDH	0.11408	0.319	0.272	1.46759e-64
DGKZ	0.113383	0.428	0.389	3.70705e-46
MACROD2	0.113089	0.707	0.689	1.11247e-49
MEGF9	0.112936	0.62	0.58	1.1679e-43
HIF3A	0.112042	0.877	0.864	8.20066e-88
PTPRZ1	0.111687	0.856	0.845	1.17122e-121
NCAN	0.111532	0.614	0.574	2.62182e-54
SLC25A18	0.110636	0.755	0.723	3.48358e-57
VIM	0.109657	0.313	0.28	1.67981e-41
CLU	0.109132	0.894	0.883	1.62996e-48
MRPS6	0.108122	0.304	0.258	3.4422e-66
WFS1	0.107869	0.411	0.368	1.62054e-49
HPSE2	0.107719	0.711	0.703	9.06279e-23
KCNJ16	0.105524	0.112	0.077	8.66747e-87
ALDH1L1	0.105152	0.721	0.687	1.30469e-65
IL17RB	0.10428	0.414	0.369	7.23829e-47
TPD52L1	0.104153	0.842	0.832	7.92434e-87
PADI2	0.103772	0.345	0.306	1.79033e-40
ATP1B3	0.103517	0.276	0.245	5.98797e-28
NUPR1	0.102945	0.142	0.108	6.75397e-76
AQP4	0.102666	0.824	0.812	5.68248e-55
HP1BP3	0.102298	0.512	0.472	1.6695e-43
MICALL2	0.100519	0.528	0.488	8.5225e-42
TMEM184B	0.100489	0.557	0.519	3.97401e-35
LCNL1	0.100108	0.374	0.341	5.53057e-31
GARNL3	-0.100201	0.431	0.455	3.38792e-37
AC125613.1	-0.100629	0.348	0.374	3.35495e-34
PPP2R2B	-0.100794	0.962	0.967	2.23854e-94
ARHGAP24	-0.100816	0.718	0.747	3.93649e-72
CRY2	-0.102628	0.338	0.363	1.51695e-34
AHCYL1	-0.102711	0.85	0.856	1.48162e-48
CIRBP	-0.103373	0.511	0.535	7.58417e-48
TNC	-0.103374	0.116	0.116	2.47444e-21
SHISA6	-0.104363	0.238	0.266	3.3763e-20
NKAIN3	-0.106182	0.859	0.881	4.7225e-86
CRISPLD1	-0.106222	0.093	0.111	2.84825e-23
XPO1	-0.106253	0.588	0.597	5.33123e-76
IZUMO4	-0.106498	0.232	0.266	1.13617e-61
FTL	-0.107242	0.632	0.652	2.2509e-66
TMEM164	-0.107824	0.453	0.466	2.8316e-34
GLUD1	-0.10806	0.696	0.71	6.25706e-75
TENM2	-0.108711	0.742	0.769	8.01571e-44
UNC80	-0.108756	0.224	0.258	4.69114e-47
AC104596.1	-0.10926	0.501	0.531	2.31196e-52
VDAC3	-0.109689	0.299	0.321	5.07052e-71
MSI2	-0.109958	0.936	0.944	1.77955e-143
AC091826.2	-0.110499	0.492	0.528	1.92962e-51
CD47	-0.110754	0.388	0.416	4.25104e-56
EPHB1	-0.110965	0.62	0.64	3.83554e-50
LRRC7	-0.111114	0.168	0.203	1.55203e-64
ZNF518A	-0.111196	0.559	0.587	2.26007e-61
HSP90AA1	-0.111519	0.672	0.683	3.67132e-48
KCNQ3	-0.111609	0.401	0.431	2.49971e-32
CNTNAP2	-0.112879	0.275	0.315	2.37358e-54
SETBP1	-0.113326	0.239	0.276	2.59672e-51
MCF2L2	-0.113524	0.216	0.243	6.75907e-31
PITPNC1	-0.114716	0.975	0.977	1.20509e-149
RBFOX1	-0.114723	0.389	0.435	4.60499e-48
PTPRD	-0.115055	0.423	0.462	1.9166e-43
ATL2	-0.115106	0.341	0.367	9.39554e-73
EFEMP1	-0.116407	0.614	0.631	3.96181e-62
AL591686.2	-0.118089	0.172	0.195	7.63416e-46
AGBL4	-0.12042	0.544	0.584	2.97247e-61
SLC14A1	-0.121689	0.69	0.723	6.74547e-105
GNA14-AS1	-0.122779	0.202	0.222	1.33022e-52
USP9Y	-0.123164	0.185	0.225	0.000218653
DPP10	-0.125256	0.68	0.711	7.7001e-22
CADPS	-0.126636	0.249	0.282	8.97877e-46
SYT1	-0.126812	0.349	0.398	9.1215e-71
ROBO2	-0.128691	0.161	0.193	1.01624e-47
DCHS2	-0.132204	0.268	0.297	2.50732e-68
PDE4D	-0.13313	0.84	0.862	1.26388e-148
CCSER1	-0.134152	0.137	0.173	4.83108e-56
KAZN	-0.14147	0.302	0.313	9.72419e-10
DEPP1	-0.141537	0.083	0.109	1.57834e-60
MOXD1	-0.151591	0.161	0.196	1.03117e-58
CA12	-0.155649	0.111	0.144	2.85723e-73
AC008957.2	-0.157879	0.24	0.273	1.9865e-123
RERG	-0.163669	0.395	0.443	2.92451e-108
AC098829.1	-0.167755	0.264	0.298	3.41501e-59
NRP1	-0.169364	0.438	0.466	4.63022e-38
KCNIP4	-0.174373	0.35	0.411	2.02749e-110
UTY	-0.178681	0.284	0.348	6.03989e-05
BAALC-AS1	-0.194035	0.265	0.28	3.7119e-44
AC002429.2	-0.204965	0.545	0.601	4.97835e-115
FTH1	-0.213167	0.696	0.726	3.25333e-132

## Sheet: Endothelial
Supplementary Data 9-2. DEGs between AD and control samples in the AD048 PFC dataset in endothelial cells. p-values were calculated based on a two-sided Wilcoxon Rank-Sum test and adjusted using Bonferroni
gene	avg_log2FC	pct.1	pct.2	p_val_adj
MT1M	0.534249	0.359	0.254	1.20348e-17
MT1X	0.51251	0.317	0.216	3.4428e-17
MT2A	0.446333	0.706	0.623	5.82745e-22
MT-ND2	0.436344	0.614	0.512	7.23684e-14
MT-ND3	0.424414	0.657	0.584	1.33966e-08
MT1E	0.403883	0.384	0.289	3.88479e-12
MT-CO2	0.353396	0.792	0.732	1.22041e-06
MT-ND1	0.311983	0.666	0.599	0.00167981
CEBPD	0.305504	0.503	0.427	0.000125917
MT-CYB	0.283252	0.762	0.69	8.53831e-07
RELL1	0.278483	0.515	0.445	7.63809e-05
SLCO4A1	0.277093	0.596	0.523	8.23709e-07
SOCS3	0.275394	0.271	0.205	0.00049949
MT-ND4	0.273165	0.766	0.717	0.0152833
RASGEF1B	0.261407	0.409	0.331	4.39918e-07
ASRGL1	0.254253	0.294	0.241	0.00380462
FKBP5	0.253044	0.569	0.488	2.86754e-05
RPL13	0.247358	0.471	0.402	0.00156694
TSC22D1	0.237898	0.786	0.79	0.000149041
NFKBIA	0.235235	0.581	0.527	0.00119009
STARD4	0.219628	0.267	0.215	0.0357373
SLC26A3	0.207094	0.326	0.255	1.01028e-05
ST6GALNAC3	0.201394	0.927	0.923	1.71155e-08
LINGO1	0.174689	0.429	0.355	3.2885e-05
IFITM2	0.16701	0.392	0.329	0.00109365
EGFL7	0.165866	0.762	0.738	0.0215634
HLA-C	0.160477	0.459	0.418	0.00997362
CLDN5	0.144937	0.891	0.891	0.0021091
IFITM3	0.120018	0.576	0.538	0.0452746
ABCB1	-0.136016	0.862	0.888	0.0021207
ARID1B	-0.170118	0.669	0.712	0.0324085
ST8SIA6	-0.17301	0.598	0.65	0.00283639
GMDS-DT	-0.173777	0.336	0.386	0.037538
ESYT2	-0.174049	0.787	0.825	1.18351e-05
RORA	-0.181818	0.523	0.577	0.00525352
CLASP2	-0.189338	0.467	0.489	0.00119493
PTPRD	-0.20541	0.208	0.274	0.00488972
THSD4	-0.207406	0.742	0.784	1.09133e-05
ZFPM2	-0.210208	0.495	0.535	0.037263
MEF2A	-0.211595	0.718	0.743	0.00427647
KLF2	-0.224689	0.472	0.508	0.00262362
SMAD6	-0.239515	0.392	0.446	0.0112086
SLC39A10	-0.245284	0.626	0.666	7.60974e-05
SPOCK3	-0.247578	0.365	0.412	0.000144453
SLCO1A2	-0.249284	0.193	0.232	0.000356948
DPP10	-0.257769	0.157	0.215	0.00051578
PCDH9	-0.266454	0.31	0.388	3.67569e-05
LRMDA	-0.268384	0.618	0.683	2.9157e-08
SYT1	-0.30516	0.358	0.431	0.000336338
EML1	-0.306132	0.292	0.355	6.34738e-10
NCALD	-0.306336	0.13	0.179	3.13717e-05
SLC6A6	-0.315414	0.143	0.174	0.00327974
GPCPD1	-0.4646	0.477	0.511	7.84422e-12
FAM155A	-0.468134	0.349	0.422	2.48921e-08
CTNNA2	-0.530257	0.222	0.27	0.000484965

## Sheet: Excitatory neurons
Supplementary Data 9-3. DEGs between AD and control samples in the AD048 PFC dataset in excitatory neurons. p-values were calculated based on a two-sided Wilcoxon Rank-Sum test and adjusted using Bonferroni
gene	avg_log2FC	pct.1	pct.2	p_val_adj
ZNF385D	0.795198	0.386	0.361	3.38323e-193
RELN	0.586897	0.116	0.075	2.05607e-236
FSTL5	0.55599	0.465	0.435	2.0457e-181
ZBTB20	0.532059	0.545	0.528	6.75555e-209
ERBB4	0.451072	0.346	0.324	9.59216e-176
TIAM1	0.447343	0.669	0.656	7.98717e-180
AL078639.1	0.416347	0.356	0.27	0
CHD7	0.398311	0.119	0.077	2.25995e-247
ZNF521	0.396828	0.252	0.23	8.26304e-189
UNC13C	0.395239	0.651	0.628	1.51764e-156
ETV1	0.354892	0.202	0.179	2.81941e-166
SLC35F4	0.347159	0.124	0.087	7.04448e-179
TENM1	0.34121	0.356	0.322	2.58239e-163
AC105402.3	0.340968	0.55	0.51	2.99973e-163
HSPA1A	0.338076	0.247	0.233	1.65327e-120
PLD5	0.330628	0.211	0.167	4.68153e-164
KCND2	0.329681	0.885	0.876	4.26762e-164
MAML2	0.324367	0.358	0.307	2.27389e-153
CALN1	0.309508	0.688	0.671	7.5366e-152
NFIA	0.281748	0.546	0.53	2.34579e-105
GRIK2	0.268218	0.895	0.888	2.02857e-114
PLCB4	0.258417	0.586	0.566	5.70626e-126
NEAT1	0.247925	0.29	0.257	7.14563e-104
UBASH3B	0.247182	0.26	0.24	1.64982e-139
LIMA1	0.246212	0.3	0.267	1.09555e-146
MT-ND3	0.24424	0.921	0.899	4.07667e-159
GRID2	0.242549	0.763	0.75	9.25514e-91
ST18	0.238922	0.13	0.094	2.98018e-145
RIT2	0.23721	0.498	0.481	2.94449e-85
MT-ND1	0.232813	0.944	0.921	8.69011e-159
SPHKAP	0.230241	0.203	0.178	2.07983e-82
CAMK4	0.230207	0.802	0.801	3.75067e-99
ZNF536	0.227737	0.122	0.084	1.26101e-154
AC007614.1	0.227394	0.15	0.12	1.01163e-130
CDH18	0.227201	0.916	0.908	8.22235e-101
HSPB1	0.226633	0.228	0.216	3.87291e-64
GRM4	0.226225	0.204	0.168	4.83439e-135
FOXN3	0.221153	0.695	0.686	7.43261e-122
FP671120.1	0.220474	0.503	0.458	2.62856e-120
MAML3	0.219749	0.414	0.403	1.95787e-91
MT-ND5	0.21956	0.763	0.728	1.06695e-126
MT-ATP6	0.219283	0.963	0.947	5.03833e-134
TLL1	0.217409	0.192	0.161	5.16242e-80
LHFPL6	0.216844	0.621	0.605	2.08845e-104
ZNF804A	0.210258	0.573	0.552	2.53216e-97
PELI2	0.209355	0.302	0.256	4.75949e-130
ABLIM1	0.205127	0.764	0.766	1.63062e-105
WWOX	0.204678	0.77	0.756	1.59252e-82
DHFR	0.204462	0.604	0.567	1.07644e-103
LDLRAD3	0.203835	0.36	0.34	2.57347e-108
PCBP3	0.201673	0.24	0.216	6.94099e-110
ZFPM2	0.200723	0.839	0.834	6.592e-66
CADM1	0.199394	0.848	0.836	9.27846e-97
TRPM3	0.197921	0.598	0.606	2.57986e-59
MEIS1	0.197593	0.17	0.138	3.10809e-132
USP3	0.197541	0.147	0.113	4.55643e-129
SGCZ	0.197389	0.417	0.398	2.29638e-44
ANK1	0.196222	0.205	0.174	1.97751e-125
RIMS1	0.194666	0.871	0.872	2.04593e-59
MT-CYB	0.194024	0.95	0.935	3.699e-100
MT-ND4L	0.191044	0.497	0.443	4.94203e-112
MT-ND2	0.190042	0.906	0.878	3.19787e-127
EPB41	0.189916	0.651	0.644	3.41528e-114
CADPS2	0.189814	0.861	0.851	1.00581e-69
MTRNR2L12	0.188835	0.403	0.353	1.32088e-97
GALNT13	0.188143	0.661	0.648	1.06058e-81
MT-CO2	0.187751	0.969	0.959	4.81631e-95
MTUS1	0.187609	0.195	0.164	3.69081e-121
SPOCK1	0.184094	0.776	0.754	9.53678e-81
KCTD8	0.178309	0.694	0.683	1.38836e-109
IL16	0.176449	0.132	0.106	8.93103e-132
PKIB	0.176065	0.126	0.094	6.43122e-115
PLCG2	0.174525	0.36	0.33	2.65018e-135
MDGA1	0.172239	0.136	0.108	9.69673e-121
CECR2	0.170469	0.109	0.082	1.4363e-118
MT-ND4	0.169031	0.95	0.935	1.62403e-85
MTCL1	0.167054	0.667	0.673	6.55208e-90
MEGF11	0.166509	0.178	0.16	5.99568e-111
PLCXD3	0.166085	0.296	0.268	2.02701e-50
KCNJ3	0.165467	0.842	0.837	8.17855e-138
HSPA1B	0.165216	0.117	0.1	3.12962e-81
MCU	0.165193	0.512	0.513	2.3105e-107
CFAP299	0.164339	0.385	0.38	1.47903e-76
CCNH	0.164204	0.76	0.758	9.70623e-88
TRMT9B	0.163171	0.436	0.442	2.42751e-80
CA10	0.16306	0.682	0.679	1.78784e-42
LRCH1	0.16149	0.598	0.588	3.39753e-96
DPF3	0.160941	0.263	0.246	3.02257e-103
MT-CO3	0.157871	0.98	0.969	1.14189e-90
CCDC175	0.157312	0.328	0.312	1.10141e-103
DGKD	0.157148	0.208	0.179	7.62588e-112
CBLB	0.155861	0.439	0.429	1.34562e-97
XIST	0.154595	0.496	0.428	7.32627e-60
ERVMER61-1	0.154398	0.103	0.096	5.7207e-61
GPRIN3	0.153573	0.163	0.136	2.47642e-87
PATJ	0.152906	0.75	0.761	1.40437e-89
DNM3	0.151624	0.858	0.851	3.1219e-66
FGF14	0.150727	0.961	0.952	4.90167e-94
SRGAP2	0.147525	0.522	0.527	8.66766e-89
PDE3B	0.146879	0.618	0.621	1.13586e-61
BTG1	0.146835	0.33	0.309	1.11638e-73
VWC2	0.142172	0.31	0.305	1.36849e-73
MTRNR2L8	0.140383	0.153	0.149	2.45536e-30
ERC1	0.139248	0.838	0.839	8.7902e-73
NHSL2	0.138959	0.33	0.312	3.67956e-73
DGKG	0.13862	0.656	0.636	1.94195e-48
FGGY	0.137769	0.331	0.327	5.43522e-84
CNTN6	0.13732	0.295	0.285	5.03904e-66
ELP4	0.136247	0.633	0.632	1.05091e-81
SYNPR	0.135454	0.513	0.511	7.36357e-53
FP236383.1	0.133579	0.427	0.398	1.26202e-70
DPP6	0.133391	0.928	0.922	8.62086e-36
BAZ2B	0.132942	0.744	0.738	1.41956e-96
DNAJB1	0.132893	0.295	0.302	1.99359e-72
SVEP1	0.13206	0.263	0.253	8.90979e-74
SYNE1	0.130795	0.921	0.915	4.01492e-91
ZBTB18	0.130751	0.566	0.547	1.83116e-78
SEL1L3	0.129739	0.315	0.303	6.9138e-64
NOVA1	0.129568	0.863	0.858	1.38038e-93
HSPH1	0.129312	0.662	0.686	1.48703e-68
PAG1	0.129034	0.472	0.464	2.89663e-79
GLCE	0.12897	0.469	0.478	9.44846e-71
EXPH5	0.123761	0.151	0.133	1.9968e-86
RBFOX3	0.123461	0.878	0.872	1.64625e-60
ROR1	0.121304	0.1	0.08	4.87283e-55
EPHB1	0.120252	0.592	0.6	6.54376e-63
FNBP1	0.119247	0.656	0.656	2.75306e-65
SLIT3	0.118832	0.64	0.633	1.00973e-33
CACNA1A	0.118788	0.901	0.893	2.00793e-55
ARHGAP29	0.118578	0.239	0.233	1.42404e-81
TMTC2	0.118439	0.475	0.469	3.67358e-44
RUNX1T1	0.117334	0.763	0.765	2.78871e-56
GNAS	0.116359	0.876	0.87	1.32824e-63
MIR99AHG	0.116292	0.894	0.884	5.76377e-59
TRHDE	0.115907	0.647	0.631	1.97247e-41
AKAP12	0.115422	0.628	0.626	4.87833e-62
PIP5K1B	0.115356	0.511	0.499	2.8198e-59
PHF3	0.114955	0.676	0.672	1.21949e-95
FGFR1	0.114818	0.253	0.237	1.0274e-65
CLVS2	0.114762	0.69	0.685	1.067e-75
EPHA6	0.114645	0.639	0.621	3.377e-37
AC016687.2	0.113898	0.168	0.155	2.21393e-07
CNTN1	0.11347	0.934	0.923	1.51855e-80
TSPAN9	0.112765	0.307	0.301	1.4939e-68
SYT2	0.11228	0.121	0.102	9.98213e-86
DIP2B	0.11214	0.712	0.717	3.73612e-68
QKI	0.111925	0.5	0.498	1.92133e-41
REEP3	0.111632	0.511	0.512	1.11482e-69
JUND	0.110841	0.634	0.621	2.88788e-58
HSP90AA1	0.109223	0.822	0.816	2.06656e-29
STK10	0.109192	0.179	0.165	1.64347e-85
SLC38A2	0.109058	0.467	0.455	3.80363e-80
RAB3IP	0.108838	0.157	0.14	3.96922e-91
ELAVL3	0.108483	0.775	0.769	1.73343e-82
RPS6KA5	0.108357	0.746	0.739	7.18927e-66
RASGEF1C	0.107979	0.26	0.247	2.08106e-68
ALS2	0.107498	0.624	0.626	7.98615e-70
AFF2	0.107279	0.356	0.345	1.55366e-51
CNTLN	0.107224	0.261	0.238	5.53387e-66
LPP	0.106004	0.544	0.538	1.18352e-45
CNKSR2	0.104652	0.9	0.897	5.28274e-84
PER3	0.104055	0.576	0.571	1.19174e-66
CUX1	0.103598	0.759	0.757	6.77601e-49
ANKRD12	0.10329	0.81	0.809	1.19188e-71
RORA	0.103117	0.91	0.899	1.02225e-38
TMEM266	0.102914	0.431	0.439	5.7895e-71
KANK1	0.102579	0.133	0.12	2.7609e-63
STAG1	0.101962	0.796	0.798	3.15013e-83
MCF2L	0.101638	0.676	0.678	1.08082e-71
MAP1A	0.101621	0.65	0.641	2.10583e-53
REV3L	0.100021	0.734	0.738	2.57525e-64
AC093607.1	-0.100345	0.222	0.26	2.65888e-31
DGKI	-0.101483	0.87	0.88	2.10392e-77
USP9Y	-0.101988	0.375	0.436	2.01742e-39
RGS4	-0.10255	0.522	0.57	4.17755e-43
DCLK1	-0.102642	0.861	0.898	1.21808e-95
TUBA4A	-0.102728	0.388	0.435	2.88538e-40
UTY	-0.102898	0.342	0.409	4.32183e-56
ACTG1	-0.103261	0.551	0.602	2.34208e-47
FAM153B	-0.103367	0.44	0.51	5.01285e-93
EML6	-0.103427	0.775	0.813	2.14336e-68
DPP10	-0.103648	0.876	0.915	1.22306e-88
NCALD	-0.105694	0.718	0.764	4.70262e-63
PHACTR1	-0.105835	0.908	0.918	7.13337e-109
RASGRF2	-0.106761	0.622	0.665	6.77452e-36
CES4A	-0.106916	0.419	0.494	1.33877e-117
PDE10A	-0.107315	0.71	0.757	6.57429e-73
AC067956.1	-0.107462	0.543	0.593	9.21569e-53
MIAT	-0.110117	0.779	0.828	5.49822e-91
FTH1	-0.110747	0.736	0.765	9.49098e-19
GOLGA8B	-0.110911	0.599	0.654	6.17169e-76
STXBP5-AS1	-0.111001	0.654	0.703	4.07236e-63
LY86-AS1	-0.111199	0.627	0.687	4.12712e-84
FAM153C	-0.11213	0.621	0.681	8.2707e-88
SLC44A5	-0.114142	0.576	0.629	3.24926e-61
KALRN	-0.114865	0.877	0.915	3.06487e-148
ZNF804B	-0.115836	0.477	0.527	5.96864e-48
PCDH9-AS2	-0.116393	0.303	0.366	1.5571e-80
GABRG3	-0.118506	0.707	0.759	6.93473e-83
AL391807.1	-0.118724	0.447	0.524	7.14598e-124
LINC02296	-0.119918	0.282	0.329	1.22549e-51
KCNMA1	-0.12131	0.86	0.897	1.10426e-128
ASIC2	-0.121686	0.831	0.859	1.0326e-48
TUBB2A	-0.122444	0.466	0.51	3.07199e-36
SORCS3	-0.122459	0.565	0.623	3.57507e-75
NLGN4Y	-0.126741	0.377	0.445	8.93012e-56
WSB1	-0.130339	0.644	0.708	1.81838e-110
TTTY14	-0.137772	0.393	0.463	7.6545e-59
LINC00486	-0.147601	0.732	0.77	2.57256e-32
CABP1	-0.148125	0.834	0.868	1.551e-130
MLIP	-0.15389	0.709	0.772	3.72748e-127
TUBA1B	-0.155934	0.778	0.806	8.99087e-24
AC098829.1	-0.182147	0.216	0.263	3.74876e-73
SPRY4-AS1	-0.188408	0.211	0.303	8.17066e-245

## Sheet: Inhibitory neurons
Supplementary Data 9-4. DEGs between AD and control samples in the AD048 PFC dataset in inhibitory neurons. p-values were calculated based on a two-sided Wilcoxon Rank-Sum test and adjusted using Bonferroni
gene	avg_log2FC	pct.1	pct.2	p_val_adj
AC105402.3	0.285347	0.551	0.511	5.41769e-43
MT-ND2	0.277212	0.883	0.839	1.56404e-80
MT-ND3	0.233817	0.902	0.876	1.08533e-45
MT-ND5	0.226038	0.75	0.698	2.39465e-51
MT-ND1	0.212856	0.925	0.899	2.08247e-48
MT-ND4L	0.208532	0.467	0.411	7.15549e-44
LINGO1	0.201993	0.675	0.624	6.45655e-49
SLC26A3	0.20088	0.498	0.43	1.41083e-62
FP671120.1	0.197142	0.534	0.486	5.0837e-32
RASGEF1B	0.181779	0.55	0.501	7.89335e-42
MT-CYB	0.179829	0.936	0.918	7.87985e-30
MT-ND4	0.166707	0.939	0.918	5.9354e-28
MT-ATP6	0.162388	0.954	0.944	2.48869e-27
MT-CO2	0.153301	0.967	0.954	1.18437e-27
INO80D	0.152899	0.621	0.574	4.95398e-41
DHFR	0.148136	0.59	0.546	2.05594e-23
SLC27A6	0.146481	0.317	0.275	4.17153e-23
HSPA1A	0.135434	0.146	0.148	9.30888e-18
AL078639.1	0.135409	0.353	0.3	4.37013e-29
MTRNR2L12	0.13065	0.382	0.342	2.84091e-15
MTRNR2L8	0.127834	0.157	0.148	4.91822e-11
MT-CO3	0.121801	0.972	0.964	1.09864e-16
BICC1	0.120951	0.304	0.29	1.75839e-05
ZNF804A	0.118989	0.64	0.627	6.65862e-09
NEAT1	0.118885	0.495	0.486	0.028496
AC073050.1	0.114511	0.754	0.745	1.38294e-14
SYN3	0.114251	0.767	0.745	6.61903e-23
AL589740.1	0.113757	0.306	0.301	0.026938
PRR16	0.113699	0.43	0.408	0.0007286
PNISR	0.105409	0.894	0.882	9.56501e-32
SNTG1	0.105131	0.93	0.933	1.03762e-21
CNTN5	0.104756	0.837	0.83	4.55447e-09
EPHA6	0.102099	0.784	0.779	0.0284639
ACTG1	-0.10033	0.423	0.458	3.85505e-18
CIRBP	-0.100427	0.442	0.485	2.5841e-28
AL391807.1	-0.101243	0.396	0.435	1.59186e-28
SARAF	-0.103985	0.559	0.588	2.06343e-19
CCNI	-0.10433	0.546	0.578	3.87198e-14
H3F3B	-0.104417	0.331	0.371	4.87082e-21
FTH1	-0.105072	0.523	0.557	1.34713e-13
SCG2	-0.106243	0.359	0.395	1.59079e-13
BEX2	-0.107854	0.332	0.381	2.18464e-30
LRP8	-0.109223	0.404	0.434	9.38904e-20
RPL15	-0.110774	0.4	0.439	3.10812e-19
BEX1	-0.112769	0.355	0.401	1.01866e-25
BEX3	-0.121005	0.437	0.483	5.29454e-28
PEBP1	-0.12266	0.608	0.638	8.83424e-21
CKB	-0.122761	0.603	0.633	1.59523e-22
CALY	-0.123424	0.566	0.601	2.63877e-27
TUBB2A	-0.124866	0.379	0.422	3.53251e-29
VIP	-0.13019	0.126	0.138	0.000247318
TUBA1A	-0.134987	0.334	0.384	5.54542e-33
PDE10A	-0.136236	0.718	0.751	9.42607e-31
RASGRF2	-0.137949	0.646	0.67	5.2093e-22
AC098829.1	-0.138971	0.274	0.303	1.87841e-11
SST	-0.163121	0.077	0.11	1.00456e-29
SPRY4-AS1	-0.284614	0.241	0.326	4.72569e-126

## Sheet: Microglia
Supplementary Data 9-5. DEGs between AD and control samples in the AD048 PFC dataset in inhibitory neurons. p-values were calculated based on a two-sided Wilcoxon Rank-Sum test and adjusted using Bonferroni
gene	avg_log2FC	pct.1	pct.2	p_val_adj
PTPRG	0.998286	0.169	0.091	0
ADAMTS17	0.360944	0.141	0.094	3.74843e-91
MYO1E	0.336114	0.389	0.327	8.27655e-89
DPYD	0.319663	0.549	0.439	9.02847e-178
GLDN	0.310251	0.533	0.452	2.06591e-109
CACNA1A	0.30784	0.524	0.469	4.98366e-93
MT-ND3	0.286455	0.616	0.567	8.49989e-62
DIRC3	0.285276	0.118	0.088	5.90599e-39
TPRG1	0.283142	0.15	0.112	9.65252e-49
MT-CYB	0.277994	0.668	0.619	6.3514e-70
NHSL1	0.265593	0.452	0.397	2.15673e-61
MT-ND2	0.259438	0.458	0.404	1.20923e-60
MT-ND4	0.257143	0.656	0.614	8.40084e-56
MT-CO2	0.25266	0.726	0.687	1.94051e-58
FLT1	0.246664	0.108	0.072	6.37077e-61
APOE	0.233988	0.558	0.482	2.03172e-90
CPA6	0.233073	0.114	0.079	1.66342e-54
MT-ND5	0.231884	0.303	0.251	1.19393e-58
AC066613.2	0.221843	0.194	0.146	7.84573e-65
FOXP1	0.220872	0.666	0.581	4.51183e-126
MT-CO3	0.220752	0.794	0.763	3.87544e-46
MT-ATP6	0.219744	0.753	0.716	1.7813e-48
AC105402.3	0.216536	0.17	0.142	1.60361e-31
ZBTB16	0.215532	0.431	0.372	3.2056e-55
LINGO1	0.210628	0.387	0.341	1.24243e-50
FKBP5	0.209168	0.835	0.783	1.37981e-118
ALCAM	0.208213	0.376	0.328	1.65472e-44
CPM	0.203333	0.38	0.333	4.95533e-36
MT-ND1	0.199602	0.574	0.522	1.43666e-49
PPARG	0.193678	0.191	0.158	9.02572e-33
APOC1	0.192279	0.163	0.124	2.93988e-46
SPP1	0.184316	0.69	0.635	2.98941e-53
OXR1	0.182046	0.748	0.722	1.18012e-36
RASGEF1B	0.180549	0.347	0.302	1.76647e-49
CCND3	0.17727	0.558	0.499	4.45232e-57
FTL	0.170229	0.585	0.551	3.17016e-14
SLC26A3	0.169722	0.267	0.229	1.81266e-43
PRKCH	0.167541	0.417	0.363	7.13937e-46
WNT2B	0.166278	0.283	0.241	1.35115e-34
SDK1	0.163584	0.639	0.595	3.29588e-41
PRKCE	0.163557	0.372	0.326	6.6965e-34
CLEC5A	0.161559	0.104	0.071	1.19202e-46
CSGALNACT1	0.161403	0.753	0.71	3.00356e-45
ZFP36L2	0.16114	0.564	0.514	9.73765e-40
ARID5B	0.160955	0.234	0.205	3.2808e-25
MITF	0.160856	0.311	0.271	2.65229e-29
RASGRP3	0.159227	0.153	0.115	1.78514e-44
XYLT1	0.153528	0.217	0.176	2.58799e-39
IFNLR1	0.149248	0.11	0.079	6.02643e-42
IL15	0.148201	0.143	0.11	1.31964e-33
LINC01736	0.146835	0.153	0.116	1.33581e-44
ZNF804A	0.144491	0.136	0.107	2.83956e-27
TPT1	0.139402	0.301	0.285	1.91249e-07
CD163	0.137332	0.221	0.206	8.55273e-09
ZNF618	0.137199	0.297	0.252	2.83985e-33
MSR1	0.136673	0.459	0.409	1.11735e-35
KCNIP1	0.136522	0.454	0.415	1.15885e-24
GAB1	0.136376	0.379	0.341	2.61208e-25
CHSY3	0.135291	0.378	0.339	2.7501e-22
MT-ND4L	0.135112	0.118	0.095	1.52762e-24
GAS7	0.133838	0.354	0.309	4.37909e-32
IQGAP2	0.13376	0.145	0.118	1.59862e-22
DHFR	0.131251	0.191	0.161	1.07702e-22
HEG1	0.130636	0.133	0.107	1.68924e-24
CD81	0.130472	0.395	0.349	4.48456e-31
KIAA1551	0.129257	0.298	0.26	2.63421e-25
OGFRL1	0.127364	0.504	0.457	1.6075e-30
DLGAP2	0.124885	0.115	0.1	2.71611e-06
AXL	0.123784	0.436	0.386	8.68088e-35
ABCA1	0.12314	0.231	0.197	4.35659e-24
AL158071.4	0.123123	0.22	0.189	5.09392e-22
GYPC	0.122564	0.18	0.149	1.55606e-23
CDK6	0.122316	0.489	0.448	4.49973e-25
OSBPL3	0.122134	0.497	0.455	3.41945e-24
SNCA	0.121051	0.441	0.399	1.56448e-25
CARD11	0.120113	0.443	0.394	1.00655e-34
ATP1B3	0.119848	0.249	0.213	7.70154e-24
HSPA6	0.119235	0.1	0.09	2.20445e-08
CLEC2D	0.118949	0.265	0.226	1.80779e-28
TNFAIP8	0.118778	0.242	0.211	2.89196e-17
RTTN	0.117868	0.38	0.347	7.0077e-18
SOCS6	0.117053	0.492	0.456	1.18903e-17
HS3ST4	0.11621	0.843	0.818	1.3813e-32
CD84	0.114626	0.369	0.326	1.23765e-28
MT-CO1	0.113593	0.708	0.676	1.71972e-16
HDAC9	0.11336	0.761	0.733	2.39823e-26
GSN	0.113338	0.6	0.556	1.9815e-27
SERF2	0.11284	0.224	0.201	2.20626e-15
ESR1	0.111967	0.176	0.145	6.23434e-22
PTCHD4	0.109375	0.182	0.164	1.36099e-07
AC245297.3	0.108721	0.44	0.4	7.00595e-22
ABCG1	0.108709	0.143	0.117	6.21662e-22
TANC2	0.108088	0.625	0.583	4.64137e-24
INO80D	0.10804	0.354	0.324	4.42206e-20
TXNIP	0.10761	0.324	0.289	9.51419e-24
SLC6A6	0.106926	0.19	0.155	7.12957e-30
FRMD4B	0.106873	0.635	0.595	6.09855e-20
SLC38A2	0.106161	0.276	0.237	1.02409e-27
BCL2	0.104574	0.538	0.504	3.98392e-16
CEBPA	0.104084	0.15	0.126	2.85563e-18
RPS6KA2	0.103948	0.547	0.513	1.36571e-16
TMEM156	0.103741	0.455	0.421	1.0747e-16
CNPY3	0.103648	0.249	0.219	3.91276e-17
LCP2	0.10346	0.427	0.396	1.27125e-11
AC008014.1	0.10339	0.17	0.151	6.45534e-06
PTMA	0.103345	0.271	0.241	1.60544e-15
GALNT2	0.103298	0.648	0.607	2.6251e-27
IL13RA1	0.102365	0.483	0.442	6.26375e-23
ANAPC16	0.102212	0.399	0.365	9.23878e-17
ASAP1	0.101932	0.426	0.39	1.72707e-18
RPS24	0.101328	0.243	0.228	1.51058e-05
PDGFC	0.10119	0.295	0.263	9.8771e-17
MTSS1	0.100824	0.567	0.53	2.49818e-17
KLHL6	0.100736	0.268	0.245	6.19997e-09
FMN1	0.100282	0.714	0.669	3.81581e-30
RTN1	-0.100229	0.168	0.178	1.02441e-06
KBTBD12	-0.100561	0.268	0.283	2.10222e-06
PLP1	-0.102679	0.172	0.184	9.9693e-06
BIN1	-0.103332	0.544	0.55	3.26646e-14
MAN1C1	-0.104389	0.256	0.272	5.08463e-08
TBC1D8	-0.104771	0.306	0.319	2.88035e-07
CD163L1	-0.105179	0.184	0.198	1.01184e-07
CX3CR1	-0.106629	0.389	0.39	2.40678e-17
XKR6	-0.107097	0.367	0.384	5.76195e-10
MAP1B	-0.107539	0.237	0.249	1.53242e-07
DMD	-0.108304	0.116	0.13	3.94926e-08
GPM6B	-0.10837	0.097	0.106	1.72244e-11
AC244453.3	-0.108954	0.092	0.112	4.06546e-17
HAMP	-0.10989	0.176	0.191	0.0148655
AL162414.1	-0.110056	0.149	0.169	2.01164e-10
TRAF3	-0.11057	0.301	0.323	5.61558e-10
FOCAD	-0.111936	0.203	0.219	2.9775e-08
STMN1	-0.112456	0.096	0.109	2.13557e-08
NXN	-0.114316	0.215	0.235	6.41694e-08
PEBP1	-0.114618	0.167	0.178	9.08478e-09
HLA-DQB1	-0.115187	0.109	0.129	3.27916e-17
NAMPT	-0.115894	0.159	0.17	0.00453182
DLG2	-0.116085	0.345	0.376	3.02286e-14
ZC3HAV1	-0.117195	0.356	0.375	7.44192e-15
NAV3	-0.118504	0.78	0.794	1.02194e-41
PID1	-0.118733	0.105	0.122	6.00986e-12
SREBF2	-0.118753	0.293	0.312	4.63205e-11
SNTG1	-0.120121	0.085	0.1	1.59764e-14
PTPRE	-0.120647	0.787	0.791	5.2215e-37
LRRC4C	-0.121374	0.103	0.123	9.85991e-13
MCF2L2	-0.122751	0.176	0.188	1.01e-08
PSD3	-0.12384	0.234	0.255	2.67582e-11
TLN2	-0.124338	0.516	0.539	3.39706e-24
SRGN	-0.124718	0.401	0.4	3.71659e-10
CTNND2	-0.126367	0.09	0.107	2.16682e-13
TTTY14	-0.126374	0.143	0.158	0.0133083
FGF12	-0.126508	0.09	0.107	1.40722e-15
TUBA1A	-0.128252	0.136	0.149	2.20208e-11
CADPS2	-0.129179	0.19	0.214	5.07955e-17
CCSER1	-0.129623	0.101	0.118	9.11048e-13
SPARCL1	-0.131153	0.273	0.285	9.8389e-16
RNF149	-0.13171	0.608	0.61	1.64328e-46
CHN1	-0.132378	0.169	0.189	3.04508e-14
VSNL1	-0.132671	0.106	0.123	2.11781e-14
GLUL	-0.13301	0.268	0.283	1.95688e-10
KCNQ5	-0.133188	0.101	0.12	1.34807e-16
HIST2H2BF	-0.136852	0.144	0.168	3.81959e-16
MRC1	-0.138264	0.223	0.25	4.2709e-18
SIPA1L2	-0.139069	0.495	0.511	2.30643e-32
PARD3B	-0.139216	0.183	0.212	1.15632e-20
NCKAP5	-0.139486	0.477	0.495	2.80506e-23
PLCB1	-0.140932	0.102	0.121	2.66606e-18
LIMK2	-0.140974	0.276	0.293	1.34568e-14
HSP90AA1	-0.141736	0.523	0.552	1.37571e-22
FGF14	-0.142273	0.121	0.141	9.74234e-18
NKAIN2	-0.143397	0.099	0.118	2.33422e-16
CKB	-0.143864	0.182	0.197	2.25568e-17
SLC2A5	-0.144259	0.582	0.591	5.99256e-29
NRGN	-0.145848	0.118	0.139	9.03434e-18
DENND3	-0.146378	0.76	0.763	6.45746e-61
SNAP25	-0.148683	0.21	0.228	6.29436e-16
NCAM2	-0.149008	0.102	0.121	1.06797e-20
MAP3K8	-0.150093	0.338	0.355	8.53772e-24
LRRC7	-0.150946	0.084	0.104	2.901e-22
CECR2	-0.151189	0.107	0.132	4.94402e-20
FAM157C	-0.151537	0.327	0.354	9.96596e-30
AL139125.1	-0.151606	0.127	0.146	1.0109e-16
AP003481.1	-0.152346	0.277	0.305	3.26166e-21
RORA	-0.15267	0.091	0.11	9.87635e-20
TBC1D14	-0.153565	0.591	0.604	2.88454e-62
APBA2	-0.153572	0.078	0.104	1.10873e-28
PFKFB3	-0.155161	0.473	0.487	1.3755e-32
SETBP1	-0.157387	0.344	0.372	2.836e-24
ERBB4	-0.15744	0.1	0.119	3.40997e-21
EMID1	-0.157486	0.134	0.165	5.44756e-32
AGBL4	-0.159021	0.087	0.109	7.90876e-24
RYR2	-0.160017	0.091	0.11	4.58889e-25
GRIA2	-0.160213	0.123	0.145	2.00028e-21
ATRNL1	-0.162982	0.115	0.135	7.33417e-23
MKNK1	-0.163571	0.603	0.628	1.19988e-61
FCGBP	-0.163661	0.323	0.319	5.67171e-16
H3F3B	-0.165754	0.216	0.216	1.13197e-08
PPP2R2B	-0.167726	0.094	0.115	1.50577e-23
OPCML	-0.16812	0.13	0.154	4.91707e-25
STXBP5L	-0.168921	0.099	0.124	3.54656e-28
IQCJ-SCHIP1	-0.169684	0.11	0.133	1.40913e-22
NAV2	-0.173358	0.256	0.283	8.04667e-18
ROBO2	-0.174679	0.116	0.14	1.12506e-27
ANK3	-0.174837	0.101	0.126	1.79752e-27
TMEM163	-0.175502	0.404	0.439	4.7225e-25
DLGAP1	-0.176495	0.141	0.165	6.19645e-26
CSMD1	-0.176801	0.25	0.274	1.42129e-24
RIMS2	-0.178188	0.093	0.116	2.0939e-30
NLGN1	-0.179472	0.094	0.117	1.82066e-31
CTNNA2	-0.181279	0.106	0.131	3.80218e-33
ADGRL3	-0.183222	0.092	0.115	1.1643e-33
ITGA9	-0.184335	0.372	0.405	1.95918e-37
ANK2	-0.18818	0.318	0.356	1.26897e-35
HIST1H2AC	-0.191682	0.357	0.368	1.34543e-19
PDK4	-0.196191	0.159	0.159	1.35314e-10
FAM155A	-0.199028	0.125	0.153	2.22004e-36
GPM6A	-0.199224	0.146	0.173	2.9032e-33
RALYL	-0.201163	0.103	0.132	1.64962e-38
GRIK2	-0.202074	0.078	0.104	1.11721e-44
ANKS1B	-0.205116	0.15	0.183	1.01473e-39
MAGI2	-0.205932	0.164	0.197	4.54429e-39
RASGEF1C	-0.215115	0.48	0.533	1.28122e-54
LSAMP	-0.215668	0.173	0.207	7.22999e-42
IL1RAPL1	-0.216337	0.156	0.187	3.54367e-42
NEGR1	-0.217744	0.118	0.15	1.65114e-46
DPP10	-0.218767	0.149	0.184	7.92824e-45
CNTNAP2	-0.218819	0.236	0.269	1.20002e-42
SYT1	-0.219027	0.324	0.361	1.36448e-45
SLC2A3	-0.225233	0.217	0.23	1.16031e-11
PRKCA	-0.229632	0.666	0.708	1.48317e-101
SOX5	-0.231668	0.114	0.146	1.52236e-42
NRXN3	-0.23635	0.163	0.198	1.8939e-46
LRRTM4	-0.236695	0.165	0.203	8.84607e-51
NRG3	-0.238954	0.153	0.189	1.58641e-51
ADGRB3	-0.239579	0.281	0.324	5.6753e-51
LRP1B	-0.245584	0.16	0.2	7.52754e-56
PTPRD	-0.252057	0.194	0.239	7.34536e-60
NRXN1	-0.256375	0.187	0.226	2.78811e-54
ERC2	-0.273439	0.297	0.345	7.76847e-68
CADM2	-0.275979	0.253	0.301	2.49691e-71
AC008050.1	-0.278417	0.142	0.173	3.93052e-31
RBFOX1	-0.279687	0.255	0.299	3.99134e-67
KCNIP4	-0.303767	0.311	0.363	5.40409e-87
PCDH9	-0.329015	0.29	0.355	3.49514e-109
F13A1	-0.457785	0.107	0.145	2.66892e-71

## Sheet: Oligodendrocyte
Supplementary Data 9-6. DEGs between AD and control samples in the AD048 PFC dataset in oligodendrocytes. p-values were calculated based on a two-sided Wilcoxon Rank-Sum test and adjusted using Bonferroni
gene	avg_log2FC	pct.1	pct.2	p_val_adj
PLD5	0.247093	0.436	0.355	0
ANLN	0.237477	0.691	0.607	0
QDPR	0.232064	0.853	0.804	0
MID1IP1	0.222837	0.32	0.241	0
SPP1	0.222488	0.716	0.647	0
CHRM5	0.222309	0.243	0.184	0
FKBP5	0.216426	0.573	0.486	0
SLC38A2	0.215733	0.492	0.413	0
SELENOP	0.214903	0.628	0.558	0
CPQ	0.200454	0.64	0.569	0
LINGO1	0.199336	0.51	0.44	0
AC009063.2	0.191807	0.554	0.471	0
ANKRD18A	0.174448	0.23	0.186	0
ABCA6	0.172318	0.163	0.126	1.31446e-257
CA2	0.168585	0.47	0.396	0
PEX5L	0.168351	0.942	0.922	0
RGCC	0.165148	0.53	0.458	0
CADM2	0.163659	0.963	0.948	0
LINC01505	0.161887	0.287	0.252	2.5946e-208
ADARB2	0.160011	0.625	0.564	0
AC084032.1	0.159936	0.21	0.155	0
PPA1	0.158532	0.32	0.258	0
LINC00320	0.158246	0.62	0.556	0
SLC26A3	0.15124	0.37	0.305	0
KIRREL3	0.1453	0.851	0.817	0
RASGEF1B	0.145218	0.477	0.412	0
CNTNAP2	0.144668	0.711	0.691	1.87078e-246
OTUD7A	0.144292	0.857	0.828	0
ACER3	0.144054	0.659	0.597	0
SEPT8	0.143708	0.542	0.479	0
KCNMB4	0.141129	0.691	0.626	0
GRIA4	0.136053	0.345	0.298	5.14349e-267
MAN2A1	0.135327	0.923	0.902	0
CLDND1	0.133029	0.786	0.735	0
TMPRSS5	0.132883	0.231	0.181	0
FANCC	0.13173	0.218	0.171	0
ZNF652	0.131256	0.638	0.585	0
IKZF2	0.130832	0.434	0.374	0
CCP110	0.129838	0.691	0.635	0
RELN	0.129159	0.165	0.129	0
RBM48	0.127525	0.196	0.147	0
METTL7A	0.127362	0.212	0.159	0
ZNF521	0.126947	0.199	0.156	0
CSRP1	0.126871	0.53	0.471	0
LAMP2	0.126388	0.816	0.778	0
ST6GALNAC3	0.126187	0.649	0.602	1.23915e-273
SPOCK3	0.124921	0.933	0.914	0
EDIL3	0.124557	0.962	0.955	0
PDE1C	0.123923	0.912	0.891	0
PLCG2	0.123836	0.199	0.18	9.50871e-101
SLCO1A2	0.12329	0.772	0.724	0
USP31	0.123168	0.454	0.397	0
CPM	0.122188	0.527	0.467	0
PLCL1	0.119521	0.934	0.92	0
LIFR	0.118786	0.619	0.565	0
NCAM2	0.11842	0.965	0.957	0
PHYHIPL	0.117601	0.576	0.529	1.33037e-272
PLEKHH2	0.116993	0.144	0.109	0
ERMN	0.116954	0.556	0.499	0
MT-ND3	0.116199	0.788	0.758	6.51357e-162
PPP1R9A	0.115595	0.585	0.534	7.06147e-293
KIF19	0.11481	0.283	0.231	0
TANC2	0.113408	0.487	0.436	0
ARAP2	0.113237	0.905	0.883	0
SLC44A1	0.113162	0.982	0.979	0
SUN2	0.112759	0.686	0.634	0
GDAP1	0.112191	0.375	0.325	1.76877e-300
INO80D	0.111332	0.453	0.399	0
FAM95C	0.110056	0.194	0.158	4.51244e-283
CHD7	0.109606	0.576	0.522	0
ABTB2	0.109368	0.244	0.201	0
BBS9	0.109134	0.542	0.494	8.67321e-268
SRRM2	0.108279	0.603	0.546	0
HP1BP3	0.108271	0.608	0.552	0
PDK4	0.10773	0.305	0.255	0
CDKN1C	0.107502	0.314	0.266	0
AL034405.1	0.106863	0.2	0.166	3.86819e-242
AMER2	0.106836	0.802	0.763	0
BCL2	0.10532	0.41	0.367	1.69943e-221
PTMA	0.105164	0.679	0.628	0
ENOX2	0.104439	0.461	0.409	4.904058642409e-311
AC004158.1	0.104278	0.362	0.311	0
RDX	0.104277	0.656	0.608	1.62793e-291
SLC39A11	0.103517	0.751	0.709	2.12094e-286
AC006148.1	0.103018	0.39	0.355	9.11393e-153
LRRC1	0.102304	0.602	0.542	0
AGMO	0.102098	0.155	0.13	2.55839e-142
ADSS	0.101132	0.342	0.293	0
FIGN	0.100903	0.454	0.411	2.08109e-216
FP671120.1	0.100074	0.327	0.3	2.43665e-78
MVP	-0.100826	0.112	0.13	4.50944e-159
TUBA1B	-0.101068	0.261	0.271	1.86606e-161
AC026316.5	-0.101236	0.851	0.859	6.65974e-299
FRY	-0.102164	0.203	0.208	1.15623e-106
NRXN3	-0.102483	0.877	0.884	2.38266e-191
SNTG1	-0.103423	0.09	0.103	8.23374e-165
CDC14B	-0.10361	0.705	0.702	0
ATP8A2	-0.103985	0.147	0.163	3.44272e-124
GRM7	-0.105409	0.106	0.119	2.10927e-158
TESK2	-0.105704	0.401	0.413	1.65397e-186
PPP2R2B	-0.106065	0.97	0.974	0
SEC14L5	-0.108395	0.452	0.458	1.96521e-278
POLR2F	-0.108468	0.814	0.818	8.2310324e-317
ARHGEF3	-0.109228	0.164	0.179	6.10438e-147
SORBS1	-0.109393	0.198	0.216	3.34416e-150
HIP1R	-0.11193	0.561	0.563	0
STAT3	-0.112281	0.3	0.316	9.64324e-188
GTF2IRD1	-0.112895	0.18	0.19	2.93749e-165
GRIK4	-0.112905	0.258	0.277	3.6251e-155
RORA	-0.113112	0.276	0.29	9.74361e-149
GAS7	-0.11381	0.599	0.602	0
FN3K	-0.113895	0.178	0.195	1.39658e-249
CSMD1	-0.114334	0.368	0.371	1.57613e-243
HSPH1	-0.114487	0.198	0.214	7.93553e-220
GLDN	-0.114841	0.651	0.659	0
KCNIP4	-0.116421	0.387	0.413	1.57423e-182
GNAS	-0.117045	0.411	0.42	3.3116e-299
CNTN1	-0.118016	0.104	0.12	4.47906e-120
PSD3	-0.118249	0.67	0.677	0
EEPD1	-0.120839	0.346	0.361	2.22623e-253
PDE8A	-0.121245	0.9	0.902	0
DNAJB1	-0.121708	0.126	0.141	5.16436e-207
VSNL1	-0.125089	0.108	0.129	1.28239e-211
FGF12	-0.125808	0.103	0.121	6.27106e-183
MEF2C	-0.128197	0.091	0.109	4.32457e-221
PHLDB1	-0.128338	0.764	0.766	0
UTY	-0.128556	0.292	0.317	2.34037e-121
CELF2	-0.129328	0.097	0.114	1.65771e-238
CKB	-0.129621	0.477	0.486	0
LCNL1	-0.13193	0.095	0.109	1.73512e-258
GRIK2	-0.132127	0.103	0.12	4.07681e-210
PLCB1	-0.137506	0.112	0.13	2.36336e-234
SEMA4D	-0.139195	0.719	0.723	0
CCSER1	-0.139885	0.095	0.113	3.71865e-275
RGS7	-0.139899	0.13	0.151	3.43865e-212
ROBO2	-0.140232	0.124	0.144	3.4865e-235
TTTY14	-0.140817	0.105	0.126	1.45123e-55
AC006059.1	-0.1419	0.484	0.496	4.76409e-301
CARNS1	-0.142336	0.593	0.603	0
PLA2G4C	-0.142388	0.37	0.384	2.41183e-241
OPCML	-0.143633	0.165	0.185	3.30599e-248
SAMD4B	-0.143898	0.533	0.546	0
STXBP5L	-0.144788	0.109	0.128	9.61778e-288
ATRNL1	-0.145848	0.114	0.132	3.45097e-260
FGF14	-0.147299	0.144	0.163	6.54717e-249
KCNQ5	-0.14854	0.104	0.123	1.43079e-286
RALYL	-0.150197	0.11	0.131	3.51903e-292
LDB3	-0.152628	0.542	0.561	0
SNAP25	-0.15566	0.248	0.275	6.29363e-289
SPARCL1	-0.160143	0.264	0.287	0
NRGN	-0.161475	0.119	0.148	0
FAM155A	-0.162217	0.139	0.161	0
HSPA1B	-0.162446	0.121	0.153	0
GPM6A	-0.16378	0.15	0.175	5.22872e-308
ENOSF1	-0.166986	0.507	0.534	0
DLGAP1	-0.167137	0.151	0.173	0
RIMS2	-0.167548	0.105	0.127	0
GRIN2A	-0.168896	0.226	0.252	1.165792417e-315
SEMA3B	-0.173849	0.57	0.593	0
NEAT1	-0.177383	0.892	0.888	0
NRXN1	-0.190381	0.227	0.253	0
HSP90AA1	-0.194698	0.832	0.818	0
NRG3	-0.196632	0.162	0.189	0
SYT1	-0.251194	0.329	0.372	0
RBFOX1	-0.255379	0.293	0.334	0
HSPA1A	-0.354725	0.306	0.332	0

## Sheet: Oligodendrocyte precursor cells
Supplementary Data 9-7. DEGs between AD and control samples in the AD048 PFC dataset in oligodendrocytes. p-values were calculated based on a two-sided Wilcoxon Rank-Sum test and adjusted using Bonferroni
gene	avg_log2FC	pct.1	pct.2	p_val_adj
MT-ND3	0.223502	0.756	0.7	7.25691e-86
MT-CO2	0.196953	0.89	0.86	1.72146e-66
MT-ND2	0.186445	0.567	0.503	2.54129e-72
MT-ND4	0.179048	0.821	0.782	8.9896e-52
FKBP5	0.162658	0.693	0.617	2.23216e-111
PLCG2	0.158828	0.295	0.242	1.15567e-73
MT-CYB	0.157246	0.818	0.775	4.86096e-54
VCAN	0.1537	0.977	0.974	2.11543e-186
MT-ND1	0.141884	0.65	0.596	3.28266e-46
FP671120.1	0.136629	0.545	0.492	1.29604e-39
CNTN3	0.132843	0.761	0.716	7.32888e-53
LIFR	0.131946	0.732	0.681	9.00151e-56
PHLDA1	0.128273	0.556	0.482	1.7044e-92
MT-ND5	0.125992	0.438	0.376	1.42897e-63
EGFR	0.122239	0.669	0.611	1.65986e-56
GPC5	0.11936	0.305	0.284	8.63431e-08
MT-ATP6	0.118566	0.868	0.844	4.41798e-27
CEBPD	0.115417	0.266	0.213	9.67962e-66
MARCKS	0.114241	0.697	0.637	8.30087e-67
MARCKSL1	0.112753	0.609	0.544	1.87034e-66
CD81	0.112229	0.726	0.679	8.65776e-46
KCNQ3	0.108276	0.598	0.545	1.16397e-40
FAM19A1	0.108198	0.666	0.625	3.24367e-31
TSC22D4	0.108126	0.507	0.444	9.8749e-60
AC105402.3	0.10611	0.244	0.207	1.71564e-30
MT-CO3	0.104847	0.889	0.866	1.09319e-26
SLAIN1	0.102905	0.812	0.774	8.31439e-43
KIF19	0.102063	0.416	0.356	5.01995e-57
AC098829.1	-0.101478	0.175	0.184	5.70158e-19
TENM2	-0.102032	0.099	0.12	1.19329e-39
TSHZ2	-0.103096	0.168	0.185	1.96083e-13
ROBO2	-0.103308	0.153	0.179	8.22683e-34
NKAIN2	-0.109015	0.124	0.149	3.97345e-42
GRIP1	-0.11015	0.281	0.297	3.47625e-25
NRGN	-0.116382	0.131	0.155	7.05646e-41
NEAT1	-0.118265	0.304	0.302	1.24468e-32
UTY	-0.118918	0.324	0.351	4.2622e-14
KCNQ5	-0.12094	0.139	0.167	3.88932e-45
CNTNAP2	-0.123536	0.56	0.589	1.98835e-30
HSPA1A	-0.127034	0.167	0.179	5.45089e-07
GPR158	-0.129825	0.425	0.447	8.88424e-45
KLHL1	-0.162785	0.414	0.438	7.39795e-60
HSPH1	-0.203435	0.231	0.239	1.66508e-24
SYT1	-0.203449	0.343	0.387	8.58363e-99
RBFOX1	-0.232929	0.748	0.787	1.06015e-134
