# Supplementary material for: A single-cell and spatial RNA-seq database for Alzheimer’s disease (ssREAD)
Source: Nat Commun. 2024 Jun 6;15:4710. doi: 10.1038/s41467-024-49133-z (PMC11156951; doi:10.1038/s41467-024-49133-z)
Supplement: Supplementary file 13 — Supplementary Data 10 [file 41467_2024_49133_MOESM13_ESM.xlsx]

## Sheet: Astrocytes
Supplementary Data 10-1. DEGs between AD and control samples in the AD035 MTG and AD048 PFC integrated dataset in astrocytes. p-values were calculated based on a two-sided Wilcoxon Rank-Sum test and adjusted using Bonferroni
gene	avg_log2FC	pct.1	pct.2	p_val_adj
MT-ND3	0.601438	0.681	0.563	0
GRID2	0.489453	0.163	0.169	4.32176e-69
MT-ND2	0.487527	0.555	0.433	0
MT-ND1	0.461394	0.636	0.524	0
MT-CO2	0.458988	0.765	0.672	0
RIMS1	0.447424	0.429	0.357	0
MT-ATP6	0.437376	0.762	0.667	0
MT-CYB	0.432252	0.704	0.604	0
MT-ND4	0.384333	0.721	0.627	0
PFKP	0.372981	0.536	0.457	0
MT-CO3	0.349982	0.799	0.721	0
SLC39A11	0.323876	0.868	0.848	0
FP671120.1	0.318249	0.407	0.349	7.07157e-173
RANBP3L	0.302828	0.82	0.799	0
AC002127.4	0.300952	0.13	0.116	1.32076e-104
SAMD4A	0.294462	0.812	0.766	0
NEAT1	0.270485	0.986	0.983	0
MT-ND5	0.252008	0.367	0.288	8.019e-296
MTRNR2L12	0.250041	0.164	0.101	0
PLCE1	0.249409	0.427	0.348	0
CDH23	0.248884	0.366	0.284	0
MRAS	0.247787	0.682	0.624	2.35081e-291
COL27A1	0.240546	0.41	0.319	0
KCNMB2-AS1	0.234639	0.536	0.485	2.01607e-243
FP236383.1	0.231039	0.297	0.248	2.63987e-128
CSRP1	0.225568	0.621	0.552	0
DLGAP1	0.219665	0.683	0.639	8.94545e-179
CLIP2	0.219479	0.393	0.336	1.82961e-184
NWD1	0.218195	0.507	0.427	7.0135e-299
ZNF804B	0.21376	0.222	0.186	2.87178e-100
SMTN	0.210276	0.275	0.202	0
AC245297.3	0.209927	0.493	0.448	4.12842e-135
KCNJ10	0.208265	0.502	0.428	0
PDE4DIP	0.20541	0.891	0.868	0
COL21A1	0.201196	0.35	0.291	9.5658e-136
MT-ND4L	0.200545	0.2	0.141	8.34943e-266
RP11-125D12.3	0.200055	0.123	0.122	8.42558e-93
MRPS6	0.197395	0.374	0.311	9.13455e-235
PLCG2	0.196832	0.4	0.357	4.38436e-96
LAMA2	0.196703	0.12	0.117	3.37338e-51
AC105402.3	0.189	0.144	0.116	4.01087e-93
MT-CO1	0.188709	0.699	0.633	1.93199e-183
HGF	0.188646	0.293	0.249	3.0109e-160
PDZRN4	0.186572	0.191	0.166	5.54487e-53
GRIA1	0.186084	0.166	0.153	2.03986e-49
DKK3	0.184241	0.704	0.657	2.06983e-272
GFAP	0.180415	0.801	0.742	7.15961e-263
LINC01094	0.179814	0.312	0.261	2.98024e-139
SLC7A2	0.179445	0.534	0.479	1.44505e-190
SLC5A3	0.17906	0.167	0.137	1.94822e-268
PNPLA6	0.178424	0.281	0.214	2.40221e-271
NPAS2	0.177033	0.654	0.62	1.56114e-112
HIF3A	0.176199	0.906	0.898	0
SRRM2	0.175016	0.634	0.573	1.33158e-229
LINC00511	0.173469	0.81	0.792	1.82348e-214
SYNM	0.173177	0.291	0.236	2.68468e-181
SLC38A2	0.171947	0.285	0.213	2.45887e-291
PLPP1	0.17072	0.668	0.639	3.36874e-164
SESN1	0.166694	0.52	0.474	1.15454e-186
FBXO2	0.166211	0.304	0.24	3.98788e-238
PTCHD1-AS	0.165478	0.739	0.714	4.80302e-169
ALK	0.164675	0.4	0.365	3.43461e-111
RP11-403A3.3	0.162216	0.114	0.075	6.54842e-243
NFIC	0.161385	0.58	0.528	3.54289e-173
CAB39L	0.161156	0.515	0.458	2.07509e-156
ARL17B	0.160094	0.329	0.268	1.9336e-198
ITPKB	0.159265	0.869	0.844	2.03099e-250
MIR4300HG	0.159144	0.554	0.523	1.67659e-67
PNISR	0.158453	0.874	0.862	3.48695e-274
ZFP36L1	0.157853	0.612	0.559	2.83857e-153
FAM107A	0.156875	0.786	0.753	1.0572e-144
CAPN2	0.155763	0.599	0.55	1.34719e-192
ST8SIA1	0.151559	0.48	0.429	3.14208e-124
IRS2	0.151374	0.61	0.552	3.70883e-168
AHNAK	0.151214	0.522	0.47	6.09968e-130
APBA2	0.150588	0.491	0.443	5.27694e-126
TMEM184B	0.150393	0.596	0.544	8.2343e-152
SYNE1	0.149637	0.869	0.859	1.37505e-245
FKBP5	0.149401	0.676	0.63	4.50477e-126
PTPRE	0.149339	0.255	0.198	1.61057e-203
GNG7	0.14832	0.543	0.495	3.9e-132
XIST	0.146098	0.531	0.458	4.95573e-23
HMBOX1	0.145784	0.681	0.649	6.00753e-197
AC104574.2	0.144276	0.133	0.103	2.95891e-73
PTCHD1	0.142569	0.491	0.436	3.68951e-150
ADAM12	0.142526	0.289	0.247	2.52405e-113
PADI2	0.142474	0.399	0.348	6.77272e-122
SH3PXD2B	0.141869	0.679	0.641	1.32141e-132
GJA1	0.141094	0.789	0.769	4.75756e-110
WFS1	0.141019	0.441	0.385	5.9218e-138
GSN	0.140473	0.648	0.611	1.88838e-134
AC079610.1	0.138731	0.197	0.183	8.23994e-131
ADAM33	0.138719	0.157	0.105	1.25991e-265
PDE3B	0.138566	0.585	0.555	8.58641e-101
SASH1	0.136767	0.904	0.904	1.64653e-209
SLC25A29	0.136642	0.558	0.516	1.75136e-127
EEF2K	0.135816	0.512	0.469	7.98777e-128
LINC00472	0.135407	0.334	0.339	1.03682e-100
NPNT	0.134438	0.104	0.057	0
DGKZ	0.134334	0.452	0.405	2.96565e-115
SLC25A18	0.133376	0.798	0.768	1.06387e-159
AL139260.1	0.132801	0.327	0.289	8.54835e-52
ADCY8	0.1313	0.587	0.547	1.07011e-90
ATP10B	0.129085	0.312	0.277	4.96887e-110
CDR2	0.129056	0.414	0.37	3.96836e-102
ATP1B3	0.128786	0.322	0.285	4.33608e-85
RGS6	0.127213	0.289	0.273	1.53874e-30
EVA1C	0.126875	0.377	0.334	1.74973e-102
CREB5	0.124785	0.17	0.12	2.61465e-197
COL23A1	0.124404	0.281	0.243	9.10918e-86
B4GALNT4	0.124135	0.528	0.496	9.70429e-90
SLC20A2	0.123824	0.586	0.549	2.03826e-75
DAB1	0.123498	0.368	0.341	7.29524e-57
DHFR	0.123212	0.181	0.148	7.30049e-76
RAMP1	0.123135	0.607	0.567	2.82712e-110
PLXNB1	0.123006	0.596	0.555	7.24328e-98
MIR100HG	0.121779	0.284	0.297	2.39363e-283
ARHGEF10L	0.121444	0.624	0.582	2.55605e-119
ADGRG1	0.120987	0.597	0.566	5.99324e-83
MT1G	0.120425	0.225	0.198	1.0136e-47
ASTN2	0.120126	0.835	0.822	1.12103e-150
SLC39A12	0.119793	0.652	0.627	2.78091e-78
MGLL	0.119544	0.66	0.645	1.68688e-53
RNF24	0.119421	0.448	0.409	1.88007e-67
CRB2	0.119244	0.407	0.362	5.64044e-96
SSBP2	0.117925	0.785	0.78	8.13237e-75
ATP1A2	0.117759	0.922	0.92	1.70813e-200
PTPRJ	0.117699	0.542	0.505	2.61011e-72
KCND2	0.117553	0.251	0.237	7.39743e-33
MAML2	0.11734	0.911	0.907	1.21957e-116
PSD2	0.117266	0.69	0.658	8.01997e-143
RHOQ	0.117103	0.489	0.439	9.2753e-119
PRRC2C	0.116462	0.569	0.529	1.09903e-72
DPH6-DT	0.116457	0.536	0.498	8.21825e-76
KIAA1217	0.11619	0.135	0.131	4.13411e-53
RIN2	0.115785	0.729	0.714	4.71653e-118
METTL7A	0.115279	0.568	0.531	2.48618e-66
DGKG	0.114789	0.853	0.843	4.3859e-170
CTNNA3	0.114747	0.162	0.174	9.32349e-30
NAV2	0.11466	0.916	0.91	1.23789e-210
CHI3L1	0.114471	0.265	0.239	2.87149e-38
NCAN	0.11432	0.649	0.612	5.49233e-98
HPSE2	0.113748	0.709	0.698	1.75299e-72
LINGO1	0.113715	0.399	0.329	8.55838e-194
TPD52L1	0.11276	0.875	0.869	2.61372e-153
ANAPC16	0.1117	0.497	0.45	7.81832e-87
SPRY4-AS1	0.111302	0.379	0.343	9.24014e-74
OLMALINC	0.11054	0.418	0.369	6.13649e-103
CHDH	0.110538	0.359	0.311	1.31241e-100
VCAN	0.110429	0.351	0.301	1.90028e-93
ZMAT3	0.110019	0.383	0.347	1.12454e-91
RASGEF1B	0.109872	0.35	0.294	9.91185e-133
EGLN3	0.109409	0.591	0.578	1.81116e-26
PCDH17	0.10876	0.411	0.364	3.26588e-93
MEGF9	0.108587	0.675	0.646	2.02731e-77
HP1BP3	0.108164	0.584	0.547	4.1164e-96
ZNF98	0.108062	0.71	0.696	2.10064e-99
RASSF8	0.107952	0.651	0.639	1.20082e-37
AGFG2	0.107675	0.337	0.292	1.32117e-103
HAP1	0.10748	0.218	0.176	3.08077e-114
SDC4	0.10741	0.591	0.554	4.39541e-59
CCDC3	0.10706	0.218	0.176	1.4003e-105
CASC17	0.10696	0.172	0.135	3.55028e-133
OXR1	0.10694	0.557	0.53	1.54238e-79
A2ML1	0.10684	0.279	0.228	7.50481e-132
EGFR	0.106272	0.736	0.719	2.35116e-75
IL17RB	0.106191	0.431	0.389	9.59066e-62
SACS	0.10607	0.403	0.353	1.06664e-117
ATP2B4	0.105967	0.768	0.734	2.21068e-101
MAPK4	0.105015	0.793	0.772	1.03375e-80
MCPH1	0.104492	0.41	0.364	6.65869e-97
ARHGEF4	0.104274	0.848	0.842	2.59726e-104
LPP	0.104249	0.886	0.884	9.71525e-171
RFX2	0.104187	0.679	0.647	1.16315e-65
PFKFB3	0.103866	0.659	0.615	1.46032e-113
BICD1	0.103744	0.8	0.782	1.5065e-78
GEM	0.103541	0.202	0.158	7.76428e-129
PLEC	0.103529	0.543	0.498	1.01423e-76
TRPM3	0.103292	0.893	0.885	5.98621e-31
NUDT4	0.103287	0.24	0.196	4.55045e-118
PDZRN3	0.103186	0.767	0.752	2.7664e-70
BCL6	0.103167	0.762	0.721	6.14192e-102
RGCC	0.102897	0.24	0.205	1.09838e-77
GRK3	0.102661	0.513	0.481	5.56141e-53
MACROD2	0.102436	0.749	0.74	1.06354e-87
MOB3B	0.102262	0.232	0.202	2.02746e-47
AC027117.2	0.101867	0.429	0.399	4.75794e-21
ITGB8	0.10178	0.643	0.613	6.78572e-73
STARD13	0.101776	0.747	0.725	1.0791e-67
SLC26A3	0.10146	0.296	0.232	5.59847e-207
MT1E	0.101146	0.399	0.377	8.36104e-41
ADORA1	0.100884	0.193	0.149	9.85686e-151
ARHGAP29	0.100721	0.293	0.256	6.97012e-80
GPR75-ASB3	0.100649	0.508	0.482	9.67395e-24
TAPT1-AS1	0.100529	0.66	0.633	1.98225e-80
CTD-2015H6.3	-0.100259	0.084	0.117	3.92645e-189
RBMS3	-0.100369	0.552	0.566	2.68521e-14
IZUMO4	-0.101116	0.232	0.27	3.25786e-95
RP11-582J16.4	-0.101223	0.218	0.245	8.70555e-49
ATP8A1	-0.102398	0.542	0.57	6.90967e-67
CRY2	-0.102412	0.364	0.397	3.69228e-69
HIBCH	-0.10257	0.661	0.68	1.5626e-114
GNPTAB	-0.102695	0.296	0.327	1.399e-91
PAMR1	-0.103638	0.706	0.732	1.08425e-60
AP3B1	-0.104012	0.518	0.537	2.70945e-113
RAB11A	-0.104131	0.348	0.379	9.73783e-101
CSGALNACT1	-0.104452	0.864	0.88	2.61964e-126
SRPX2	-0.105444	0.074	0.105	2.97595e-180
RP4-660H19.2	-0.105703	0.102	0.13	2.1599e-78
SNHG14	-0.105826	0.303	0.327	1.15033e-26
PCLO	-0.105862	0.371	0.394	5.39803e-76
PANTR1	-0.106311	0.252	0.276	1.51744e-33
SFPQ	-0.106867	0.585	0.613	2.5473e-116
GOLGA8B	-0.106917	0.362	0.399	1.59825e-107
MT3	-0.106919	0.649	0.674	4.22012e-79
PREX2	-0.106992	0.875	0.887	2.03867e-98
UFL1-AS1	-0.107555	0.295	0.328	7.14328e-63
AP000487.6	-0.107805	0.094	0.126	7.43088e-151
CD38	-0.107983	0.206	0.241	1.09963e-70
AC008957.2	-0.108076	0.166	0.183	8.53513e-114
SCG3	-0.10858	0.406	0.444	8.02649e-92
SOX2-OT	-0.108866	0.201	0.229	8.29246e-67
AHCYL1	-0.109417	0.874	0.884	4.74365e-150
RMST	-0.10944	0.119	0.146	3.14397e-45
XPO1	-0.110392	0.66	0.67	2.08839e-159
DLC1	-0.110741	0.663	0.673	1.81481e-43
APOE	-0.110945	0.691	0.715	1.54279e-34
TMEM164	-0.11123	0.504	0.524	4.07579e-59
MAPK10-AS1	-0.111629	0.079	0.112	4.49621e-201
NRXN1	-0.11185	0.962	0.967	2.60477e-146
CCSER1	-0.11204	0.225	0.259	4.53531e-104
GPCPD1	-0.112107	0.193	0.242	1.09686e-179
PRKCA-AS1	-0.112428	0.216	0.251	2.00407e-99
CA12	-0.112537	0.121	0.148	3.84105e-72
RP11-351A11.1	-0.113084	0.081	0.113	8.52593e-175
ZBTB20-AS5	-0.113448	0.19	0.22	9.08753e-127
LINC01376	-0.113577	0.302	0.342	4.00412e-104
H3-3B	-0.113811	0.08	0.107	2.29795e-98
IRAG1	-0.11429	0.271	0.3	1.93005e-40
EPHB1	-0.114341	0.667	0.694	1.84381e-78
RP13-143G15.4	-0.115495	0.068	0.101	4.62052e-190
FAM189A2	-0.115505	0.732	0.74	3.13782e-47
ABI1	-0.115524	0.7	0.732	1.12266e-159
RPS27	-0.115559	0.12	0.163	2.10728e-138
HSP90AA1	-0.115752	0.687	0.687	9.61915e-98
AC098829.1	-0.11661	0.183	0.2	1.62434e-50
VDAC3	-0.117272	0.303	0.339	4.23753e-104
UNC80	-0.118432	0.27	0.319	1.00554e-150
LRP4-AS1	-0.118744	0.151	0.187	7.7123e-143
TMEM132C	-0.119371	0.358	0.388	8.82694e-67
AGBL4	-0.119766	0.603	0.647	1.4405e-141
RPL41	-0.120479	0.211	0.256	1.54874e-128
PPP2R2B	-0.120514	0.973	0.978	1.17858e-299
KAZN	-0.121591	0.401	0.416	4.56226e-22
LUC7L2	-0.122054	0.309	0.339	1.31079e-108
SETBP1	-0.122388	0.266	0.313	1.43731e-117
DCLK2	-0.12265	0.856	0.868	5.99824e-104
SAT1	-0.123074	0.423	0.461	3.64765e-84
HMGN1	-0.123217	0.259	0.31	1.97457e-185
RP11-4B14.3	-0.123265	0.118	0.155	1.77269e-163
HSPA4L	-0.123349	0.218	0.258	2.43748e-158
USP9Y	-0.124291	0.217	0.263	8.27956e-13
RP5-968J1.1	-0.124951	0.272	0.297	1.94193e-29
LINC00461	-0.125932	0.806	0.829	5.35815e-167
GRIA2	-0.126303	0.723	0.759	1.05842e-139
AC074363.1	-0.126367	0.275	0.3	1.18046e-12
ATL2	-0.127046	0.393	0.429	1.12741e-113
PDE4D	-0.128464	0.871	0.886	2.18064e-215
RORA-AS1	-0.12919	0.243	0.282	8.15396e-143
GNG12-AS1	-0.129193	0.281	0.316	1.62136e-129
HEPN1	-0.12934	0.404	0.448	7.42147e-108
SLC1A3	-0.129584	0.966	0.969	3.84897e-152
LINC02340	-0.130338	0.312	0.363	8.77901e-166
GPC5-AS2	-0.132767	0.082	0.122	1.18769e-273
MGAT4C	-0.134268	0.797	0.828	7.19935e-176
RP3-525N10.2	-0.136388	0.157	0.191	9.30898e-90
ATP2C1	-0.138359	0.561	0.589	3.16578e-159
GLUD1	-0.138764	0.741	0.763	1.72965e-169
CD47	-0.138886	0.442	0.487	5.06562e-155
LUCAT1	-0.139177	0.103	0.142	1.13722e-207
SHISA6	-0.142661	0.258	0.306	6.9346e-171
ZNF518A	-0.143871	0.608	0.653	1.36983e-220
CIRBP	-0.144049	0.516	0.563	6.10671e-125
TSPAN7	-0.144065	0.453	0.489	1.81315e-101
MOXD1	-0.144272	0.179	0.218	1.0694e-72
HSPH1	-0.144688	0.236	0.267	3.50046e-155
ALDH1A1	-0.145254	0.419	0.485	4.38011e-188
LINC01473	-0.145776	0.435	0.458	1.22086e-86
RP11-281A20.2	-0.145884	0.219	0.249	2.43602e-44
CALM2	-0.147245	0.242	0.27	2.06439e-77
ANK2-AS1	-0.150005	0.084	0.126	1.82308e-281
FTL	-0.150334	0.614	0.649	6.03312e-153
AC002429.2	-0.152873	0.378	0.402	3.2596e-79
ACSL6	-0.152894	0.247	0.283	7.49705e-75
NKAIN3	-0.155503	0.886	0.911	2.31176e-236
PSMD7-DT	-0.156626	0.14	0.18	2.17137e-134
TTTY14	-0.157266	0.272	0.329	1.70904e-15
TNC	-0.157858	0.132	0.14	7.36542e-43
RP11-66G15.1	-0.158345	0.087	0.129	1.34017e-239
RP11-679C8.2	-0.159364	0.203	0.235	2.5796e-37
CTD-2297M2.1	-0.160318	0.235	0.267	6.82747e-45
RP11-284M14.1	-0.16146	0.201	0.238	7.58671e-124
PRANCR	-0.161777	0.112	0.15	5.99274e-163
DCHS2	-0.1632	0.306	0.353	2.58113e-195
EFEMP1	-0.163539	0.636	0.674	9.27829e-222
C1QTNF7-AS1	-0.163809	0.12	0.153	4.27811e-99
TMEM241	-0.165878	0.36	0.403	2.59579e-180
MIR9-1HG	-0.166011	0.27	0.299	5.09258e-75
SLC14A1	-0.168966	0.719	0.761	9.52129e-251
RP11-39M21.1	-0.171164	0.103	0.147	1.83828e-240
AP000462.2	-0.171232	0.088	0.13	4.71612e-212
UTY	-0.173512	0.303	0.37	8.29735e-31
RERG	-0.175162	0.401	0.454	3.91595e-152
RP11-517I3.1	-0.175837	0.112	0.153	8.20703e-264
HMGB1	-0.182443	0.737	0.753	5.32826e-199
ETNPPL	-0.184174	0.632	0.665	2.32866e-258
NRP1	-0.184936	0.458	0.496	2.8107e-125
P2RY14	-0.196518	0.23	0.276	1.94252e-233
LRRC7	-0.201859	0.269	0.322	1.04726e-241
RP11-563M4.2	-0.20316	0.198	0.24	9.32048e-102
GNA14-AS1	-0.210601	0.237	0.288	2.6919e-237
RP11-436D23.1	-0.212946	0.284	0.31	3.71979e-42
RP11-144F15.1	-0.214818	0.133	0.18	1.80425e-266
CTC-498M16.4	-0.219242	0.189	0.236	8.64727e-181
RP11-268P4.5	-0.223596	0.193	0.239	1.71866e-157
DPP10	-0.226511	0.751	0.78	5.22026e-93
BAALC-AS1	-0.246142	0.304	0.351	2.59039e-178
OBI1-AS1	-0.252745	0.278	0.311	4.71587e-70
PTGDS	-0.254709	0.288	0.323	1.54027e-98
PCDH9-AS2	-0.2598	0.327	0.391	0
CTD-2282P23.2	-0.305008	0.11	0.171	0
FTH1	-0.382502	0.682	0.762	0
PPP1R9A-AS1	-0.458543	0.189	0.252	1.41237e-250

## Sheet: Endothelial
Supplementary Data 10-2. DEGs between AD and control samples in the AD035 MTG and AD048 PFC integrated dataset in endothelial cells. p-values were calculated based on a two-sided Wilcoxon Rank-Sum test and adjusted using Bonferroni
gene	avg_log2FC	pct.1	pct.2	p_val_adj
MT-ND3	0.558343	0.673	0.573	3.17209e-32
MT-ND2	0.521491	0.623	0.505	2.14419e-30
MT2A	0.491347	0.748	0.68	5.01541e-28
MT1X	0.487631	0.364	0.278	7.01487e-19
MT1M	0.471494	0.406	0.314	1.13848e-18
MT-CO2	0.468311	0.787	0.701	2.4248e-28
MT1E	0.453643	0.438	0.356	5.57176e-16
MT-ND1	0.424502	0.662	0.564	4.90476e-21
MT-ATP6	0.403707	0.812	0.753	1.49799e-18
MT-CYB	0.401409	0.757	0.66	1.47802e-28
MT-ND4	0.386369	0.768	0.694	2.27164e-19
MT-CO3	0.38121	0.826	0.771	6.95474e-14
AC105402.3	0.343464	0.199	0.153	0.0345709
ANGPT2	0.340195	0.413	0.357	2.09217e-06
FP236383.1	0.320073	0.288	0.236	0.000393308
FP671120.1	0.319812	0.388	0.317	1.30232e-06
DHFR	0.316788	0.211	0.164	0.00684299
MTRNR2L12	0.314358	0.242	0.176	1.36437e-06
RASGEF1B	0.299433	0.361	0.287	1.47215e-10
SLCO4A1	0.299016	0.661	0.592	3.9069e-12
NFKBIA	0.297455	0.627	0.57	5.38665e-13
MT-ND5	0.293072	0.481	0.408	9.65058e-07
MT-ND4L	0.261348	0.224	0.165	3.03788e-06
SLC26A3	0.259923	0.268	0.195	9.87558e-11
IFI16	0.254211	0.49	0.447	2.78953e-05
AC018816.1	0.25059	0.248	0.189	0.000301737
STARD4	0.248924	0.317	0.26	5.17489e-08
TSC22D1	0.242111	0.821	0.83	4.42223e-09
LINGO1	0.239291	0.349	0.273	1.15803e-10
RELL1	0.238107	0.565	0.51	3.63307e-06
AKR1C1	0.235601	0.104	0.07	2.98042e-06
HERC2	0.235003	0.809	0.802	3.03819e-10
FAM107A	0.234736	0.533	0.485	0.00217597
CEBPD	0.232457	0.535	0.494	0.000440111
RAPGEF5	0.231458	0.491	0.456	0.0159086
ASRGL1	0.231301	0.33	0.294	0.000920861
MT-CO1	0.230734	0.769	0.719	0.000361386
TCAF2	0.229005	0.223	0.194	0.039443
SRGN	0.222768	0.672	0.64	1.10745e-07
NPAS2	0.221318	0.623	0.593	0.0011197
LRRC32	0.220321	0.45	0.396	2.14436e-05
SOCS3	0.21837	0.302	0.254	0.0330259
SLC38A2	0.217589	0.504	0.463	1.45993e-05
MT1F	0.217419	0.151	0.113	0.00195454
SEMA6B	0.21543	0.339	0.299	1.83169e-05
SLC27A6	0.212715	0.12	0.086	0.0152681
HLA-B	0.202768	0.611	0.586	0.000370581
REEP3	0.202573	0.501	0.461	0.000320057
IFITM2	0.198763	0.453	0.408	0.000996857
MKL2	0.195235	0.635	0.571	0.00107828
ST6GALNAC3	0.194319	0.942	0.943	7.55802e-12
FKBP5	0.1905	0.617	0.56	0.0250722
EGFL7	0.186871	0.795	0.782	3.21577e-10
BSG	0.183842	0.763	0.769	1.85202e-05
EIF2S2	0.182903	0.264	0.227	0.0326119
BTG1	0.180134	0.378	0.342	0.0076501
CLDN5	0.178724	0.908	0.908	9.26821e-09
SDCBP	0.175585	0.545	0.512	0.000453813
APOLD1	0.175079	0.663	0.643	5.7194e-05
SMIM3	0.166235	0.286	0.255	0.0317449
YBX3	0.164495	0.555	0.511	0.0312412
DUSP1	0.159868	0.667	0.629	0.00831049
PECAM1	0.159854	0.769	0.745	0.000346024
HLA-E	0.155398	0.796	0.786	1.64386e-07
ERG	0.145525	0.791	0.787	0.0147921
SEC14L1	0.138184	0.798	0.791	3.33201e-05
STAT3	0.131222	0.726	0.699	0.0426217
PTMA	0.117298	0.634	0.603	0.015114
TMSB10	0.101521	0.765	0.757	0.0348026
NKAIN2	-0.10239	0.205	0.253	5.70519e-05
GRM5	-0.102575	0.127	0.169	0.00165703
MAP2K4	-0.102604	0.361	0.409	0.018772
ST3GAL3	-0.103339	0.08	0.109	0.0232636
STX16	-0.104985	0.098	0.127	0.0229639
FMN2	-0.106362	0.087	0.118	0.0145379
TOX	-0.108393	0.247	0.291	0.0413318
RP3-510L9.1	-0.109983	0.077	0.103	0.021632
ITPRID2	-0.112454	0.115	0.148	0.00345294
KHDRBS2	-0.116288	0.189	0.23	0.00682957
H3-3B	-0.117033	0.157	0.195	0.000977678
PCBP1-AS1	-0.117034	0.088	0.121	0.000788057
TMBIM4	-0.117984	0.125	0.165	7.26518e-05
CDH12	-0.118597	0.106	0.137	0.0149016
DYNC2I1	-0.120011	0.143	0.18	0.00639652
IL1RAPL1	-0.123437	0.231	0.285	0.000127692
TMEM14B	-0.124003	0.086	0.121	6.00224e-05
ARHGEF10	-0.124805	0.162	0.202	0.0163098
COBLL1	-0.12573	0.814	0.849	0.0455912
MAGI2	-0.125797	0.414	0.472	0.0027984
ABCB1	-0.126254	0.885	0.916	0.000265283
FGF12	-0.126272	0.197	0.256	3.74575e-09
PWWP3A	-0.126762	0.085	0.117	0.000427943
NRG3	-0.127227	0.359	0.412	0.002458
FGF14	-0.128393	0.225	0.272	0.00214733
LRRC7	-0.128635	0.164	0.205	0.0147533
ZNF483	-0.128746	0.114	0.15	0.0425823
SLC4A10	-0.128959	0.11	0.144	0.0242425
DIPK2B	-0.129349	0.154	0.196	0.00466568
ESYT2	-0.129378	0.823	0.864	5.63748e-05
LRP1B	-0.130029	0.278	0.334	7.56678e-05
MIR3936HG	-0.130252	0.069	0.103	0.000733663
LRFN5	-0.130352	0.109	0.141	0.0146269
ADGRL3	-0.130511	0.369	0.435	4.32723e-07
MACROD2	-0.132748	0.162	0.205	0.00186329
RASA1	-0.134806	0.428	0.478	0.00361033
PALM2AKAP2	-0.135014	0.17	0.212	0.000202137
LUC7L2	-0.135033	0.188	0.232	0.00229693
SEPTIN7	-0.139075	0.15	0.192	0.00151347
R3HDM1	-0.139273	0.43	0.488	0.00042186
SLC8A1	-0.140025	0.136	0.173	0.0269259
FRMD4A	-0.141336	0.271	0.325	3.16054e-05
ERC2	-0.142865	0.109	0.142	0.0190372
EPHA3	-0.14331	0.285	0.335	0.0268879
PCDH7	-0.144682	0.147	0.192	0.000283103
CADPS	-0.149784	0.102	0.149	2.48337e-08
PPP3R1	-0.150484	0.127	0.162	0.00292033
ANKHD1	-0.151288	0.14	0.179	5.06407e-05
IQCJ-SCHIP1	-0.153234	0.335	0.381	0.0224323
SGMS1	-0.1557	0.674	0.715	0.0179544
RNF19A	-0.155947	0.514	0.568	0.00693049
ARID1B	-0.156648	0.721	0.767	2.75205e-05
CADM2	-0.157176	0.383	0.438	0.000534609
MRTFA	-0.158327	0.149	0.193	0.000147101
MFHAS1	-0.159171	0.313	0.367	0.00392419
RYR2	-0.161599	0.18	0.229	0.000120155
A2M	-0.161786	0.674	0.712	0.0169276
GRIA2	-0.162291	0.181	0.227	0.0201582
EIF1B-AS1	-0.163702	0.067	0.1	0.000204932
SOX5	-0.166116	0.673	0.716	9.5059e-05
GMDS-DT	-0.166266	0.366	0.425	1.45637e-05
STXBP5L	-0.167476	0.177	0.217	0.0308304
PTPRD	-0.169939	0.311	0.38	4.50038e-08
NLGN1	-0.170862	0.179	0.227	0.000388934
RANBP17	-0.171037	0.135	0.18	0.00857941
AOPEP	-0.173321	0.123	0.163	0.00133614
ADGRB3	-0.174625	0.329	0.389	7.6704e-06
MARCHF6	-0.17554	0.14	0.183	5.01779e-06
THSD4	-0.175687	0.78	0.816	0.000124932
KCNQ5	-0.176264	0.176	0.227	1.13842e-05
CELF2	-0.176678	0.535	0.588	0.00294747
GRIK2	-0.178776	0.157	0.199	0.00170969
ANKS1B	-0.178949	0.254	0.309	2.15477e-05
CNTNAP2	-0.180598	0.341	0.401	7.41784e-05
ST8SIA6-AS1	-0.184142	0.093	0.131	0.000290902
SPATS2L	-0.185805	0.372	0.425	0.00183287
MAP4K3-DT	-0.186974	0.084	0.12	2.43966e-07
PPP2R2B	-0.190375	0.161	0.198	0.00929654
RIMS2	-0.193162	0.26	0.325	1.80753e-07
CSMD3	-0.196212	0.131	0.173	0.000159766
KIAA1217	-0.19757	0.186	0.226	0.00363634
LRRTM4	-0.19972	0.279	0.35	2.45861e-10
NRXN3	-0.200324	0.318	0.393	3.29157e-10
RGS6	-0.200638	0.146	0.187	0.00738612
BBS9	-0.20331	0.61	0.669	2.6928e-06
RBFOX1	-0.203801	0.394	0.463	6.64753e-08
DLGAP1	-0.206505	0.26	0.308	0.000103257
MRTFB	-0.208377	0.204	0.259	1.5769e-05
RORA	-0.212246	0.582	0.643	1.59322e-07
CALM2	-0.214562	0.137	0.184	3.5067e-06
KCNIP4	-0.216618	0.453	0.535	1.27186e-11
FLVCR2	-0.216833	0.16	0.204	0.0236097
RP11-663P9.1	-0.217322	0.139	0.179	0.0089048
LRMDA	-0.22005	0.653	0.716	4.22613e-07
PCDH9	-0.222679	0.403	0.484	8.26878e-11
RALYL	-0.222931	0.203	0.256	1.46002e-07
HSPE1	-0.227092	0.069	0.1	0.00257174
MEG3	-0.227287	0.154	0.201	2.53086e-06
NRXN1	-0.229935	0.324	0.387	8.4428e-08
SLC39A10	-0.231686	0.677	0.716	0.0172681
RP11-663P9.3	-0.235314	0.082	0.117	0.00107646
IFI44L	-0.238198	0.285	0.337	0.0349874
ST8SIA6	-0.239362	0.641	0.703	1.28817e-09
SPOCK3	-0.239837	0.417	0.469	0.000609515
SYT1	-0.242915	0.435	0.521	1.08951e-10
SNHG14	-0.256197	0.19	0.253	2.29462e-09
IFNAR2	-0.256997	0.154	0.204	1.23366e-09
EML1	-0.257384	0.334	0.394	7.71113e-09
SLC5A3	-0.263011	0.076	0.109	0.000117364
DPP10	-0.281377	0.255	0.339	5.91023e-15
HIBCH	-0.284515	0.302	0.348	8.4975e-06
NCALD	-0.299773	0.149	0.205	1.81369e-06
SLCO1A2	-0.322866	0.207	0.261	0.000136931
HIF1A-AS3	-0.344078	0.135	0.184	2.47406e-05
FAM155A	-0.403336	0.414	0.495	9.93959e-12
LINC02147	-0.454955	0.195	0.262	6.31304e-08
CTNNA2	-0.495804	0.291	0.353	8.57793e-08
GPCPD1	-0.554946	0.531	0.587	5.95333e-14

## Sheet: Excitatory neurons
Supplementary Data 10-3. DEGs between AD and control samples in the AD035 MTG and AD048 PFC integrated dataset in excitatory neurons. p-values were calculated based on a two-sided Wilcoxon Rank-Sum test and adjusted using Bonferroni
gene	avg_log2FC	pct.1	pct.2	p_val_adj
ZNF385D	0.706049	0.409	0.415	1.00863e-284
MT-ND3	0.609618	0.911	0.802	0
MT-ND1	0.586371	0.925	0.821	0
MT-ATP6	0.580862	0.953	0.857	0
RELN	0.55151	0.109	0.083	0
ZBTB20	0.541091	0.578	0.584	0
MT-CYB	0.539184	0.934	0.845	0
FSTL5	0.539144	0.497	0.484	3.9756581958e-314
MT-CO2	0.537675	0.961	0.896	0
MT-ND4	0.526444	0.937	0.841	0
MT-ND2	0.524304	0.889	0.778	0
MT-CO3	0.517257	0.972	0.912	0
ERBB4	0.468972	0.426	0.435	0
AC105402.3	0.462889	0.401	0.285	0
MT-ND5	0.454926	0.747	0.628	0
AL078639.1	0.416922	0.259	0.151	0
MT-CO1	0.416667	0.965	0.912	0
TIAM1	0.41551	0.72	0.738	1.61644e-299
AC016831.7	0.379004	0.671	0.511	0
NFIA	0.369596	0.531	0.494	5.73674e-260
CHD7	0.360733	0.103	0.068	0
ZNF521	0.357365	0.266	0.275	0
MAML2	0.351642	0.349	0.304	7.61938e-294
UNC13C	0.346933	0.687	0.7	9.75377e-242
DHFR	0.336416	0.508	0.421	0
MTRNR2L12	0.3284	0.436	0.337	0
KCND2	0.324084	0.906	0.92	9.43722e-242
HSPA1A	0.323916	0.24	0.216	2.17427e-220
TENM1	0.320624	0.378	0.369	0
FP671120.1	0.317128	0.367	0.255	0
FAM19A2	0.309929	0.568	0.451	3.93406e-201
MT-ND4L	0.309738	0.495	0.38	0
SLC35F4	0.306753	0.122	0.101	1.41527e-275
PDE4DIP	0.298757	0.915	0.913	0
AC092691.1	0.289249	0.562	0.449	2.14719e-180
PLD5	0.28831	0.218	0.191	1.68637e-247
AC124312.1	0.283982	0.643	0.493	0
ETV1	0.281112	0.197	0.224	0
NEAT1	0.276518	0.342	0.318	3.61632e-264
AC073050.1	0.27507	0.548	0.431	5.16891e-227
AC092683.1	0.274476	0.585	0.46	3.68306e-249
FAM19A5	0.263863	0.5	0.381	2.5203e-268
CALN1	0.261458	0.734	0.747	7.55897e-223
AL117329.1	0.261273	0.474	0.381	1.13656e-121
FAM19A1	0.257818	0.518	0.414	1.19344e-149
AC109466.1	0.257064	0.21	0.164	2.80584e-50
PLCB4	0.256356	0.621	0.621	2.47038e-265
MKL2	0.255103	0.628	0.496	7.34783e-274
2024-03-01	0.246721	0.532	0.426	6.26789e-151
PWAR6	0.245871	0.601	0.468	9.10498e-279
AES	0.245816	0.458	0.348	2.52263e-256
2024-09-07	0.241782	0.577	0.448	9.69705e-266
AC006148.1	0.24144	0.492	0.388	4.61323e-178
AC090568.2	0.240148	0.48	0.383	4.81659e-141
LIMA1	0.237965	0.31	0.297	6.84486e-288
ST18	0.236375	0.121	0.09	6.20729e-257
AC007614.1	0.23544	0.109	0.067	5.58191e-216
HSP90AA1	0.234098	0.834	0.848	3.97463e-225
GNAS	0.233742	0.897	0.91	0
TRPM3	0.231776	0.582	0.601	3.4326e-133
AC016687.2	0.229056	0.122	0.087	8.50713e-65
SPHKAP	0.228105	0.195	0.193	8.40534e-164
AC011287.1	0.22809	0.474	0.392	2.70053e-73
RIT2	0.225572	0.523	0.531	2.47259e-170
HSPB1	0.224411	0.237	0.209	1.68572e-124
MUC20-OT1	0.22146	0.548	0.429	3.60767e-218
AC025159.1	0.220973	0.483	0.382	2.02118e-151
AC098850.3	0.218988	0.547	0.431	6.18883e-197
FP236383.1	0.218022	0.311	0.222	3.05967e-242
CASC4	0.217992	0.557	0.436	2.08116e-228
SLC26A3	0.217697	0.452	0.34	1.39837e-277
ZNF536	0.216703	0.126	0.097	7.01855e-268
DOPEY1	0.213547	0.531	0.417	1.94846e-207
AP001347.1	0.213301	0.46	0.353	1.7026e-200
2024-03-06	0.212865	0.556	0.436	2.90767e-223
FAM69A	0.209404	0.502	0.396	7.11223e-184
AL139260.1	0.209238	0.454	0.352	1.04734e-204
GRM4	0.208309	0.226	0.203	4.58041e-237
AC079447.1	0.207339	0.468	0.364	6.76807e-196
C9orf3	0.206538	0.545	0.431	6.4414e-185
ISPD	0.205884	0.467	0.369	8.16894e-170
UBASH3B	0.204687	0.278	0.295	1.8887e-289
AC245297.3	0.204278	0.413	0.32	5.35912e-188
LINC00599	0.203587	0.505	0.398	9.41948e-182
FOXN3	0.202489	0.746	0.772	7.75816e-284
2024-09-11	0.202087	0.547	0.433	1.02695e-188
ZNF804A	0.200997	0.594	0.586	2.81316e-154
PELI2	0.198742	0.361	0.328	3.15585e-229
MAP1A	0.198656	0.674	0.669	3.38655841139903e-310
MKL1	0.197586	0.536	0.424	7.11439e-183
JUND	0.196595	0.668	0.663	0
WWOX	0.195251	0.81	0.825	2.2701e-181
EPB41	0.194784	0.709	0.728	1.27324e-292
AC008415.1	0.193912	0.151	0.12	5.98411e-32
KIAA1211L	0.192549	0.548	0.449	5.15763e-116
MAML3	0.192016	0.427	0.445	9.36699e-171
PCBP3	0.191861	0.258	0.251	7.89895e-217
ANK1	0.19165	0.218	0.192	2.17492e-219
ACTB	0.191432	0.803	0.817	5.90095e-266
FAM49B	0.188945	0.573	0.455	9.18932e-205
AC120193.1	0.187814	0.388	0.307	2.00534e-99
DGKG	0.18313	0.684	0.665	1.11297e-109
COL4A3BP	0.183015	0.456	0.356	2.72417e-183
KIAA1468	0.182777	0.484	0.382	7.32041e-170
INO80D	0.181831	0.713	0.717	0
AC007563.2	0.18165	0.484	0.384	4.65762e-140
AC096711.2	0.181619	0.459	0.355	2.0822e-190
PRNP	0.179997	0.84	0.857	1.18451e-291
PNISR	0.179924	0.912	0.93	0
CAMK4	0.179635	0.84	0.868	8.73671e-155
BTG1	0.17827	0.313	0.295	1.93424e-190
H2AFV	0.17753	0.34	0.252	1.80104e-203
H3F3B	0.177152	0.324	0.253	8.56374e-122
CACNA1A	0.175723	0.923	0.93	5.28524e-238
RPS6KA5	0.174925	0.794	0.8	2.26373e-265
WDR60	0.174796	0.524	0.418	2.24435e-152
FP700111.1	0.173687	0.54	0.437	3.72036e-132
LHFPL6	0.171095	0.657	0.664	5.13553e-112
CDH18	0.170691	0.937	0.946	1.5168e-67
ZBTB18	0.169662	0.589	0.598	4.32998e-301
CADPS2	0.169121	0.884	0.895	1.74797e-108
MTUS1	0.167829	0.214	0.209	2.20666e-249
TUBB4A	0.167622	0.517	0.506	1.04843e-190
USP3	0.166592	0.158	0.154	5.48518e-255
C16orf45	0.166117	0.493	0.395	1.94306e-130
CCNH	0.165439	0.806	0.84	4.9653e-229
FGF14	0.164972	0.971	0.973	1.67864e-190
SGCZ	0.164542	0.452	0.476	1.91573e-118
XIST	0.16445	0.524	0.453	1.74738e-79
CAMK2B	0.164376	0.886	0.907	0
AC022639.1	0.163802	0.359	0.292	1.40202e-69
HSP90AB1	0.163674	0.842	0.852	4.52694e-192
MEIS1	0.16313	0.184	0.181	1.04323e-228
LINGO1	0.161704	0.847	0.874	0
AC007388.1	0.161529	0.54	0.434	2.02803e-151
AJ009632.2	0.161155	0.237	0.194	1.76041e-27
MPHOSPH8	0.160772	0.866	0.887	0
UBC	0.160581	0.581	0.591	4.05728e-152
RASGEF1B	0.159682	0.587	0.549	7.34727e-151
HYDIN	0.159647	0.734	0.733	1.00776e-257
ZFPM2	0.159516	0.867	0.881	2.52089e-65
CECR2	0.158501	0.103	0.082	7.61769e-199
PKIB	0.15696	0.117	0.105	2.83279e-189
TSPYL1	0.156761	0.726	0.734	1.55989e-236
MDGA1	0.156651	0.133	0.115	3.0447e-203
FAM208B	0.156465	0.456	0.366	1.04843e-122
NFIX	0.156433	0.8	0.819	0
PLCXD3	0.155933	0.348	0.341	2.08164e-90
KIAA1324L	0.155421	0.347	0.269	8.74092e-140
HSPH1	0.154931	0.713	0.77	1.56754e-267
FAM49A	0.154764	0.51	0.417	4.42663e-102
RBFOX3	0.153945	0.909	0.924	9.23525e-216
SYNPR	0.15382	0.524	0.541	1.87025e-132
2024-03-07	0.153813	0.42	0.335	4.28356e-132
LDLRAD3	0.153529	0.389	0.415	2.23834e-217
IL16	0.153165	0.137	0.126	5.90034e-217
2024-09-09	0.152703	0.395	0.31	5.28145e-127
CLU	0.152582	0.799	0.815	2.74521e-144
CADM1	0.151885	0.883	0.898	9.04841e-122
PATJ	0.150432	0.799	0.839	1.10237e-230
CALM1	0.149727	0.944	0.952	1.96772e-137
AC104806.2	0.149522	0.397	0.309	7.67836e-141
MEGF11	0.149169	0.193	0.203	1.08906e-255
ELAVL3	0.148969	0.829	0.851	1.3742e-300
MTCL1	0.148534	0.718	0.76	5.26333e-205
KCNAB1	0.147643	0.359	0.335	2.96936e-97
HSPA1B	0.147617	0.142	0.122	1.38607e-132
SPOCK1	0.147535	0.809	0.811	6.30001e-108
2024-09-03	0.146491	0.413	0.326	4.52846e-127
MTRNR2L8	0.146326	0.163	0.133	1.40744e-53
FKBP5	0.146265	0.464	0.448	1.53992e-135
NFIC	0.146251	0.675	0.684	0
SRRM2	0.14601	0.781	0.8	2.102715761e-314
GRIK2	0.145539	0.92	0.934	3.00736e-48
CCDC175	0.145166	0.361	0.371	9.23409e-244
CFAP299	0.145126	0.392	0.413	7.34338e-177
AC244021.1	0.14498	0.221	0.16	3.34985e-153
DOPEY2	0.144768	0.408	0.326	2.38697e-109
MAP1B	0.144464	0.956	0.96	8.09013e-101
AC019211.1	0.144166	0.401	0.332	2.32466e-50
NCDN	0.143804	0.638	0.65	8.93186e-204
PTMS	0.143017	0.517	0.509	5.93572e-228
AL445250.1	0.142371	0.274	0.217	4.61875e-66
GPR75-ASB3	0.141241	0.342	0.272	5.69998e-104
AC118549.1	0.141159	0.44	0.356	1.29464e-96
DNAJB1	0.141071	0.318	0.326	2.23491e-178
AC103855.3	0.140618	0.317	0.244	3.53223e-108
EEF1A2	0.140326	0.558	0.572	2.29434e-194
SLC27A6	0.140057	0.215	0.151	2.76834e-176
ERC1	0.140027	0.875	0.901	3.09126e-176
PHYHIP	0.139106	0.752	0.765	9.37059e-206
LINC01322	0.138896	0.596	0.625	2.55496e-177
SYT4	0.138682	0.534	0.544	3.08284e-217
GPRIN3	0.138261	0.171	0.158	4.46384e-156
NRXN2	0.137767	0.72	0.74	3.57208e-292
AC124854.1	0.136487	0.328	0.261	1.59857e-87
TARSL2	0.136461	0.397	0.317	3.41863e-105
KCNJ3	0.136177	0.881	0.901	2.18464e-167
NSF	0.136129	0.845	0.873	1.08495e-286
DGKD	0.136066	0.228	0.223	2.36842e-215
H1FX	0.135908	0.264	0.194	9.16106e-144
MT-ATP8	0.135896	0.262	0.207	1.24275e-150
SYNE1	0.135535	0.942	0.952	1.39346e-121
AL589740.1	0.135136	0.283	0.231	6.1066e-46
CBLB	0.135072	0.492	0.523	7.76198e-266
ANKRD12	0.13455	0.849	0.874	8.26785e-278
LRCH1	0.134439	0.654	0.685	4.61436e-219
AC110023.1	0.134189	0.223	0.174	1.05692e-50
DPF3	0.133801	0.313	0.317	4.3862e-185
GRID2	0.133412	0.774	0.79	2.36553e-63
SYN1	0.133343	0.697	0.719	3.21584e-268
KCTD8	0.132959	0.744	0.769	2.39718e-179
DNM3	0.132211	0.89	0.909	7.74443e-106
ZNF365	0.131824	0.738	0.778	7.04789e-263
LPP	0.131511	0.552	0.559	1.86004e-132
CHGA	0.131305	0.563	0.58	2.94643e-187
PLP1	0.131084	0.238	0.24	8.32707e-77
NEUROD2	0.130522	0.44	0.413	2.27529e-175
AC005670.2	0.130487	0.368	0.293	8.58761e-92
PTMA	0.12931	0.601	0.618	2.0196e-180
QKI	0.128939	0.558	0.581	6.95166e-157
AKAP12	0.128916	0.679	0.709	3.1065e-224
C3orf58	0.128695	0.362	0.287	5.44149e-100
ELP4	0.128637	0.685	0.724	4.72172e-249
BPTF	0.12858	0.852	0.878	2.0204e-299
2024-09-08	0.128492	0.35	0.275	2.35116e-103
AC097376.2	0.128029	0.319	0.256	8.08211e-77
C6orf106	0.12766	0.353	0.276	1.61298e-117
DKK3	0.127479	0.764	0.797	3.34255e-251
AL359915.2	0.127435	0.29	0.224	2.76907e-113
TIMM23B	0.127182	0.438	0.404	8.5734e-140
FAM213A	0.127055	0.385	0.315	1.90009e-70
GRIN1	0.126966	0.889	0.923	0
AKAP9	0.126123	0.855	0.883	7.13158e-284
CLVS2	0.125509	0.737	0.767	1.18416e-234
2024-03-08	0.125398	0.229	0.174	3.34054e-141
CXXC5	0.125035	0.551	0.561	4.17927e-231
PAG1	0.12492	0.519	0.542	3.14041e-214
UBB	0.124695	0.497	0.513	1.59101e-126
SLC5A4-AS1	0.124521	0.57	0.585	1.55036e-193
DPP6	0.124213	0.946	0.954	2.12108e-50
MCU	0.123852	0.557	0.606	1.22644e-258
LINC00486	0.123708	0.534	0.43	5.60786e-152
ZMYND8	0.123266	0.847	0.878	2.61338523987e-313
LARS	0.123175	0.373	0.297	2.88163e-100
BAZ2B	0.122813	0.792	0.822	1.63335e-218
RORA	0.122626	0.932	0.94	5.03038e-73
FAM208A	0.122231	0.378	0.301	7.73108e-100
LRRC37A3	0.121617	0.653	0.668	1.35227e-231
FNBP1	0.12146	0.719	0.756	3.3423e-227
CA10	0.121422	0.679	0.706	2.59734e-75
ABLIM1	0.121196	0.808	0.849	1.10125e-117
SNAP25	0.120272	0.973	0.977	6.54935e-133
SSFA2	0.120192	0.327	0.25	2.04085e-129
AC139887.2	0.119945	0.346	0.276	9.39499e-87
AC239809.3	0.119658	0.434	0.354	2.16686e-76
AF117829.1	0.119426	0.384	0.31	1.9936e-72
PURA	0.118587	0.727	0.759	5.28145e-265
NUCKS1	0.118522	0.792	0.821	2.12956e-225
AL592183.1	0.118095	0.346	0.283	1.16597e-65
CUX1	0.118046	0.806	0.826	8.3167e-141
PRRC2C	0.118009	0.792	0.821	1.43152e-253
STAG1	0.117915	0.844	0.872	7.73366e-246
SEL1L3	0.11785	0.355	0.363	1.92449e-134
BHLHB9	0.117783	0.295	0.228	6.49378e-116
C15orf41	0.117446	0.296	0.236	2.41002e-79
FKBP8	0.117324	0.595	0.602	1.68808e-161
SLC38A2	0.117142	0.507	0.528	2.11576e-288
GALNT13	0.116934	0.695	0.72	2.91809e-83
AC092378.1	0.116825	0.297	0.244	9.38444e-44
CNKSR2	0.116737	0.925	0.941	1.64578e-161
ADGRL1	0.116618	0.769	0.799	1.04704e-292
POLN	0.116394	0.506	0.471	3.389e-86
VSTM2A	0.116076	0.487	0.491	6.47647e-184
SRRM3	0.116056	0.865	0.894	1.81871e-246
SRGAP2	0.115826	0.566	0.625	3.14646e-277
PIP5K1B	0.115608	0.541	0.562	9.67497e-180
AC005726.1	0.115427	0.326	0.25	4.52888e-114
MCF2L	0.11538	0.732	0.766	7.62408e-231
CLIP2	0.115151	0.727	0.764	6.33398e-284
CAMK2N1	0.115131	0.786	0.833	1.43657e-278
MLF2	0.115117	0.56	0.571	1.53272e-178
CHD5	0.114933	0.796	0.835	0
C17orf51	0.114628	0.325	0.255	2.92342e-102
SNCB	0.114577	0.623	0.634	7.27984e-160
AL591501.1	0.114186	0.335	0.275	3.59452e-52
ADAMTS2	0.114137	0.308	0.262	1.2235e-147
CPLX2	0.114126	0.69	0.721	1.35362e-205
AL645568.1	0.114093	0.343	0.275	3.01476e-82
AL357153.2	0.11386	0.389	0.317	5.18276e-66
AC004158.1	0.113802	0.199	0.156	6.20084e-59
AC013652.1	0.113702	0.302	0.248	1.4307e-43
AC093523.1	0.113008	0.317	0.255	3.47559e-63
PPP2R1A	0.112889	0.595	0.606	4.57664e-181
AL669831.5	0.112592	0.336	0.266	1.93858e-91
SPOCK3	0.112554	0.441	0.453	1.91642e-93
ZBTB7A	0.112086	0.653	0.679	2.38075e-283
CLIP1	0.111691	0.822	0.854	4.94671e-250
FGFR1	0.110856	0.274	0.277	1.18843e-167
FAM182B	0.110649	0.584	0.589	7.43419e-177
AC004076.1	0.110581	0.338	0.269	1.82654e-87
AC113383.1	0.110489	0.253	0.199	6.02541e-70
IARS	0.110463	0.393	0.321	6.43518e-65
PER3	0.110137	0.63	0.66	1.67742e-237
2024-09-02	0.110105	0.44	0.358	1.37078e-81
MIR99AHG	0.110057	0.921	0.932	6.59994e-107
ST7	0.109907	0.819	0.855	1.81135e-241
AGAP3	0.109825	0.721	0.749	1.86119e-268
FBXL7	0.109765	0.103	0.104	4.13572e-126
DHRSX	0.109616	0.336	0.27	1.06827e-74
H2AFY	0.109467	0.385	0.314	6.59829e-69
CPE	0.109243	0.832	0.865	1.78888e-197
TSPYL4	0.108947	0.475	0.466	5.16908e-138
KIAA1324	0.10892	0.409	0.337	2.17935e-60
GDI1	0.108665	0.701	0.728	5.8428e-210
BSG	0.108614	0.616	0.626	2.00843e-179
TSPAN9	0.108512	0.328	0.339	2.28276e-168
ROR1	0.108331	0.111	0.101	1.35513e-92
SNED1	0.1082	0.719	0.75	2.94342e-229
VWC2	0.107491	0.322	0.354	8.19473e-176
IQSEC3	0.107402	0.695	0.726	5.79169e-247
WASHC1	0.107191	0.557	0.541	3.42417e-143
FGGY	0.106942	0.361	0.398	8.44515e-223
AC073365.1	0.106703	0.344	0.29	8.13881e-29
BNIP3L	0.10633	0.768	0.797	2.1494e-225
PNMA2	0.106238	0.672	0.723	1.20387e-265
AC008574.1	0.106222	0.247	0.204	4.88782e-29
CNTN6	0.106131	0.305	0.325	4.42309e-142
PHF3	0.106064	0.736	0.774	3.88897e-274
AC116366.3	0.106003	0.319	0.255	1.92757e-67
FAM85B	0.1054	0.631	0.633	1.09266e-151
EPRS	0.105228	0.342	0.273	4.93619e-76
ELK1	0.105125	0.401	0.383	1.41976e-150
PEA15	0.104375	0.553	0.577	1.308e-186
TRHDE	0.104256	0.692	0.708	1.86032e-92
EPHB1	0.104213	0.629	0.676	5.93901e-182
SVEP1	0.104179	0.273	0.3	1.29481e-199
SDK1	0.104078	0.482	0.49	3.86315e-69
AC010615.4	0.103107	0.351	0.286	1.03531e-61
CROCC	0.102606	0.56	0.57	1.96379e-219
AC011330.3	0.101928	0.334	0.266	2.19096e-78
TRMT9B	0.101774	0.455	0.5	1.21243e-164
LINC02210-CRHR1	0.101772	0.425	0.347	1.12735e-72
KIAA1551	0.101746	0.29	0.223	1.15114e-102
MSI2	0.101731	0.659	0.687	4.05129e-182
YPEL3	0.101668	0.606	0.635	1.62164e-176
RIMS1	0.101518	0.903	0.926	4.07844e-73
FAM84A	0.101239	0.273	0.218	1.86091e-60
AC024901.1	0.101091	0.372	0.312	6.9299e-35
ADARB2	0.101032	0.172	0.177	1.02563e-92
PEBP1	0.100771	0.775	0.811	3.0543e-148
MARS	0.100723	0.328	0.263	4.92061e-71
TPTEP2-CSNK1E	0.100697	0.361	0.297	5.29772e-51
KCNC1	0.100581	0.685	0.723	1.80257e-225
ADD3	0.100551	0.689	0.719	7.32337e-186
RMND5A	0.10047	0.557	0.58	2.25575e-223
PPIA	0.100326	0.632	0.664	1.29043e-161
BAIAP2	0.100322	0.735	0.775	3.02408e-264
MAPK8IP2	0.100306	0.507	0.51	6.2337e-149
CRYAB	0.100139	0.187	0.161	9.80011e-68
AL355472.3	0.10013	0.289	0.223	7.16249e-98
MTAP	-0.100034	0.143	0.253	0
CTC-444N24.11	-0.100118	0.165	0.292	0
ZNF626	-0.100118	0.161	0.285	0
RP11-39M21.1	-0.100121	0.053	0.149	0
FAM27C	-0.10019	0.148	0.268	0
RP11-379L21.1	-0.100544	0.131	0.23	0
RP11-454H13.8	-0.100691	0.158	0.279	0
RBM27	-0.100962	0.171	0.297	0
YARS1	-0.100965	0.171	0.295	0
LYRM9	-0.100998	0.097	0.218	0
RP11-264E23.4	-0.101004	0.113	0.225	0
OSBPL10	-0.101066	0.564	0.65	1.70313e-181
AP000462.2	-0.101361	0.045	0.142	0
RFTN1	-0.101476	0.663	0.755	1.12685e-235
NRXN3	-0.1016	0.974	0.977	6.67516e-103
TTC8	-0.10163	0.521	0.623	2.34787e-267
SATB1	-0.101737	0.183	0.301	0
RP11-381K20.2	-0.101992	0.156	0.265	0
SYTL2	-0.102159	0.664	0.755	1.65829e-255
TIA1	-0.102341	0.173	0.301	0
AP000487.6	-0.102496	0.074	0.187	0
LINC00507	-0.102508	0.329	0.391	2.15813e-115
ILRUN	-0.102535	0.186	0.312	0
SATB1-AS1	-0.102602	0.206	0.322	0
ITPRID2	-0.102617	0.175	0.299	0
MNAT1	-0.102834	0.839	0.887	5.8434e-119
DHRSX-ENSG00000169084	-0.102847	0.184	0.3	0
HEXA	-0.10291	0.18	0.305	0
PPFIA2-AS1	-0.103058	0.105	0.206	0
TMEM241	-0.103158	0.671	0.77	6.25788e-283
LL22NC03-2H8.5	-0.103173	0.149	0.265	0
GMDS-DT	-0.103193	0.586	0.687	2.10135e-266
CNPY2	-0.103203	0.156	0.281	0
NRSN1	-0.103248	0.545	0.643	3.20016e-195
RNASEK	-0.103386	0.083	0.186	4.956801660344e-312
LINC00326	-0.103473	0.146	0.193	8.43649e-93
ICA1	-0.103901	0.736	0.814	2.70999e-218
AC002463.3	-0.103907	0.063	0.17	0
PRKAR2B-AS1	-0.103911	0.068	0.175	0
LINC02224	-0.103945	0.141	0.229	0
RP5-1044H5.1	-0.103978	0.051	0.157	0
KCNN2	-0.104026	0.57	0.659	1.8135e-192
DCC	-0.104069	0.537	0.584	5.27914e-50
TMEM179	-0.10419	0.371	0.472	9.83553e-291
RP11-57G22.3	-0.104393	0.071	0.151	0
FLCN	-0.104636	0.215	0.338	0
LINC01202	-0.104681	0.285	0.371	1.11712e-163
BLOC1S6	-0.104918	0.166	0.294	0
PSMA6	-0.105042	0.178	0.307	0
RP11-33A14.1	-0.105079	0.06	0.137	1.39116e-318
PRRG1	-0.105081	0.162	0.267	0
RPS27	-0.105146	0.21	0.322	4.23364e-256
RP4-565E6.1	-0.105257	0.185	0.311	0
KIAA0408	-0.105273	0.222	0.355	0
CTD-2050E21.2	-0.105551	0.043	0.121	0
AQP4-AS1	-0.105711	0.69	0.771	5.55962e-204
EPHA5	-0.105776	0.639	0.723	1.69757e-161
XYLT1	-0.105776	0.677	0.769	7.66217e-234
CCPG1	-0.105975	0.816	0.878	5.76695e-163
BBS5	-0.10601	0.145	0.272	0
FRMD6	-0.106066	0.35	0.454	4.08791e-254
C12orf40	-0.106188	0.201	0.309	6.8383e-297
RP11-473J6.1	-0.106291	0.079	0.154	3.4418e-294
SNRPN	-0.106354	0.629	0.724	1.61706e-225
PEX5L	-0.106393	0.838	0.896	2.8434e-184
FBXO30-DT	-0.106498	0.127	0.247	0
BIVM	-0.106593	0.164	0.294	0
SPRED2	-0.106744	0.545	0.654	1.41285e-251
MARCHF11	-0.106967	0.133	0.245	0
ATP1A3	-0.107092	0.215	0.345	0
DENND11	-0.107328	0.173	0.299	0
ASIC2	-0.107531	0.869	0.916	1.95769e-169
GCNT4	-0.107557	0.216	0.327	0
RP11-274G22.1	-0.107593	0.08	0.173	0
AF131217.1	-0.107725	0.14	0.232	0
RPS3A	-0.107901	0.216	0.332	2.7452e-263
DENND2B	-0.108104	0.155	0.266	0
SELENOH	-0.108493	0.1	0.221	0
DANT2	-0.108537	0.873	0.922	1.90069e-216
RPL7A	-0.108676	0.323	0.422	9.37564e-153
IFNAR2	-0.108914	0.17	0.297	0
AC007566.10	-0.109146	0.167	0.291	0
MACIR	-0.109376	0.164	0.285	0
MTR	-0.109459	0.618	0.716	7.08126e-239
LINC00710	-0.10973	0.064	0.175	0
SNHG5	-0.109801	0.202	0.331	0
LINC01250	-0.109897	0.784	0.851	2.46579e-201
GPATCH2	-0.110438	0.59	0.689	2.05532e-246
CSNK1G1	-0.110693	0.424	0.537	3.83673e-259
SNX14	-0.11071	0.64	0.731	1.36708e-209
HARS1	-0.11077	0.18	0.311	0
TASP1	-0.110802	0.647	0.746	4.56862e-247
RBM4	-0.110854	0.41	0.524	1.04087e-265
KATNIP	-0.111003	0.195	0.322	0
ZNF655	-0.111502	0.206	0.342	0
HOMER1	-0.111597	0.764	0.837	4.62156e-181
PLCB1	-0.111696	0.947	0.965	2.1748e-176
RP11-499P20.2	-0.111772	0.114	0.236	0
RP11-398K22.12	-0.111794	0.183	0.315	0
AC133680.1	-0.111848	0.114	0.189	4.31619e-211
RPL41	-0.111925	0.345	0.47	2.11168e-291
LINC02232	-0.112126	0.252	0.3	1.63068e-44
LNX1-AS1	-0.112325	0.061	0.177	0
CDRT4	-0.112505	0.176	0.301	0
AC009501.4	-0.112656	0.069	0.184	0
SLC22A24	-0.112833	0.103	0.205	0
ARF3	-0.112868	0.172	0.305	0
CES4A	-0.113191	0.431	0.55	8.23435e-296
CDIN1	-0.113256	0.171	0.289	0
FKBP1A	-0.113388	0.174	0.301	0
ASAP1	-0.113457	0.832	0.888	2.01641e-172
CRLF3	-0.113619	0.575	0.674	1.05102e-194
PAK1	-0.11373	0.803	0.866	5.63021e-193
RPL34	-0.113733	0.383	0.492	2.15705e-201
RP11-498P14.5	-0.113786	0.148	0.276	0
SLIT1	-0.11385	0.696	0.788	1.28797e-249
RXFP1	-0.113854	0.392	0.45	1.34428e-55
RP11-138A9.2	-0.113975	0.071	0.181	0
HCG18	-0.114266	0.207	0.339	0
B3GAT1-DT	-0.114435	0.102	0.223	0
HGSNAT	-0.114457	0.594	0.697	8.00504e-264
LINC02755	-0.114629	0.121	0.225	0
PTPRG-AS1	-0.114698	0.102	0.207	0
ATXN7	-0.114942	0.357	0.48	0
RP11-495L19.1	-0.115216	0.147	0.248	1.763017577e-314
CTD-2260A17.2	-0.115578	0.187	0.315	0
RP11-72M17.1	-0.115739	0.104	0.205	0
RP11-223C24.1	-0.115772	0.059	0.148	0
RP11-141H1.1	-0.115838	0.082	0.191	0
PDE4B	-0.115999	0.582	0.658	4.14562e-139
RP11-30C22.1	-0.116173	0.064	0.182	0
RP11-867G2.8	-0.116298	0.084	0.166	1.01727e-268
LINC02296	-0.116335	0.303	0.385	2.28743e-177
RP11-9G1.3	-0.116349	0.154	0.279	0
RP11-314L11.1	-0.116545	0.07	0.189	0
RP11-142A5.1	-0.116821	0.106	0.21	0
LINC-PINT	-0.116975	0.2	0.335	0
MICOS10	-0.117364	0.116	0.239	0
FSTL4	-0.117588	0.819	0.87	5.21846e-132
SCAI	-0.11775	0.819	0.882	2.66314e-192
KAZN-AS1	-0.11806	0.087	0.195	0
AC159540.1	-0.118115	0.186	0.313	0
PRXL2A	-0.118677	0.173	0.3	0
RNF217-AS1	-0.11885	0.151	0.258	0
PRKN	-0.118969	0.831	0.886	1.12067e-171
TNR	-0.119286	0.803	0.869	1.15309e-217
ZNF10	-0.119501	0.136	0.264	0
DCLK1	-0.119657	0.898	0.943	7.70208e-241
CTNNA2	-0.119827	0.949	0.959	4.78567e-53
RP5-1015P16.1	-0.119842	0.152	0.262	0
RP11-4D11.1	-0.119954	0.101	0.169	1.5053e-233
AC009120.6	-0.120109	0.224	0.36	0
VSTM2B-DT	-0.120212	0.166	0.283	0
FILIP1L	-0.120354	0.378	0.5	1.82643e-306
SEPTIN9	-0.120368	0.201	0.334	0
RARS1	-0.120551	0.155	0.291	0
LINC02885	-0.121062	0.148	0.247	3.83133e-307
CTD-2015H6.3	-0.121187	0.121	0.251	0
SGK3	-0.121347	0.63	0.726	4.10016e-248
RP11-463D19.1	-0.121474	0.059	0.177	0
DLGAP2	-0.121578	0.9	0.944	3.76847e-268
ZNF875	-0.121942	0.185	0.323	0
RP11-576O3.1	-0.122232	0.061	0.176	0
NEK10	-0.122247	0.664	0.761	1.00941e-270
RP11-255O19.2	-0.122516	0.154	0.285	0
KCNMA1	-0.122525	0.898	0.943	6.61832e-293
SGCD	-0.122625	0.649	0.733	7.84715e-189
RP11-933H2.4	-0.123327	0.191	0.316	0
GOLT1B	-0.123376	0.483	0.602	9.26155e-307
RP1-193N13.1	-0.12375	0.14	0.262	0
CDH9	-0.123764	0.65	0.723	4.451e-163
CTC-340D7.1	-0.123827	0.218	0.34	0
UBE3A	-0.124039	0.743	0.816	5.14034e-169
EDIL3-DT	-0.124086	0.168	0.278	0
DTD1	-0.124428	0.309	0.437	0
PWWP3A	-0.124801	0.164	0.3	0
LINC00632	-0.124807	0.897	0.926	4.06824e-97
SHC3	-0.124965	0.73	0.827	0
KCNB2	-0.125249	0.75	0.82	3.20078e-168
DCLK2	-0.125488	0.774	0.85	2.34902e-246
DLEU1	-0.125654	0.103	0.221	0
CELF2-AS2	-0.125795	0.15	0.267	0
RP11-221G19.1	-0.126258	0.074	0.182	0
OTOGL	-0.126285	0.347	0.447	1.60784e-217
NCALD	-0.126327	0.772	0.842	4.1521e-181
LINC01811	-0.126441	0.383	0.477	3.33776e-192
CRYZL1	-0.127019	0.191	0.331	0
RPL9	-0.127436	0.174	0.296	6.18443e-304
ANKUB1	-0.127622	0.259	0.379	0
RP11-679C8.2	-0.127633	0.106	0.211	0
ZNF506	-0.127725	0.19	0.329	0
RP11-581B19.1	-0.127824	0.074	0.188	0
PWRN1	-0.128071	0.241	0.3	3.96069e-104
RP4-605O3.4	-0.128207	0.158	0.291	0
DPP10	-0.128223	0.908	0.951	4.3047e-169
ADSS2	-0.12879	0.173	0.31	0
RP11-562L8.1	-0.128969	0.161	0.277	0
UTY	-0.129212	0.356	0.451	7.93761e-162
SCHLAP1	-0.129498	0.29	0.366	4.15399e-163
LINC00882	-0.129579	0.826	0.884	4.56247e-201
NPAS3	-0.129741	0.696	0.769	8.35243e-140
SLC8A1-AS1	-0.129789	0.33	0.45	2.77712e-300
AC093843.1	-0.129963	0.175	0.276	4.57816e-287
ELAPOR2	-0.130137	0.195	0.327	0
RP11-237N2.1	-0.130139	0.09	0.198	0
CPEB1	-0.130314	0.417	0.542	0
LINC01138	-0.131084	0.194	0.328	0
RP11-96H19.1	-0.131583	0.129	0.238	0
EPHA3	-0.132231	0.483	0.566	2.2294e-134
DLGAP1-AS4	-0.132775	0.555	0.662	5.34408e-245
CTNND1	-0.133301	0.511	0.619	1.00459e-260
KIRREL3	-0.133383	0.811	0.848	2.00308e-124
GOLGA8B	-0.133502	0.635	0.742	0
ARMCX5-GPRASP2-ENSG00000271147	-0.134377	0.223	0.361	0
MAILR	-0.13439	0.154	0.282	0
GPC6	-0.13443	0.553	0.639	1.25327e-172
ZRANB2-AS2	-0.134701	0.102	0.223	0
RP11-144F15.1	-0.134763	0.137	0.247	0
IFT80	-0.13491	0.193	0.334	0
MYCBP2-AS1	-0.136291	0.075	0.195	0
DGKI	-0.136311	0.903	0.931	2.83602e-226
PRDX6-AS1	-0.136607	0.196	0.332	0
XXbac-BPG55C20.7	-0.136636	0.142	0.235	3.91212e-289
ATP5MJ	-0.136732	0.122	0.255	0
RP11-471J7.2	-0.136873	0.132	0.242	0
LINC01821	-0.137434	0.209	0.29	1.34001e-164
LRRC8D	-0.137603	0.283	0.416	0
MIR124-2HG	-0.137748	0.744	0.824	1.02404e-207
RP5-864K19.4	-0.137864	0.245	0.39	0
ACSL6	-0.137917	0.228	0.368	0
TNNI3K	-0.138177	0.197	0.322	0
RFLNA	-0.138203	0.433	0.555	0
RP11-317J19.1	-0.138436	0.086	0.213	0
RP11-692P14.1	-0.138876	0.126	0.238	0
RAB11A	-0.139106	0.591	0.693	7.12634e-233
SOGA3	-0.139706	0.207	0.35	0
LINC00513	-0.140039	0.5	0.617	1.72516e-284
RP3-359N14.3	-0.140269	0.152	0.271	0
SPRED1	-0.141177	0.542	0.654	1.35797e-255
TASOR	-0.141238	0.215	0.356	0
RP11-75C9.2	-0.141557	0.059	0.179	0
RP11-461O7.1	-0.141615	0.159	0.285	0
CENATAC	-0.141638	0.202	0.346	0
RP11-584P21.2	-0.141653	0.225	0.368	0
LARS1	-0.14175	0.206	0.354	0
ZNF544	-0.142855	0.22	0.364	0
PHACTR1	-0.143268	0.933	0.954	1.25257e-155
PFN2	-0.143296	0.239	0.369	0
GABRG3	-0.143824	0.756	0.831	3.48838e-180
ARL6IP1	-0.144176	0.178	0.314	0
URGCP	-0.144945	0.514	0.633	4.20014e-291
TSHZ3-AS1	-0.14548	0.157	0.276	0
MIR3936HG	-0.145694	0.211	0.357	0
AGBL1	-0.146219	0.142	0.208	4.25331e-154
LINC02306	-0.146504	0.378	0.43	4.9469e-81
DIPK2A	-0.146648	0.198	0.333	0
PANTR1	-0.146869	0.205	0.339	0
MIAT	-0.146968	0.837	0.901	1.3679e-261
RP5-896L10.1	-0.147148	0.137	0.26	0
RP11-317G6.1	-0.147484	0.066	0.199	0
TENM4	-0.147679	0.792	0.86	1.03097e-190
WSB1	-0.147803	0.681	0.783	2.80109e-293
NLGN4Y	-0.147928	0.385	0.477	7.86646e-149
FAM53B	-0.148186	0.2	0.339	0
SOX2-OT	-0.148222	0.145	0.258	0
RP11-344F13.1	-0.148275	0.056	0.173	0
RP11-412P11.1	-0.148379	0.074	0.149	0
EIF1B-AS1	-0.148784	0.106	0.24	0
RP11-379B18.8	-0.148988	0.121	0.235	0
MACROH2A1	-0.149367	0.213	0.359	0
EEF1AKMT2	-0.149483	0.226	0.372	0
KHDRBS2-OT1	-0.149897	0.23	0.371	0
RNF213-AS1	-0.149908	0.205	0.347	0
STS	-0.150272	0.374	0.483	2.01825e-307
RP11-624C23.1	-0.15045	0.185	0.296	0
RP11-242P2.1	-0.150758	0.063	0.188	0
RP11-429A20.3	-0.150781	0.175	0.303	0
C1QTNF7-AS1	-0.150832	0.102	0.2	0
EML6	-0.15151	0.828	0.887	4.89945e-241
COL24A1	-0.151639	0.355	0.447	5.35934e-203
RAD50	-0.151969	0.231	0.376	0
P2RY14	-0.152618	0.231	0.352	0
AC107218.3	-0.152751	0.062	0.139	0
TARS3	-0.152759	0.203	0.347	0
RP11-399K19.1	-0.153049	0.133	0.252	0
GRM8	-0.153367	0.424	0.489	3.76502e-86
ZNF37A	-0.153741	0.218	0.365	0
ERC2	-0.15454	0.917	0.94	2.52516e-202
NGRN	-0.154719	0.173	0.311	0
NPDC1	-0.154758	0.284	0.427	0
ITGA9-AS1	-0.154805	0.217	0.362	0
SLC22A10	-0.1549	0.604	0.699	1.39209e-219
ATP5MK	-0.155088	0.122	0.263	0
TTC28-AS1	-0.15528	0.214	0.362	0
MAGI2-AS3	-0.155469	0.195	0.338	0
PEG3	-0.155603	0.222	0.37	0
ST6GAL2	-0.155646	0.478	0.598	1.91754e-302
TVP23C	-0.156117	0.205	0.35	0
TARBP1	-0.156124	0.778	0.852	2.13214e-285
RP11-64I5.2	-0.156768	0.143	0.258	0
RP11-413N10.3	-0.157229	0.121	0.256	0
AC013463.2	-0.15776	0.096	0.221	0
RPL17	-0.157785	0.109	0.244	0
PRH1	-0.158093	0.446	0.562	2.39901e-248
RP11-36B6.2	-0.15979	0.257	0.409	0
CTD-2040G12.2	-0.159951	0.108	0.241	0
UBE2V1	-0.160106	0.181	0.332	0
RP11-111H13.1	-0.160313	0.234	0.381	0
OIP5-AS1	-0.160507	0.229	0.376	0
AC006115.7	-0.160537	0.191	0.334	0
TMEFF1	-0.160775	0.175	0.319	0
TAGAP-AS1	-0.161288	0.168	0.314	0
RP4-681L3.3	-0.161599	0.134	0.271	0
DOP1B	-0.161751	0.216	0.362	0
MARCHF4	-0.162474	0.16	0.301	0
MFSD4B	-0.162548	0.328	0.472	0
USP9Y	-0.162874	0.383	0.472	4.73713e-114
ELAPOR1	-0.162937	0.234	0.383	0
RP11-556G22.3	-0.162978	0.08	0.209	0
CPNE4	-0.163015	0.651	0.732	1.0009e-163
AC004800.1	-0.163064	0.095	0.231	0
CHASERR	-0.163076	0.185	0.338	0
TSBP1-AS1	-0.164328	0.166	0.276	0
MARCHF7	-0.164539	0.219	0.372	0
COX10-AS1	-0.165099	0.174	0.311	0
RP11-410D17.2	-0.165102	0.177	0.294	0
AC037445.1	-0.166201	0.077	0.208	0
BSCL2	-0.166326	0.198	0.346	0
SORCS3	-0.166516	0.615	0.706	2.05278e-225
SLC44A5	-0.1698	0.634	0.717	3.32085e-162
CERT1	-0.170708	0.228	0.383	0
LINC02245	-0.170714	0.232	0.379	0
STRADA	-0.170847	0.196	0.349	0
ACAD11	-0.171416	0.198	0.348	0
LY86-AS1	-0.172485	0.693	0.786	2.60293519999874e-310
LINC02693	-0.172682	0.235	0.384	0
FIP1L1	-0.172953	0.221	0.375	0
NELL1	-0.172974	0.758	0.842	1.6767e-283
SNAP25-AS1	-0.174544	0.611	0.704	2.10828e-179
TTTY14	-0.175211	0.395	0.486	2.27153e-148
KCNMB2-AS1	-0.175338	0.278	0.367	1.50845e-207
TAFA5	-0.176247	0.239	0.383	0
IARS1	-0.17667	0.204	0.36	0
RP11-335E8.2	-0.176822	0.065	0.164	0
CTC-552D5.1	-0.177599	0.115	0.202	0
LINC00342	-0.17871	0.362	0.498	0
OAZ1	-0.179419	0.151	0.287	0
RP11-266O8.1	-0.179952	0.151	0.245	2.40468e-272
CCDC18-AS1	-0.180006	0.187	0.336	0
SPECC1L	-0.181282	0.258	0.411	0
SLC35A1	-0.18224	0.367	0.505	0
CHRM3-AS2	-0.182844	0.191	0.323	0
COPG2IT1	-0.182869	0.215	0.365	0
AL163953.3	-0.183397	0.141	0.262	0
RP11-157E16.1	-0.183686	0.084	0.221	0
MSC-AS1	-0.184975	0.316	0.406	1.36621e-206
RMST	-0.185254	0.098	0.164	3.41895e-186
PCBP1-AS1	-0.186516	0.245	0.397	0
STX16	-0.187135	0.214	0.371	0
CEP43	-0.18726	0.216	0.374	0
AC023590.1	-0.187262	0.222	0.368	0
SCN1A-AS1	-0.190273	0.136	0.274	0
PID1	-0.190609	0.466	0.572	2.04913e-222
ANKHD1	-0.191343	0.234	0.392	0
LINC01473	-0.191352	0.329	0.466	0
GABRG3-AS1	-0.192443	0.069	0.201	0
RP11-268P4.5	-0.193404	0.093	0.235	0
JAK1	-0.194895	0.625	0.717	1.23354e-251
TRMT11	-0.195039	0.602	0.7	5.49173e-267
RP11-535M15.1	-0.195424	0.21	0.369	0
RP11-1263C18.2	-0.19567	0.215	0.372	0
IL1RAPL2	-0.196651	0.371	0.414	4.50103e-31
ZFPM2-AS1	-0.196844	0.085	0.212	0
CTNNA3	-0.197238	0.549	0.663	4.57688e-287
ATP6V0C	-0.202423	0.182	0.322	0
LINC00486-ENSG00000230876	-0.203111	0.236	0.385	0
NDUFB8	-0.203393	0.147	0.301	0
RP4-678D15.1	-0.205229	0.065	0.14	5.96504e-287
ST3GAL3	-0.20583	0.292	0.439	0
RP11-116O11.1	-0.206451	0.062	0.19	0
RP11-156P1.3	-0.206883	0.235	0.396	0
RPL26	-0.207627	0.085	0.226	0
UBE2W	-0.207967	0.238	0.398	0
TPT1-AS1	-0.210538	0.245	0.404	0
AC011995.1	-0.210609	0.223	0.372	0
CASC15	-0.210997	0.558	0.65	7.30898e-177
CRPPA	-0.21158	0.237	0.392	0
RP11-90D4.7	-0.211626	0.208	0.363	0
TASOR2	-0.2122	0.229	0.391	0
SEPTIN2	-0.212495	0.216	0.379	0
MRTFA	-0.214188	0.259	0.42	0
MLIP	-0.215485	0.768	0.858	0
LINC01414	-0.215582	0.207	0.347	0
RP11-19F9.2	-0.218942	0.207	0.353	0
FAM106A	-0.219042	0.196	0.35	0
KCNIP4-IT1	-0.219594	0.248	0.405	0
RP11-624L4.1	-0.219782	0.166	0.298	0
PDE5A	-0.220433	0.363	0.508	0
CCDC144A	-0.221448	0.247	0.399	0
DYNC2I1	-0.222427	0.244	0.406	0
DLG2-AS2	-0.222456	0.086	0.232	0
RP11-369E15.3	-0.223052	0.144	0.242	0
GARS1-DT	-0.224168	0.232	0.397	0
RP11-486O13.4	-0.224551	0.213	0.37	0
ZZZ3	-0.224909	0.232	0.392	0
RP11-37B2.1	-0.225082	0.223	0.376	0
RP11-739G5.1	-0.225247	0.149	0.245	1.19341e-285
ALG1L9P-ENSG00000248671	-0.226983	0.19	0.347	0
FXYD6	-0.227383	0.242	0.403	0
RP11-335E8.3	-0.227668	0.108	0.21	0
RELCH	-0.23025	0.237	0.4	0
ANK2-AS1	-0.231099	0.095	0.246	0
HULC	-0.231932	0.214	0.362	0
PPP3R1	-0.231958	0.253	0.416	0
TMEM14B	-0.232314	0.259	0.42	0
MAPK10-AS1	-0.232481	0.094	0.249	0
RP11-78F17.1	-0.234687	0.113	0.221	0
RP11-319G6.1	-0.23518	0.225	0.388	0
POLR2J3-ENSG00000285437	-0.235972	0.233	0.395	0
CTB-57H20.1	-0.237019	0.068	0.174	0
PDC-AS1	-0.237201	0.237	0.399	0
PDE8B	-0.237427	0.401	0.512	2.53402e-289
SPRY4-AS1	-0.238516	0.213	0.356	0
RP11-556G22.2	-0.238761	0.094	0.235	0
RP11-436D23.1	-0.24189	0.129	0.244	0
CTC-575N7.1	-0.243175	0.139	0.28	0
ASB3	-0.24341	0.455	0.584	0
BMERB1	-0.243584	0.261	0.426	0
RP5-1101C3.1	-0.246409	0.079	0.217	0
DIPK1A	-0.24711	0.241	0.404	0
PLCG2	-0.247661	0.513	0.559	3.65408e-183
VAMP2	-0.248465	0.22	0.367	0
LINC01331	-0.249084	0.228	0.321	1.3053e-287
CTD-2537O9.1	-0.249672	0.117	0.272	0
CACNB4	-0.25216	0.678	0.778	0
RP11-473C19.1	-0.255253	0.12	0.284	0
PRANCR	-0.255418	0.228	0.381	0
LINC02822	-0.257072	0.085	0.188	0
GOLM2	-0.262454	0.26	0.425	0
CYRIA	-0.262575	0.249	0.417	0
RABGEF1	-0.265133	0.327	0.482	0
MARCHF6	-0.267716	0.252	0.419	0
FNIP1	-0.267922	0.253	0.421	0
RP5-921G16.1	-0.26831	0.245	0.401	0
RP11-390N6.1	-0.269258	0.111	0.268	0
RP11-1396O13.23	-0.271804	0.221	0.384	0
CTC-535M15.2	-0.273384	0.112	0.182	3.70484e-175
AC074391.1	-0.278786	0.111	0.263	0
MEG8	-0.288462	0.761	0.832	0
DOP1A	-0.289904	0.254	0.423	0
KCNH1	-0.290429	0.761	0.829	0
RP3-525N10.2	-0.290779	0.166	0.343	0
RP11-405A12.2	-0.291499	0.189	0.339	0
RP11-1289C17.1	-0.291657	0.229	0.39	0
RAPGEF6	-0.293136	0.37	0.51	0
RP11-563M4.2	-0.29366	0.156	0.285	0
AC074363.1	-0.294173	0.257	0.421	0
LINC02263	-0.294575	0.165	0.243	3.8286e-252
AC008269.2	-0.302499	0.244	0.411	0
SEPTIN11	-0.305207	0.256	0.423	0
CTC-459F4.3	-0.30715	0.213	0.379	0
RP11-380P13.1	-0.311412	0.1	0.194	0
FAM153B-ENSG00000182230	-0.314311	0.213	0.385	0
CTD-2272D18.1	-0.31525	0.125	0.217	8.4493e-278
LUC7L2	-0.315279	0.458	0.6	0
PDE10A	-0.320504	0.717	0.824	0
RP11-87P3.1	-0.321056	0.099	0.259	0
PALM2AKAP2	-0.322011	0.246	0.415	0
AC007563.5	-0.322194	0.229	0.367	0
RP11-649G15.2	-0.323355	0.112	0.271	0
RP11-259O2.1	-0.323722	0.235	0.399	0
KCNMB2	-0.323883	0.203	0.324	0
AJ006998.2	-0.328502	0.095	0.178	3.28978e-271
MIR124-1HG	-0.330303	0.246	0.417	0
PCDH9-AS2	-0.330474	0.336	0.494	0
AC114765.1	-0.331025	0.189	0.316	0
CEROX1	-0.341323	0.154	0.312	0
TAFA2	-0.349652	0.261	0.42	0
RP11-640F22.1	-0.350966	0.112	0.196	0
RP11-586K2.1	-0.35157	0.243	0.412	0
SEPTIN7	-0.351617	0.252	0.423	0
AOPEP	-0.352196	0.26	0.43	0
RP1-232L24.3	-0.353716	0.25	0.42	0
RP4-809F18.1	-0.360123	0.172	0.291	0
LINC01278	-0.360802	0.255	0.427	0
RP11-191L9.4	-0.363816	0.218	0.352	0
CTC-340A15.2	-0.36493	0.149	0.243	3.70199e-271
RP11-305F18.1	-0.366	0.235	0.402	0
RP5-1090P18.1	-0.375688	0.254	0.427	0
RP11-111A21.1	-0.375968	0.252	0.417	0
MIR100HG	-0.379679	0.252	0.423	0
RP11-197K6.1	-0.381981	0.204	0.347	0
DGCR5-ENSG00000273032	-0.385499	0.258	0.428	0
RP4-660H19.2	-0.38619	0.252	0.422	0
MAP4K3-DT	-0.390711	0.254	0.427	0
CYRIB	-0.396777	0.262	0.434	0
RP11-315E17.1	-0.399913	0.119	0.29	0
RP1-78O14.1	-0.40145	0.129	0.3	0
FAM153CP	-0.403051	0.256	0.425	0
MARCHF1	-0.404221	0.255	0.415	0
RP11-147G16.1	-0.411347	0.139	0.25	0
CRACDL	-0.41502	0.26	0.431	0
MRTFB	-0.430243	0.268	0.44	0
RP11-419I17.1	-0.434236	0.227	0.399	0
RP11-384F7.2	-0.43542	0.252	0.415	0
RP11-120A1.1	-0.448279	0.132	0.316	0
CALM2	-0.46065	0.277	0.445	0
RP1-30E17.2	-0.47135	0.26	0.431	0
RP11-320L2.1	-0.479582	0.165	0.283	0
SNHG14	-0.547964	0.271	0.442	0
RP11-213B3.1	-0.54974	0.144	0.309	0
RP11-673E1.1	-0.561044	0.233	0.404	0
RP11-170M17.1	-0.580935	0.221	0.38	0
TAFA1	-0.613019	0.223	0.371	0
AC011288.2	-0.674775	0.213	0.375	0
MEG3	-0.753845	0.626	0.736	0

## Sheet: Inhibitory neurons
Supplementary Data 10-4. DEGs between AD and control samples in the AD035 MTG and AD048 PFC integrated dataset in inhibitory neurons. p-values were calculated based on a two-sided Wilcoxon Rank-Sum test and adjusted using Bonferroni
gene	avg_log2FC	pct.1	pct.2	p_val_adj
MT-ND3	0.639783	0.883	0.737	0
MT-ND2	0.620345	0.852	0.703	0
MT-ND1	0.599563	0.881	0.737	0
MT-ATP6	0.557793	0.928	0.806	0
MT-ND4	0.550698	0.914	0.79	0
MT-CYB	0.545885	0.898	0.772	0
MT-CO2	0.531778	0.954	0.864	0
MT-CO3	0.500549	0.954	0.864	0
MT-ND5	0.468663	0.717	0.577	0
AC105402.3	0.430671	0.319	0.221	1.02099e-184
MT-CO1	0.425368	0.95	0.866	0
FAM19A2	0.409747	0.424	0.312	3.07806e-165
AC092691.1	0.40511	0.482	0.358	5.90231e-200
AC073050.1	0.3979	0.437	0.323	4.7863e-179
AC016831.7	0.366944	0.521	0.389	4.24747e-214
MT-ND4L	0.3592	0.472	0.347	1.60882e-283
LINGO1	0.350328	0.525	0.454	2.79098e-187
AC092683.1	0.333818	0.49	0.365	2.21923e-194
FP671120.1	0.33181	0.309	0.211	6.76342e-182
MTRNR2L12	0.329304	0.428	0.323	2.46916e-205
KCNAB1	0.325081	0.589	0.542	2.16382e-140
AL589740.1	0.321578	0.177	0.13	6.81477e-50
SLC26A3	0.311822	0.315	0.216	2.9095e-213
RASGEF1B	0.308153	0.37	0.278	5.33341e-170
DHFR	0.303329	0.412	0.326	3.3668e-148
AC006148.1	0.294442	0.431	0.325	2.47892e-133
2024-03-01	0.289434	0.291	0.223	3.36754e-65
KIAA1211	0.286967	0.449	0.335	1.45317e-154
AP001347.1	0.274408	0.342	0.247	1.80175e-131
AC233296.1	0.267436	0.316	0.234	3.60118e-96
MUC20-OT1	0.265404	0.436	0.323	1.3472e-161
XIST	0.255434	0.56	0.466	5.32867e-35
FAM19A5	0.251412	0.394	0.292	4.7169e-133
CASC4	0.249315	0.438	0.327	6.02551e-148
AC124312.1	0.248396	0.498	0.378	1.42454e-178
SYN3	0.245004	0.83	0.81	2.40667e-120
AL139260.1	0.236687	0.36	0.26	2.00711e-145
FAM49B	0.236284	0.457	0.348	4.48457e-137
WDR60	0.233623	0.392	0.289	3.50257e-140
PDE4DIP	0.225457	0.844	0.837	2.8282e-188
FAM69A	0.225295	0.39	0.291	4.72552e-125
AC245297.3	0.223912	0.363	0.271	7.5867e-110
PNISR	0.216229	0.905	0.909	3.65269e-268
AC025159.1	0.215761	0.358	0.273	1.39576e-85
LINC00486	0.211502	0.356	0.269	2.35924e-93
LINC00599	0.208658	0.378	0.282	5.59993e-116
AC096711.2	0.20857	0.34	0.246	4.06453e-128
AC079447.1	0.208359	0.332	0.242	1.77097e-114
AC010127.1	0.207109	0.231	0.175	7.87512e-53
HYDIN	0.206989	0.517	0.464	6.81019e-107
NEAT1	0.206847	0.56	0.557	3.16339e-44
C9orf3	0.205707	0.407	0.309	8.36833e-109
FP700111.1	0.204602	0.359	0.265	2.55593e-115
AC022639.1	0.204523	0.221	0.158	2.14819e-82
INO80D	0.199	0.6	0.58	1.41292e-133
MKL2	0.198296	0.368	0.275	1.89786e-109
PWAR6	0.196455	0.433	0.332	6.38428e-121
MKL1	0.195572	0.367	0.274	1.70999e-107
2024-03-06	0.194806	0.393	0.299	3.83284e-103
AL078639.1	0.192355	0.205	0.13	1.28012e-142
KCNQ5	0.191135	0.85	0.857	2.35642e-63
FP236383.1	0.190739	0.246	0.179	3.86362e-79
DOPEY1	0.190332	0.386	0.291	2.37771e-109
AL445250.1	0.190218	0.172	0.124	9.58169e-52
AC098850.3	0.18891	0.368	0.277	5.87854e-100
C16orf45	0.182131	0.357	0.27	5.22632e-91
ADARB2	0.181098	0.615	0.584	2.11553e-22
2024-09-11	0.177667	0.34	0.259	1.05144e-78
ISPD	0.17721	0.272	0.199	3.54694e-82
C3orf67-AS1	0.17618	0.185	0.132	3.59937e-63
2024-09-07	0.175678	0.396	0.301	6.27213e-108
AC092422.1	0.17303	0.189	0.136	2.86166e-60
GRIN1	0.172907	0.882	0.888	1.4263e-174
AC244021.1	0.17058	0.231	0.164	4.93405e-86
AC007563.2	0.170029	0.181	0.133	5.05275e-46
FAM49A	0.168858	0.364	0.279	2.94389e-83
EGFR	0.168331	0.538	0.518	3.3189e-42
NTNG1	0.164777	0.244	0.24	3.12965e-31
TIMM23B	0.163649	0.339	0.28	2.18692e-64
FAM208B	0.162686	0.331	0.25	1.76439e-82
KIAA1324L	0.162511	0.302	0.222	7.78263e-91
AC116366.3	0.161535	0.294	0.219	5.42213e-81
MT-ATP8	0.161023	0.255	0.195	4.04993e-59
GPR75-ASB3	0.158617	0.302	0.226	1.81409e-77
AC010099.4	0.1568	0.185	0.131	2.07566e-64
ELAVL3	0.156783	0.825	0.826	1.99561e-104
AC090568.2	0.155932	0.202	0.152	2.40174e-45
CNTN5	0.155585	0.872	0.87	2.73585e-36
AC087564.1	0.15474	0.138	0.1	3.64118e-37
AC007388.1	0.15237	0.344	0.264	1.60413e-76
AC005726.1	0.151541	0.244	0.171	6.57123e-102
AC104151.1	0.150986	0.169	0.124	7.7305e-44
MPHOSPH8	0.150939	0.796	0.802	5.42218e-109
AC118549.1	0.150609	0.312	0.235	8.46904e-77
AC073332.1	0.149143	0.193	0.15	1.31838e-28
AC097376.2	0.148434	0.24	0.175	3.69061e-73
AC137770.1	0.145461	0.108	0.078	2.83013e-27
ARL17B	0.145015	0.44	0.409	3.68291e-162
MTRNR2L8	0.144535	0.172	0.13	2.7551e-38
FLRT2	0.144338	0.765	0.768	5.63037e-61
AL445623.2	0.143105	0.283	0.215	4.38071e-63
PRELID2	0.142576	0.476	0.467	2.35093e-11
SRRM2	0.142523	0.718	0.713	3.31757e-106
AES	0.142409	0.302	0.229	2.35172e-68
C1QTNF3-AMACR	0.142258	0.229	0.162	4.61725e-87
AC097103.2	0.141768	0.278	0.208	5.1323e-67
SEM1	0.141139	0.63	0.629	6.36661e-91
CHD5	0.139811	0.709	0.706	6.23534e-94
KIAA1468	0.138946	0.29	0.218	6.34968e-71
PRRC2C	0.13826	0.771	0.774	1.91802e-87
SNTG1	0.137912	0.947	0.953	8.92811e-45
AC120193.1	0.137533	0.124	0.09	2.73199e-33
RGS12	0.137366	0.669	0.664	4.63044e-21
COL4A3BP	0.137089	0.301	0.227	2.15044e-71
PLCB1	0.136744	0.985	0.987	6.60161e-76
JAKMIP1	0.135623	0.324	0.268	1.70705e-53
TOX	0.135598	0.348	0.347	2.18417e-36
UNC5C	0.135363	0.766	0.778	2.95088e-54
PLCXD3	0.134239	0.478	0.465	4.18278e-36
BICC1	0.133365	0.345	0.334	2.61479e-15
PCDH9	0.133174	0.926	0.934	1.71424e-52
AC009093.2	0.132807	0.148	0.103	2.37344e-53
TARSL2	0.13264	0.287	0.215	2.77915e-72
CCNH	0.132625	0.84	0.857	1.41349e-45
NSF	0.132291	0.763	0.779	1.36298e-115
DOK6	0.131998	0.797	0.81	2.11716e-65
NFIC	0.131754	0.601	0.589	9.21351e-83
DHRSX	0.131345	0.257	0.193	7.74821e-62
CLIP2	0.130986	0.645	0.642	7.03985e-85
BASP1-AS1	0.130949	0.404	0.393	2.36434e-41
SLC27A6	0.128488	0.247	0.215	5.00922e-23
AC006115.3	0.12818	0.186	0.136	8.24247e-51
KIAA1324	0.127968	0.266	0.198	3.99461e-66
AF117829.1	0.126983	0.243	0.181	1.55783e-58
PHACTR1	0.126105	0.921	0.933	8.50956e-67
ZMYND8	0.12582	0.819	0.83	8.21307e-101
GRIA4	0.125523	0.825	0.833	6.85918e-47
AL592183.1	0.125184	0.254	0.191	1.64028e-57
SYNE1	0.124453	0.951	0.96	5.80337e-66
2024-03-11	0.124327	0.256	0.196	1.19898e-48
AL033504.1	0.123403	0.192	0.148	1.27079e-31
HSPA1A	0.12322	0.137	0.131	4.90109e-51
AC009690.1	0.122767	0.251	0.188	1.4327e-58
2024-09-06	0.122627	0.247	0.185	1.48075e-56
KCNJ3	0.122316	0.886	0.895	1.01559e-51
AC092378.1	0.122103	0.163	0.121	5.18365e-37
DSCAM	0.122004	0.745	0.735	1.64236e-26
SYT1	0.121761	0.983	0.984	1.64092e-68
SLC5A4-AS1	0.12144	0.348	0.326	1.00655e-47
FAM85B	0.120702	0.471	0.445	1.13814e-50
SDK2	0.120013	0.285	0.269	1.42814e-24
AL445433.2	0.119445	0.214	0.166	1.21242e-32
AC245060.5	0.119213	0.146	0.097	6.02135e-76
NRXN2	0.118951	0.702	0.708	2.34018e-79
FAM182B	0.118701	0.446	0.419	1.02873e-46
BPTF	0.117975	0.84	0.853	4.76404e-88
NFIX	0.117875	0.478	0.468	1.55654e-41
PRR16	0.117196	0.483	0.468	5.16377e-12
LINC01322	0.117149	0.646	0.667	1.76824e-45
LRRC4C	0.116689	0.893	0.893	3.78223e-28
COBL	0.116193	0.551	0.55	9.69877e-36
AC027644.4	0.115994	0.226	0.166	2.19793e-62
AC090517.4	0.115715	0.237	0.176	9.98224e-57
AL133346.1	0.114267	0.123	0.09	4.47376e-28
LRRC37A3	0.113782	0.61	0.612	1.05298e-96
C15orf41	0.113666	0.23	0.17	4.12667e-57
AC139887.2	0.113165	0.252	0.191	6.78547e-52
MYT1L	0.112772	0.969	0.977	2.63552e-71
TMEM232	0.112699	0.721	0.746	1.63773e-62
SEZ6L	0.112056	0.609	0.592	2.98236e-11
GTF2IRD1	0.111657	0.665	0.666	3.23952e-62
MSRA	0.111223	0.845	0.864	1.21158e-72
TSHZ2	0.110876	0.297	0.289	0.000187584
CDH20	0.110047	0.366	0.355	6.03669e-21
LINC02210-CRHR1	0.11002	0.269	0.206	1.70518e-55
SLCO3A1	0.1098	0.758	0.766	9.60437e-60
FAM155A	0.109719	0.985	0.989	1.17586e-63
ZBTB20	0.109282	0.658	0.672	2.23052e-24
LSAMP	0.109167	0.991	0.992	1.6467e-43
AC027288.3	0.108624	0.184	0.143	3.34232e-25
KCNH7	0.108588	0.764	0.77	1.7553e-35
CROCC	0.10831	0.425	0.395	5.93577e-54
ARPP21	0.108258	0.4	0.407	8.87883e-40
AC079385.1	0.10818	0.166	0.124	8.06826e-33
SSFA2	0.107782	0.207	0.146	4.61265e-72
GNG7	0.107723	0.625	0.632	3.59917e-67
STXBP5L	0.107653	0.954	0.966	9.42411e-64
CDR2	0.10738	0.704	0.712	7.69478e-56
VSTM2A	0.10733	0.63	0.64	6.46861e-86
AP000943.3	0.106968	0.203	0.156	2.28653e-32
DGKB	0.106747	0.785	0.794	1.67444e-47
AL357153.2	0.106716	0.241	0.18	3.45407e-57
TSPYL1	0.106601	0.54	0.54	1.77974e-63
HSPH1	0.106487	0.499	0.526	3.27501e-59
RBFOX3	0.106323	0.827	0.842	4.37408e-43
EPRS	0.106132	0.25	0.189	1.60828e-54
2024-03-04	0.106065	0.255	0.198	4.79475e-40
CCDC84	0.105876	0.237	0.177	2.60046e-58
AL035530.2	0.105853	0.221	0.165	2.15107e-50
BHLHB9	0.105472	0.195	0.141	5.30886e-59
AC104806.2	0.104082	0.233	0.173	1.31585e-57
SPTBN4	0.104033	0.886	0.901	1.40753e-92
AL359915.2	0.104025	0.169	0.12	1.8088e-53
AC091948.1	0.103461	0.183	0.135	7.25464e-44
LINC00623	0.103217	0.441	0.42	9.91745e-37
CELF5	0.103115	0.772	0.782	6.73879e-62
AC087500.1	0.103014	0.216	0.161	4.00064e-50
NFIB	0.102739	0.575	0.558	2.60258e-21
ADGRL1	0.102473	0.665	0.667	1.11509e-67
2024-03-07	0.102312	0.249	0.185	2.7937e-63
MAP1A	0.102154	0.563	0.56	1.93195e-60
PDGFD	0.102004	0.162	0.15	4.23872e-07
OLFM3	0.101698	0.474	0.483	5.10392e-36
ELFN2	0.10166	0.193	0.142	1.57304e-49
NR3C2	0.10157	0.824	0.836	2.18202e-44
AL662796.1	0.101362	0.113	0.084	2.82814e-26
LINC00298	0.101318	0.163	0.15	1.39891e-19
MUM1	0.101178	0.269	0.209	6.12536e-45
ZBTB7A	0.100723	0.55	0.543	1.39622e-61
2024-09-03	0.10059	0.235	0.179	1.85673e-43
NEGR1	0.100568	0.942	0.952	1.87832e-24
AF241726.2	0.100513	0.182	0.137	5.87636e-37
AC239809.3	0.100381	0.234	0.178	8.28603e-47
KIAA1551	0.100307	0.194	0.143	1.41563e-48
GAP43	-0.100125	0.339	0.414	5.09286e-70
TMBIM4	-0.100571	0.123	0.209	5.00562e-177
ZNF506	-0.100673	0.226	0.321	4.93859e-179
RPL37	-0.100702	0.365	0.448	3.79376e-80
ITM2C	-0.100734	0.246	0.315	1.24048e-35
RP11-492O8.3	-0.100743	0.064	0.105	1.95361e-88
RAB30-DT	-0.100838	0.199	0.29	1.46963e-147
CHURC1	-0.101092	0.15	0.241	2.7934e-163
VSTM2B-DT	-0.101134	0.093	0.159	2.29038e-149
C2orf27A	-0.101229	0.223	0.315	5.26775e-178
RPLP1	-0.101574	0.258	0.34	1.77477e-53
HCG18	-0.101667	0.24	0.335	2.30017e-179
RNF217-AS1	-0.101679	0.179	0.253	4.32402e-105
IFNAR2	-0.102019	0.202	0.294	6.63167e-171
MRTFA	-0.102125	0.356	0.477	3.13815e-267
RPS8	-0.102152	0.294	0.379	6.61496e-83
PROX1-AS1-ENSG00000230461	-0.102268	0.149	0.196	1.76067e-67
AC026188.1	-0.10238	0.11	0.172	9.18967e-112
LRRC8D	-0.102471	0.33	0.429	1.27474e-154
RPL15	-0.102883	0.368	0.448	6.8942e-60
RPL10A	-0.102951	0.167	0.251	2.08197e-72
TMEM151B	-0.10326	0.155	0.247	3.7727e-174
GLMN	-0.103419	0.468	0.551	2.07506e-89
RP11-654A16.3	-0.103445	0.151	0.232	3.33983e-193
BBS5	-0.103476	0.15	0.242	8.26275e-154
VDAC3	-0.103619	0.414	0.498	4.1943e-71
LRRC8C	-0.104175	0.208	0.296	3.18766e-149
AC002463.3	-0.104366	0.055	0.133	1.70326e-199
RP11-584P21.2	-0.104543	0.255	0.352	2.59176e-215
CYP51A1	-0.104755	0.149	0.24	2.3157e-143
RP11-404I7.2	-0.105113	0.075	0.145	2.3036e-195
HMGN1	-0.105166	0.323	0.411	9.21185e-82
RPS21	-0.105184	0.101	0.177	4.834e-74
RCN2	-0.105275	0.433	0.516	8.9571e-84
RP11-9G1.3	-0.105281	0.167	0.252	7.88853e-147
AEBP2	-0.105685	0.818	0.865	2.78967e-72
IRF1-AS1	-0.105871	0.222	0.316	8.51247e-188
TSBP1-AS1	-0.106114	0.123	0.173	5.23349e-65
CMTM8	-0.106156	0.233	0.301	3.9076e-72
SNHG29	-0.106184	0.143	0.228	8.70595e-112
YARS1	-0.106432	0.185	0.277	5.27576e-174
ETV5	-0.106448	0.071	0.142	8.76569e-66
NBAS	-0.10669	0.734	0.799	5.67973e-104
SLC2A11	-0.106992	0.187	0.28	4.29277e-150
AC007566.10	-0.106995	0.189	0.278	3.17158e-174
RP11-398K22.12	-0.107402	0.227	0.325	5.24809e-194
RNF213-AS1	-0.107407	0.2	0.293	6.7034e-176
PTPRJ	-0.107446	0.722	0.784	1.45206e-75
RGS5-ENSG00000143248	-0.107633	0.1	0.152	1.94825e-73
OCIAD1	-0.108083	0.611	0.688	1.76249e-68
SNX14	-0.108191	0.6	0.672	1.38071e-80
CNPY2	-0.108273	0.166	0.261	2.32925e-143
ADSS2	-0.108326	0.174	0.267	1.47643e-191
PHKB	-0.108393	0.643	0.712	2.86015e-66
MAGI2-AS3	-0.108532	0.217	0.313	3.16037e-183
RPL39	-0.108641	0.083	0.161	8.74644e-106
RPS18	-0.108966	0.165	0.251	2.99584e-87
B3GAT1-DT	-0.109033	0.142	0.232	7.10831e-246
SARS1	-0.109057	0.168	0.264	1.74893e-183
RPS15	-0.109192	0.282	0.368	3.60845e-55
HSPA8	-0.109195	0.219	0.282	1.98399e-27
SLC8A1-AS1	-0.109354	0.152	0.221	2.60061e-81
CH17-189H20.1	-0.109396	0.178	0.273	6.66714e-158
RP11-692D12.1	-0.109403	0.165	0.252	1.42927e-141
GNG12-AS1	-0.10941	0.192	0.271	3.07286e-100
GARRE1	-0.109429	0.245	0.343	8.56727e-180
TUBA1A	-0.109449	0.318	0.392	2.29932e-47
SELENOH	-0.109609	0.087	0.175	1.00848e-143
NETO2	-0.109943	0.585	0.645	8.63538e-40
ZRANB2-AS2	-0.110056	0.108	0.186	3.9971e-141
RP11-317G6.1	-0.110173	0.047	0.134	1.06191e-248
TSTD3	-0.11019	0.213	0.306	1.58123e-150
RP11-255O19.2	-0.110434	0.165	0.253	1.38318e-142
TASOR	-0.110622	0.248	0.346	2.63226e-199
NDFIP1	-0.110702	0.705	0.774	1.95946e-71
RFLNA	-0.110814	0.374	0.458	1.07143e-119
TNNI3K	-0.110991	0.199	0.283	1.71482e-176
RP11-144F15.1	-0.111537	0.156	0.232	1.33067e-133
ZSCAN26	-0.111633	0.14	0.238	1.81942e-180
SPINT2	-0.111719	0.205	0.297	3.90496e-118
SIDT1	-0.11237	0.468	0.544	9.3092e-89
TAC1	-0.112416	0.173	0.216	2.23095e-25
MAP1LC3A	-0.112456	0.292	0.373	8.8917e-35
TLE5	-0.112921	0.227	0.323	1.64746e-138
RPS14	-0.11294	0.224	0.319	7.48358e-97
FOCAD	-0.113359	0.743	0.808	1.60974e-85
URGCP	-0.113494	0.454	0.545	6.89421e-96
NDUFC2	-0.113665	0.092	0.176	1.04161e-106
ZNF875	-0.114123	0.219	0.321	2.76604e-185
PPM1K	-0.114354	0.636	0.713	1.40175e-96
RP13-143G15.4	-0.114448	0.044	0.103	1.57826e-111
RP11-1263C18.2	-0.114993	0.246	0.348	1.86756e-205
SLC49A4	-0.115092	0.189	0.284	4.02146e-167
BIVM	-0.115128	0.204	0.303	4.38311e-182
ANKUB1	-0.115188	0.156	0.241	3.42533e-126
RP11-498P14.5	-0.115238	0.187	0.283	1.23136e-201
RARS1	-0.11539	0.148	0.244	1.3723e-186
RPL13	-0.115562	0.395	0.48	2.58924e-53
RP11-400F1.2	-0.115638	0.102	0.145	1.5151e-69
PWRN1	-0.115743	0.623	0.671	3.6655e-43
LINC01414	-0.115806	0.203	0.285	3.56845e-138
RP11-454H13.8	-0.116337	0.237	0.341	1.99689e-189
LINC00960	-0.116398	0.048	0.132	3.27527e-211
CTNNA3	-0.116924	0.416	0.491	2.02628e-60
DIPK2A	-0.117156	0.121	0.197	3.76201e-124
ATP6V0E2	-0.117183	0.38	0.46	1.52342e-60
RP11-120A1.1	-0.118047	0.042	0.1	4.20537e-166
RPL11	-0.118108	0.235	0.322	7.95102e-67
RPS25	-0.11823	0.217	0.31	1.32223e-91
LINC00882	-0.118807	0.806	0.852	2.81633e-78
ELAPOR1	-0.118809	0.27	0.375	2.9901e-206
PKD1L1	-0.119123	0.238	0.329	4.05566e-180
MARCHF7	-0.119438	0.251	0.359	1.9508e-216
GOLGA8B	-0.119497	0.527	0.617	3.63466e-110
RP11-471J7.2	-0.119977	0.135	0.206	4.46523e-120
TUBB2A	-0.120411	0.343	0.425	2.36828e-69
FBXO30-DT	-0.120424	0.163	0.26	8.69603e-186
ATP5MJ	-0.120548	0.109	0.202	5.25272e-137
HGSNAT	-0.120789	0.533	0.616	4.89956e-86
MICOS10	-0.12085	0.132	0.225	1.43491e-126
LINC00174	-0.121105	0.133	0.226	5.6733e-183
BEX4	-0.121914	0.328	0.414	3.42603e-65
MDH1	-0.122308	0.479	0.565	6.13117e-84
TAGAP-AS1	-0.122688	0.207	0.307	2.72848e-171
LINC02693	-0.122721	0.235	0.335	2.3588e-175
LINC01619	-0.122805	0.118	0.192	1.71382e-152
RP11-657O9.1	-0.12288	0.123	0.188	1.77199e-101
DPP10-AS3	-0.123097	0.084	0.126	1.87301e-62
RP11-69I8.3	-0.123627	0.146	0.201	6.84945e-83
METAP1D	-0.123699	0.267	0.349	5.18869e-86
EPRS1	-0.124083	0.223	0.327	2.32878e-192
CTC-340A15.2	-0.124252	0.111	0.137	4.87862e-34
PRH1	-0.124294	0.469	0.563	9.23602e-105
HULC	-0.124723	0.256	0.347	3.50997e-153
UBE2V1	-0.124879	0.183	0.29	6.34369e-219
SCG2	-0.125481	0.367	0.427	2.1989e-41
AF131217.1	-0.125541	0.147	0.227	1.8072e-194
BEX1	-0.125811	0.325	0.417	2.57104e-86
SOX1-OT	-0.126088	0.183	0.257	3.17924e-92
DLGAP1-AS5	-0.126361	0.099	0.181	1.19391e-148
AC037445.1	-0.126387	0.058	0.149	2.45584e-250
CTC-459F4.3	-0.126561	0.151	0.246	1.97803e-222
CRYZL1	-0.126973	0.239	0.347	5.5173e-210
TAFA5	-0.127568	0.359	0.475	1.55821e-227
AC133680.1	-0.127869	0.185	0.252	5.89173e-115
AC074363.1	-0.1281	0.366	0.496	4.19084e-257
BTD	-0.128415	0.284	0.382	9.65775e-129
RPL3	-0.128545	0.209	0.302	9.91067e-86
RPS24	-0.128877	0.313	0.4	7.91752e-71
BMERB1	-0.12904	0.383	0.514	1.03004e-270
RPL18	-0.129754	0.257	0.345	2.32412e-55
NDUFA13	-0.129754	0.12	0.214	1.10858e-122
RP11-463D19.1	-0.129922	0.052	0.143	1.33422e-246
RP11-473C19.1	-0.130018	0.07	0.161	9.21875e-248
MAK	-0.130191	0.191	0.284	1.54529e-116
CCK	-0.130267	0.389	0.412	5.40126e-08
AHR	-0.13031	0.149	0.232	1.50543e-139
RP11-413N10.3	-0.130468	0.076	0.154	2.01293e-171
RPS7	-0.130522	0.213	0.302	1.16265e-56
CDRT4	-0.130633	0.258	0.362	1.19572e-199
SPRED2	-0.131341	0.376	0.476	2.17218e-87
RP11-370I10.6	-0.131453	0.153	0.244	1.11305e-210
EEF1AKMT2	-0.131644	0.266	0.378	2.00402e-223
TARBP1	-0.131674	0.695	0.767	1.99614e-93
TUBB3	-0.131873	0.139	0.23	1.08146e-132
RPL18A	-0.132143	0.091	0.177	5.03609e-109
MYCBP2-AS1	-0.13255	0.07	0.163	3.52255e-239
PPP3R1	-0.132818	0.294	0.41	1.19454e-224
MRTFB	-0.13295	0.346	0.468	9.62969e-234
SATB1	-0.132989	0.16	0.24	5.99957e-117
IARS1	-0.133095	0.222	0.337	2.98195e-219
GARS1-DT	-0.133607	0.265	0.376	4.30779e-195
RP11-156P1.3	-0.133875	0.283	0.397	5.86524e-222
RP11-410D17.2	-0.133914	0.167	0.238	9.22979e-112
RPS4X	-0.13397	0.189	0.278	6.93017e-77
RP11-39M21.1	-0.134362	0.055	0.144	5.17823e-206
ELAPOR2	-0.134471	0.303	0.415	1.90771e-203
RP11-96H19.1	-0.134625	0.155	0.239	1.10848e-173
SPECC1L	-0.134986	0.335	0.456	9.5269e-238
WLS	-0.135305	0.469	0.53	9.93683e-42
RPL24	-0.135946	0.19	0.284	5.08674e-99
RP4-605O3.4	-0.136442	0.166	0.269	1.19856e-176
ZNF10	-0.136825	0.142	0.244	1.43578e-161
CERT1	-0.136977	0.283	0.403	6.10602e-225
CENATAC	-0.137036	0.24	0.354	1.01269e-227
DLX6-AS1	-0.137456	0.693	0.745	1.43188e-35
RP11-535M15.1	-0.137531	0.169	0.276	4.73463e-233
PLCH1	-0.137679	0.394	0.446	4.69458e-30
RP11-116O11.1	-0.137797	0.036	0.104	2.47531e-137
PRDX6-AS1	-0.138237	0.248	0.352	3.91556e-188
CEP43	-0.138458	0.238	0.349	1.95915e-201
SILC1	-0.138799	0.276	0.385	1.97731e-204
EEF1A1	-0.138825	0.476	0.566	3.24864e-101
CDH9	-0.139108	0.655	0.7	5.4154e-29
DLGAP1-AS4	-0.139436	0.132	0.221	2.21182e-157
RPL21	-0.139565	0.192	0.294	5.7154e-122
BEX2	-0.139623	0.315	0.416	1.15502e-102
RPS12	-0.139766	0.136	0.228	1.12493e-91
CACNB4	-0.139818	0.715	0.774	7.86104e-59
RAB11A	-0.139827	0.388	0.483	6.98424e-96
RPL5	-0.14063	0.311	0.404	1.86932e-84
CRPPA	-0.140943	0.259	0.366	4.85213e-216
RP11-4B14.3	-0.140954	0.076	0.161	2.31788e-197
SHC3	-0.140979	0.541	0.646	2.76895e-131
AC003075.4	-0.141132	0.181	0.264	2.27785e-127
RP11-111H13.1	-0.141268	0.305	0.417	1.29404e-216
RP11-360F5.1	-0.141486	0.058	0.146	6.72811e-217
TPT1-AS1	-0.141615	0.327	0.445	1.07393e-234
NPDC1	-0.141815	0.254	0.355	7.84018e-103
RP11-461O7.1	-0.142079	0.17	0.265	2.78124e-176
RPL34	-0.142572	0.249	0.357	1.1254e-114
NGRN	-0.142741	0.186	0.291	1.24548e-165
RP11-436D23.1	-0.142934	0.18	0.231	6.98952e-80
LARS1	-0.143029	0.246	0.361	4.86737e-231
CIRBP	-0.143818	0.446	0.557	3.94989e-126
STRADA	-0.143871	0.208	0.318	2.7484e-221
PCDH9-AS2	-0.143887	0.149	0.229	3.50837e-119
RP11-72M17.1	-0.143982	0.127	0.213	9.95243e-198
UBE2W	-0.14413	0.278	0.397	1.19789e-225
KCNH1	-0.144136	0.651	0.704	8.69975e-73
STX16	-0.144333	0.246	0.363	1.49028e-210
HTR2C	-0.144649	0.13	0.156	1.11029e-24
ACAD11	-0.144671	0.224	0.334	1.7186e-222
CDH12	-0.144741	0.532	0.581	8.85127e-50
AC159540.1	-0.146085	0.241	0.346	2.3813e-222
FIP1L1	-0.146109	0.25	0.365	1.34905e-210
SPRED1	-0.146246	0.361	0.463	5.25257e-101
RNASEK	-0.146293	0.078	0.171	1.80546e-112
ZFPM2-AS1	-0.146426	0.052	0.104	3.69767e-100
RP11-867G2.8	-0.146516	0.172	0.258	2.07981e-139
RP11-323I15.5	-0.147248	0.129	0.227	8.13742e-290
TVP23C	-0.147385	0.287	0.404	5.49167e-228
RP11-221G19.1	-0.147538	0.071	0.163	1.04974e-301
CHASERR	-0.147623	0.208	0.323	1.54432e-230
SYTL5	-0.147944	0.165	0.249	1.03939e-168
RNASET2	-0.148149	0.2	0.304	1.81749e-207
COX10-AS1	-0.149153	0.216	0.318	8.43402e-190
TMEM14B	-0.149707	0.367	0.496	9.61068e-247
CTD-2015H6.3	-0.149881	0.108	0.215	4.18156e-254
MEF2C-AS2	-0.15053	0.175	0.267	4.83363e-163
ANKHD1	-0.15071	0.3	0.42	2.87605e-232
CHRM3-AS2	-0.151021	0.088	0.161	1.19418e-95
RP11-157E16.1	-0.151191	0.076	0.162	1.46829e-164
BEX3	-0.151203	0.401	0.508	1.52814e-107
MAILR	-0.151455	0.169	0.275	1.1207e-253
COL25A1	-0.151562	0.342	0.4	4.7027e-48
RP11-479J7.2	-0.151637	0.111	0.182	3.9394e-156
LINC02245	-0.152167	0.289	0.403	5.0446e-219
LINC01138	-0.152414	0.282	0.399	1.11503e-221
RPL32	-0.152446	0.275	0.379	3.2284e-97
FILIP1L	-0.152629	0.169	0.264	1.25396e-124
FAM153B-ENSG00000182230	-0.154443	0.168	0.276	1.04777e-178
RP11-1396O13.23	-0.154501	0.216	0.32	3.51834e-220
DYNC2I1	-0.154637	0.324	0.445	2.43361e-227
CCDC18-AS1	-0.154727	0.235	0.351	5.61215e-202
DTD1	-0.154772	0.347	0.457	1.74479e-180
COPG2IT1	-0.155451	0.217	0.324	1.63862e-245
H3-3B	-0.155764	0.108	0.21	7.40859e-188
PCBP1-AS1	-0.156242	0.342	0.465	1.09722e-248
FTH1	-0.156426	0.519	0.609	1.97733e-65
RP11-452H21.1	-0.15643	0.078	0.173	3.24748e-202
SARAF	-0.156487	0.589	0.666	2.66692e-58
WSB1	-0.156568	0.682	0.766	6.96888e-106
ATP5MK	-0.156744	0.113	0.223	2.61687e-193
OIP5-AS1	-0.15678	0.324	0.447	2.29823e-230
RPL37A	-0.158094	0.379	0.475	3.21002e-102
LINC00513	-0.158338	0.29	0.391	5.30506e-100
TARS3	-0.160056	0.267	0.389	2.49011e-246
LRP8	-0.160552	0.456	0.543	2.86219e-94
TSHZ3-AS1	-0.160844	0.157	0.246	1.18862e-161
TMEFF1	-0.160848	0.25	0.37	4.43185e-223
STS	-0.160886	0.331	0.406	1.84634e-115
RAD50	-0.160887	0.283	0.406	5.15463e-229
MIR3936HG	-0.161668	0.293	0.42	6.13307e-242
OAZ1	-0.162452	0.14	0.246	8.77453e-139
RP4-681L3.3	-0.162931	0.19	0.298	1.48781e-203
RPL6	-0.163826	0.303	0.403	6.10507e-82
RP11-586K2.1	-0.164047	0.205	0.3	6.25327e-173
RELCH	-0.16468	0.278	0.403	4.15017e-247
CTD-2040G12.2	-0.1652	0.088	0.191	0
ITGA9-AS1	-0.165726	0.273	0.392	2.65183e-220
ALG1L9P-ENSG00000248671	-0.166006	0.202	0.31	8.48322e-258
RPS3A	-0.166064	0.154	0.257	1.79399e-116
FAM106A	-0.166258	0.215	0.329	4.97478e-209
ANKRD55	-0.166342	0.31	0.404	2.32291e-68
RBMS3	-0.166961	0.715	0.764	4.70133e-68
RPS27	-0.167307	0.166	0.273	1.50161e-143
MAPK10-AS1	-0.16756	0.064	0.175	0
RP11-19F9.2	-0.167662	0.264	0.373	3.5553e-197
CYRIA	-0.168635	0.325	0.45	1.16659e-222
RP11-111A21.1	-0.168979	0.275	0.384	7.47904e-182
RPL7A	-0.169187	0.195	0.297	2.61562e-89
RPL9	-0.169846	0.156	0.265	5.47562e-137
PANTR1	-0.170223	0.285	0.391	1.12494e-186
ANK2-AS1	-0.170228	0.075	0.181	1.26153e-276
UTY	-0.170513	0.31	0.416	4.96784e-52
TSPAN7	-0.17052	0.657	0.741	2.12496e-121
RAB3IP	-0.171	0.451	0.537	6.8849e-76
SEPTIN11	-0.171013	0.318	0.442	1.06582e-226
RP11-268P4.5	-0.17114	0.083	0.189	0
PWWP3A	-0.171687	0.242	0.365	2.74074e-224
RP11-317J19.1	-0.171983	0.087	0.198	9.38005e-298
CRLF3	-0.17292	0.443	0.538	2.08316e-85
RPL10	-0.173629	0.28	0.384	6.33453e-83
RP11-390N6.1	-0.173677	0.08	0.177	1.84942e-226
ZNF37A	-0.173685	0.292	0.417	2.56121e-250
MMADHC-DT	-0.173857	0.196	0.293	8.49739e-172
RP11-90D4.7	-0.174519	0.235	0.349	1.99058e-296
ECE2	-0.174839	0.218	0.338	5.62618e-210
AC023590.1	-0.176946	0.141	0.25	2.56086e-222
CTC-575N7.1	-0.177264	0.103	0.187	1.85509e-161
NLGN4Y	-0.178216	0.354	0.458	9.75966e-34
DLG2-AS2	-0.179158	0.071	0.174	9.44859e-219
RP11-305F18.1	-0.179183	0.162	0.244	1.44273e-134
SLC35A1	-0.179235	0.326	0.443	6.10625e-210
EIF1B-AS1	-0.179386	0.125	0.232	1.35577e-210
PCDH11Y	-0.179398	0.255	0.305	0.00674841
RPS27A	-0.180119	0.202	0.309	9.6143e-99
CTD-2537O9.1	-0.180195	0.122	0.238	2.10932e-256
LINC01473	-0.180768	0.389	0.499	1.51078e-161
RPS28	-0.180877	0.23	0.337	2.61426e-102
SNAP25-AS1	-0.181139	0.408	0.502	4.51983e-72
MARCHF1	-0.181406	0.281	0.378	7.23918e-175
SEPTIN2	-0.183291	0.267	0.394	8.07234e-240
MEG8	-0.18352	0.799	0.848	1.21765e-125
PDC-AS1	-0.183704	0.277	0.405	3.28259e-249
SGO1-AS1	-0.184361	0.139	0.212	2.47419e-108
EYS	-0.184759	0.239	0.313	2.40923e-92
RP11-37B2.1	-0.18538	0.252	0.36	1.00712e-183
MARCHF11	-0.186578	0.229	0.342	2.35994e-195
ZZZ3	-0.186738	0.309	0.441	4.7012e-263
BSCL2	-0.186791	0.223	0.343	1.79202e-180
PDE8B	-0.188021	0.508	0.608	5.85468e-126
RP11-486O13.4	-0.188998	0.243	0.363	8.71534e-285
MFSD4B	-0.189222	0.283	0.396	4.02473e-183
TASOR2	-0.191038	0.299	0.428	2.8586e-227
RP11-1289C17.1	-0.191948	0.289	0.407	9.49654e-216
RPL17	-0.193249	0.113	0.23	1.88534e-204
CALY	-0.195075	0.573	0.659	7.86718e-67
SATB1-AS1	-0.195974	0.196	0.281	2.75452e-112
MARCHF4	-0.196604	0.239	0.358	1.27888e-210
RPL41	-0.197851	0.227	0.35	2.17496e-155
ASB3	-0.199482	0.481	0.598	4.85303e-183
ST3GAL3	-0.201736	0.346	0.473	8.80783e-232
POLR2J3-ENSG00000285437	-0.20228	0.288	0.418	4.16208e-237
RPL26	-0.202829	0.078	0.197	3.23155e-220
GOLM2	-0.203293	0.379	0.516	5.46261e-262
TTTY14	-0.206349	0.366	0.472	9.81e-38
AC107218.3	-0.20664	0.076	0.167	1.42444e-244
AC006115.7	-0.207454	0.256	0.387	3.76403e-238
RASGRF2	-0.207531	0.681	0.727	8.26448e-57
RP11-87P3.1	-0.208107	0.068	0.168	9.44047e-295
PEG3	-0.20846	0.323	0.455	4.13115e-249
ATP1A3	-0.209658	0.305	0.434	8.11382e-214
LINC00342	-0.209763	0.438	0.559	1.21555e-223
RABGEF1	-0.209856	0.41	0.541	7.39176e-240
ARL6IP1	-0.209919	0.224	0.347	3.25459e-194
RP11-495L19.1	-0.213407	0.27	0.382	7.0128e-191
ACSL6	-0.213484	0.321	0.45	5.88765e-253
RP11-223C24.1	-0.214142	0.067	0.166	6.71627e-289
VIP	-0.214273	0.127	0.153	3.64542e-11
RP1-35C21.2	-0.215402	0.125	0.187	9.38679e-105
RP11-307P5.1	-0.216016	0.171	0.256	4.32074e-116
DIPK1A	-0.21701	0.339	0.476	1.01101e-268
BACH1	-0.217586	0.51	0.588	8.24183e-60
RP11-384F7.2	-0.21851	0.4	0.536	3.28738e-259
JAK1	-0.219241	0.652	0.731	4.24233e-170
UBE3A	-0.219407	0.64	0.72	1.56652e-113
MAP4K3-DT	-0.22019	0.316	0.45	2.13502e-265
MARCHF6	-0.220426	0.344	0.483	2.55869e-260
CRACD	-0.221144	0.382	0.522	9.02727e-270
RP11-242P2.1	-0.224838	0.085	0.202	2.80223e-287
RP5-896L10.1	-0.225331	0.186	0.308	2.26238e-259
RP11-563M4.2	-0.226151	0.205	0.308	1.33258e-218
TENM3-AS1	-0.229018	0.113	0.218	3.39219e-201
DOP1A	-0.23021	0.347	0.491	1.06849e-292
NDUFB8	-0.23095	0.155	0.29	3.63197e-234
RP11-319G6.1	-0.23257	0.299	0.438	1.43148e-291
FNIP1	-0.232663	0.35	0.494	5.21241e-292
TRMT11	-0.233112	0.623	0.714	4.1407e-227
C1QTNF7-AS1	-0.233415	0.147	0.242	6.30389e-231
PDE5A	-0.233494	0.24	0.369	1.81911e-206
VAMP2	-0.239801	0.262	0.382	9.48218e-155
KAZN-AS1	-0.241571	0.123	0.256	0
DENND2B	-0.24228	0.218	0.335	2.0075e-225
USP9Y	-0.244764	0.337	0.444	8.12116e-61
RAPGEF6	-0.245385	0.383	0.505	1.0275e-203
MIR124-1HG	-0.245891	0.357	0.495	1.4605e-238
SST	-0.248525	0.06	0.119	4.02444e-58
RP11-315E17.1	-0.253426	0.088	0.211	1.39659e-279
RP4-809F18.1	-0.255906	0.26	0.364	1.22032e-201
AOPEP	-0.259687	0.367	0.508	2.76265e-257
RP5-1090P18.1	-0.259831	0.328	0.472	2.47787e-267
AC008269.2	-0.261554	0.277	0.417	0
GABRG3-AS1	-0.267349	0.092	0.211	7.99091e-289
MIR325HG	-0.267444	0.259	0.375	9.33713e-230
PALM2AKAP2	-0.271055	0.331	0.465	5.4549e-258
RP11-673E1.1	-0.274909	0.235	0.364	2.56942e-296
FAM153CP	-0.280637	0.319	0.461	4.03682e-257
PRANCR	-0.281405	0.315	0.451	7.97133e-305
RP11-419I17.1	-0.284773	0.251	0.395	2.73824e-301
MIR100HG	-0.288879	0.348	0.494	1.33224e-273
RP3-525N10.2	-0.291776	0.208	0.365	0
RP1-30E17.2	-0.292211	0.293	0.41	2.4628e-208
RP11-405A12.2	-0.296101	0.227	0.355	1.02341e-261
LUC7L2	-0.297331	0.441	0.576	2.4221e-303
RP4-660H19.2	-0.297835	0.255	0.387	4.64902e-280
RP1-78O14.1	-0.301332	0.164	0.29	1.18166e-233
SCN1A-AS1	-0.30579	0.209	0.337	7.03431e-241
AC074391.1	-0.307711	0.098	0.226	4.28724e-280
PDE10A	-0.308376	0.761	0.837	2.36044e-230
RP5-921G16.1	-0.308809	0.359	0.507	0
TAFA2	-0.310212	0.367	0.483	4.17772e-200
RP11-344F13.1	-0.313102	0.088	0.233	0
ATP6V0C	-0.319475	0.206	0.335	2.48497e-175
LINC01278	-0.328692	0.359	0.511	0
KCNMB2	-0.333336	0.356	0.473	9.91721e-188
CALM2	-0.333381	0.297	0.448	3.39933e-284
SOX2-OT	-0.345453	0.345	0.472	2.4587e-217
CYRIB	-0.348533	0.385	0.535	2.35936e-306
SEPTIN7	-0.351694	0.335	0.487	3.94296e-290
SNHG14	-0.36213	0.421	0.567	1.17836e-271
FXYD6	-0.371739	0.306	0.437	8.91049e-222
RP11-649G15.2	-0.375463	0.11	0.247	0
SPRY4-AS1	-0.38051	0.239	0.391	8.70802e-252
MEG3	-0.42893	0.64	0.736	1.6752e-272
KCNMB2-AS1	-0.46186	0.341	0.454	1.51841e-204

## Sheet: Microglia
Supplementary Data 10-5. DEGs between AD and control samples in the AD035 MTG and AD048 PFC integrated dataset in microglia. p-values were calculated based on a two-sided Wilcoxon Rank-Sum test and adjusted using Bonferroni
gene	avg_log2FC	pct.1	pct.2	p_val_adj
PTPRG	0.929983	0.237	0.164	0
MT-ND3	0.557478	0.639	0.522	0
MT-CYB	0.451992	0.667	0.552	0
MT-ND4	0.440656	0.671	0.562	0
MT-CO2	0.431029	0.734	0.634	0
DPYD	0.420396	0.623	0.513	0
MT-ATP6	0.411802	0.735	0.623	0
MT-ND2	0.409297	0.499	0.397	3.54027e-290
NHSL1	0.392226	0.512	0.451	1.09788e-171
MT-CO3	0.383681	0.783	0.689	0
MYO1E	0.373841	0.441	0.371	7.03687e-168
DIRC3	0.369655	0.165	0.121	1.39033e-103
MT-ND1	0.368608	0.575	0.461	0
TPRG1	0.351082	0.182	0.129	1.03491e-132
MTRNR2L12	0.337933	0.196	0.125	1.20005e-218
MT-ND5	0.329496	0.338	0.248	3.49508e-229
CACNA1A	0.280298	0.579	0.528	2.32785e-111
FLT1	0.278893	0.132	0.084	1.86223e-142
SPP1	0.278837	0.712	0.657	9.29056e-112
GLDN	0.278236	0.571	0.505	7.72181e-104
FOXP1	0.258601	0.723	0.641	1.12791e-220
ADAMTS17	0.25342	0.149	0.121	5.25782e-61
CPM	0.249503	0.429	0.373	1.33728e-75
LINGO1	0.248466	0.282	0.234	2.83047e-95
FKBP5	0.248345	0.874	0.827	6.14134e-252
APOE	0.237572	0.593	0.524	1.04262e-132
ALCAM	0.233929	0.431	0.377	9.3455e-90
PPARG	0.231294	0.233	0.187	5.54336e-89
MT-CO1	0.230397	0.706	0.625	1.60404e-187
IQGAP2	0.22428	0.201	0.15	4.19311e-102
CCND3	0.221099	0.619	0.557	1.09777e-120
RASGEF1B	0.220459	0.316	0.255	2.12229e-121
AC066613.2	0.218244	0.133	0.093	8.6316e-100
MT-ND4L	0.217204	0.169	0.114	6.60892e-141
AC105402.3	0.216638	0.117	0.09	1.0707e-52
PRKCE	0.21563	0.453	0.398	9.97088e-84
ELL2	0.215034	0.637	0.595	6.86484e-84
PRKCH	0.208967	0.492	0.431	1.14498e-98
ZBTB16	0.207064	0.509	0.451	2.97141e-69
ARID5B	0.206051	0.294	0.25	3.47795e-66
SLC26A3	0.19979	0.198	0.155	1.1843e-90
ALOX15B	0.197034	0.121	0.075	1.99254e-132
MSR1	0.196438	0.508	0.455	1.72823e-92
MITF	0.194961	0.383	0.334	3.35673e-64
ACSL1	0.193887	0.579	0.515	1.35622e-89
RASGRP3	0.192344	0.188	0.138	1.14708e-105
FTL	0.186654	0.636	0.606	2.3939e-26
APOC1	0.184944	0.206	0.166	4.9125e-66
CLEC5A	0.175483	0.132	0.09	1.94759e-97
AC245297.3	0.167584	0.303	0.255	1.00596e-67
HS3ST4	0.166814	0.824	0.804	3.75207e-84
WNT2B	0.165422	0.311	0.266	2.65338e-56
ATP1B3	0.165228	0.3	0.254	1.25866e-61
GAB1	0.164655	0.442	0.4	1.17408e-50
OXR1	0.163548	0.788	0.772	4.75499e-41
CTSD	0.162703	0.133	0.106	5.41704e-52
TXNIP	0.162431	0.385	0.332	1.50387e-65
STARD13	0.162151	0.421	0.385	2.19259e-29
CPA6	0.161639	0.132	0.108	1.14009e-35
GPNMB	0.161564	0.108	0.076	2.1166e-66
SNCA	0.160209	0.486	0.435	1.88364e-63
KIAA1551	0.159668	0.205	0.166	4.61484e-61
TANC2	0.157575	0.691	0.651	2.40629e-59
DLEU7-AS1	0.157102	0.341	0.3	7.34555e-47
PADI2	0.156756	0.506	0.449	2.00752e-69
CD163	0.156328	0.291	0.265	5.53953e-18
AL158071.4	0.148092	0.152	0.12	1.65587e-49
CSGALNACT1	0.14706	0.784	0.761	1.37108e-38
SLC6A6	0.146667	0.24	0.186	4.47645e-94
TNFAIP8	0.146508	0.285	0.246	1.07318e-41
IFNLR1	0.146182	0.122	0.087	9.39969e-68
GSN	0.144923	0.635	0.587	2.80088e-74
IL15	0.143876	0.182	0.144	8.37843e-51
AC074327.1	0.141225	0.47	0.422	8.94203e-53
GAS7	0.140894	0.413	0.362	7.92759e-53
DHFR	0.13879	0.158	0.128	1.42372e-40
FMN1	0.138346	0.766	0.731	2.48544e-45
AXL	0.136835	0.469	0.418	6.10346e-58
CDK6	0.136409	0.543	0.504	1.10029e-45
FNDC3A	0.136112	0.563	0.526	1.19504e-43
ANAPC16	0.134868	0.464	0.414	1.32825e-53
ZNF804A	0.13486	0.191	0.165	3.35286e-19
OSBPL3	0.134517	0.564	0.525	2.1044e-48
ZFP36L2	0.133872	0.595	0.551	1.02623e-59
CARD11	0.133708	0.469	0.421	5.38037e-54
AC008014.1	0.133701	0.117	0.096	3.376e-21
MUC20-OT1	0.1336	0.322	0.275	1.7681e-61
UTRN	0.133415	0.603	0.563	6.57431e-48
CLEC2D	0.133351	0.329	0.293	4.22441e-40
SLC38A2	0.132855	0.341	0.289	8.00256e-70
PRKAG2	0.131249	0.625	0.592	1.43594e-42
KLHL6	0.128859	0.32	0.289	5.04223e-29
SDK1	0.127732	0.664	0.645	3.84881e-31
HIF1A-AS2	0.126806	0.107	0.089	6.11449e-20
ABCA1	0.126435	0.309	0.268	2.4531e-38
DTNA	0.125284	0.621	0.588	2.40828e-32
XYLT1	0.123639	0.26	0.226	6.84735e-29
LRRK2	0.123621	0.417	0.387	6.48183e-28
DOCK5	0.122741	0.502	0.454	2.09504e-31
ARHGAP15	0.121506	0.877	0.855	4.67945e-58
CD81	0.121011	0.434	0.389	3.20032e-47
SAMD4A	0.120818	0.373	0.342	2.51319e-21
SDCBP	0.12076	0.309	0.272	4.05457e-37
PILRA	0.12038	0.389	0.344	3.22562e-44
OGFRL1	0.12035	0.554	0.512	1.35341e-44
LINC01736	0.119363	0.178	0.142	2.57882e-52
CADM1	0.119291	0.175	0.154	9.39832e-20
INO80D	0.118846	0.359	0.324	1.54386e-34
ATG16L2	0.118147	0.376	0.327	1.24652e-53
PDE3B	0.117779	0.67	0.645	5.9739e-30
AL365273.2	0.116954	0.207	0.173	5.1848e-41
FP671120.1	0.115401	0.358	0.317	8.51858e-47
SCIN	0.115139	0.503	0.454	2.95815e-33
ASAP1	0.114736	0.491	0.454	4.06251e-33
DOPEY2	0.114646	0.168	0.14	1.62345e-32
TTYH3	0.114417	0.2	0.164	5.04546e-49
CHST15	0.114002	0.493	0.45	1.34301e-38
DUSP10	0.11386	0.145	0.112	4.307e-52
MGAT1	0.113243	0.368	0.333	5.86923e-29
TNPO1	0.112838	0.428	0.391	3.09208e-33
FRMD4B	0.112427	0.684	0.647	5.16544e-34
GTDC1	0.11229	0.495	0.463	8.02822e-24
AC079015.1	0.111898	0.203	0.168	5.61294e-45
LCP2	0.111099	0.481	0.448	1.52686e-24
CSF2RA	0.111053	0.366	0.325	1.53997e-40
BNIP3L	0.11097	0.403	0.36	7.72229e-38
FAM69A	0.110364	0.126	0.103	1.75059e-30
FGR	0.110033	0.109	0.079	6.68366e-55
GYPC	0.109935	0.226	0.189	8.39137e-40
RPS6KA3	0.109719	0.643	0.604	2.97247e-38
ZNF618	0.109353	0.339	0.302	1.45863e-29
NFKBIA	0.108952	0.214	0.172	5.92555e-62
LINC00623	0.108932	0.321	0.278	1.92368e-44
MALT1	0.108877	0.294	0.26	1.34643e-30
PTK2B	0.108832	0.375	0.335	4.85938e-32
ELMO1	0.10881	0.951	0.95	1.53434e-47
PELI1	0.108673	0.664	0.632	5.44415e-41
HIF1A	0.106813	0.595	0.56	1.4359e-38
XIST	0.1068	0.522	0.476	5.99009e-19
HEG1	0.106603	0.147	0.125	5.64869e-26
AC012368.1	0.106455	0.172	0.14	1.11471e-44
SRRM2	0.105722	0.637	0.59	4.49919e-44
FP236383.1	0.105171	0.226	0.199	1.49529e-25
AL159163.1	0.104993	0.195	0.165	1.25511e-34
RGS1	0.104969	0.292	0.268	3.31094e-15
SLC1A3	0.104581	0.945	0.935	7.25596e-47
AC097376.2	0.104544	0.204	0.177	8.34659e-25
ARRB2	0.104457	0.518	0.473	2.19441e-42
CHPT1	0.104344	0.32	0.285	1.39513e-28
MPRIP	0.104301	0.377	0.335	2.16938e-35
ARHGAP18	0.103692	0.342	0.313	4.41575e-25
TMEM51	0.10342	0.314	0.284	2.3881e-22
LAPTM5	0.10339	0.573	0.53	4.67623e-42
BTG1	0.102675	0.224	0.19	5.18155e-37
2024-03-03	0.101185	0.3	0.269	8.34963e-24
GALNT2	0.101165	0.696	0.665	6.45989e-42
ARHGAP6	0.100972	0.585	0.555	1.35516e-21
HCLS1	0.100945	0.624	0.588	1.09568e-26
SERF2	0.100918	0.253	0.228	2.32523e-21
JAZF1	0.100302	0.825	0.808	6.7127e-25
RNASET2	-0.100162	0.303	0.343	2.1213e-53
RPL26	-0.100525	0.085	0.103	3.89931e-40
FAM157C	-0.100709	0.276	0.298	7.49625e-18
CTNNA3	-0.100778	0.156	0.173	5.58244e-13
MAN1C1	-0.100831	0.311	0.329	2.64307e-19
TMEM178B	-0.100856	0.094	0.11	1.30516e-32
ALOX12-AS1	-0.101241	0.149	0.168	7.62568e-15
TRIM9	-0.101383	0.107	0.126	4.1846e-32
PLEKHG5	-0.101448	0.078	0.101	2.89343e-38
STON2	-0.101463	0.105	0.127	3.98391e-32
MAPK10	-0.101648	0.23	0.249	2.65144e-27
LINC01141	-0.101879	0.349	0.361	8.20059e-13
STX16	-0.102021	0.168	0.187	1.60143e-38
LINGO2	-0.102183	0.122	0.141	2.56413e-35
ZDHHC21	-0.102204	0.368	0.391	6.8947e-25
LMCD1-AS1	-0.10269	0.086	0.105	2.08247e-27
CDH18	-0.103191	0.143	0.159	5.17011e-33
KCNQ5	-0.103331	0.208	0.225	3.24926e-29
LINC01473	-0.10346	0.163	0.185	7.1635e-26
TMBIM4	-0.103655	0.158	0.176	1.41698e-39
ENOSF1	-0.103762	0.105	0.129	7.6133e-31
SPIN1	-0.103849	0.42	0.441	2.61944e-21
NEXMIF	-0.103981	0.093	0.114	9.13522e-31
VSNL1	-0.1044	0.124	0.142	1.75162e-18
NRCAM	-0.104467	0.143	0.159	2.17147e-25
ROBO1	-0.104511	0.121	0.138	2.91937e-24
XKR6	-0.104618	0.421	0.444	1.02372e-23
PHACTR1	-0.105207	0.399	0.42	6.84766e-25
PPP3R1	-0.10536	0.206	0.227	1.7952e-32
PCDH7	-0.105565	0.145	0.16	2.95265e-31
GARS1-DT	-0.105565	0.193	0.212	1.17546e-32
GOLGA4	-0.105703	0.651	0.649	3.26492e-42
TTLL7	-0.10594	0.108	0.124	3.08297e-26
RP11-489O18.1	-0.106231	0.138	0.154	3.22168e-29
ZNF280D	-0.106242	0.319	0.34	2.54868e-25
SLC4A10	-0.106962	0.129	0.147	1.4919e-34
MRPS28	-0.107053	0.163	0.184	2.43564e-31
GPCPD1	-0.10752	0.417	0.439	1.01682e-26
NRGN	-0.108089	0.129	0.149	1.86028e-17
A2M	-0.108116	0.551	0.563	1.28329e-18
ZNF608	-0.108204	0.095	0.121	1.66387e-44
CNTN1	-0.10821	0.158	0.175	1.79334e-31
KCNMB2-AS1	-0.10827	0.201	0.229	2.56808e-32
SNAP25	-0.10869	0.242	0.259	4.15441e-13
GRM5	-0.108716	0.147	0.166	1.30634e-37
P2RY13	-0.108789	0.17	0.188	4.68984e-08
ANKUB1	-0.108874	0.198	0.207	3.03295e-23
POLR2J3-ENSG00000285437	-0.109467	0.172	0.189	1.58004e-37
CADPS2	-0.109544	0.247	0.274	5.10818e-39
ZFP36L1	-0.10965	0.709	0.711	4.91728e-48
KBTBD12	-0.109663	0.294	0.318	3.71104e-12
CCDC26	-0.109914	0.311	0.326	2.5621e-07
CHN1	-0.110055	0.197	0.218	5.82423e-22
HS6ST3	-0.110065	0.14	0.161	4.32516e-42
CADPS	-0.110296	0.119	0.139	5.36759e-40
FCGR3A	-0.110675	0.349	0.374	1.2251e-39
RP5-1090P18.1	-0.111735	0.121	0.142	1.53806e-51
APBA2	-0.111738	0.104	0.124	5.75768e-23
OSBPL6	-0.111839	0.238	0.268	7.28839e-34
DCLK1	-0.112269	0.125	0.144	1.82315e-34
CTD-2282P23.2	-0.113146	0.111	0.128	1.4543e-42
KALRN	-0.113267	0.171	0.189	8.37028e-35
SNTG1	-0.113585	0.199	0.215	3.16317e-36
AOPEP	-0.113672	0.133	0.155	3.27274e-42
DMD	-0.114062	0.208	0.229	1.80833e-36
AKAP6	-0.114279	0.137	0.157	1.03487e-33
DOP1A	-0.114355	0.154	0.178	2.36666e-51
PLAC8	-0.115077	0.098	0.114	2.8663e-24
PSD3	-0.1154	0.278	0.301	1.10458e-14
ZNRF2	-0.115559	0.472	0.488	3.62655e-25
PPP2R2B	-0.116547	0.174	0.198	1.1211e-36
SLC2A5	-0.116879	0.609	0.612	2.18992e-25
ENTPD1-AS1	-0.116939	0.426	0.436	2.17412e-22
NXN	-0.117657	0.231	0.258	6.53988e-23
GRIK1	-0.117869	0.126	0.146	8.60468e-36
SLC8A1-AS1	-0.119038	0.154	0.173	6.53342e-32
B3GNT5	-0.119111	0.39	0.412	2.22431e-18
BIN1	-0.11925	0.553	0.574	7.21737e-32
COX10-AS1	-0.12006	0.146	0.17	1.4375e-38
APOC2	-0.120481	0.083	0.101	1.65314e-30
MIR646HG	-0.121105	0.555	0.583	2.13847e-37
PDE4D	-0.121265	0.368	0.397	6.61575e-36
P2RY12	-0.121517	0.582	0.616	1.72161e-36
KIRREL3	-0.122221	0.112	0.13	3.61708e-35
LINC02232	-0.122504	0.552	0.594	6.20216e-57
LINC02649	-0.122595	0.101	0.125	1.31763e-47
FGF12	-0.123092	0.187	0.207	2.15725e-40
CTNND2	-0.1233	0.2	0.22	8.43786e-39
ST6GAL1	-0.12424	0.932	0.938	2.21276e-93
KCNQ3	-0.125838	0.844	0.862	1.15422e-58
RGS7	-0.127108	0.157	0.18	1.39183e-50
DGKB	-0.127616	0.128	0.149	1.613e-54
GPM6A	-0.127908	0.245	0.26	2.23426e-34
NIBAN1	-0.128687	0.138	0.157	9.51432e-36
MDGA2	-0.129127	0.158	0.182	2.79465e-52
MIR223HG	-0.129487	0.144	0.171	1.59746e-50
PID1	-0.130232	0.137	0.159	1.51193e-23
TENM2	-0.130966	0.197	0.216	1.4945e-48
NCAM2	-0.131144	0.196	0.215	2.47776e-40
GRIA4	-0.131992	0.133	0.156	8.35629e-50
FGF14	-0.132664	0.248	0.271	3.68537e-50
LPAR6	-0.132891	0.578	0.591	3.9185e-30
PPFIA2	-0.133766	0.144	0.167	3.79058e-49
DENND3	-0.136633	0.789	0.796	6.569e-85
RYR2	-0.137644	0.2	0.223	1.9249e-53
TBC1D14	-0.137663	0.632	0.642	1.0857e-77
MAILR	-0.139215	0.1	0.126	5.26996e-59
OPCML	-0.139623	0.279	0.305	1.05567e-62
DLG2	-0.141413	0.474	0.507	6.01344e-62
CCSER1	-0.14241	0.193	0.221	1.88514e-53
NAV3	-0.142429	0.809	0.831	5.51645e-92
AC096558.1	-0.14466	0.122	0.141	4.80672e-48
OPRM1	-0.14557	0.141	0.16	1.20547e-38
LRRC7	-0.145895	0.19	0.214	4.59496e-60
PFKFB3	-0.146863	0.521	0.542	2.07661e-45
CSMD3	-0.147178	0.161	0.185	1.86278e-61
CCDC18-AS1	-0.14725	0.192	0.224	6.22756e-50
ANK3	-0.147548	0.19	0.219	2.17605e-52
PLCB1	-0.147623	0.206	0.239	4.20714e-67
STXBP5L	-0.147696	0.191	0.217	7.77086e-60
KCNQ1OT1	-0.149341	0.152	0.172	1.27596e-35
MAP3K8	-0.149788	0.381	0.395	9.80862e-44
IRAG2	-0.150165	0.176	0.205	6.74386e-59
AGBL4	-0.150331	0.167	0.192	6.56152e-54
ERBB4	-0.150821	0.222	0.248	1.27086e-52
SIPA1L2	-0.151094	0.546	0.569	2.36896e-60
CSMD1	-0.152235	0.417	0.44	1.9104e-74
NKAIN2	-0.154443	0.205	0.233	1.77878e-63
FAM155A	-0.154685	0.269	0.296	1.7986e-69
CTNNA2	-0.15487	0.232	0.258	9.99219e-66
CTNND1	-0.156641	0.433	0.461	1.13046e-56
RP11-946L16.1	-0.157095	0.151	0.171	1.93604e-77
SETBP1	-0.158308	0.39	0.43	5.22622e-56
TTTY14	-0.159356	0.147	0.175	1.13462e-14
RALYL	-0.161079	0.239	0.268	1.35806e-69
LSAMP	-0.161359	0.315	0.341	4.13322e-66
MED12L	-0.161897	0.17	0.199	2.78646e-38
MRC1	-0.161936	0.246	0.293	5.70838e-71
MEG3	-0.161951	0.206	0.235	1.58079e-73
CALM2	-0.162392	0.169	0.196	7.26234e-58
NLGN1	-0.162673	0.201	0.228	1.02009e-66
GRIA2	-0.163094	0.192	0.222	2.38173e-58
CECR2	-0.163434	0.1	0.133	1.69277e-43
LINC02057	-0.166079	0.081	0.114	8.72322e-65
EMID1	-0.166924	0.148	0.19	2.53585e-89
AFF3	-0.167557	0.11	0.128	2.04231e-34
DISP1	-0.167849	0.225	0.258	4.66651e-50
NLGN4Y	-0.169309	0.136	0.168	1.87844e-18
SNHG14	-0.170797	0.271	0.304	4.69391e-81
LRRC8C	-0.171866	0.185	0.217	2.41803e-72
SOX5	-0.172171	0.175	0.202	1.30963e-44
TLN2	-0.172799	0.534	0.583	1.24131e-83
RIMS2	-0.173937	0.192	0.222	8.56665e-74
PARD3B	-0.174083	0.2	0.242	2.72875e-77
LINC02798	-0.174265	0.221	0.261	6.7593e-67
ATRNL1	-0.174552	0.233	0.263	3.71761e-72
AC008050.1	-0.17489	0.098	0.11	4.79841e-16
CYBB	-0.175299	0.203	0.239	5.99645e-72
UBE2W	-0.176275	0.218	0.252	3.05744e-79
NEGR1	-0.176361	0.24	0.272	1.26984e-78
MKNK1	-0.177862	0.638	0.671	1.14858e-118
RAPGEF6	-0.177867	0.26	0.291	1.83942e-56
ADGRL3	-0.179985	0.217	0.247	2.73204e-83
ITGA9	-0.183087	0.419	0.456	1.101e-79
ANKS1B	-0.183963	0.288	0.322	7.13542e-94
NRG3	-0.184037	0.323	0.355	1.42064e-88
LRP1B	-0.184261	0.318	0.354	6.54172e-80
ANK2	-0.187114	0.409	0.454	1.66494e-95
SYT1	-0.187568	0.446	0.482	5.56999e-90
MROCKI	-0.188267	0.081	0.115	8.15278e-103
HAMP	-0.188879	0.189	0.219	2.20979e-46
CNTNAP2	-0.190011	0.394	0.428	8.79303e-93
DLGAP1	-0.190525	0.291	0.324	5.89018e-94
MAGI2	-0.19056	0.296	0.329	1.26263e-93
PLCXD3	-0.191279	0.073	0.107	4.89545e-76
SPATA13-ENSG00000182957	-0.192114	0.208	0.243	6.21255e-87
IL1RAPL1	-0.192496	0.269	0.301	3.39706e-87
SLC2A3	-0.193336	0.235	0.246	1.27183e-11
NCKAP5	-0.195327	0.505	0.551	2.02504e-92
UNC5C	-0.19645	0.103	0.124	1.59438e-44
RP11-437L7.2	-0.198143	0.118	0.149	3.12429e-66
DPP10	-0.20277	0.302	0.342	3.89458e-107
MARCHF3	-0.204903	0.147	0.184	2.97701e-67
NRXN1	-0.205132	0.344	0.382	6.37626e-105
MCF2L2	-0.206089	0.215	0.249	2.95675e-51
ROBO2	-0.207912	0.247	0.281	3.88632e-97
MARCHF1	-0.21283	0.263	0.309	5.42215e-95
CSF2RA-ENSG00000198223	-0.213911	0.198	0.234	2.37827e-72
SHOC1	-0.21505	0.106	0.135	1.25681e-96
RP11-588H23.3	-0.215187	0.089	0.13	3.5278e-131
RP11-142M10.2	-0.215576	0.081	0.117	2.17095e-108
LRRTM4	-0.216937	0.306	0.348	8.08926e-119
CACNB4	-0.219154	0.232	0.27	9.94276e-59
GRIK2	-0.219278	0.183	0.221	3.21756e-116
CX3CR1	-0.222607	0.408	0.451	1.6757e-64
PTPRD	-0.224193	0.341	0.387	1.13142e-129
CADM2	-0.238236	0.41	0.456	1.20471e-148
RBFOX1	-0.239032	0.431	0.474	2.98651e-153
RP1-30E17.2	-0.24091	0.146	0.183	1.08477e-86
NAV2	-0.245637	0.298	0.343	9.09211e-60
CYRIB	-0.246983	0.298	0.347	2.71361e-99
TMEM163	-0.250692	0.409	0.459	2.17786e-93
NRXN3	-0.251812	0.317	0.361	1.72916e-150
KCNIP4	-0.253923	0.495	0.547	5.13384e-192
RASGEF1C	-0.253996	0.476	0.538	3.48853e-109
ADGRB3	-0.258087	0.423	0.47	3.67138e-160
PRKCA	-0.259562	0.689	0.742	1.36418e-218
ERC2	-0.268821	0.363	0.414	1.77333e-149
RP11-452H21.1	-0.269908	0.144	0.178	6.8407e-105
RP11-685G11.1	-0.27239	0.191	0.241	3.65904e-144
PCDH9	-0.273195	0.431	0.487	2.88509e-183
PDK4	-0.282645	0.208	0.206	4.07834e-72
DLEU1	-0.285447	0.281	0.326	1.33265e-98
DLEU7	-0.286053	0.242	0.264	4.62591e-108
MICOS10	-0.312065	0.097	0.138	5.74715e-131
F13A1	-0.36244	0.12	0.151	1.51168e-74
LINC01374	-0.369222	0.236	0.29	9.43902e-138
RP11-624C23.1	-0.427537	0.139	0.185	1.77636e-179
LINC02712	-0.440351	0.074	0.141	9.30621e-296
AC008697.1	-0.480309	0.08	0.132	4.40075e-137

## Sheet: Oligodendrocytes
Supplementary Data 10-6. DEGs between AD and control samples in the AD035 MTG and AD048 PFC integrated dataset in oligodendrocytes. p-values were calculated based on a two-sided Wilcoxon Rank-Sum test and adjusted using Bonferroni
gene	avg_log2FC	pct.1	pct.2	p_val_adj
QDPR	0.282037	0.861	0.814	0
AC009063.2	0.279603	0.494	0.382	0
LINGO1	0.276172	0.465	0.377	0
PLD5	0.261181	0.446	0.368	0
FKBP5	0.261062	0.594	0.502	0
SLC38A2	0.25283	0.507	0.427	0
MT-ND3	0.250729	0.765	0.669	0
MID1IP1	0.249424	0.319	0.236	0
ANLN	0.247464	0.709	0.637	0
SPP1	0.238937	0.722	0.661	0
2024-09-08	0.226052	0.483	0.388	0
SELENOP	0.221867	0.641	0.586	0
CPQ	0.221779	0.658	0.593	0
SLC26A3	0.221236	0.334	0.252	0
CHRM5	0.211443	0.24	0.191	0
RASGEF1B	0.202501	0.457	0.38	0
MT-ND2	0.201485	0.683	0.595	0
PEX5L	0.193619	0.947	0.933	0
AC084032.1	0.19003	0.187	0.126	0
AC006148.1	0.189056	0.347	0.288	0
ANKRD18A	0.182872	0.233	0.191	0
MT-CO2	0.18082	0.868	0.797	0
ADARB2	0.180659	0.636	0.58	0
KCNMB4	0.180099	0.705	0.646	0
ABCA6	0.179651	0.175	0.138	8.30228e-299
CA2	0.177627	0.479	0.411	0
MT-CYB	0.175798	0.777	0.696	0
AC004158.1	0.173099	0.323	0.252	0
MT-ND1	0.169942	0.689	0.605	0
FP671120.1	0.164361	0.291	0.243	0
ZNF652	0.163671	0.653	0.603	0
MT-ATP6	0.163303	0.826	0.747	0
PPA1	0.160772	0.326	0.272	0
ADSS	0.158583	0.305	0.237	0
AC016831.7	0.15802	0.722	0.639	0
RELN	0.157297	0.172	0.131	0
USP31	0.156514	0.463	0.402	0
MT-ND5	0.155773	0.418	0.357	0
FANCC	0.155768	0.23	0.182	0
AL034405.1	0.154319	0.178	0.134	0
SUN2	0.153903	0.692	0.64	0
KIRREL3	0.152114	0.86	0.833	0
KCNAB1	0.151872	0.351	0.314	7.67416e-247
RGCC	0.151779	0.543	0.485	0
SRRM2	0.149868	0.608	0.546	0
METTL7A	0.148109	0.218	0.161	0
MAN2A1	0.148068	0.93	0.915	0
INO80D	0.148021	0.448	0.391	0
2024-03-01	0.147939	0.825	0.744	0
CPM	0.147429	0.53	0.472	0
FAM95C	0.147285	0.173	0.128	0
CCP110	0.146968	0.703	0.655	0
AL589740.1	0.146095	0.28	0.234	0
CNTNAP2	0.145256	0.732	0.724	2.8881869481865e-310
2024-09-07	0.144395	0.817	0.735	0
PNISR	0.144277	0.718	0.663	0
ACER3	0.144216	0.673	0.623	0
CASC4	0.144045	0.464	0.389	0
CSRP1	0.143616	0.534	0.48	0
ZNF365	0.143076	0.513	0.47	1.68958053797e-313
CADM2	0.143006	0.965	0.956	0
KIF19	0.14093	0.286	0.23	0
MT-ND4L	0.140659	0.194	0.149	0
MT-ND4	0.14039	0.789	0.714	0
TMPRSS5	0.140342	0.233	0.188	0
OTUD7A	0.140061	0.868	0.846	0
AC090502.1	0.139649	0.37	0.316	0
AC245297.3	0.139532	0.54	0.47	0
BCL2	0.139141	0.428	0.384	2.49225e-235
LINC01505	0.139019	0.291	0.263	1.28618e-163
HP1BP3	0.138961	0.63	0.58	0
SLC39A11	0.13782	0.763	0.726	0
LAMP2	0.137519	0.827	0.8	0
WWOX	0.13635	0.868	0.842	0
ST6GALNAC3	0.135122	0.663	0.624	0
AMER2	0.134909	0.812	0.781	0
NCAM2	0.134355	0.968	0.964	0
AL592183.1	0.134111	0.262	0.206	0
XIST	0.133905	0.539	0.459	1.83923e-201
IKZF2	0.133171	0.451	0.398	0
SLC44A1	0.132358	0.984	0.983	0
TARSL2	0.131375	0.516	0.44	0
EFHD1	0.130831	0.656	0.61	0
CDKN1C	0.130751	0.314	0.261	0
C1QTNF3-AMACR	0.130297	0.54	0.467	0
GRIA4	0.129948	0.372	0.341	1.89982e-175
LRRC1	0.129598	0.624	0.57	0
RBM48	0.129462	0.206	0.159	0
PDK4	0.129443	0.317	0.264	0
SEM1	0.129239	0.361	0.318	2.42715e-290
MT-CO3	0.129163	0.849	0.777	0
AC079594.2	0.128396	0.204	0.157	0
ERMN	0.128344	0.56	0.512	0
AC105402.3	0.126959	0.214	0.178	6.99442e-301
AC092691.1	0.126072	0.142	0.113	1.95976e-290
AC106869.1	0.125615	0.38	0.321	0
ADAMTSL3	0.125432	0.334	0.29	4.22932e-308
ZNF521	0.12531	0.207	0.168	0
PTMA	0.123604	0.69	0.647	0
LDLRAD3	0.123329	0.325	0.281	0
LINC00320	0.121651	0.641	0.597	2.5272747e-317
SPOCK3	0.121586	0.939	0.927	0
CLDND1	0.121579	0.797	0.763	0
EDIL3	0.120283	0.966	0.963	0
ITPKB	0.119538	0.451	0.404	6.33764e-306
AC118549.1	0.119496	0.509	0.436	0
FIGN	0.117537	0.467	0.425	6.16766e-226
DHFR	0.116505	0.232	0.189	0
C9orf3	0.116308	0.739	0.658	0
ERBIN	0.116158	0.944	0.937	0
AL354809.1	0.115961	0.35	0.295	0
LINC00486	0.115143	0.468	0.396	0
ADIPOR2	0.114877	0.767	0.731	0
C15orf41	0.114417	0.247	0.204	0
CHD7	0.114219	0.588	0.544	0
CDKL1	0.113988	0.395	0.35	4.78873e-290
ABTB2	0.113664	0.245	0.208	4.6372e-318
IGF1R	0.113389	0.546	0.507	1.75109e-235
PRRC2C	0.113115	0.564	0.521	6.75275e-252
PLEKHH2	0.11257	0.144	0.115	1.3472e-255
AGMO	0.112261	0.164	0.139	1.88325e-132
PPP1R9A	0.112244	0.603	0.564	3.91679e-260
TANC2	0.111602	0.509	0.472	1.0772e-231
SLCO1A2	0.111472	0.787	0.755	0
GPM6B	0.111133	0.955	0.949	0
PLCL1	0.110986	0.94	0.931	0
KIAA1324L	0.110759	0.479	0.415	0
AC091948.1	0.109383	0.278	0.232	0
AL392023.2	0.109295	0.188	0.153	0
LIFR	0.109111	0.634	0.594	1.16826e-254
GPR75-ASB3	0.109108	0.204	0.164	0
PDE1C	0.108424	0.92	0.907	0
AC109927.1	0.108369	0.178	0.146	1.68334e-267
RAB30-AS1	0.107521	0.376	0.313	0
AC106791.1	0.107455	0.33	0.274	0
H3F3B	0.107411	0.404	0.343	0
ESRRG	0.107252	0.309	0.28	4.32549e-164
RDX	0.107051	0.671	0.636	2.36881e-274
GDAP1	0.106954	0.39	0.354	1.80089e-217
NFKBIA	0.106913	0.181	0.14	0
AL445250.1	0.10651	0.122	0.094	9.0040198255534e-311
SLC27A6	0.10628	0.14	0.113	4.44756e-286
PTPRM	0.106184	0.291	0.262	6.38913e-98
PHYHIPL	0.105972	0.594	0.562	3.87184e-201
C3orf58	0.105924	0.288	0.236	0
BBS2	0.105453	0.541	0.494	3.29323e-276
FAM13B	0.105228	0.619	0.587	2.32926e-223
DPP6	0.105017	0.487	0.47	2.59578e-112
HTRA1	0.104655	0.604	0.561	2.27162e-290
ARAP2	0.104528	0.913	0.9	0
PALM2	0.103185	0.652	0.586	0
AZGP1	0.102903	0.128	0.092	0
ZBTB16	0.102872	0.705	0.66	1.24405e-262
SLC6A9	0.102843	0.163	0.126	0
ENOX2	0.102734	0.473	0.434	1.66636e-198
FAM69A	0.102334	0.431	0.37	0
BBS9	0.102318	0.567	0.532	6.98484e-198
SGK1	0.102139	0.894	0.87	0
NFKBIZ	0.102053	0.261	0.218	0
AC078881.1	0.101554	0.224	0.188	1.60748e-306
AL359915.2	0.101489	0.175	0.14	0
SSFA2	0.101469	0.221	0.18	0
HSPA2	0.101298	0.398	0.357	1.5255e-264
RASSF4	0.100439	0.359	0.315	1.12414e-271
FMN1	-0.10003	0.108	0.13	3.7376e-168
CHRM3	-0.100637	0.083	0.105	9.88894e-299
FRY	-0.100879	0.219	0.232	1.34303e-59
HSPA1B	-0.101034	0.129	0.146	1.53868e-156
LRFN5	-0.101157	0.08	0.102	3.79836732301e-312
CNTN5	-0.102982	0.115	0.137	6.02547e-273
DLGAP2	-0.103169	0.098	0.121	1.04902e-299
HSP90AA1	-0.103658	0.842	0.827	6.11165e-204
NTM	-0.103774	0.792	0.802	5.09562e-230
DPP10	-0.104697	0.275	0.317	0
CDH13	-0.105454	0.256	0.27	5.03253e-123
LCNL1	-0.105663	0.095	0.108	8.62036e-161
AGBL4	-0.105871	0.117	0.14	5.04038e-282
DPYD-AS1	-0.106125	0.119	0.136	5.02587e-228
SEC14L5	-0.10743	0.476	0.494	1.10871e-233
SPANXA2-OT1	-0.107773	0.092	0.11	8.06981e-205
TESK2	-0.108434	0.41	0.435	9.95092e-163
LINC00342	-0.108531	0.093	0.122	0
TP53TG5	-0.108905	0.505	0.528	7.25527e-249
NELL2	-0.109581	0.097	0.121	0
ZFYVE16	-0.110393	0.648	0.658	2.38741e-240
GABRB2	-0.110551	0.081	0.105	0
VSNL1	-0.111077	0.114	0.14	1.0825e-265
KCNH1	-0.111307	0.123	0.145	3.15189e-237
DGKB	-0.111423	0.088	0.115	0
EVI2A	-0.11181	0.09	0.114	6.2784e-282
SLC8A1	-0.113224	0.103	0.127	1.4471069605425e-311
NEAT1	-0.113554	0.899	0.901	3.62906e-94
DCLK1	-0.11459	0.091	0.118	0
USP9Y	-0.114662	0.1	0.13	6.46358e-34
CDH18	-0.114883	0.088	0.114	0
SPARCL1	-0.115957	0.262	0.283	3.4198e-197
HS6ST3	-0.117248	0.086	0.114	0
ASTN2	-0.117588	0.63	0.65	8.82088e-293
SNTG1	-0.117616	0.129	0.156	0
CFTR	-0.117881	0.124	0.151	1.49091e-275
ATP8A2	-0.118342	0.169	0.197	1.74521e-278
SEMA4D	-0.119347	0.731	0.743	0
SAMD4B	-0.119413	0.544	0.56	0
PRH1	-0.119551	0.11	0.138	5.36013e-289
OPALIN	-0.119632	0.541	0.562	2.48542e-265
GRM5	-0.120631	0.101	0.129	0
SH3GL3	-0.120723	0.88	0.887	0
CARNS1	-0.12173	0.588	0.61	1.93228e-243
PLA2G4C	-0.122035	0.383	0.403	1.16275e-188
PDE4D	-0.122179	0.436	0.47	2.01995e-273
AC023590.1	-0.122358	0.106	0.128	8.51695e-307
UNC79	-0.122405	0.339	0.368	3.09867e-204
LANCL1-AS1	-0.122653	0.117	0.131	0
GRM7	-0.122701	0.128	0.155	0
MACROD2	-0.12276	0.201	0.233	1.33227e-241
CNTN1	-0.123045	0.132	0.161	0
NRCAM	-0.123103	0.099	0.126	0
CADPS	-0.123147	0.086	0.114	0
ENO4	-0.125944	0.194	0.207	0
KALRN	-0.126584	0.195	0.224	3.24616e-296
PSD3	-0.127161	0.684	0.704	0
LINC00632	-0.127649	0.393	0.422	6.22170985e-314
RORA	-0.130538	0.308	0.335	4.00812e-231
SNAP25	-0.131097	0.26	0.291	4.72232e-279
ADSS2	-0.13169	0.068	0.107	0
SLC4A10	-0.132293	0.086	0.116	0
GLDN	-0.132878	0.661	0.688	0
PPP2R2B	-0.134071	0.972	0.978	0
MEF2C	-0.134895	0.113	0.144	0
CYP2U1-AS1	-0.134943	0.066	0.103	0
PDE8A	-0.135226	0.907	0.916	0
ANKUB1	-0.135466	0.208	0.221	1.48297e-282
ASB3	-0.136075	0.109	0.145	0
LRRTM3	-0.13685	0.463	0.469	2.14595e-262
NRGN	-0.13848	0.123	0.155	0
NAALADL2	-0.139084	0.532	0.573	0
ARHGEF10	-0.140656	0.076	0.115	0
SEMA3B	-0.140765	0.565	0.591	0
LINC00882	-0.142579	0.511	0.542	0
MAGI2-AS3	-0.142703	0.066	0.105	0
FAM53B	-0.142922	0.084	0.129	0
SPATA13-ENSG00000182957	-0.143351	0.081	0.124	0
CTD-2049O4.1	-0.143806	0.077	0.117	0
GOLM2	-0.143997	0.075	0.116	0
CSMD1	-0.146046	0.416	0.441	0
FGF12	-0.146882	0.136	0.17	0
TENM2	-0.147886	0.118	0.152	0
LDB3	-0.148168	0.546	0.583	0
RGS7	-0.150198	0.159	0.195	0
CELF2	-0.15236	0.134	0.169	0
PRRG1	-0.153404	0.077	0.117	0
NRXN3	-0.15419	0.885	0.9	0
RELCH	-0.155017	0.062	0.103	0
RAB30-DT	-0.155728	0.066	0.108	0
GPM6A	-0.155983	0.181	0.217	0
SILC1	-0.156055	0.085	0.131	0
STXBP5L	-0.15649	0.139	0.173	0
ANKHD1	-0.156857	0.069	0.112	0
KCNQ5	-0.157344	0.139	0.173	0
RP11-381K20.2	-0.158729	0.067	0.107	0
GRIN2A	-0.161081	0.244	0.279	0
CCSER1	-0.162222	0.129	0.166	0
PLCB1	-0.16411	0.147	0.185	0
ENOSF1	-0.166731	0.521	0.562	0
OPCML	-0.167979	0.215	0.255	0
ATF7	-0.168429	0.078	0.122	0
FGF14	-0.170099	0.187	0.225	0
TPT1-AS1	-0.17135	0.065	0.109	0
MARCHF6	-0.174535	0.074	0.12	0
RALYL	-0.175849	0.157	0.197	0
AC007566.10	-0.176569	0.068	0.113	0
LRRC8D	-0.181345	0.203	0.234	0
STX16	-0.181461	0.065	0.111	0
PCBP1-AS1	-0.184341	0.075	0.121	0
RFFL	-0.184904	0.267	0.299	0
FAM155A	-0.186896	0.188	0.229	0
ATRNL1	-0.187185	0.156	0.196	0
TTTY14	-0.188024	0.104	0.142	1.84577e-107
JAK1	-0.190445	0.235	0.274	0
DIPK1A	-0.190676	0.07	0.114	0
IFT80	-0.192812	0.067	0.114	0
KCNIP4	-0.193282	0.445	0.497	0
CEROX1	-0.194839	0.059	0.105	0
LINC00486-ENSG00000230876	-0.19619	0.077	0.123	0
RIMS2	-0.196362	0.14	0.182	0
CCDC18-AS1	-0.198098	0.059	0.105	0
GRIK2	-0.198873	0.14	0.184	0
PCDH9-AS2	-0.202711	0.375	0.386	0
TRIM59	-0.207584	0.19	0.232	0
ROBO2	-0.208953	0.17	0.216	0
SEPTIN4	-0.209191	0.059	0.11	0
CYRIB	-0.209393	0.071	0.118	0
DLGAP1	-0.21332	0.203	0.25	0
TARS3	-0.215372	0.082	0.134	0
LINC01473	-0.216925	0.134	0.176	0
LUC7L2	-0.220329	0.21	0.259	0
UTY	-0.224689	0.282	0.343	8.26413e-85
MEG3	-0.226954	0.079	0.128	0
NRXN1	-0.230311	0.279	0.328	0
NRG3	-0.237715	0.219	0.27	0
CALM2	-0.238529	0.093	0.148	0
TMEFF1	-0.24055	0.055	0.106	0
RP4-613B23.1	-0.248219	0.062	0.111	0
SYT1	-0.251001	0.372	0.43	0
HSPA1A	-0.251987	0.312	0.315	0
PWRN1	-0.252665	0.168	0.198	0
C5orf64	-0.254076	0.059	0.109	0
ZZZ3	-0.263071	0.083	0.142	0
PLAAT3	-0.267107	0.091	0.151	0
CAPN3	-0.269259	0.074	0.133	0
RP11-272B17.3	-0.273965	0.065	0.118	0
RP11-1055B8.3	-0.281381	0.072	0.13	0
RBFOX1	-0.283166	0.352	0.415	0
DBNDD2	-0.286428	0.066	0.117	0
RP11-557H15.4	-0.289994	0.054	0.105	0
LINC02882	-0.306038	0.057	0.108	0
RABGEF1	-0.318946	0.107	0.168	0
ELAPOR2	-0.32279	0.075	0.137	0
RAPGEF6	-0.326685	0.146	0.21	0
CLDN11	-0.354131	0.099	0.17	0
FNIP1	-0.358832	0.099	0.168	0
MIR100HG	-0.373242	0.097	0.165	0
SNHG14	-0.405215	0.104	0.177	0
AOPEP	-0.432776	0.103	0.178	0
RP1-223B1.1	-0.43439	0.061	0.117	0
RP11-339B21.12	-0.441402	0.069	0.139	0
AC084149.2	-0.444969	0.066	0.12	0
RP11-141F7.1	-0.464627	0.086	0.145	0
SOX2-OT	-0.506478	0.106	0.183	0
SLC7A14-AS1	-0.508243	0.1	0.172	0
MARCHF1	-0.575032	0.108	0.187	0
SEPTIN7	-0.638591	0.107	0.186	0
PALM2AKAP2	-0.647569	0.103	0.181	0
PTGDS	-0.766172	0.105	0.185	0

## Sheet: Oligodendrocyte precursor cells
Supplementary Data 10-7. DEGs between AD and control samples in the AD035 MTG and AD048 PFC integrated dataset in oligodendrocyte precursor cells. p-values were calculated based on a two-sided Wilcoxon Rank-Sum test and adjusted using Bonferroni
gene	avg_log2FC	pct.1	pct.2	p_val_adj
MT-ND3	0.380689	0.734	0.617	0
MT-CO2	0.365225	0.868	0.778	0
MT-ND4	0.346733	0.788	0.683	0
MT-CYB	0.32454	0.776	0.663	0
MT-ATP6	0.303404	0.83	0.73	0
MT-ND2	0.303155	0.545	0.44	1.69188e-249
MT-ND1	0.286681	0.606	0.494	2.20577e-269
MT-CO3	0.281569	0.855	0.764	0
FAM19A1	0.2554	0.524	0.427	9.82702e-186
FP671120.1	0.232259	0.429	0.337	1.8552e-173
AC004852.2	0.219905	0.697	0.6	7.15057e-192
MT-ND5	0.20025	0.422	0.332	6.05642e-177
AC016831.7	0.198388	0.677	0.569	4.30569e-225
AL589740.1	0.193622	0.649	0.556	4.92789e-165
MT-CO1	0.183685	0.818	0.732	4.48487e-209
AC092691.1	0.183544	0.737	0.637	1.85547e-209
AL445250.1	0.182934	0.653	0.557	2.11244e-171
2024-03-01	0.176039	0.727	0.627	1.15226e-207
FAM69A	0.16868	0.488	0.396	3.37837e-160
VCAN	0.168517	0.981	0.98	1.92511e-301
2024-09-07	0.158758	0.512	0.415	1.40606e-176
FAM19A2	0.157797	0.566	0.48	2.80521e-129
AL392023.2	0.155851	0.503	0.421	1.96358e-118
MTSS1L	0.155836	0.577	0.478	1.42519e-184
AC006148.1	0.153696	0.36	0.289	2.35954e-108
AC245297.3	0.152117	0.515	0.422	4.26011e-168
LINC02588	0.151787	0.527	0.448	3.73088e-116
EEF2K	0.148494	0.674	0.61	5.66711e-76
AC105402.3	0.145805	0.192	0.142	5.28987e-95
KIAA1211	0.145744	0.5	0.413	1.27654e-138
EGFR	0.145165	0.696	0.64	8.62536e-81
FP236383.1	0.14516	0.304	0.233	8.97741e-137
FAM19A5	0.144301	0.511	0.415	7.03438e-180
FKBP5	0.144257	0.728	0.657	4.62224e-99
LINC00486	0.144012	0.518	0.42	1.30188e-201
AC239809.3	0.143875	0.473	0.385	8.77383e-151
HRASLS	0.141194	0.337	0.259	1.77323e-142
KIF19	0.141182	0.43	0.354	1.8221e-100
MTRNR2L12	0.135778	0.183	0.131	5.16607e-109
H3F3B	0.135552	0.357	0.286	8.672e-114
AC090568.2	0.134411	0.291	0.236	1.25182e-70
MUC20-OT1	0.133861	0.548	0.454	7.59931e-172
ZFPM2	0.133305	0.952	0.948	9.63814e-95
WDR60	0.132835	0.49	0.401	2.13728e-149
C16orf45	0.130495	0.522	0.432	1.60918e-161
NUPL2	0.128524	0.447	0.357	5.27101e-172
AC233296.1	0.127882	0.338	0.278	3.81083e-79
AC008014.1	0.127557	0.238	0.188	6.49816e-71
KCNAB1	0.127182	0.616	0.535	3.95201e-111
MARCKS	0.125827	0.72	0.664	1.76029e-92
AC091948.1	0.125196	0.388	0.312	1.32862e-131
PHLDA1	0.124999	0.589	0.524	3.82107e-106
SAMHD1	0.124174	0.53	0.46	2.16699e-87
ALK	0.123086	0.861	0.827	2.0518e-60
PDE4DIP	0.12275	0.83	0.772	1.78805e-111
MARCKSL1	0.122552	0.616	0.557	5.08984e-78
LIFR	0.121437	0.762	0.719	4.483e-51
HYDIN	0.120738	0.602	0.53	1.61201e-77
UBA6-AS1	0.11997	0.622	0.583	1.20599e-45
AC013394.1	0.119913	0.396	0.312	1.12965e-157
LINGO1	0.118859	0.691	0.619	2.79037e-138
AC096711.2	0.118536	0.392	0.309	6.35999e-161
ASCL1	0.118371	0.434	0.369	5.51679e-90
ZMYND8	0.117228	0.774	0.73	3.33e-67
AC118549.1	0.116987	0.452	0.37	8.01501e-140
CRISPLD2	0.116104	0.642	0.581	6.35521e-58
AL662796.1	0.115502	0.297	0.245	3.26427e-63
TSC22D4	0.11538	0.52	0.462	2.80159e-70
AC087564.1	0.115377	0.247	0.196	9.04627e-72
MT-ND4L	0.114777	0.208	0.152	2.3478e-112
AL592183.1	0.113971	0.329	0.259	2.04889e-111
CASC4	0.113742	0.504	0.418	1.51954e-150
SLAIN1	0.113319	0.83	0.803	1.88141e-61
CNTN3	0.113319	0.79	0.756	1.31882e-39
C9orf3	0.113167	0.527	0.442	9.31336e-144
CEBPD	0.112544	0.284	0.23	7.44319e-71
AC009975.1	0.11124	0.113	0.079	7.57737e-70
FAM49B	0.11099	0.572	0.484	1.95555e-155
2024-03-06	0.110396	0.486	0.399	6.14348e-159
KCNQ3	0.109335	0.636	0.592	1.30026e-31
GPNMB	0.109294	0.604	0.565	1.73692e-27
SOX8	0.108655	0.502	0.44	2.27497e-89
KIAA1468	0.108038	0.383	0.305	2.53277e-143
AC004158.1	0.10761	0.392	0.317	4.32722e-126
2024-09-02	0.107356	0.475	0.389	3.42996e-161
METTL7A	0.106238	0.453	0.392	1.14073e-70
OLIG2	0.105549	0.635	0.577	1.37766e-82
DOPEY1	0.105396	0.447	0.367	1.92622e-135
DHFR	0.105	0.226	0.174	2.7466e-81
AP005433.1	0.10446	0.373	0.299	3.05583e-129
C1QTNF3-AMACR	0.104425	0.381	0.31	4.80764e-112
CD81	0.104122	0.744	0.71	1.89701e-42
2024-09-08	0.104071	0.419	0.339	9.63121e-143
AC108866.1	0.104066	0.256	0.205	6.36812e-69
C1orf61	0.10334	0.612	0.52	6.78861e-171
AC113383.1	0.102193	0.218	0.171	1.03502e-67
NFKBIA	0.101695	0.252	0.196	1.13197e-91
AL110292.1	0.101138	0.233	0.19	4.99806e-53
COL4A3BP	0.100715	0.407	0.328	4.08678e-148
AL359915.2	0.100499	0.227	0.175	2.22715e-87
APOD	0.100472	0.805	0.769	1.40021e-58
FGF14	0.100297	0.99	0.988	1.26875e-125
LINC00486-ENSG00000230876	-0.100326	0.178	0.231	3.60089e-112
PPP3R1	-0.100568	0.105	0.144	1.46481e-94
AQP4-AS1	-0.100928	0.297	0.303	5.71354e-42
CRPPA	-0.101556	0.096	0.13	1.01798e-65
KLF3-AS1	-0.101637	0.096	0.13	1.93283e-68
LARS1	-0.102334	0.118	0.159	1.61594e-90
CYRIA	-0.102448	0.123	0.163	4.90237e-86
RP4-605O3.4	-0.103248	0.089	0.124	4.57271e-98
ZNF544	-0.103663	0.12	0.159	8.42062e-94
RP11-429A20.3	-0.103883	0.116	0.153	1.30878e-81
MEG8	-0.10393	0.747	0.746	8.0506e-70
DHRSX-ENSG00000169084	-0.103957	0.094	0.13	1.44198e-74
SEPTIN8	-0.104066	0.127	0.168	2.94493e-81
TSHZ2	-0.104167	0.196	0.219	5.20461e-25
RP11-692D12.1	-0.10485	0.102	0.139	5.26167e-73
PDC-AS1	-0.105077	0.115	0.156	1.59762e-86
RP11-156P1.3	-0.105342	0.116	0.156	1.41522e-94
AC013463.2	-0.10732	0.071	0.102	1.02885e-109
NPHP3	-0.107368	0.1	0.142	5.2891e-120
KCNQ5	-0.107665	0.205	0.237	3.05101e-63
TENM2	-0.10785	0.179	0.21	1.28726e-73
CFTR	-0.108287	0.171	0.196	3.14866e-56
TRPM3	-0.108651	0.308	0.334	7.71213e-26
FBXO30-DT	-0.108852	0.092	0.129	2.38853e-99
RP11-793A3.2	-0.109018	0.074	0.102	1.96249e-76
MARCHF7	-0.10922	0.138	0.181	1.49346e-88
SOX1-OT	-0.109481	0.13	0.169	1.7622e-74
AC007566.10	-0.109555	0.115	0.157	2.79477e-102
USP9Y	-0.10958	0.263	0.288	1.2425e-19
PRANCR	-0.110098	0.094	0.127	1.36455e-71
AC083884.8	-0.11018	0.073	0.106	4.82255e-112
PRICKLE1	-0.110196	0.334	0.351	6.951e-20
PRH1	-0.110284	0.261	0.288	1.38389e-41
UBE2W	-0.110373	0.121	0.166	7.17775e-103
GABRB2	-0.110393	0.145	0.178	9.76987e-64
CDIN1	-0.110718	0.103	0.138	2.21914e-60
AC004540.5	-0.112228	0.085	0.12	4.81401e-89
VSTM2B-DT	-0.11229	0.117	0.155	2.01615e-65
TASOR	-0.112309	0.126	0.17	5.14367e-111
ITGA9-AS1	-0.113135	0.111	0.151	1.59893e-100
NRXN3	-0.114001	0.56	0.604	9.97944e-43
ST3GAL3	-0.116745	0.136	0.174	9.12497e-85
H3-3B	-0.116793	0.114	0.156	8.22172e-80
IPO9-AS1	-0.117027	0.563	0.567	4.91761e-50
AC074363.1	-0.117097	0.082	0.116	4.39957e-78
MTAP	-0.118298	0.119	0.162	5.17509e-107
CCDC144A	-0.118366	0.126	0.169	4.72263e-85
RAD50	-0.119006	0.121	0.166	8.62989e-107
RP11-1289C17.1	-0.119201	0.089	0.125	1.39591e-77
RP11-268P4.5	-0.119224	0.079	0.115	1.10516e-120
HULC	-0.119716	0.082	0.115	2.48306e-76
TSPAN7	-0.119774	0.57	0.58	1.36342e-58
MMADHC-DT	-0.120315	0.076	0.106	7.10218e-58
RP11-111A21.1	-0.120824	0.115	0.149	3.93579e-48
AP000462.2	-0.121058	0.074	0.109	1.19485e-96
AC064875.2	-0.121868	0.115	0.154	5.41024e-71
SHOC1	-0.123258	0.083	0.118	9.11073e-97
TVP23C	-0.124708	0.137	0.185	1.05363e-112
LINC01138	-0.126539	0.127	0.172	7.5402e-99
STX16	-0.126637	0.152	0.204	4.6898e-107
NCALD	-0.126802	0.72	0.726	2.22899e-57
TASOR2	-0.127174	0.129	0.176	1.27788e-102
UTY	-0.127437	0.333	0.366	1.23417e-19
MRPS28	-0.128053	0.156	0.201	1.05755e-80
RP11-576O3.1	-0.128378	0.084	0.123	4.47552e-127
SPECC1L	-0.128473	0.137	0.183	8.15581e-105
LINC00342	-0.128715	0.191	0.229	8.80995e-86
CERT1	-0.128905	0.143	0.192	6.13708e-95
RP11-284M14.1	-0.130408	0.092	0.131	4.57669e-95
POLR2J3-ENSG00000285437	-0.130476	0.144	0.19	3.25869e-76
RELCH	-0.131737	0.135	0.185	1.87448e-112
ADD3-AS1	-0.131947	0.083	0.123	2.17634e-111
NKAIN2	-0.132425	0.199	0.239	4.76729e-109
RP11-586K2.1	-0.134741	0.111	0.15	4.66143e-75
RP11-197H3.1	-0.13565	0.069	0.102	2.69653e-78
RP5-921G16.1	-0.137125	0.126	0.167	2.23617e-77
ZNF37A	-0.137242	0.131	0.181	1.37862e-123
PCDH11Y	-0.137516	0.222	0.249	1.79559e-06
MRTFA	-0.138275	0.143	0.194	6.75422e-111
MRTFB	-0.139084	0.14	0.19	1.59883e-110
MAILR	-0.139307	0.11	0.155	1.12158e-108
TPT1-AS1	-0.139448	0.138	0.19	3.40617e-137
TSBP1-AS1	-0.139662	0.119	0.16	1.24982e-63
SATB1-AS1	-0.139745	0.142	0.19	9.38334e-93
DISP1	-0.13997	0.195	0.237	6.34646e-75
LRRC8D	-0.140104	0.24	0.279	1.21073e-68
ABC10-43608400O15.1	-0.140299	0.12	0.166	3.2253e-97
RP11-141M1.3	-0.14053	0.104	0.144	2.6855e-80
RP11-259O2.1	-0.14126	0.103	0.146	2.16498e-124
LINC01572	-0.14129	0.387	0.397	3.16734e-64
DYNC2I1	-0.142458	0.145	0.198	1.80653e-135
CTD-2015H6.3	-0.142774	0.098	0.14	1.71587e-117
RP11-452H21.1	-0.142895	0.078	0.116	1.08835e-98
GPR158	-0.143982	0.426	0.461	2.03895e-36
ROBO2	-0.145686	0.24	0.286	1.33631e-109
ANKHD1	-0.146336	0.149	0.204	2.68404e-125
KLHL1	-0.146713	0.424	0.452	8.43788e-51
TTTY14	-0.147231	0.354	0.398	3.94154e-20
RP11-37B2.1	-0.147461	0.123	0.17	2.10554e-92
PPP1R9A-AS1	-0.148672	0.081	0.124	5.06029e-133
RP11-640F22.1	-0.148697	0.067	0.103	3.57101e-79
C1QTNF7-AS1	-0.149038	0.084	0.12	7.29491e-116
DLEU1	-0.150962	0.092	0.132	5.76543e-95
RP11-164H16.3	-0.151375	0.133	0.181	1.62363e-89
AC074391.1	-0.151579	0.085	0.126	4.30607e-121
RP11-39M21.1	-0.152639	0.091	0.138	4.28923e-122
RP11-116O11.1	-0.153163	0.078	0.12	1.28868e-108
RP4-660H19.2	-0.153603	0.093	0.135	1.69566e-106
RP11-373N22.3	-0.154034	0.139	0.187	5.1327e-87
SILC1	-0.154269	0.14	0.194	7.54468e-128
PDGFRA	-0.15451	0.649	0.644	2.25891e-109
RP11-473C19.1	-0.154857	0.082	0.122	1.07048e-127
BTD	-0.155076	0.272	0.303	1.72042e-89
RP11-679C8.2	-0.1554	0.084	0.121	2.84888e-75
NLGN4Y	-0.155489	0.411	0.46	1.04217e-25
CTD-2537O9.1	-0.155813	0.09	0.135	5.0306e-132
HSPH1	-0.156029	0.251	0.262	1.1259e-28
TAFA5	-0.156487	0.165	0.223	1.06959e-131
CACNB4	-0.156537	0.314	0.362	5.40176e-74
PLAAT1	-0.157341	0.122	0.172	7.71258e-101
CTD-2297M2.1	-0.157901	0.085	0.122	9.92185e-87
RP11-96H19.1	-0.158895	0.073	0.11	1.77219e-90
ZNF528-AS1	-0.158916	0.119	0.169	9.83054e-125
AC002463.3	-0.160215	0.085	0.129	4.61769e-138
CNTNAP2	-0.161377	0.621	0.666	1.97061e-79
AC004158.3	-0.162988	0.139	0.191	5.03791e-104
TMEM14B	-0.163083	0.158	0.214	2.06321e-118
PWWP3A	-0.163472	0.144	0.203	6.27878e-152
RP1-232L24.3	-0.163565	0.114	0.161	1.13223e-112
ARHGEF10	-0.16628	0.145	0.198	2.37714e-135
RP11-120A1.1	-0.16722	0.085	0.13	4.15683e-157
CHASERR	-0.168025	0.158	0.22	7.74786e-149
CCDC18-AS1	-0.168173	0.15	0.208	2.24378e-129
FIP1L1	-0.168177	0.153	0.211	7.82104e-131
SEPTIN2	-0.168683	0.15	0.211	7.12409e-164
VCAN-AS1	-0.168938	0.234	0.255	1.25561e-108
RP11-582J16.4	-0.169306	0.15	0.206	1.96314e-120
RP11-319G6.1	-0.169821	0.126	0.181	5.24154e-152
PANTR1	-0.170605	0.158	0.217	2.68482e-124
RAPGEF6	-0.171253	0.205	0.262	5.97027e-118
CALM2	-0.171455	0.16	0.221	1.22816e-135
SOX9-AS1	-0.172034	0.115	0.164	2.2922e-113
RP11-399K19.1	-0.175163	0.119	0.171	8.94332e-114
LUC7L2	-0.1761	0.293	0.339	1.13759e-136
LINC01278	-0.180156	0.15	0.21	4.82817e-143
AC037445.1	-0.180538	0.103	0.152	9.3648e-148
RP5-1090P18.1	-0.180718	0.141	0.204	3.44698e-163
PCDH9-AS2	-0.18123	0.45	0.471	5.74177e-77
FNIP1	-0.182337	0.167	0.232	2.04179e-154
DOP1A	-0.183946	0.158	0.223	4.45767e-164
FXYD6	-0.184347	0.159	0.221	1.12176e-136
RP11-69I8.3	-0.185564	0.117	0.17	8.43898e-117
DIPK1A	-0.186327	0.161	0.222	1.19389e-137
RP3-525N10.2	-0.186536	0.117	0.174	1.84467e-156
RABGEF1	-0.186577	0.177	0.235	3.8729e-151
DENND2B	-0.186588	0.142	0.202	2.36298e-157
MARCHF6	-0.186755	0.167	0.234	1.89205e-167
GOLM2	-0.187631	0.168	0.23	2.74142e-154
SYT1	-0.190148	0.426	0.479	6.4485e-156
RP11-4B14.3	-0.191422	0.1	0.149	1.43602e-142
SEPTIN7	-0.191507	0.172	0.242	1.29819e-157
CNTN5	-0.19238	0.263	0.3	7.87606e-72
NUP42	-0.193479	0.139	0.2	4.60256e-139
KCNMB2-AS1	-0.194448	0.764	0.761	2.59405e-70
MTSS2	-0.194597	0.18	0.254	2.80734e-178
LINC01473	-0.195668	0.277	0.323	1.45035e-113
RP11-315E17.1	-0.196222	0.117	0.168	2.09241e-121
RP11-176N18.2	-0.199597	0.132	0.181	7.71704e-100
ZZZ3	-0.199922	0.159	0.228	4.18335e-163
PCBP1-AS1	-0.200696	0.174	0.24	5.46752e-172
PDE8B	-0.200803	0.408	0.457	4.91382e-121
RP11-157E16.1	-0.203165	0.114	0.168	1.0395e-144
PTGDS	-0.204444	0.133	0.192	3.71252e-141
RP11-547I7.1	-0.204785	0.099	0.146	3.26485e-137
RP11-87P3.1	-0.207616	0.105	0.158	9.60233e-149
CRACD	-0.208604	0.163	0.229	6.95095e-162
MIR325HG	-0.21155	0.11	0.155	3.39177e-97
RP11-323P17.2	-0.216607	0.174	0.24	8.12683e-153
RP11-111G13.1	-0.21703	0.162	0.227	7.59149e-150
CTNNA3	-0.218419	0.399	0.431	1.28857e-120
RP11-563M4.2	-0.223721	0.099	0.149	1.52646e-122
RBFOX1	-0.224195	0.794	0.838	1.96087e-183
RP11-673E1.1	-0.227138	0.102	0.162	1.61163e-175
AOPEP	-0.227144	0.175	0.25	5.30227e-183
C2orf27A	-0.231652	0.168	0.242	1.17254e-181
RP11-96D24.1	-0.241594	0.096	0.146	7.18073e-186
BMERB1	-0.242895	0.189	0.265	7.45827e-180
RP1-45C12.1	-0.244865	0.157	0.214	4.99276e-98
RBMS3	-0.253258	0.348	0.401	3.03062e-97
LHFPL3-AS1	-0.255802	0.119	0.178	3.46737e-188
TAFA1	-0.25757	0.176	0.246	2.76229e-151
ASB3	-0.26194	0.376	0.431	6.34908e-172
C5orf64	-0.266109	0.138	0.203	1.79761e-177
ZFPM2-AS1	-0.27327	0.139	0.204	7.65833e-164
CTD-2058B24.2	-0.276409	0.157	0.228	4.00827e-179
CEROX1	-0.277764	0.181	0.26	8.93314e-169
MIR100HG	-0.279877	0.194	0.276	8.17057e-207
CYRIB	-0.283737	0.177	0.258	3.99913e-198
MFSD4B	-0.289793	0.195	0.255	7.46703e-196
PLCG2	-0.291053	0.431	0.421	2.24433e-47
SCN1A-AS1	-0.291418	0.143	0.213	3.32475e-200
MEG3	-0.311983	0.437	0.491	6.70291e-221
RP11-257I14.1	-0.33577	0.13	0.196	1.31497e-190
MIR9-1HG	-0.350437	0.195	0.282	4.03526e-236
RP11-419I17.1	-0.35246	0.165	0.242	1.38581e-226
TAFA2	-0.359845	0.183	0.269	4.32461e-213
RP11-436D23.1	-0.362368	0.193	0.284	6.03841e-221
XXbac-BPG55C20.7	-0.373729	0.19	0.282	8.75468e-235
KCNMB2	-0.394464	0.271	0.354	3.15174e-216
RP11-384F7.2	-0.401608	0.211	0.311	2.59615e-261
RP4-668E10.4	-0.412113	0.2	0.294	1.81419e-233
MARCHF1	-0.432666	0.21	0.311	8.47669e-262
SNHG14	-0.44012	0.211	0.311	3.53603e-286
RP11-38B6.1	-0.480111	0.057	0.119	0
SOX2-OT	-0.541349	0.202	0.299	1.56328e-250
