# Supplementary material for: A single-cell and spatial RNA-seq database for Alzheimer’s disease (ssREAD)
Source: Nat Commun. 2024 Jun 6;15:4710. doi: 10.1038/s41467-024-49133-z (PMC11156951; doi:10.1038/s41467-024-49133-z)
Supplement: Supplementary file 14 — Supplementary Data 11 [file 41467_2024_49133_MOESM14_ESM.xlsx]

## Sheet: Sheet1
Supplementary Data 11. Top 25 DEGs identified in integrated AD035 MTG and AD048 PFC datasets alongside comparisons with previously published datasets (ST011). . p-values were calculated based on a two-sided Wilcoxon Rank-Sum test and adjusted using Bonferroni
Integrated DEG	avg_log2FC	p_val_adj	PFC DEG	avg_log2FC	p_val_adj	MTG DEG	avg_log2FC	p_val_adj
PTPRG	0.929983	0	PTPRG	0.998286	0	MT-ND3	1.27997	0
MT-ND3	0.557478	0	ADAMTS17	0.360944	3.75e-91	MT-ATP6	1.07865	0
MT-CYB	0.451992	0	MYO1E	0.336114	8.28e-89	MT-CYB	0.971418	0
MT-ND4	0.440656	0	DPYD	0.319664	9.03e-178	MT-ND4	0.961324	0
MT-CO2	0.431029	0	GLDN	0.310251	2.07e-109	MT-CO2	0.941039	0
DPYD	0.420396	0	CACNA1A	0.30784	4.98e-93	PTPRG	0.877112	7.32e-150
MT-ATP6	0.411802	0	MT-ND3	0.286455	8.5e-62	MT-CO3	0.871887	0
MT-ND2	0.409297	3.54e-290	DIRC3	0.285276	5.91e-39	MT-ND1	0.832352	0
NHSL1	0.392226	1.1e-171	TPRG1	0.283142	9.65e-49	MTRNR2L12	0.76434	0
MT-CO3	0.383681	0	MT-CYB	0.277994	6.35e-70	MT-ND2	0.739233	0
MYO1E	0.373841	7.04e-168	NHSL1	0.265593	2.16e-61	NHSL1	0.635596	7.47e-140
DIRC3	0.369655	1.39e-103	MT-ND2	0.259438	1.21e-60	DPYD	0.624589	4.11e-255
MT-ND1	0.368608	0	MT-ND4	0.257143	8.4e-56	DIRC3	0.551038	2.85e-79
TPRG1	0.351082	1.03e-132	MT-CO2	0.25266	1.94e-58	MT-ND5	0.509867	3.44e-247
MTRNR2L12	0.337933	1.2e-218	FLT1	0.246664	6.37e-61	TPRG1	0.489895	4.39e-102
MT-ND5	0.329496	3.5e-229	APOE	0.233988	2.03e-90	MT-CO1	0.472172	8.48e-276
CACNA1A	0.280298	2.33e-111	CPA6	0.233073	1.66e-54	ELL2	0.471145	9.59e-111
FLT1	0.278893	1.86e-142	MT-ND5	0.231884	1.19e-58	SPP1	0.463353	3.15e-67
SPP1	0.278837	9.29e-112	AC066613.2	0.221843	7.85e-65	RBMS3	0.462298	1.09e-42
GLDN	0.278236	7.72e-104	FOXP1	0.220872	4.51e-126	MYO1E	0.440671	2.09e-87
FOXP1	0.258601	1.13e-220	MT-CO3	0.220752	3.88e-46	CTSD	0.432413	1.8e-168
ADAMTS17	0.25342	5.26e-61	MT-ATP6	0.219744	1.78e-48	ACSL1	0.42884	1.4e-164
CPM	0.249503	1.34e-75	AC105402.3	0.216536	1.6e-31	IQGAP2	0.413615	2.57e-130
LINGO1	0.248466	2.83e-95	ZBTB16	0.215532	3.21e-55	MT-ATP8	0.413052	3.84e-162
FKBP5	0.248345	6.14e-252	LINGO1	0.210628	1.24e-50	NAMPT	0.407952	1.62e-69
DEGs identified in three datasets are shown in brown and bolded.
