# Supplementary material for: A single-cell and spatial RNA-seq database for Alzheimer’s disease (ssREAD)
Source: Nat Commun. 2024 Jun 6;15:4710. doi: 10.1038/s41467-024-49133-z (PMC11156951; doi:10.1038/s41467-024-49133-z)
Supplement: Supplementary file 15 — Supplementary Data 12 [file 41467_2024_49133_MOESM15_ESM.xlsx]

## Sheet: Overlap Counts
Supplementary Data 12: DEGs overlap among AD035 MTG, AD048 PFC, and their integrated integrated datasets, associated with Figure 4H.
Section	Count	Elements
genes unique to "MTG AD vs MTG control"	279	RBMS3, MT-ATP8, NAMPT, LINC02397, RP11-114N19.3, GNA13, RESF1, CBLB, RP11-707P17.1, CXCR4, ARL17B, FYN, PLIN2, GBE1, RP11-489G11.6, RP11-142C4.6, CHI3L1, CEMIP2, UBXN2B, FNDC3B, RNF144B, SYTL3, FAM13A, EYA2, SERPINE1, AC023469.1, PARP8, HIF1A-AS3, LINC00486-ENSG00000230876, TRPS1, MYO1D, RBPJ, CYTIP, PGK1, TLR2, ZHX2, HLA-A, RALGAPA2, TOX, PIK3IP1, PPP1R12A, AHNAK, FAM110B, HSP90AA1, RAPGEF1, FMN…
genes shared between "MTG AD vs MTG control" and "PFC AD vs PFC control"	2	MTSS1, PTMA
genes unique to "PFC AD vs PFC control"	20	TPT1, KCNIP1, CHSY3, DLGAP2, HSPA6, RTTN, SOCS6, CD84, HDAC9, ESR1, PTCHD4, ABCG1, BCL2, CEBPA, RPS6KA2, TMEM156, CNPY3, IL13RA1, RPS24, PDGFC
genes shared between "MTG AD vs MTG control" and "MTG+PFC AD vs MTG+PFC control"	50	MTRNR2L12, ELL2, CTSD, ACSL1, HIF1A, STARD13, GPNMB, PADI2, BNIP3L, SDCBP, RGS1, CHST15, MGAT1, DTNA, LRRK2, GTDC1, PRKAG2, FNDC3A, SAMD4A, DUSP10, UTRN, PTK2B, ALOX15B, DOCK5, ARHGAP15, ARHGAP6, TNPO1, TMEM51, XIST, MALT1, PDE3B, RPS6KA3, CADM1, ATG16L2, ARHGAP18, PELI1, SCIN, PILRA, CHPT1, TTYH3, MPRIP, NFKBIA, BTG1, ELMO1, LAPTM5, JAZF1, SLC1A3, ARRB2, FGR, HCLS1
genes shared among all three groups: "MTG AD vs MTG control", "PFC AD vs PFC control", and "MTG+PFC AD vs MTG+PFC control"	68	MT-ND3, MT-ATP6, MT-CYB, MT-ND4, MT-CO2, PTPRG, MT-CO3, MT-ND1, MT-ND2, NHSL1, DPYD, DIRC3, MT-ND5, TPRG1, MT-CO1, SPP1, MYO1E, IQGAP2, MT-ND4L, FKBP5, CPM, FLT1, FOXP1, PRKCE, CCND3, PPARG, ARID5B, PRKCH, MSR1, ALCAM, MITF, TXNIP, TANC2, CD163, RASGRP3, ATP1B3, FMN1, GAB1, ZBTB16, APOE, SLC6A6, SNCA, CLEC5A, TNFAIP8, CACNA1A, GLDN, SLC38A2, ANAPC16, CLEC2D, ABCA1, KLHL6, APOC1, RASGEF1B, ZNF804A…
genes shared between "PFC AD vs PFC control" and "MTG+PFC AD vs MTG+PFC control"	25	ADAMTS17, CPA6, AC066613.2, AC105402.3, LINGO1, OXR1, SLC26A3, SDK1, ZFP36L2, XYLT1, LINC01736, ZNF618, DHFR, HEG1, CD81, KIAA1551, OGFRL1, AL158071.4, GYPC, HS3ST4, SERF2, AC245297.3, INO80D, AC008014.1, GALNT2
genes unique to "MTG+PFC AD vs MTG+PFC control"	17	DLEU7-AS1, AC074327.1, MUC20-OT1, HIF1A-AS2, AL365273.2, FP671120.1, DOPEY2, AC079015.1, CSF2RA, FAM69A, LINC00623, AC012368.1, SRRM2, FP236383.1, AL159163.1, AC097376.2, MARCH3
