# Supplementary material for: A single-cell and spatial RNA-seq database for Alzheimer’s disease (ssREAD)
Source: Nat Commun. 2024 Jun 6;15:4710. doi: 10.1038/s41467-024-49133-z (PMC11156951; doi:10.1038/s41467-024-49133-z)
Supplement: Supplementary file 16 — Supplementary Data 13 [file 41467_2024_49133_MOESM16_ESM.xlsx]

## Sheet: Matched overlap
Supplementary Data 13. DEGs in microglia between AD and control datasets compared with previously published spatial transcriptomics data (ST011).
Genes
MT-ND4
FTL
MT-CYB
MT-ND3
MT-ATP6
MT-CO2
SPP1
MT-ND4L
MT-CO3
MT-ND5
MT-ND1
MT-CO1
MT-ND2
APOE
SNCA
APOC1
GAS7
PTMA
CD163
FKBP5
SLC38A2
GSN
ANAPC16
ALCAM
TXNIP
ZBTB16
PRKCE
ATP1B3
CACNA1A
