# Supplementary material for: A single-cell and spatial RNA-seq database for Alzheimer’s disease (ssREAD)
Source: Nat Commun. 2024 Jun 6;15:4710. doi: 10.1038/s41467-024-49133-z (PMC11156951; doi:10.1038/s41467-024-49133-z)
Supplement: Supplementary file 17 — Supplementary Data 14 [file 41467_2024_49133_MOESM17_ESM.xlsx]

## Sheet: Sheet1
Supplementary Data 14: Metadata for sex-specific difference analysis in AD patient sample AD019
index	ssREAD_ID	SRA_id	original_title	age	sex	brain_region	Braak	Species	condition
1	AD01901	SRX9708214_SRR13278437	Control 1 Hpc	58	M	Hippocampus	NR	Human	Control
2	AD01903	SRX9708216_SRR13278439	Control 2 Hpc	93	F	Hippocampus	NR	Human	Control
3	AD01903	SRX9708217_SRR13278440	Control 3 Hpc	75	F	Hippocampus	NR	Human	Control
4	AD01901	SRX9708218_SRR13278441	Control 4 Hpc	63	M	Hippocampus	NR	Human	Control
5	AD01901	SRX9708219_SRR13278442	Control 5 Hpc	83	M	Hippocampus	NR	Human	Control
6	AD01901	SRX9708222_SRR13278445	Control 6 Hpc	77	M	Hippocampus	NR	Human	Control
7	AD01901	SRX9708223_SRR13278446	Control 7 Hpc	82	M	Hippocampus	NR	Human	Control
8	AD01903	SRX9708227_SRR13278450	Control 8 Hpc	79	F	Hippocampus	NR	Human	Control
9	AD01904	SRX9708215_SRR13278438	AD 1 Hpc	81	F	Hippocampus	III	Human	AD
10	AD01904	SRX9708220_SRR13278443	AD 2 Hpc	67	F	Hippocampus	NR	Human	AD
11	AD01904	SRX9708221_SRR13278444	AD 3 Hpc	92	F	Hippocampus	NR	Human	AD
12	AD01902	SRX9708224_SRR13278447	AD 4 Hpc	80	M	Hippocampus	VI	Human	AD
13	AD01904	SRX9708225_SRR13278448	AD 5 Hpc	79	F	Hippocampus	VI	Human	AD
14	AD01902	SRX9708226_SRR13278449	AD 6 Hpc	84	M	Hippocampus	VI	Human	AD
15	AD01902	SRX9708228_SRR13278451	AD 7 Hpc	85	M	Hippocampus	IV	Human	AD
16	AD01904	SRX9708229_SRR13278452	AD 8 Hpc	84	F	Hippocampus	NR	Human	AD
