# Supplementary material for: A single-cell and spatial RNA-seq database for Alzheimer’s disease (ssREAD)
Source: Nat Commun. 2024 Jun 6;15:4710. doi: 10.1038/s41467-024-49133-z (PMC11156951; doi:10.1038/s41467-024-49133-z)
Supplement: Supplementary file 18 — Supplementary Data 15 [file 41467_2024_49133_MOESM18_ESM.xlsx]

## Sheet: Arterial
Supplementary Data 15-1: DEGs between male and female AD patients in the integrated AD019 hippocampus dataset in Arterial.
gene	p_val	avg_log2FC	pct.1	pct.2	p_val_adj
MALAT1	2.1177e-284	-0.876346	0.992	1	6.02169e-280
XIST	8.85346e-252	-3.16526	0.004	0.49	2.51748e-247
UTY	2.74576e-127	1.78425	0.173	0	7.80756e-123
PRKY	5.81752e-127	1.94214	0.181	0.003	1.65421e-122
PCDH11Y	5.54972e-107	2.19128	0.162	0.005	1.57806e-102
TTTY14	2.85729e-82	1.47314	0.114	0	8.12472e-78
LOC124907245	3.83086e-66	1.24839	0.163	0.027	1.08931e-61
EGFL7	1.9212e-59	0.915655	0.638	0.489	5.46293e-55
ARL15	3.34579e-58	0.561498	0.942	0.908	9.51376e-54
SLCO4A1	2.95939e-55	1.25766	0.305	0.133	8.41504e-51
LIFR	1.77323e-51	-0.884781	0.178	0.403	5.04218e-47
VCL	7.23399e-51	1.57485	0.304	0.144	2.05699e-46
SLCO1A2	3.27132e-50	-1.29258	0.042	0.2	9.30199e-46
HSPA1A	1.27735e-44	1.02953	0.436	0.262	3.63214e-40
SLC12A2	2.75364e-38	-0.823839	0.203	0.39	7.82998e-34
KIAA1549L	1.01448e-37	-0.796978	0.137	0.311	2.88467e-33
ABCG2	1.243e-37	-0.678976	0.426	0.598	3.53447e-33
RIMS2	2.93659e-37	-1.01115	0.068	0.21	8.35019e-33
ADAMTS9	2.21075e-36	1.53091	0.275	0.143	6.28626e-32
ADGRF5	2.22157e-36	-0.641417	0.336	0.532	6.31705e-32
LOC100507336	2.58995e-34	-0.828483	0.06	0.193	7.36451e-30
TJP1	5.96065e-34	-0.542773	0.468	0.642	1.69491e-29
SGMS1	6.15423e-34	-0.572743	0.346	0.549	1.74995e-29
L3MBTL4	2.46773e-33	-0.874857	0.027	0.135	7.017e-29
HERPUD1	3.83189e-33	-0.580791	0.238	0.431	1.0896e-28
ARNT2	4.41715e-33	-0.717053	0.138	0.297	1.25602e-28
SNED1	8.34716e-33	-0.772388	0.115	0.268	2.37352e-28
NET1	1.54107e-32	-0.79223	0.08	0.218	4.38204e-28
HERC2P3	7.26059e-32	0.668661	0.553	0.446	2.06455e-27
HSPA1B	1.07449e-31	0.866482	0.345	0.198	3.05531e-27
FLT1	6.27701e-30	0.491617	0.892	0.854	1.78487e-25
FOSL2	8.25504e-30	0.827167	0.264	0.139	2.34732e-25
ACTB	8.74198e-29	0.745251	0.513	0.403	2.48578e-24
SLFN12L	2.18329e-28	-0.756521	0.039	0.143	6.20819e-24
CNTNAP3B	9.84378e-28	1.06965	0.238	0.129	2.79908e-23
SPARCL1	2.28859e-27	-0.514892	0.263	0.435	6.5076e-23
ANKRD36	3.69582e-27	-0.61088	0.092	0.222	1.05091e-22
IFI44L	4.4057e-27	-0.659904	0.073	0.193	1.25276e-22
TSPAN5	1.15792e-26	-0.624023	0.213	0.371	3.29254e-22
HLA-A	5.20244e-26	-0.60103	0.144	0.29	1.47931e-21
ITGA6	5.38607e-26	-0.567071	0.298	0.463	1.53153e-21
LAMA3	9.94206e-26	-0.552694	0.237	0.398	2.82702e-21
KYNU	1.3424e-25	-0.545926	0.118	0.253	3.81712e-21
SLC16A14	1.40302e-25	-0.568271	0.131	0.271	3.98949e-21
KDM6A	6.21891e-25	-0.547769	0.202	0.356	1.76835e-20
RUNX1T1	6.29846e-25	-0.540093	0.25	0.414	1.79097e-20
SYNE2	2.33436e-24	-0.428331	0.368	0.546	6.63776e-20
GPR85	2.52181e-24	-0.682397	0.069	0.177	7.17077e-20
LOC124907246	4.95243e-24	-0.638645	0.071	0.182	1.40822e-19
MLLT3	5.34075e-24	-0.498308	0.238	0.396	1.51864e-19
LOC124905988	5.83336e-24	1.10345	0.278	0.169	1.65872e-19
NR3C1	1.04723e-23	-0.434252	0.248	0.409	2.9778e-19
CLIC5	1.20201e-23	-0.633621	0.055	0.155	3.41792e-19
ARL17B	1.43172e-23	0.698811	0.105	0.034	4.07108e-19
ATP10A	1.61916e-23	-0.401646	0.641	0.755	4.60409e-19
FGD6	4.59087e-23	-0.567415	0.112	0.236	1.30541e-18
SEMA6B	7.28207e-23	0.894315	0.165	0.077	2.07066e-18
HLF	7.51467e-23	-0.63106	0.074	0.181	2.1368e-18
FLI1	8.28267e-23	-0.43714	0.467	0.631	2.35518e-18
RASSF3	1.4587e-22	-0.558688	0.094	0.211	4.14782e-18
FES	2.92942e-22	0.814859	0.138	0.058	8.32982e-18
BCYRN1	2.96874e-22	-0.547358	0.278	0.43	8.44162e-18
SYNE1	3.88682e-22	-0.394652	0.605	0.73	1.10522e-17
HSPB1	6.59297e-22	0.528245	0.562	0.462	1.87471e-17
ITGA5	7.87137e-22	0.91797	0.168	0.081	2.23822e-17
PRTG	2.42482e-21	-0.599204	0.067	0.166	6.89496e-17
RFTN1	2.90971e-21	0.855108	0.206	0.112	8.27376e-17
GPCPD1	3.07658e-21	-0.686885	0.169	0.297	8.74825e-17
KANK1	5.15435e-21	-0.499081	0.103	0.217	1.46564e-16
CPAMD8	1.09582e-20	-0.699696	0.035	0.115	3.11596e-16
B2M	1.09644e-20	-0.527955	0.306	0.455	3.11773e-16
ITIH5	2.48887e-20	-0.566104	0.141	0.263	7.07711e-16
LOC102724046	9.09345e-20	0.840279	0.112	0.045	2.58572e-15
GFAP	9.22513e-20	-0.64432	0.107	0.216	2.62317e-15
IL18R1	1.12425e-19	0.847209	0.133	0.06	3.19679e-15
RUNDC3B	2.47114e-19	-0.498996	0.202	0.334	7.02669e-15
STOX2	3.47675e-19	-0.493808	0.204	0.337	9.88614e-15
DOCK9	1.02119e-18	0.450925	0.727	0.704	2.90376e-14
ARID5A	2.40928e-18	0.7212	0.121	0.053	6.85079e-14
ANKRD36C	2.8e-18	-0.544513	0.048	0.127	7.96179e-14
DHFR	3.82955e-18	-0.436691	0.179	0.308	1.08893e-13
CSGALNACT1	5.43327e-18	0.890771	0.34	0.253	1.54495e-13
BLTP1	6.05703e-18	-0.349633	0.226	0.366	1.72232e-13
CHSY1	7.06733e-18	0.669214	0.427	0.339	2.00959e-13
RHOB	7.13067e-18	0.673616	0.233	0.143	2.0276e-13
SHC2	9.95206e-18	0.712723	0.216	0.129	2.82987e-13
MAML2	1.65645e-17	-0.421779	0.228	0.361	4.7101e-13
APBB2	1.76827e-17	-0.297274	0.561	0.696	5.02809e-13
TAMALIN	1.88985e-17	0.748031	0.226	0.139	5.37378e-13
PLEKHG1	2.35534e-17	0.671731	0.526	0.469	6.6974e-13
VWF	3.12082e-17	0.471572	0.573	0.505	8.87404e-13
PKD2	3.48479e-17	-0.425693	0.106	0.208	9.90901e-13
LRRK2	3.65174e-17	-0.430329	0.092	0.189	1.03837e-12
CRIM1	3.65576e-17	1.08994	0.447	0.38	1.03952e-12
JPX	4.28913e-17	-0.463719	0.101	0.199	1.21961e-12
COBLL1	4.36439e-17	-0.30107	0.714	0.796	1.24101e-12
LRMDA	4.72084e-17	-0.397193	0.483	0.613	1.34237e-12
STK39	4.9458e-17	-0.398466	0.138	0.249	1.40634e-12
MCL1	5.1652e-17	0.68295	0.195	0.113	1.46873e-12
IL1RAPL1	6.09051e-17	-0.618451	0.062	0.143	1.73184e-12
IFITM2	7.54043e-17	0.789008	0.263	0.178	2.14412e-12
TFRC	1.11556e-16	-0.517233	0.105	0.204	3.17209e-12
STOM	1.79467e-16	0.586986	0.389	0.306	5.10313e-12
ZNF704	1.87809e-16	-0.499258	0.147	0.255	5.34035e-12
LMO2	2.05334e-16	-0.450062	0.097	0.192	5.83866e-12
PPM1H	2.63226e-16	-0.510588	0.088	0.177	7.48483e-12
PTPRB	2.63401e-16	-0.324415	0.425	0.565	7.48982e-12
FOXP1	2.86612e-16	-0.337202	0.575	0.703	8.14981e-12
ST6GAL1	3.27237e-16	-0.386711	0.329	0.47	9.30497e-12
NBEA	3.36366e-16	-0.428137	0.102	0.2	9.56457e-12
SPATA13	3.41225e-16	-0.449445	0.101	0.196	9.70272e-12
CLU	3.68147e-16	-0.481648	0.156	0.266	1.04683e-11
EBF1	4.06083e-16	-0.373816	0.514	0.638	1.1547e-11
PHLPP1	4.27873e-16	-0.441961	0.123	0.224	1.21666e-11
NRG3	4.48204e-16	-0.568769	0.124	0.223	1.27447e-11
PGM5	5.65662e-16	-0.316971	0.105	0.203	1.60846e-11
PLP1	6.02285e-16	-0.640898	0.04	0.107	1.7126e-11
DACH1	7.02321e-16	-0.382074	0.353	0.49	1.99705e-11
SLC39A10	7.89627e-16	-0.441737	0.418	0.536	2.2453e-11
JCAD	8.37037e-16	-0.4246	0.126	0.228	2.38011e-11
LOC107984770	1.29177e-15	-0.437355	0.08	0.166	3.67315e-11
NEBL	1.66119e-15	-0.353614	0.526	0.653	4.72358e-11
HLA-B	1.68812e-15	-0.370722	0.16	0.272	4.80017e-11
RNF138P1	2.02593e-15	-0.472923	0.07	0.15	5.76072e-11
PCDH9	2.03138e-15	-0.599861	0.133	0.232	5.77623e-11
TLE4	2.80818e-15	-0.486808	0.115	0.209	7.98505e-11
NR3C2	3.88458e-15	-0.323619	0.335	0.468	1.10458e-10
MAN1A1	4.57584e-15	-0.515452	0.095	0.182	1.30114e-10
PARD3	4.69015e-15	-0.320228	0.286	0.422	1.33364e-10
TNFSF10	5.6663e-15	-0.450974	0.055	0.128	1.61121e-10
RPL3	5.87884e-15	-0.419653	0.064	0.142	1.67165e-10
DNM3	9.7044e-15	-0.299531	0.257	0.387	2.75945e-10
MAP4K4	1.0158e-14	-0.360514	0.26	0.389	2.88844e-10
MGAT5	1.02448e-14	-0.371152	0.29	0.418	2.91311e-10
MOB3B	1.23875e-14	-0.351754	0.16	0.268	3.5224e-10
APOLD1	1.5792e-14	0.728772	0.266	0.188	4.49047e-10
ELOVL7	2.26985e-14	0.320515	0.79	0.763	6.45432e-10
DPH6	2.39848e-14	-0.514941	0.041	0.106	6.82008e-10
MTSS1	2.43785e-14	-0.304345	0.132	0.233	6.93202e-10
ABLIM1	2.5183e-14	-0.338294	0.403	0.539	7.16079e-10
PTAR1	2.88869e-14	-0.353978	0.107	0.2	8.214e-10
NALF1	3.27689e-14	-0.589038	0.128	0.219	9.31783e-10
RORA	3.33594e-14	-0.350434	0.168	0.276	9.48574e-10
MAP3K5	4.4069e-14	-0.45714	0.088	0.17	1.2531e-09
SCP2	4.49967e-14	-0.442005	0.041	0.104	1.27948e-09
GMDS-DT	6.22913e-14	-0.44368	0.113	0.202	1.77125e-09
GRB14	6.42605e-14	-0.466069	0.05	0.117	1.82725e-09
AGAP1	6.75844e-14	-0.328015	0.272	0.399	1.92176e-09
RPS23	9.60817e-14	-0.346168	0.042	0.106	2.73208e-09
SLC39A8	1.04757e-13	-0.327918	0.152	0.252	2.97878e-09
LDLRAD4	1.20473e-13	-0.401599	0.245	0.362	3.42566e-09
PIP5K1C	1.3409e-13	0.634408	0.183	0.112	3.81285e-09
SLC12A2-DT	1.40797e-13	-0.394982	0.062	0.132	4.00357e-09
PALMD	1.65827e-13	-0.31047	0.267	0.392	4.71529e-09
TEK	1.69057e-13	-0.34505	0.192	0.302	4.80713e-09
TNRC6A	2.3866e-13	-0.27321	0.179	0.288	6.78631e-09
KLF12	2.45305e-13	-0.298313	0.407	0.536	6.97526e-09
GALNT18	2.52667e-13	0.529459	0.532	0.485	7.18459e-09
CDC14A	2.75319e-13	-0.27479	0.137	0.236	7.82868e-09
PICALM	2.88371e-13	0.477398	0.553	0.523	8.19984e-09
AKAP9	3.01565e-13	-0.336338	0.099	0.183	8.575e-09
MCC	3.13482e-13	-0.314407	0.28	0.406	8.91386e-09
MAP3K1	3.23142e-13	-0.349776	0.132	0.226	9.18853e-09
MYO1E	3.59044e-13	0.619739	0.336	0.259	1.02094e-08
STK38L	3.75895e-13	0.778586	0.149	0.086	1.06886e-08
ADAMTS1	4.72775e-13	0.465364	0.206	0.129	1.34434e-08
CAMTA1	4.73594e-13	-0.380977	0.126	0.216	1.34666e-08
ZKSCAN1	5.20663e-13	-0.372812	0.06	0.129	1.4805e-08
SLC16A1	6.91799e-13	-0.558423	0.084	0.159	1.96713e-08
PARP14	6.95278e-13	-0.325343	0.125	0.217	1.97702e-08
SYBU	6.95603e-13	-0.377102	0.042	0.103	1.97795e-08
TOX	7.69888e-13	-0.34486	0.186	0.289	2.18918e-08
IFNGR1	7.71337e-13	-0.352023	0.153	0.253	2.1933e-08
THSD4	9.18291e-13	-0.313405	0.623	0.72	2.61116e-08
DLG2	1.20947e-12	-0.425849	0.196	0.295	3.43913e-08
FRYL	1.21516e-12	-0.264637	0.422	0.558	3.4553e-08
STAT1	1.30989e-12	-0.406492	0.041	0.1	3.72467e-08
TINAGL1	1.32307e-12	0.706315	0.146	0.085	3.76216e-08
PARD3B	1.43256e-12	-0.288796	0.261	0.378	4.07348e-08
TBL1X	1.58772e-12	-0.360765	0.127	0.216	4.51469e-08
USP54	1.66499e-12	-0.329453	0.247	0.364	4.73439e-08
SPTBN1	1.71468e-12	-0.260123	0.459	0.594	4.8757e-08
VIM	1.73434e-12	-0.308229	0.176	0.28	4.93159e-08
SEC14L1	1.9003e-12	0.485702	0.473	0.413	5.40351e-08
RPS24	2.34972e-12	-0.463623	0.058	0.123	6.68142e-08
DST	2.38366e-12	-0.300929	0.203	0.311	6.77793e-08
ELAPOR2	2.4202e-12	-0.376437	0.074	0.145	6.88184e-08
MBNL2	2.67179e-12	-0.273561	0.18	0.283	7.59723e-08
NOTCH4	3.4981e-12	0.562913	0.366	0.298	9.94686e-08
RERE	3.99044e-12	-0.268727	0.306	0.437	1.13468e-07
NBEAL2	4.27978e-12	0.583108	0.105	0.052	1.21696e-07
RAPGEF3	5.82653e-12	0.635841	0.201	0.133	1.65677e-07
JAG1	6.20061e-12	-0.412905	0.073	0.141	1.76314e-07
PRKACB	6.26654e-12	-0.314663	0.151	0.245	1.78189e-07
DDX5	6.26855e-12	0.665303	0.311	0.248	1.78246e-07
MYH9	6.51196e-12	0.577719	0.335	0.269	1.85168e-07
BMP2K	7.02261e-12	-0.384182	0.077	0.148	1.99688e-07
GAB1	8.69365e-12	-0.342194	0.192	0.289	2.47204e-07
FUT8	9.20558e-12	-0.285586	0.373	0.499	2.61761e-07
ZNF532	9.56453e-12	-0.317609	0.137	0.227	2.71967e-07
LARGE1	9.70574e-12	-0.441591	0.084	0.155	2.75983e-07
SON	1.05549e-11	-0.328441	0.13	0.217	3.00129e-07
PLCL1	1.1326e-11	-0.356587	0.109	0.189	3.22055e-07
CDK6	1.45939e-11	-0.323877	0.119	0.201	4.14976e-07
TCF4	1.47042e-11	0.307988	0.82	0.826	4.18113e-07
PHKB	1.47512e-11	-0.256058	0.223	0.334	4.1945e-07
CRIP2	1.51685e-11	0.599324	0.295	0.226	4.31317e-07
WWTR1	1.61926e-11	0.443184	0.55	0.516	4.60436e-07
IL4R	1.66762e-11	0.697572	0.137	0.081	4.74187e-07
LOC124906245	1.7237e-11	-0.350083	0.195	0.294	4.90134e-07
TLN2	1.77593e-11	-0.38735	0.051	0.11	5.04987e-07
SLC12A6	1.9812e-11	-0.289704	0.074	0.142	5.63354e-07
CEMIP2	2.04297e-11	-0.286821	0.221	0.33	5.8092e-07
ATP8A1	2.45366e-11	-0.366326	0.095	0.169	6.97698e-07
CYYR1	2.76089e-11	-0.300831	0.218	0.322	7.85058e-07
DUSP1	2.94555e-11	0.414623	0.361	0.286	8.37568e-07
TUT4	3.17919e-11	-0.332178	0.114	0.194	9.04002e-07
RPGR	4.16393e-11	0.541387	0.274	0.202	1.18401e-06
SNRK	4.32368e-11	-0.326716	0.113	0.193	1.22944e-06
MIR99AHG	4.88911e-11	-0.420405	0.047	0.103	1.39022e-06
ACER2	5.22419e-11	0.657602	0.16	0.1	1.4855e-06
OGA	5.50664e-11	-0.334757	0.131	0.213	1.56581e-06
TANC2	6.09861e-11	-0.37341	0.111	0.187	1.73414e-06
PLCB4	6.34088e-11	-0.273462	0.533	0.648	1.80303e-06
DPP10	7.10031e-11	-0.565614	0.05	0.106	2.01897e-06
EPSTI1	7.49657e-11	-0.32554	0.15	0.237	2.13165e-06
PRKN	7.81389e-11	-0.273949	0.15	0.238	2.22188e-06
DCLK2	9.25608e-11	-0.25035	0.096	0.169	2.63197e-06
ICA1	1.01975e-10	-0.267166	0.08	0.147	2.89967e-06
ITGB1	1.14267e-10	0.629532	0.313	0.253	3.24918e-06
AUH	1.16904e-10	-0.303429	0.105	0.179	3.32416e-06
DNAAF9	1.25497e-10	-0.363192	0.08	0.146	3.5685e-06
VWA8	1.27473e-10	-0.360574	0.062	0.122	3.62469e-06
PNISR	1.32455e-10	-0.273375	0.153	0.242	3.76637e-06
KIAA1328	1.45972e-10	-0.279172	0.095	0.167	4.1507e-06
CCAR1	1.51767e-10	-0.346627	0.062	0.121	4.31549e-06
TNS2	1.57037e-10	0.683651	0.162	0.105	4.46534e-06
FOS	1.60324e-10	0.376678	0.138	0.08	4.55882e-06
MAP3K8	1.74682e-10	0.663116	0.146	0.091	4.9671e-06
PARP9	1.76203e-10	-0.31499	0.087	0.155	5.01034e-06
RDX	1.94931e-10	-0.279466	0.116	0.193	5.54286e-06
STXBP6	2.05121e-10	-0.271698	0.289	0.398	5.83263e-06
QKI	2.38919e-10	-0.259904	0.561	0.675	6.79365e-06
NRG2	2.44405e-10	-0.421184	0.06	0.117	6.94967e-06
HLA-C	2.48454e-10	-0.299289	0.111	0.186	7.06478e-06
PCAT19	2.52677e-10	0.647098	0.231	0.169	7.18486e-06
CHN1	2.88544e-10	-0.279054	0.138	0.22	8.20476e-06
STARD8	2.99796e-10	0.706084	0.148	0.093	8.52471e-06
ENG	3.07797e-10	0.51484	0.324	0.256	8.7522e-06
PRKG1	3.32623e-10	-0.279428	0.053	0.109	9.45813e-06
SUMF1	3.84427e-10	-0.29314	0.092	0.161	1.09312e-05
RAB30	4.68714e-10	-0.276779	0.094	0.163	1.33279e-05
TANK	5.88625e-10	-0.276588	0.114	0.188	1.67375e-05
PDLIM5	6.09598e-10	0.589833	0.456	0.421	1.73339e-05
HECTD4	6.38995e-10	-0.310099	0.084	0.149	1.81698e-05
EPN2	6.73782e-10	-0.301036	0.124	0.201	1.9159e-05
PRPF4B	7.09286e-10	-0.291904	0.088	0.154	2.01685e-05
SOX13	7.62182e-10	-0.330722	0.061	0.118	2.16726e-05
CADPS2	7.62763e-10	0.42758	0.564	0.531	2.16892e-05
CCDC88A	8.81751e-10	-0.339577	0.098	0.165	2.50726e-05
RNPC3	9.10187e-10	-0.29229	0.052	0.105	2.58812e-05
EPHA7	9.14793e-10	-0.321843	0.097	0.164	2.60121e-05
CCDC7	9.9494e-10	-0.438026	0.06	0.116	2.82911e-05
CPT1A	1.10249e-09	-0.329838	0.063	0.12	3.13492e-05
MYCBP2	1.19978e-09	-0.295415	0.234	0.331	3.41157e-05
MCTP1	1.20997e-09	0.668663	0.343	0.28	3.44055e-05
PLXDC2	1.31926e-09	-0.43237	0.086	0.148	3.75132e-05
ANKRD29	1.58882e-09	-0.281886	0.101	0.17	4.51782e-05
KLF7	1.59374e-09	0.607419	0.291	0.232	4.53181e-05
CLYBL-AS3	1.7031e-09	-0.314963	0.123	0.196	4.84276e-05
KAT6B	1.72618e-09	-0.288456	0.091	0.156	4.90838e-05
EML1	1.74666e-09	-0.311511	0.145	0.222	4.96664e-05
RN7SK	1.75815e-09	0.770653	0.267	0.213	4.99929e-05
DENND2C	1.82354e-09	-0.322089	0.054	0.107	5.18522e-05
RPL37A	1.82402e-09	-0.312869	0.106	0.177	5.1866e-05
KIAA1671	1.82619e-09	-0.302843	0.098	0.164	5.19276e-05
NAALADL2	1.90668e-09	-0.446314	0.06	0.113	5.42164e-05
CPLANE1	1.94173e-09	-0.270598	0.075	0.136	5.5213e-05
FARS2	2.14517e-09	-0.289381	0.159	0.24	6.09979e-05
MAP4K3-DT	2.27315e-09	-0.25389	0.063	0.119	6.46371e-05
OCLN	2.4964e-09	-0.250379	0.101	0.169	7.0985e-05
ATM	2.51221e-09	-0.313168	0.059	0.114	7.14346e-05
SERINC5	2.53785e-09	-0.306965	0.192	0.279	7.21639e-05
PRKCH	2.78619e-09	-0.275878	0.436	0.543	7.92253e-05
MYO10	2.90929e-09	-0.290739	0.167	0.249	8.27257e-05
ZSWIM5	3.04673e-09	-0.282874	0.157	0.238	8.66337e-05
CTNNA2	3.15211e-09	-0.457949	0.065	0.12	8.96301e-05
RPL34	3.22501e-09	-0.299208	0.051	0.101	9.17031e-05
PRPF18	3.23572e-09	-0.286348	0.055	0.108	9.20078e-05
HEATR5B	3.53774e-09	-0.285308	0.06	0.115	0.000100596
RPL39	4.12339e-09	-0.311028	0.063	0.118	0.000117249
HLCS	4.15051e-09	-0.280617	0.069	0.126	0.00011802
TAB2	4.43641e-09	-0.26199	0.112	0.182	0.000126149
RASSF8	4.51966e-09	-0.270872	0.135	0.209	0.000128516
NPDC1	4.62364e-09	0.590854	0.291	0.236	0.000131473
LOC105374438	4.72439e-09	-0.273208	0.099	0.165	0.000134338
FAM120B	4.9753e-09	-0.253636	0.094	0.158	0.000141473
RIMKLB	5.37748e-09	0.688315	0.267	0.211	0.000152909
SEMA3F	5.47699e-09	0.672889	0.127	0.079	0.000155738
SCMH1	6.10445e-09	-0.263666	0.09	0.153	0.00017358
MICU3	6.48081e-09	-0.294019	0.073	0.13	0.000184282
NRP2	6.56872e-09	-0.269704	0.052	0.102	0.000186781
CAMK1D	6.60988e-09	-0.360955	0.126	0.196	0.000187952
ACTN4	6.61467e-09	0.501233	0.378	0.328	0.000188088
VPS54	7.20824e-09	-0.294114	0.107	0.175	0.000204966
DTNB	7.21144e-09	-0.29588	0.073	0.13	0.000205057
RPS27A	7.52089e-09	-0.318602	0.052	0.101	0.000213856
GLCCI1	7.56958e-09	-0.310883	0.059	0.111	0.000215241
MVB12B	8.14088e-09	-0.288311	0.09	0.152	0.000231486
RELL1	8.25066e-09	0.535869	0.198	0.142	0.000234608
ARMC8	8.85631e-09	-0.32676	0.069	0.124	0.000251829
TM4SF1	8.87449e-09	0.605243	0.249	0.195	0.000252346
NBEAL1	9.52605e-09	-0.295489	0.12	0.188	0.000270873
LAMB2	1.0062e-08	0.62072	0.155	0.104	0.000286112
AFAP1L2	1.09532e-08	-0.260356	0.152	0.229	0.000311453
CTBP2	1.18248e-08	-0.278339	0.231	0.322	0.000336239
ARHGAP12	1.27946e-08	-0.258772	0.074	0.132	0.000363815
SCN2A	1.3906e-08	-0.301414	0.053	0.102	0.000395418
UXS1	1.39081e-08	-0.276054	0.053	0.102	0.000395477
RBM25	1.5045e-08	-0.282865	0.089	0.151	0.000427806
LPGAT1	1.59507e-08	-0.318929	0.069	0.123	0.000453558
RPRD2	1.71004e-08	-0.277115	0.101	0.164	0.000486251
SH3BGRL	1.78995e-08	-0.318868	0.07	0.125	0.000508973
STIP1	2.34457e-08	0.497338	0.106	0.063	0.000666679
NEMF	2.48259e-08	-0.297127	0.085	0.143	0.000705924
LRRC32	2.48295e-08	0.422529	0.162	0.108	0.000706027
PLXNA2	2.5774e-08	0.544849	0.351	0.302	0.000732884
SNHG14	2.99514e-08	-0.27587	0.161	0.236	0.000851667
PROM1	3.03887e-08	-0.265091	0.081	0.138	0.000864104
PLPP1	3.20766e-08	-0.329693	0.403	0.508	0.000912098
RPL27A	3.35779e-08	-0.299818	0.061	0.111	0.000954786
FNBP1	3.45716e-08	-0.255644	0.121	0.188	0.000983044
SUCLG2	3.7657e-08	-0.297306	0.124	0.192	0.00107078
MAGI1	4.25728e-08	0.513111	0.3	0.246	0.00121056
DNAJB1	5.18335e-08	0.497813	0.178	0.122	0.00147389
STAT3	5.28068e-08	0.456644	0.324	0.272	0.00150156
CIRBP	8.4268e-08	-0.437441	0.067	0.116	0.00239616
ATG5	8.8237e-08	-0.285044	0.076	0.129	0.00250902
CHM	9.07632e-08	-0.276741	0.067	0.117	0.00258085
FKBP5	1.04116e-07	0.577344	0.243	0.192	0.00296053
ADCY4	1.04682e-07	0.560849	0.118	0.075	0.00297663
SAMD4A	1.26438e-07	0.874586	0.131	0.088	0.00359527
FNBP4	1.30863e-07	-0.264291	0.066	0.116	0.00372108
SLC44A1	1.39806e-07	-0.295859	0.116	0.178	0.00397539
CCDC3	1.58379e-07	0.553167	0.102	0.061	0.00450352
LOC124900543	1.90088e-07	0.515084	0.142	0.096	0.00540515
PTBP1	1.90194e-07	0.449975	0.182	0.131	0.00540818
ZC3H12B	2.29049e-07	-0.255443	0.142	0.207	0.00651301
BSG	2.32869e-07	0.447463	0.406	0.363	0.00662164
S1PR1	2.39057e-07	0.574266	0.137	0.094	0.00679758
TMEM132C	2.77094e-07	-0.303865	0.217	0.291	0.00787916
HERC2P9	3.56084e-07	0.47359	0.304	0.258	0.0101252
DOCK6	5.12848e-07	0.52412	0.206	0.158	0.0145828
GCNT1	5.70363e-07	-0.285314	0.059	0.103	0.0162183
INSR	5.80983e-07	0.50236	0.311	0.263	0.0165202
EHD2	6.44763e-07	0.529402	0.142	0.1	0.0183338
LIMS1	7.65238e-07	-0.251359	0.082	0.131	0.0217595
OTUD7B	7.77772e-07	-0.28099	0.073	0.121	0.022116
COL4A1	9.74664e-07	0.741393	0.134	0.094	0.0277146
EHBP1L1	9.87308e-07	0.46116	0.117	0.077	0.0280741
ATP1A1	1.08624e-06	0.447264	0.138	0.095	0.0308872
TNFRSF1A	1.22738e-06	0.456769	0.113	0.075	0.0349005
PLSCR1	1.48639e-06	0.526008	0.22	0.177	0.0422655
SECISBP2L	1.57072e-06	-0.283772	0.074	0.121	0.0446633
STARD4	1.69176e-06	0.524084	0.101	0.065	0.0481052

## Sheet: Astrocytes
Supplementary Data 15-2: DEGs between male and female AD patients in the integrated AD019 hippocampus dataset in Astrocytes.
gene	p_val	avg_log2FC	pct.1	pct.2	p_val_adj
XIST	0	-3.01265	0.019	0.536	0
UTY	0	2.17609	0.251	0.001	0
TTTY14	0	2.13866	0.224	0.002	0
NLGN4Y	1.09359e-248	1.45544	0.125	0	3.10961e-244
USP9Y	1.19417e-217	1.21965	0.109	0	3.39561e-213
BCYRN1	4.91176e-157	-1.06981	0.508	0.757	1.39666e-152
MALAT1	1.23273e-78	-0.31618	0.992	0.998	3.50527e-74
LOC124907244	3.30979e-57	0.669029	0.474	0.343	9.41138e-53
DTNA	8.98528e-56	0.398059	0.853	0.801	2.55497e-51
HMGB1	2.99938e-54	-0.648221	0.291	0.445	8.52873e-50
PRKG1	6.32588e-51	0.431046	0.764	0.689	1.79876e-46
FKBP5	2.75515e-50	0.757554	0.282	0.17	7.83426e-46
SPARCL1	4.72734e-42	-0.540292	0.223	0.356	1.34422e-37
MIR4300HG	2.18805e-40	0.726348	0.378	0.273	6.22173e-36
DPP6	1.31797e-37	-0.484673	0.297	0.428	3.74765e-33
PFKFB3	1.10758e-36	0.706303	0.31	0.214	3.1494e-32
HPSE2	8.53692e-36	-0.574181	0.123	0.226	2.42747e-31
OSBPL11	4.35957e-35	0.695259	0.189	0.109	1.23964e-30
HSP90AA1	1.62076e-34	-0.502656	0.238	0.355	4.60863e-30
PCDH9	2.39411e-34	0.297438	0.929	0.925	6.80765e-30
ITPKB	5.52737e-34	0.556339	0.503	0.418	1.57171e-29
IRAG1	1.35708e-31	0.641994	0.283	0.193	3.85886e-27
DHFR	2.43627e-30	-0.54234	0.113	0.203	6.92754e-26
JPX	3.00397e-28	-0.429391	0.155	0.252	8.54177e-24
PLP1	3.32472e-27	-0.667363	0.064	0.133	9.45384e-23
ERBIN	2.09062e-25	0.473133	0.543	0.482	5.94467e-21
ST6GAL1	2.4009e-23	-0.402885	0.123	0.203	6.82695e-19
SESN3	3.56071e-23	-0.43855	0.108	0.183	1.01249e-18
MAOB	3.07833e-22	0.746244	0.279	0.212	8.75323e-18
CD44	1.31142e-21	0.599457	0.397	0.331	3.72903e-17
GFAP	2.90538e-21	0.263062	0.788	0.726	8.26146e-17
PRRX1	3.34036e-21	-0.329257	0.183	0.269	9.49833e-17
SON	6.35029e-21	-0.38468	0.075	0.137	1.8057e-16
STXBP6	1.18073e-20	-0.416521	0.067	0.125	3.3574e-16
BLTP1	1.86746e-20	-0.294041	0.157	0.238	5.31011e-16
STK32A	2.23339e-20	-0.309525	0.07	0.131	6.35065e-16
ROBO2	4.54436e-20	-0.343781	0.123	0.195	1.29219e-15
FHOD3	6.42164e-20	-0.327177	0.1	0.169	1.82599e-15
GJA1	1.16737e-19	-0.311846	0.212	0.3	3.31942e-15
PITPNC1	2.05248e-19	0.284365	0.77	0.758	5.83623e-15
SLC38A1	2.10056e-19	-0.305111	0.156	0.236	5.97295e-15
HYDIN2	3.88097e-19	-0.333642	0.074	0.133	1.10355e-14
RFX4	4.12627e-19	0.397299	0.532	0.48	1.1733e-14
GRIP1	4.57188e-19	-0.298308	0.17	0.249	1.30001e-14
KDM6A	5.61778e-19	-0.25549	0.155	0.233	1.59741e-14
FOXP1	1.11055e-18	-0.311408	0.279	0.37	3.15786e-14
EFEMP1	2.39236e-18	-0.442794	0.168	0.24	6.80268e-14
KANK1	6.71422e-18	-0.26017	0.365	0.459	1.90919e-13
PTPRD	1.12458e-17	-0.304614	0.153	0.226	3.19775e-13
TNC	1.21908e-17	-0.362697	0.244	0.325	3.46646e-13
CTNNA3	1.23517e-17	-0.427955	0.122	0.187	3.5122e-13
ADD3	1.75282e-17	-0.257522	0.401	0.492	4.98415e-13
SMAD9	2.08779e-17	-0.33461	0.104	0.166	5.93662e-13
MT3	3.91978e-17	-0.324572	0.104	0.167	1.11459e-12
P4HA1	5.18013e-17	-0.340852	0.103	0.165	1.47297e-12
CPE	5.37651e-17	-0.260882	0.354	0.444	1.52881e-12
COL5A3	9.23872e-17	-0.349686	0.184	0.255	2.62703e-12
SLCO3A1	1.19456e-16	-0.265814	0.121	0.187	3.39672e-12
FAT3	1.35942e-16	-0.408381	0.245	0.319	3.86551e-12
TTN	1.5804e-16	-0.36766	0.085	0.14	4.49387e-12
SOX2	2.31132e-16	-0.383654	0.083	0.138	6.57224e-12
COL21A1	2.34557e-16	-0.326517	0.229	0.306	6.66964e-12
NHSL1	4.72311e-16	-0.261549	0.32	0.407	1.34302e-11
KCNN2	6.51737e-16	-0.394466	0.075	0.127	1.85321e-11
CCDC85A	6.94008e-16	-0.373691	0.202	0.274	1.97341e-11
RHOBTB3	9.76496e-16	-0.319932	0.208	0.282	2.77667e-11
MBP	1.28224e-15	-0.413908	0.138	0.199	3.64605e-11
FTH1	4.01134e-15	-0.257177	0.078	0.13	1.14063e-10
GRIA1	7.55617e-15	-0.256108	0.073	0.123	2.1486e-10
GASK1B-AS1	1.31383e-14	-0.279521	0.059	0.104	3.73587e-10
SHTN1	1.89875e-14	-0.271004	0.074	0.123	5.3991e-10
RYR3	2.50519e-14	0.339688	0.573	0.535	7.12351e-10
SHPRH	2.91454e-14	-0.26598	0.099	0.154	8.28749e-10
DOCK10	2.96511e-14	-0.40928	0.065	0.11	8.4313e-10
SOBP	7.6212e-14	-0.264022	0.142	0.203	2.16709e-09
LRIG1	8.17512e-14	0.43337	0.384	0.335	2.3246e-09
GLUL	9.25422e-14	0.457699	0.152	0.105	2.63144e-09
GPC4	1.01004e-13	-0.277284	0.061	0.106	2.87204e-09
NRXN3	1.12898e-13	-0.443116	0.108	0.161	3.21024e-09
KCTD8	2.4055e-13	0.374685	0.105	0.066	6.84003e-09
HSPH1	2.99802e-13	-0.351325	0.1	0.151	8.52488e-09
MGST1	3.06977e-13	0.485619	0.269	0.218	8.72889e-09
PAPOLA	3.49124e-13	-0.25607	0.105	0.158	9.92735e-09
ANKDD1A	3.71846e-13	0.402748	0.145	0.101	1.05734e-08
ANKRD36	5.48209e-13	-0.258229	0.098	0.149	1.55883e-08
NTNG1	7.49551e-13	-0.272505	0.117	0.17	2.13135e-08
ATP2C1	1.17997e-12	-0.284872	0.094	0.142	3.35525e-08
DAPK1	1.2695e-12	-0.276706	0.225	0.292	3.60982e-08
PALS2	1.67607e-12	-0.255651	0.109	0.161	4.76591e-08
LOC105379364	1.72296e-12	0.426123	0.132	0.09	4.89924e-08
RNF220	2.97703e-12	-0.267768	0.116	0.168	8.46518e-08
ANKIB1	4.24566e-12	-0.253501	0.115	0.167	1.20725e-07
SLC35G2	5.73652e-12	-0.31212	0.065	0.106	1.63118e-07
SYNE1	7.33741e-12	-0.264932	0.266	0.33	2.08639e-07
PTCHD1-AS	9.05832e-12	0.418283	0.386	0.344	2.57573e-07
HEPACAM	2.26611e-11	-0.257969	0.153	0.208	6.4437e-07
RASL12	3.32266e-11	0.455479	0.105	0.07	9.44797e-07
AK3	5.82902e-11	-0.271826	0.107	0.154	1.65748e-06
SERPINE2	1.03807e-10	-0.251467	0.139	0.189	2.95176e-06
DGKG	1.55443e-10	0.430275	0.27	0.225	4.42003e-06
PDE8B	1.78421e-10	0.418973	0.155	0.114	5.07339e-06
TNRC6A	1.94806e-10	0.258094	0.638	0.61	5.5393e-06
MTSS2	2.41797e-10	0.3293	0.426	0.39	6.8755e-06
NTRK3	7.98816e-10	0.353392	0.388	0.348	2.27143e-05
PHYHD1	9.76954e-10	0.39175	0.159	0.12	2.77797e-05
TXNIP	1.00886e-09	-0.320577	0.074	0.111	2.8687e-05
REV3L	1.7334e-09	0.36251	0.42	0.386	4.92892e-05
DDX3X	2.3026e-09	-0.255009	0.08	0.119	6.54744e-05
ATP1B2	6.35266e-09	0.322438	0.136	0.101	0.000180638
IL1RAPL1	6.68537e-09	-0.336159	0.126	0.168	0.000190098
LRRTM4	8.06041e-09	-0.298231	0.15	0.196	0.000229198
SDC4	1.09708e-08	0.354218	0.129	0.095	0.000311955
ACACB	1.23123e-08	0.344565	0.222	0.182	0.0003501
TAB2	1.51902e-08	0.382767	0.471	0.444	0.000431932
CDH10	1.99057e-08	-0.274105	0.103	0.141	0.000566019
DKK3	2.778e-08	0.387732	0.157	0.122	0.000789923
EFNA5	2.89908e-08	0.364155	0.22	0.179	0.000824354
PRKAG2	3.5187e-08	0.404152	0.123	0.092	0.00100054
ACSBG1	4.74041e-08	0.363146	0.178	0.141	0.00134794
ATP9A	1.21989e-07	0.398893	0.212	0.178	0.00346876
SAMD4A	4.25458e-07	0.419415	0.29	0.259	0.0120979
DNM3	5.33554e-07	0.31036	0.233	0.197	0.0151716
DPY19L1	9.83398e-07	0.378335	0.101	0.076	0.0279629
SLC25A18	1.10699e-06	0.290146	0.288	0.251	0.0314774

## Sheet: Capillary
Supplementary Data 15-3: DEGs between male and female AD patients in the integrated AD019 hippocampus dataset in Capillary.
gene	p_val	avg_log2FC	pct.1	pct.2	p_val_adj
MALAT1	0	-0.88003	0.965	0.994	0
XIST	0	-3.45113	0.004	0.514	0
PRKY	7.06251e-262	2.3092	0.213	0	2.00823e-257
UTY	1.89316e-198	1.94467	0.165	0	5.38319e-194
HSPA1A	2.15944e-154	1.62377	0.393	0.149	6.14037e-150
PCDH11Y	1.66881e-147	2.00707	0.129	0.002	4.74526e-143
SLCO1A2	1.41971e-142	-1.47283	0.085	0.345	4.03696e-138
TTTY14	1.38428e-140	1.7297	0.118	0	3.93621e-136
ARL15	1.32577e-128	1.03867	0.755	0.622	3.76982e-124
GALNT17	2.11132e-108	-1.48115	0.022	0.199	6.00354e-104
HSPA1B	1.00584e-102	1.30033	0.288	0.105	2.8601e-98
EGFL7	2.93988e-89	0.828002	0.679	0.552	8.35954e-85
GPCPD1	4.7687e-88	-1.15876	0.209	0.426	1.35598e-83
SLCO4A1	4.45745e-85	1.2399	0.295	0.128	1.26748e-80
HERC2P3	1.38717e-80	0.862179	0.585	0.449	3.94443e-76
RIMKLB	1.19233e-70	1.42284	0.361	0.207	3.39038e-66
IL1RL1	5.39679e-70	1.3561	0.11	0.02	1.53458e-65
HLF	2.08327e-69	-0.973285	0.101	0.27	5.92379e-65
ABLIM1	7.56789e-68	-0.658625	0.309	0.529	2.15193e-63
NET1	1.31518e-67	-0.917744	0.096	0.262	3.73971e-63
ABCG2	2.16104e-67	-0.6348	0.383	0.59	6.14492e-63
GPR85	1.28991e-66	-0.987179	0.086	0.244	3.66787e-62
ITIH5	4.22097e-64	-0.760315	0.192	0.382	1.20023e-59
SNED1	1.32394e-63	-0.842728	0.126	0.298	3.76462e-59
JCAD	2.13386e-63	-0.802699	0.114	0.282	6.06762e-59
PLEKHG1	4.17936e-62	0.928078	0.543	0.422	1.1884e-57
DNM3	1.77504e-57	-0.621362	0.307	0.502	5.04732e-53
ST6GALNAC3	3.30378e-57	0.414467	0.906	0.888	9.39431e-53
FOSL2	3.72561e-57	1.08373	0.222	0.098	1.05938e-52
MLLT3	7.34538e-57	-0.746322	0.164	0.337	2.08866e-52
RUNDC3B	3.29195e-56	-0.820863	0.158	0.322	9.36065e-52
DUSP1	1.87109e-55	1.03292	0.285	0.153	5.32043e-51
BCYRN1	1.76068e-53	-0.710018	0.253	0.433	5.00648e-49
THSD4	5.14568e-52	-0.489105	0.424	0.62	1.46317e-47
ST6GAL1	7.29896e-52	-0.580405	0.347	0.537	2.07546e-47
FLT1	1.73694e-51	0.554403	0.848	0.812	4.93899e-47
FLI1	3.02894e-51	-0.488488	0.491	0.668	8.6128e-47
ATP10A	4.60029e-51	-0.441136	0.662	0.809	1.30809e-46
SGMS1	3.1297e-50	-0.527697	0.312	0.503	8.89931e-46
LIFR	1.15452e-49	-0.720786	0.122	0.271	3.28289e-45
SPARCL1	6.54756e-49	-0.562747	0.233	0.407	1.8618e-44
SLC16A1	9.6256e-49	-0.728097	0.214	0.376	2.73704e-44
TFRC	1.29591e-47	-0.642713	0.167	0.326	3.68492e-43
SEMA6B	2.75588e-46	0.998578	0.16	0.063	7.83633e-42
LOC124907246	3.08621e-46	-0.77014	0.035	0.135	8.77563e-42
IFI44L	6.31372e-46	-0.767896	0.069	0.188	1.79531e-41
NOTCH4	1.13152e-45	0.891066	0.35	0.229	3.21748e-41
CLIC5	1.34336e-45	-0.793581	0.063	0.178	3.81984e-41
JPX	1.62061e-45	-0.744134	0.077	0.198	4.60821e-41
TSPAN5	5.9228e-45	-0.585028	0.259	0.428	1.68415e-40
ADGRL3	1.02881e-44	-0.866908	0.039	0.14	2.92543e-40
ADGRF5	1.05356e-44	-0.52791	0.278	0.453	2.9958e-40
MIR3936HG	1.36965e-43	-0.780003	0.031	0.124	3.89461e-39
L3MBTL4	1.34697e-42	-0.829551	0.024	0.11	3.83011e-38
SYNE2	6.3911e-42	-0.493642	0.316	0.49	1.81731e-37
ELOVL7	6.50866e-42	0.460835	0.744	0.699	1.85074e-37
DOCK9	6.90764e-42	0.522675	0.701	0.664	1.96419e-37
LDLRAD4	2.32402e-41	-0.628005	0.13	0.264	6.60836e-37
SLC12A2	3.50069e-41	-0.704197	0.147	0.283	9.95423e-37
RUNX1T1	7.84045e-41	-0.585046	0.188	0.337	2.22943e-36
SPOCK3	9.70937e-41	-0.538727	0.296	0.458	2.76086e-36
SLFN12L	1.08181e-40	-0.769127	0.05	0.15	3.07613e-36
NALF1	1.53013e-40	-0.987289	0.057	0.16	4.35093e-36
SORBS2	1.8946e-40	-0.428368	0.409	0.585	5.3873e-36
FGD6	2.51294e-40	-0.670003	0.102	0.224	7.14554e-36
KANK1	2.94897e-39	-0.63699	0.108	0.23	8.38539e-35
PRKCH	4.18767e-39	-0.423056	0.424	0.595	1.19076e-34
LOC107984805	6.1951e-39	-0.757393	0.03	0.114	1.76158e-34
LOC100507336	3.07497e-38	-0.782384	0.054	0.152	8.74368e-34
STOX2	5.78425e-37	-0.569052	0.158	0.291	1.64475e-32
NR3C2	5.85995e-37	-0.515019	0.335	0.489	1.66628e-32
PRTG	2.60518e-36	-0.597238	0.076	0.182	7.40784e-32
KDM6A	3.20996e-36	-0.551517	0.169	0.304	9.12753e-32
RAPGEF3	4.45871e-36	0.859675	0.182	0.091	1.26783e-31
KALRN	5.04071e-36	-0.602	0.107	0.224	1.43333e-31
ANKRD36	5.23527e-36	-0.59699	0.071	0.174	1.48865e-31
DACH1	5.31162e-36	-0.508877	0.239	0.389	1.51036e-31
PCDH9	2.51344e-35	-0.59735	0.108	0.224	7.14696e-31
TCF4	4.10163e-35	0.460396	0.761	0.743	1.1663e-30
KLF2	4.86474e-35	0.839792	0.348	0.247	1.38329e-30
LAMA3	2.78674e-34	-0.601772	0.138	0.259	7.92408e-30
KIAA1549L	3.98453e-34	-0.741112	0.036	0.117	1.133e-29
MYO10	8.99365e-34	-0.518886	0.231	0.373	2.55734e-29
PLP1	4.91845e-33	-0.776838	0.031	0.106	1.39856e-28
LOC102724046	7.94423e-33	0.902993	0.135	0.06	2.25894e-28
DNAJB1	9.90827e-33	0.759907	0.142	0.063	2.81742e-28
ITGA6	1.24232e-32	-0.455612	0.282	0.431	3.53253e-28
MT2A	3.18454e-32	0.889471	0.34	0.247	9.05524e-28
COBLL1	6.83095e-32	-0.348048	0.641	0.769	1.94238e-27
PPM1H	1.39814e-31	-0.475278	0.155	0.279	3.9756e-27
APOLD1	3.03427e-31	0.835575	0.314	0.221	8.62794e-27
GAB1	3.84894e-31	-0.50511	0.248	0.385	1.09444e-26
NOVA1	1.11766e-30	-0.461498	0.136	0.253	3.17806e-26
SLC39A8	2.97693e-30	-0.491252	0.13	0.243	8.4649e-26
RHOB	4.15225e-30	0.908112	0.174	0.093	1.18069e-25
TJP1	6.41923e-30	-0.372142	0.412	0.566	1.82531e-25
TAMALIN	8.03263e-30	0.789091	0.197	0.111	2.28408e-25
TMEM132C	1.99326e-29	-0.406394	0.278	0.422	5.66784e-25
ANKRD36C	2.05746e-29	-0.642891	0.033	0.103	5.85039e-25
MAML3	3.00521e-29	-0.54129	0.103	0.203	8.54531e-25
FN1	4.86095e-29	-0.518786	0.121	0.228	1.38221e-24
HLA-A	4.89652e-29	-0.485025	0.088	0.185	1.39233e-24
INSR	5.135e-29	0.74441	0.399	0.311	1.46014e-24
NR3C1	8.13131e-29	-0.397323	0.251	0.388	2.31214e-24
IGF1R	8.70273e-29	-0.320932	0.429	0.592	2.47462e-24
RORA	1.36724e-28	-0.46881	0.212	0.34	3.88775e-24
HSPB1	2.95019e-28	0.760547	0.331	0.238	8.38886e-24
SYNE1	3.37483e-28	-0.328638	0.563	0.7	9.59633e-24
DHFR	3.87767e-28	-0.518367	0.141	0.252	1.10262e-23
PGM5	5.10645e-28	-0.574179	0.071	0.158	1.45202e-23
APBB2	6.17478e-28	-0.336316	0.427	0.583	1.7558e-23
KLF12	8.19056e-28	-0.369849	0.318	0.462	2.32899e-23
MIR325HG	8.62535e-28	-0.646906	0.044	0.118	2.45262e-23
SPATA13	1.3436e-27	-0.570249	0.069	0.155	3.82053e-23
SLC19A3	1.54627e-27	-0.423069	0.08	0.17	4.39683e-23
ZKSCAN1	2.53669e-27	-0.452416	0.101	0.2	7.21308e-23
SEMA6A	2.5935e-27	-0.416278	0.146	0.258	7.37461e-23
PLPPR4	2.83642e-27	-0.559487	0.052	0.129	8.06537e-23
PARD3B	2.84578e-27	-0.427381	0.14	0.25	8.09198e-23
IL1RAPL1	9.31696e-27	-0.553177	0.063	0.144	2.64928e-22
RCSD1	1.15119e-26	-0.578426	0.04	0.11	3.27342e-22
FOXP1	1.3092e-26	-0.349406	0.53	0.669	3.72272e-22
CGNL1	1.39266e-26	-0.322129	0.367	0.514	3.96003e-22
MGAT5	7.78305e-26	-0.387368	0.347	0.482	2.21311e-21
RASSF3	1.11658e-25	-0.44523	0.1	0.194	3.17499e-21
SHC2	1.91675e-25	0.746163	0.218	0.136	5.45028e-21
IL18R1	3.2877e-25	0.906317	0.157	0.087	9.34859e-21
HIF1A-AS3	4.05076e-25	-0.53297	0.13	0.229	1.15183e-20
FRY	9.31233e-25	-0.392596	0.156	0.263	2.64796e-20
PARP14	9.48767e-25	-0.353631	0.104	0.199	2.69782e-20
AKAP9	1.00769e-24	-0.446468	0.084	0.17	2.86536e-20
STK39	1.20008e-24	-0.363685	0.159	0.268	3.41242e-20
HSPH1	1.7619e-24	0.313493	0.195	0.113	5.00995e-20
SHLD1	1.82195e-24	-0.530642	0.048	0.117	5.18073e-20
NBEAL2	1.85606e-24	0.754709	0.102	0.045	5.2777e-20
MAML2	2.2419e-24	-0.465644	0.2	0.314	6.37485e-20
GMDS-DT	3.8544e-24	-0.43332	0.079	0.162	1.096e-19
VIM	3.90372e-24	-0.455072	0.08	0.163	1.11002e-19
MCL1	4.53148e-24	0.723566	0.162	0.09	1.28853e-19
LCORL	4.83049e-24	-0.333522	0.16	0.269	1.37355e-19
DDX5	6.45797e-24	0.748005	0.298	0.219	1.83632e-19
NRP2	6.5272e-24	-0.456673	0.085	0.169	1.85601e-19
MYCBP2	6.8014e-24	-0.394655	0.149	0.252	1.93398e-19
CPQ	6.82305e-24	-0.500545	0.088	0.173	1.94013e-19
B2M	9.38355e-24	-0.420058	0.194	0.307	2.66821e-19
ARNT2	1.21117e-23	-0.451833	0.129	0.225	3.44398e-19
LAMA4	1.44197e-23	-0.495633	0.064	0.138	4.10025e-19
LMCD1	1.99784e-23	-0.43359	0.068	0.146	5.68085e-19
GFAP	2.87054e-23	-0.48844	0.12	0.215	8.16238e-19
ZNF704	2.99388e-23	-0.373577	0.103	0.192	8.5131e-19
ENG	3.67144e-23	0.685487	0.265	0.182	1.04397e-18
TNRC6A	8.21431e-23	-0.341984	0.145	0.247	2.33574e-18
EXOC6B	8.24308e-23	-0.289802	0.435	0.581	2.34392e-18
TBL1X	9.72836e-23	-0.424346	0.105	0.194	2.76626e-18
CEMIP2	9.90327e-23	-0.319721	0.266	0.394	2.816e-18
AGAP1	1.50012e-22	-0.280991	0.248	0.375	4.26558e-18
ELAPOR2	1.52604e-22	-0.418651	0.087	0.17	4.3393e-18
LOC107984770	2.52495e-22	-0.449488	0.108	0.196	7.17969e-18
PROM1	2.56075e-22	-0.354128	0.107	0.196	7.28149e-18
PARD3	2.63208e-22	-0.314552	0.269	0.393	7.48433e-18
XAF1	2.80391e-22	-0.334226	0.196	0.309	7.97291e-18
STXBP6	3.73813e-22	-0.303402	0.288	0.415	1.06294e-17
EML1	4.25618e-22	-0.487612	0.096	0.178	1.21024e-17
LARGE1	4.75695e-22	-0.413078	0.11	0.198	1.35264e-17
AKAP12	5.18987e-22	1.06901	0.18	0.112	1.47574e-17
NEBL	5.26814e-22	-0.312132	0.43	0.565	1.498e-17
EBF1	6.40857e-22	-0.317782	0.42	0.557	1.82228e-17
HLA-B	8.16624e-22	-0.380554	0.094	0.177	2.32207e-17
DCLK2	1.15665e-21	-0.434731	0.102	0.186	3.28893e-17
MTMR3	1.37264e-21	-0.359786	0.112	0.2	3.90311e-17
SLC44A1	1.56445e-21	-0.48222	0.081	0.158	4.4485e-17
IFI44	1.74148e-21	-0.402136	0.089	0.17	4.9519e-17
GLCCI1	1.88293e-21	-0.505425	0.051	0.116	5.35412e-17
QKI	2.00227e-21	-0.285429	0.535	0.67	5.69345e-17
TNS2	2.08791e-21	0.748952	0.145	0.082	5.93698e-17
SUMF1	3.04856e-21	-0.460953	0.068	0.139	8.66859e-17
LOC107986540	3.08121e-21	-0.407066	0.108	0.193	8.76142e-17
ITM2A	3.19516e-21	-0.379709	0.142	0.236	9.08544e-17
MXI1	3.59733e-21	-0.441056	0.066	0.138	1.0229e-16
CYYR1	3.85255e-21	-0.341657	0.2	0.307	1.09547e-16
PKD2	4.51677e-21	-0.418994	0.08	0.155	1.28434e-16
BLTP1	4.88987e-21	-0.376584	0.179	0.279	1.39043e-16
RASSF8	5.42178e-21	-0.319903	0.135	0.229	1.54168e-16
PNISR	6.10069e-21	-0.394813	0.124	0.214	1.73473e-16
RHOBTB1	6.40508e-21	-0.407729	0.101	0.184	1.82128e-16
MAP3K5	8.39408e-21	-0.441852	0.072	0.145	2.38686e-16
CD34	8.83765e-21	-0.271477	0.124	0.216	2.51299e-16
NPAS3	9.56693e-21	-0.465794	0.041	0.1	2.72036e-16
TNXB	9.83479e-21	0.761551	0.116	0.06	2.79652e-16
CLU	1.06985e-20	-0.417174	0.08	0.155	3.04212e-16
TRPM3	1.24482e-20	-0.531457	0.05	0.112	3.53965e-16
RPL3	1.54787e-20	-0.386759	0.05	0.114	4.40136e-16
LMO2	1.55526e-20	-0.387746	0.07	0.141	4.42239e-16
TUT4	1.60364e-20	-0.351819	0.084	0.161	4.55994e-16
EPSTI1	1.73665e-20	-0.411625	0.13	0.218	4.93817e-16
PCMTD1	1.79248e-20	-0.362025	0.115	0.203	5.0969e-16
LRMDA	2.53916e-20	-0.329955	0.417	0.535	7.22011e-16
MOB3B	3.88755e-20	-0.352774	0.131	0.221	1.10543e-15
GPD1L	4.11683e-20	-0.47871	0.045	0.105	1.17062e-15
CACHD1	4.87134e-20	-0.480121	0.042	0.101	1.38517e-15
ADAMTS9	5.8768e-20	1.15109	0.164	0.101	1.67107e-15
NR4A1	6.2078e-20	0.688869	0.111	0.056	1.76519e-15
TOX	6.91772e-20	-0.452963	0.098	0.176	1.96705e-15
MARCHF3	7.94829e-20	0.682109	0.142	0.081	2.2601e-15
PICALM	9.88865e-20	0.565351	0.507	0.47	2.81184e-15
ST8SIA4	1.33109e-19	-0.357943	0.069	0.138	3.78495e-15
NPDC1	1.46428e-19	0.759045	0.209	0.14	4.16367e-15
ACVR1	1.78558e-19	-0.276983	0.261	0.38	5.07728e-15
SPTBN1	2.75342e-19	-0.253945	0.449	0.577	7.82935e-15
DLEU2	2.78416e-19	-0.25508	0.284	0.407	7.91677e-15
NKTR	2.89292e-19	-0.288836	0.251	0.364	8.22601e-15
PALMD	3.43422e-19	-0.318041	0.208	0.313	9.76521e-15
SLC39A10	5.0058e-19	-0.26448	0.563	0.675	1.4234e-14
SENP6	5.04828e-19	-0.302378	0.119	0.203	1.43548e-14
SENP7	5.23282e-19	-0.378753	0.111	0.191	1.48795e-14
CTNNB1	5.44411e-19	-0.267339	0.292	0.412	1.54803e-14
WSB1	6.28066e-19	-0.302009	0.211	0.317	1.78591e-14
CHSY1	6.9137e-19	0.660183	0.315	0.245	1.96591e-14
APCDD1	6.95114e-19	-0.467964	0.052	0.112	1.97656e-14
EPC1	9.21645e-19	-0.291562	0.208	0.312	2.6207e-14
NBEA	1.4817e-18	-0.322055	0.123	0.208	4.21321e-14
CWF19L2	1.57253e-18	-0.463922	0.069	0.135	4.4715e-14
LRATD1	1.58027e-18	-0.386725	0.047	0.104	4.4935e-14
ICA1	1.67093e-18	-0.419033	0.065	0.13	4.7513e-14
DOCK7	2.84104e-18	-0.388487	0.066	0.131	8.07849e-14
FAM117B	3.64964e-18	-0.452752	0.05	0.108	1.03777e-13
CD2AP	4.62104e-18	-0.314294	0.139	0.225	1.31399e-13
SMG1P2	5.16363e-18	-0.342333	0.207	0.304	1.46828e-13
FAXDC2	5.21147e-18	-0.433092	0.082	0.151	1.48188e-13
CHD9	6.59193e-18	-0.282637	0.133	0.218	1.87441e-13
PLXNA2	6.67841e-18	0.776525	0.279	0.213	1.89901e-13
LYST	7.17451e-18	-0.311741	0.138	0.223	2.04007e-13
RELL1	8.07378e-18	0.713908	0.177	0.115	2.29578e-13
MAP4K3-DT	8.76184e-18	-0.378144	0.062	0.125	2.49143e-13
SEC14L1	9.46749e-18	0.566832	0.424	0.37	2.69208e-13
SKIC3	1.17427e-17	-0.368549	0.072	0.138	3.33903e-13
STARD8	1.36605e-17	0.707946	0.16	0.1	3.88436e-13
NRG3	1.41086e-17	-0.470867	0.104	0.177	4.01178e-13
SPARC	1.42453e-17	0.663573	0.188	0.125	4.05064e-13
ID3	1.57569e-17	0.754352	0.162	0.103	4.48047e-13
ATP9A	1.63977e-17	-0.297072	0.121	0.201	4.66268e-13
ZFX	1.64299e-17	-0.41878	0.05	0.106	4.67185e-13
DLG2	1.97064e-17	-0.35466	0.19	0.285	5.60351e-13
PIK3CB	2.85289e-17	-0.360627	0.075	0.141	8.11219e-13
NRP1	3.66425e-17	-0.307965	0.197	0.291	1.04193e-12
CREM	5.12841e-17	0.846521	0.181	0.122	1.45826e-12
VPS36	5.42071e-17	-0.342464	0.049	0.105	1.54138e-12
KIAA1671	5.73956e-17	-0.340211	0.074	0.138	1.63204e-12
CPT1A	6.28801e-17	-0.407169	0.058	0.116	1.78799e-12
DPYD	6.69664e-17	-0.28083	0.253	0.358	1.90419e-12
IFNGR1	6.75068e-17	-0.31864	0.101	0.174	1.91956e-12
MX1	6.83158e-17	-0.449605	0.052	0.108	1.94256e-12
ZNF385B	6.95296e-17	-0.325015	0.246	0.346	1.97708e-12
CNTNAP3B	7.19927e-17	0.678036	0.163	0.104	2.04711e-12
MAPKAP1	8.22863e-17	-0.384864	0.07	0.132	2.33981e-12
CEP192	8.2655e-17	-0.390925	0.051	0.107	2.3503e-12
MAOA	1.52517e-16	-0.360177	0.066	0.126	4.33682e-12
PDCD4	1.52746e-16	-0.320244	0.081	0.147	4.34334e-12
AUH	1.53259e-16	-0.34782	0.092	0.161	4.35792e-12
ELP4	1.73568e-16	-0.320037	0.116	0.192	4.9354e-12
SNHG14	1.76483e-16	-0.277031	0.147	0.23	5.0183e-12
PHF3	2.17832e-16	-0.267865	0.087	0.155	6.19406e-12
PLCL1	2.37408e-16	-0.384095	0.056	0.113	6.7507e-12
PDE10A	3.01751e-16	0.625092	0.305	0.243	8.58028e-12
STOM	3.34149e-16	0.679685	0.277	0.219	9.50152e-12
DENND2C	3.44076e-16	-0.332507	0.051	0.105	9.7838e-12
ZC3H12B	3.51076e-16	-0.328589	0.104	0.175	9.98285e-12
KIAA1328	3.53668e-16	-0.354676	0.079	0.143	1.00566e-11
LONP2	3.61907e-16	-0.29281	0.093	0.162	1.02908e-11
PITPNC1	4.06113e-16	0.828448	0.268	0.207	1.15478e-11
MAPK14	4.14023e-16	-0.350703	0.063	0.122	1.17727e-11
CPLANE1	4.20765e-16	-0.363577	0.061	0.119	1.19644e-11
APC	1.01686e-15	-0.385118	0.063	0.12	2.89144e-11
TGFBR3	1.05256e-15	-0.296439	0.1	0.17	2.99296e-11
PRKACB	1.10816e-15	-0.271587	0.148	0.231	3.15106e-11
MAP3K1	1.11405e-15	-0.307967	0.127	0.204	3.1678e-11
BPTF	1.18383e-15	-0.250614	0.127	0.204	3.36622e-11
MBNL2	1.21765e-15	-0.274484	0.168	0.253	3.46238e-11
PBX1	1.30085e-15	-0.264367	0.212	0.306	3.69896e-11
PRPF4B	1.54261e-15	-0.310182	0.073	0.134	4.3864e-11
CTNNA2	1.65586e-15	-0.550392	0.056	0.109	4.70843e-11
PCAT19	2.1376e-15	0.685972	0.22	0.161	6.07826e-11
FAM120B	3.02644e-15	-0.334711	0.055	0.11	8.60569e-11
WWTR1	3.65435e-15	0.586864	0.438	0.394	1.03912e-10
JAK2	4.76705e-15	-0.310343	0.096	0.162	1.35551e-10
CAMTA1	4.88621e-15	-0.253181	0.159	0.242	1.38939e-10
CERT1	4.91726e-15	-0.251053	0.122	0.197	1.39822e-10
LRRK2	5.96988e-15	-0.312745	0.08	0.142	1.69753e-10
ZSWIM5	6.16623e-15	-0.252108	0.171	0.256	1.75337e-10
LOC128966632	6.80877e-15	-0.321212	0.072	0.13	1.93607e-10
STAT3	6.9795e-15	0.612951	0.28	0.22	1.98462e-10
NES	7.15036e-15	0.62932	0.139	0.087	2.03321e-10
LAMA2	7.19317e-15	-0.301898	0.166	0.249	2.04538e-10
SLC2A3	8.79946e-15	0.59166	0.176	0.118	2.50213e-10
YBX3	8.97065e-15	0.717329	0.17	0.115	2.5508e-10
WDR13	9.4659e-15	0.719873	0.107	0.061	2.69163e-10
ZNRF3	1.02169e-14	-0.297125	0.084	0.146	2.90517e-10
FKBP5	1.13758e-14	0.625966	0.234	0.175	3.2347e-10
LPGAT1	1.21159e-14	-0.422885	0.052	0.102	3.44516e-10
C2CD5	1.45344e-14	-0.300313	0.064	0.119	4.13284e-10
KIFAP3	1.5507e-14	-0.254318	0.054	0.106	4.40941e-10
PGR	1.55425e-14	-0.369551	0.05	0.1	4.41952e-10
RPL10	1.73938e-14	-0.356304	0.073	0.131	4.94593e-10
CLEC3B	2.10524e-14	-0.275008	0.082	0.143	5.98624e-10
RBM25	2.14379e-14	-0.320572	0.068	0.124	6.09586e-10
ANGPT2	2.25621e-14	0.634548	0.175	0.118	6.41554e-10
ACTB	2.76782e-14	0.500464	0.355	0.301	7.8703e-10
USP54	3.545e-14	-0.252636	0.238	0.332	1.00802e-09
CRADD	4.7384e-14	-0.28405	0.153	0.228	1.34736e-09
SRGAP2C	5.94504e-14	-0.261084	0.138	0.213	1.69047e-09
MSH3	6.39011e-14	-0.290853	0.066	0.12	1.81703e-09
SERINC5	9.74138e-14	-0.307341	0.172	0.252	2.76996e-09
PRKN	1.40003e-13	-0.255282	0.125	0.194	3.981e-09
NEMF	1.97482e-13	-0.305325	0.073	0.128	5.6154e-09
ATOH8	2.14547e-13	0.596892	0.106	0.062	6.10063e-09
RPS14	2.49747e-13	-0.285184	0.052	0.101	7.10156e-09
NBAS	2.61233e-13	-0.272899	0.128	0.197	7.42817e-09
MFHAS1	2.67616e-13	-0.275899	0.146	0.219	7.60966e-09
DPP10	2.74379e-13	-0.423539	0.054	0.102	7.80196e-09
HSD17B12	2.81696e-13	-0.252557	0.118	0.187	8.01004e-09
TAB2	3.35833e-13	-0.251094	0.106	0.17	9.5494e-09
MINDY2	6.07681e-13	-0.286546	0.059	0.108	1.72794e-08
SHANK3	6.49492e-13	0.557365	0.209	0.155	1.84683e-08
TSHZ2	7.18531e-13	0.651486	0.187	0.131	2.04314e-08
MYH9	9.3713e-13	0.566442	0.244	0.19	2.66473e-08
UBR2	1.20362e-12	-0.250537	0.12	0.186	3.42248e-08
CCDC186	1.60188e-12	-0.255637	0.067	0.118	4.55494e-08
GULP1	1.89241e-12	-0.299776	0.083	0.139	5.38106e-08
KAT6B	2.05523e-12	-0.331535	0.067	0.117	5.84403e-08
MAN1A1	2.39968e-12	-0.277407	0.097	0.156	6.82348e-08
ARHGAP12	2.49062e-12	-0.281986	0.075	0.127	7.08209e-08
SLTM	2.95583e-12	-0.251805	0.091	0.148	8.4049e-08
MCU	3.51312e-12	-0.315672	0.079	0.132	9.98956e-08
CHST15	3.56021e-12	-0.307233	0.06	0.108	1.01235e-07
BCAR3	6.29949e-12	-0.25123	0.066	0.116	1.79126e-07
CPNE8	7.02642e-12	0.475335	0.423	0.39	1.99796e-07
TINAGL1	7.847e-12	0.679458	0.112	0.071	2.2313e-07
NCALD	1.33259e-11	-0.329478	0.116	0.176	3.78923e-07
PDE3B	1.38985e-11	-0.252063	0.068	0.117	3.95204e-07
LMBRD1	1.40655e-11	-0.302997	0.055	0.1	3.99954e-07
RPGR	1.62123e-11	0.534703	0.26	0.208	4.60996e-07
NHS	1.69189e-11	-0.298725	0.079	0.13	4.81089e-07
SPRY3	2.09166e-11	-0.311789	0.087	0.14	5.94763e-07
WDPCP	2.24258e-11	-0.285478	0.096	0.152	6.37677e-07
NLRP1	2.70547e-11	-0.255885	0.061	0.107	7.693e-07
LAMA5	2.93204e-11	0.680894	0.133	0.091	8.33727e-07
LIMA1	2.93866e-11	-0.280228	0.056	0.1	8.35608e-07
CUL5	3.32484e-11	-0.275715	0.077	0.126	9.45419e-07
MPZL1	3.34216e-11	-0.270651	0.058	0.103	9.50344e-07
MICU3	3.86718e-11	-0.252984	0.057	0.102	1.09963e-06
CCDC88A	3.90192e-11	-0.276152	0.075	0.125	1.10951e-06
MAP3K8	4.34392e-11	0.577272	0.121	0.08	1.23519e-06
ZNF91	4.79637e-11	-0.257277	0.058	0.102	1.36385e-06
ZNF423	4.808e-11	-0.292368	0.07	0.117	1.36715e-06
FARP1	4.87283e-11	-0.266413	0.099	0.154	1.38559e-06
SOBP	6.13421e-11	-0.305702	0.065	0.11	1.74426e-06
UBC	6.41889e-11	0.503563	0.236	0.186	1.82521e-06
VPS41	9.06334e-11	-0.258604	0.083	0.133	2.57716e-06
NECTIN2	1.18659e-10	0.567477	0.128	0.086	3.37408e-06
HMGB1	1.66712e-10	-0.27603	0.103	0.157	4.74045e-06
SLC38A2	1.7299e-10	0.537722	0.167	0.121	4.91898e-06
GUK1	2.39865e-10	0.558545	0.119	0.079	6.82057e-06
LAMB2	2.53112e-10	0.561563	0.137	0.095	7.19723e-06
DOCK6	2.82374e-10	0.544316	0.197	0.151	8.02931e-06
ZC3H13	4.56331e-10	-0.251939	0.062	0.104	1.29758e-05
IER2	5.27358e-10	0.480023	0.105	0.067	1.49954e-05
RAP1GDS1	7.11634e-10	-0.25002	0.105	0.157	2.02353e-05
RIPOR1	2.01162e-09	0.490238	0.104	0.068	5.72003e-05
BACE2	2.84295e-09	0.468523	0.193	0.15	8.08392e-05
PLSCR1	3.30197e-09	0.568844	0.198	0.156	9.38916e-05
PTBP1	5.76056e-09	0.486763	0.151	0.11	0.000163802
MIDN	9.56744e-09	0.534075	0.121	0.084	0.00027205
VWF	1.15267e-08	0.418742	0.488	0.476	0.000327761
CMIP	1.30987e-08	0.482203	0.144	0.105	0.000372462
IL4R	1.33912e-08	0.522728	0.132	0.094	0.000380779
HERC2P9	1.69475e-08	0.409437	0.295	0.254	0.000481903
LOC124902730	2.06999e-08	0.504314	0.282	0.243	0.000588602
RBMS2	2.52484e-08	0.461513	0.295	0.258	0.000717937
PLXND1	2.59662e-08	0.478895	0.106	0.072	0.00073835
GLIS3	3.27531e-08	0.559163	0.272	0.235	0.000931333
HIBCH	3.33132e-08	-0.301699	0.096	0.14	0.000947261
MBP	3.77441e-08	-0.386626	0.081	0.12	0.00107325
TM4SF1	4.13352e-08	0.495724	0.129	0.093	0.00117537
VCL	2.29087e-07	0.681756	0.143	0.11	0.00651408
FGR	2.38043e-07	0.517085	0.104	0.073	0.00676876
ADGRL4	4.50737e-07	0.398332	0.421	0.406	0.0128167
NDRG1	5.54031e-07	-0.281407	0.078	0.114	0.0157539
UBE2D3	9.4374e-07	0.468248	0.276	0.245	0.0268353
SMAD9	1.25714e-06	0.478861	0.169	0.135	0.0357468
IFITM2	1.30651e-06	0.497455	0.144	0.112	0.0371506

## Sheet: Ependymal
Supplementary Data 15-4: DEGs between male and female AD patients in the integrated AD019 hippocampus dataset in Ependymal.
gene	p_val	avg_log2FC	pct.1	pct.2	p_val_adj
XIST	2.05731e-41	-2.94925	0.01	0.61	5.84997e-37
UTY	7.80863e-28	1.92548	0.249	0.002	2.22038e-23
TTTY14	6.22799e-16	1.21574	0.188	0.015	1.77093e-11
NLGN4Y	3.45644e-13	1.23095	0.127	0.004	9.82839e-09
USP9Y	1.10011e-12	0.925302	0.107	0	3.12817e-08
EFHC2	6.07758e-08	-0.665395	0.33	0.579	0.00172816
TOB1	1.23598e-07	-0.952978	0.071	0.254	0.00351452
NRXN1	1.39907e-07	-0.57128	0.355	0.597	0.00397826
MATR3	3.22946e-07	-0.666078	0.102	0.299	0.00918296
GYG2	3.59306e-07	-0.458248	0.147	0.369	0.0102169
LINC00609	3.72034e-07	-0.492615	0.406	0.659	0.0105788
NBEA	3.88957e-07	-0.623867	0.299	0.531	0.01106
ROR1	5.10717e-07	-0.621861	0.147	0.358	0.0145222

## Sheet: Fibroblast
Supplementary Data 15-5: DEGs between male and female AD patients in the integrated AD019 hippocampus dataset in Fibroblast.
gene	p_val	avg_log2FC	pct.1	pct.2	p_val_adj
XIST	1.06597e-148	-3.63306	0.008	0.63	3.03108e-144
UTY	2.95231e-63	2.18104	0.214	0.002	8.39491e-59
MALAT1	1.11991e-56	-0.433429	0.986	0.999	3.18446e-52
TTTY14	2.56237e-48	1.99199	0.173	0.004	7.28609e-44
CEMIP	3.76255e-38	-1.06351	0.472	0.738	1.06988e-33
NLGN4Y	4.84562e-37	1.62647	0.129	0.002	1.37785e-32
FKBP5	4.62471e-36	1.4375	0.527	0.31	1.31504e-31
USP9Y	1.68914e-34	1.42421	0.115	0	4.80307e-30
LOC100507336	2.03624e-20	-1.2657	0.039	0.186	5.79004e-16
CHN2	1.01746e-18	-1.11604	0.089	0.253	2.89315e-14
ADAMTS12	6.54866e-18	-1.14405	0.096	0.258	1.86211e-13
BCYRN1	6.3121e-17	-0.572473	0.286	0.491	1.79485e-12
CLYBL-AS3	1.9765e-16	-0.929842	0.097	0.25	5.62017e-12
PLP1	3.04048e-16	-1.28574	0.051	0.18	8.64561e-12
APOD	2.15741e-15	1.06161	0.552	0.437	6.13459e-11
DLG2	7.69471e-15	-0.567994	0.628	0.759	2.18799e-10
ARHGAP10	1.71032e-14	0.847542	0.494	0.365	4.8633e-10
CPE	4.2873e-14	-0.869371	0.065	0.19	1.21909e-09
KDM6A	1.00054e-12	-0.691901	0.146	0.292	2.84504e-08
ITGA8	2.52755e-12	-0.933026	0.079	0.199	7.18709e-08
USP53	2.68862e-12	0.805199	0.51	0.401	7.6451e-08
LAMA2	6.51937e-12	0.449991	0.838	0.822	1.85378e-07
LINC01088	6.64815e-12	0.544407	0.707	0.634	1.8904e-07
CADM2	7.89924e-12	0.55512	0.325	0.188	2.24615e-07
LOC124907245	1.18273e-11	0.823785	0.103	0.03	3.36308e-07
JPX	1.5576e-11	-0.707871	0.117	0.246	4.42904e-07
PPM1H	2.57157e-11	-0.595616	0.128	0.264	7.31227e-07
DHFR	4.52378e-11	-0.398013	0.137	0.278	1.28634e-06
PCDH9	5.84678e-11	-0.837619	0.244	0.394	1.66253e-06
NPAS3	6.29995e-11	-0.615714	0.236	0.385	1.79139e-06
CTNND2	9.2286e-11	-0.949017	0.043	0.134	2.62415e-06
PTGDS	9.69149e-11	0.615281	0.76	0.722	2.75577e-06
TXNIP	1.9422e-10	-0.58113	0.136	0.267	5.52265e-06
PLCL1	2.47491e-10	-0.736307	0.128	0.25	7.03741e-06
PBX1	4.29183e-10	-0.470111	0.295	0.454	1.22038e-05
FRMD5	5.15592e-10	-1.03504	0.054	0.145	1.46609e-05
PREX2	7.00273e-10	-0.486016	0.13	0.254	1.99123e-05
SLC16A12	1.12363e-09	1.0848	0.162	0.078	3.19504e-05
PARP14	1.75624e-09	-0.465065	0.051	0.142	4.99386e-05
CDH20	1.79503e-09	-0.873308	0.058	0.147	5.10416e-05
LRP1B	2.05344e-09	-0.678788	0.232	0.372	5.83896e-05
ABCA1	2.16151e-09	-0.45845	0.201	0.337	6.14626e-05
LSAMP	2.83497e-09	-0.597538	0.068	0.162	8.06123e-05
TSPAN5	2.90282e-09	-0.507969	0.168	0.293	8.25418e-05
SPOCK3	3.50408e-09	-0.834942	0.068	0.16	9.96385e-05
ADAM33	4.81703e-09	0.908081	0.207	0.115	0.000136972
ATP1B3	5.07569e-09	1.45237	0.2	0.111	0.000144327
CBLB	5.76922e-09	0.821406	0.404	0.303	0.000164048
IGF1R	7.27816e-09	-0.376469	0.227	0.368	0.000206954
PER1	8.91896e-09	0.770315	0.137	0.062	0.000253611
CACNA2D3	1.18957e-08	-0.487289	0.236	0.37	0.000338255
ABCA10	1.381e-08	-0.508166	0.397	0.514	0.000392687
SGCD	1.90904e-08	-0.476713	0.189	0.31	0.000542835
KHDRBS3	2.37799e-08	0.888947	0.191	0.109	0.000676181
PNISR	2.65225e-08	-0.46051	0.193	0.317	0.000754169
BLTP1	3.49399e-08	-0.367295	0.202	0.334	0.000993516
DOCK10	3.92449e-08	-0.589334	0.117	0.218	0.00111593
ZBTB16	6.13399e-08	0.478813	0.623	0.571	0.0017442
SETBP1	7.20459e-08	-0.638128	0.125	0.222	0.00204863
NID2	7.5e-08	-0.531768	0.035	0.103	0.00213262
CACHD1	7.60858e-08	-0.528181	0.089	0.181	0.0021635
PPP2R2B	8.13046e-08	-0.455872	0.096	0.188	0.0023119
SLC44A1	9.55377e-08	-0.479826	0.172	0.284	0.00271662
AP3B1	1.03799e-07	-0.470678	0.118	0.218	0.00295152
AK5	1.29139e-07	-0.421704	0.061	0.141	0.00367207
DACH1	1.55864e-07	-0.53983	0.043	0.114	0.00443199
CENPP	1.64444e-07	-0.32004	0.191	0.311	0.00467596
LOC107984805	1.76837e-07	-0.275743	0.48	0.615	0.00502837
PDZD2	1.8664e-07	-0.371415	0.269	0.396	0.00530711
ADGRF5	1.98584e-07	-0.568704	0.04	0.108	0.00564674
TENM4	2.16903e-07	-0.509659	0.122	0.22	0.00616764
PTN	2.50868e-07	-0.484398	0.215	0.328	0.00713344
GPCPD1	2.55156e-07	-0.527317	0.058	0.134	0.00725537
NALCN	2.65399e-07	-0.541173	0.087	0.174	0.00754663
HCN1	2.99171e-07	0.617731	0.128	0.061	0.00850693
ST6GALNAC3	3.06031e-07	0.762926	0.437	0.36	0.00870198
AKAP6	3.19142e-07	-0.588407	0.047	0.117	0.0090748
ANK2	3.26078e-07	-0.436457	0.111	0.203	0.00927204
RBMS3	3.56012e-07	0.327095	0.867	0.83	0.0101232
ST18	3.65098e-07	-0.893927	0.057	0.128	0.0103816
IQSEC1	3.76487e-07	-0.407308	0.122	0.219	0.0107054
ARNT2	3.86069e-07	-0.337028	0.251	0.381	0.0109779
IFI44L	3.94323e-07	-0.640063	0.051	0.122	0.0112126
TGFBR3	3.95582e-07	-0.384169	0.351	0.481	0.0112484
GLUL	4.16856e-07	0.849279	0.237	0.155	0.0118533
SHROOM4	4.345e-07	-0.599737	0.037	0.101	0.012355
ABCA8	4.47851e-07	-0.370856	0.325	0.454	0.0127346
ANKRD36	4.75954e-07	-0.444512	0.108	0.198	0.0135337
SORBS2	5.02902e-07	-0.692429	0.049	0.116	0.0143
HSPA1A	5.05259e-07	0.796129	0.232	0.15	0.014367
FUT10	5.48527e-07	-0.600029	0.049	0.117	0.0155974
CDC42BPA	5.87217e-07	-0.255131	0.331	0.473	0.0166975
HSPA1B	6.00771e-07	0.526983	0.23	0.142	0.0170829
GIGYF2	6.38422e-07	-0.353348	0.117	0.212	0.0181535
HMGB1	6.62187e-07	-0.395638	0.166	0.273	0.0188293
DNM3	6.86113e-07	-0.48557	0.141	0.237	0.0195096
NTM	6.99994e-07	-0.48251	0.087	0.171	0.0199043
ZEB2	7.15216e-07	-0.523348	0.171	0.272	0.0203372
MOB3B	8.16191e-07	-0.387215	0.143	0.242	0.0232084
RAB30	9.16671e-07	-0.531643	0.119	0.209	0.0260655
LOC124907246	1.04291e-06	-0.322423	0.037	0.1	0.0296553
SHTN1	1.04922e-06	-0.578797	0.057	0.126	0.0298346
KIAA1328	1.07675e-06	-0.416609	0.19	0.297	0.0306175
SLC24A2	1.10733e-06	-0.889026	0.053	0.118	0.0314869
FRMD4A	1.14912e-06	-0.534775	0.184	0.287	0.0326751
SOX2-OT	1.21496e-06	-0.60598	0.043	0.106	0.0345475
CAMK1D	1.24307e-06	-0.289304	0.128	0.223	0.0353466
DST	1.32732e-06	-0.302117	0.27	0.395	0.0377423
SPON1	1.33234e-06	0.935126	0.114	0.056	0.0378851
DUSP1	1.33773e-06	0.769586	0.144	0.078	0.0380382
ABCG2	1.35562e-06	-0.731115	0.043	0.105	0.038547
MDFIC	1.44284e-06	-0.464833	0.074	0.148	0.0410271
ARHGAP21	1.66221e-06	-0.375706	0.189	0.294	0.0472648
SCD5	1.7426e-06	-0.497298	0.054	0.122	0.0495509

## Sheet: Microglia
Supplementary Data 15-6: DEGs between male and female AD patients in the integrated AD019 hippocampus dataset in Microglia.
gene	p_val	avg_log2FC	pct.1	pct.2	p_val_adj
LINC00278	1.03893e-141	2.59517	0.223	0	2.9542e-137
UTY	3.6333e-129	2.31094	0.21	0.001	1.03313e-124
TTTY14	4.29913e-68	1.66237	0.117	0.002	1.22246e-63
SRGN	3.88807e-36	1.64621	0.236	0.087	1.10557e-31
ATP1B3	8.18466e-15	1.50828	0.131	0.057	2.32731e-10
ACSL1	3.75949e-32	1.42424	0.282	0.128	1.06901e-27
CD163	1.1446e-30	1.41019	0.232	0.092	3.25468e-26
USP9Y	2.26766e-64	1.39614	0.106	0.001	6.44809e-60
PADI2	1.60089e-12	1.3242	0.208	0.125	4.55212e-08
CREM	5.75643e-19	1.29641	0.145	0.057	1.63684e-14
NAMPT	1.04706e-13	1.26509	0.143	0.068	2.9773e-09
MS4A7	6.69266e-22	1.08546	0.35	0.213	1.90306e-17
F13A1	3.15506e-14	1.07849	0.139	0.063	8.97142e-10
HIF1A	3.08682e-18	1.06499	0.21	0.106	8.77738e-14
RNF144B	1.11433e-14	1.06439	0.226	0.13	3.1686e-10
LYVE1	6.27234e-25	1.04708	0.107	0.025	1.78354e-20
STAB1	1.13446e-20	1.03987	0.181	0.075	3.22584e-16
GNA13	3.16591e-10	0.98998	0.185	0.113	9.00226e-06
MRC1	1.087e-11	0.96122	0.141	0.07	3.09089e-07
UBXN2B	2.40529e-09	0.95531	0.131	0.071	6.83943e-05
RNF150	1.92367e-11	0.940309	0.181	0.103	5.46995e-07
PFKFB3	2.25248e-07	0.938474	0.174	0.116	0.00640492
SEC14L1	2.57297e-13	0.922841	0.194	0.107	7.31625e-09
TNFRSF1B	1.37106e-08	0.864392	0.151	0.089	0.000389861
MAP3K8	3.47899e-11	0.847688	0.115	0.053	9.89251e-07
FKBP5	1.58076e-29	0.835234	0.623	0.479	4.4949e-25
JDP2	5.58154e-10	0.802961	0.13	0.067	1.58711e-05
MCTP1	8.77576e-07	0.782563	0.155	0.1	0.0249539
SDCBP	3.946e-10	0.779732	0.143	0.076	1.12205e-05
FMN1	6.58884e-13	0.771139	0.428	0.334	1.87354e-08
RASSF2	4.27984e-09	0.76055	0.111	0.056	0.000121697
PLSCR1	3.46781e-08	0.758706	0.129	0.073	0.000986073
FTH1	4.69349e-07	0.741254	0.127	0.075	0.013346
PLXND1	1.69105e-07	0.738706	0.105	0.057	0.00480851
CTSB	3.76632e-08	0.719993	0.209	0.142	0.00107095
AGFG1	1.54735e-06	0.716977	0.212	0.153	0.043999
IQGAP2	1.48626e-06	0.708823	0.177	0.12	0.0422619
UBASH3B	1.11444e-06	0.690212	0.108	0.061	0.0316891
COLEC12	3.83494e-07	0.664954	0.139	0.085	0.0109046
RBPJ	7.70306e-09	0.644314	0.22	0.146	0.000219036
C1QB	3.77776e-07	0.590193	0.122	0.07	0.0107421
CELF2	6.33961e-08	0.41624	0.682	0.67	0.00180267
CYRIA	3.44179e-07	0.900863	0.158	0.102	0.00978673
LOC124907244	1.17478e-10	0.517759	0.5	0.417	3.3405e-06
KCNQ3	4.26717e-09	-0.282309	0.314	0.441	0.000121337
OXR1	1.41875e-06	-0.286304	0.286	0.392	0.0403422
FOXN3	2.95012e-08	-0.30643	0.476	0.604	0.000838866
PCM1	4.67129e-07	-0.307695	0.171	0.258	0.0132828
A2M	7.58284e-08	-0.307941	0.172	0.269	0.00215618
RASAL2	4.28694e-07	-0.310543	0.235	0.334	0.0121899
ST18	8.62707e-07	-0.31321	0.109	0.182	0.0245311
ZFP36L1	1.11282e-07	-0.315528	0.239	0.346	0.00316431
PTPRJ	1.3748e-07	-0.323268	0.3	0.409	0.00390925
GLCCI1	1.25713e-07	-0.327579	0.057	0.121	0.00357466
CTBP2	3.51991e-07	-0.330168	0.155	0.243	0.0100089
MGAT4A	1.34468e-07	-0.330997	0.247	0.354	0.0038236
ITPR1	3.03505e-07	-0.331265	0.105	0.182	0.00863015
PLXDC2	2.4034e-14	-0.337747	0.849	0.904	6.83408e-10
LPAR6	1.44324e-07	-0.339152	0.119	0.202	0.00410386
LRCH1	1.88027e-07	-0.343368	0.239	0.34	0.00534655
ADAM10	2.3076e-07	-0.355087	0.151	0.24	0.00656166
TAB2	1.45034e-07	-0.365201	0.268	0.378	0.00412404
DOCK8	3.2818e-11	-0.377182	0.461	0.594	9.33181e-07
FYB1	3.37798e-11	-0.383327	0.282	0.415	9.60528e-07
RUNX2	1.2534e-06	-0.389882	0.107	0.178	0.0356405
NAALADL2	1.75089e-07	-0.390602	0.12	0.202	0.00497865
PLD1	3.95155e-07	-0.393704	0.065	0.129	0.0112362
DHFR	7.26713e-09	-0.399567	0.143	0.239	0.000206641
ERBB4	1.95485e-07	-0.405019	0.098	0.173	0.0055586
MEF2A	1.29001e-12	-0.405139	0.576	0.7	3.66815e-08
NUAK1	6.55783e-07	-0.405668	0.069	0.131	0.0186472
PAG1	5.40573e-10	-0.406696	0.171	0.28	1.53712e-05
ARHGAP17	3.4032e-07	-0.407775	0.072	0.136	0.009677
C3	5.50373e-09	-0.426839	0.167	0.269	0.000156499
MAP3K5	6.59602e-10	-0.430124	0.19	0.304	1.87558e-05
PLCL1	1.39575e-08	-0.433547	0.165	0.265	0.000396882
TTLL7	1.12718e-06	-0.435837	0.079	0.142	0.0320514
DLG2	9.55091e-11	-0.436489	0.19	0.302	2.7158e-06
JPX	6.74721e-09	-0.437283	0.1	0.185	0.000191857
LRP1B	9.58474e-07	-0.438866	0.086	0.151	0.0272542
DPYSL2	6.00017e-09	-0.439503	0.102	0.188	0.000170615
CCDC88A	2.15196e-08	-0.448817	0.171	0.267	0.000611909
IFNGR1	1.70398e-07	-0.455183	0.107	0.184	0.00484526
HMGB1	4.00993e-08	-0.464867	0.097	0.174	0.00114022
IKZF1	6.2216e-09	-0.478674	0.139	0.235	0.000176911
LINC01094	3.83871e-07	-0.484985	0.054	0.112	0.0109154
GAREM1	1.11309e-09	-0.485888	0.082	0.167	3.16506e-05
GPM6B	5.63439e-07	-0.486653	0.077	0.142	0.0160214
SCIN	2.54054e-07	-0.490964	0.098	0.17	0.00722402
SFMBT2	2.10452e-17	-0.499549	0.476	0.644	5.9842e-13
ATP2C1	3.51841e-07	-0.502695	0.174	0.262	0.0100046
NCK2	3.09614e-08	-0.504046	0.124	0.209	0.000880388
FMNL3	2.76775e-10	-0.509898	0.147	0.255	7.8701e-06
ALCAM	1.66426e-11	-0.513772	0.156	0.27	4.73233e-07
GFAP	5.72268e-10	-0.513973	0.215	0.334	1.62724e-05
PBX1	2.45135e-07	-0.515278	0.075	0.14	0.00697042
DST	6.50462e-11	-0.518386	0.244	0.369	1.84959e-06
MALAT1	1.07539e-51	-0.519046	0.954	0.976	3.05788e-47
EPB41L2	1.92985e-19	-0.522302	0.411	0.6	5.48752e-15
NPAS3	1.03269e-10	-0.524623	0.18	0.292	2.93646e-06
ARHGAP25	2.9285e-08	-0.525293	0.078	0.152	0.000832719
IL1RAPL1	5.07171e-09	-0.525367	0.168	0.266	0.000144214
HS3ST4	2.52818e-17	-0.526135	0.43	0.601	7.18888e-13
BLNK	9.02712e-10	-0.531186	0.095	0.185	2.56686e-05
SLC44A1	3.68224e-08	-0.532054	0.15	0.238	0.00104705
BIN1	4.21415e-07	-0.53403	0.064	0.125	0.0119829
IL6ST	3.85848e-10	-0.534637	0.128	0.227	1.09716e-05
LINC02798	1.877e-09	-0.535492	0.142	0.241	5.33726e-05
NAV2	1.28162e-09	-0.542305	0.121	0.216	3.64429e-05
GALNT1	7.1759e-09	-0.545916	0.068	0.141	0.000204047
PHLPP1	8.50692e-09	-0.546809	0.128	0.216	0.000241894
PPP2R2B	4.70169e-09	-0.548344	0.128	0.218	0.000133692
KCNMA1	2.15919e-17	-0.550197	0.291	0.475	6.13966e-13
SPOCK3	2.28649e-07	-0.554149	0.087	0.156	0.00650164
CLU	8.94681e-10	-0.556476	0.062	0.141	2.54403e-05
SPARCL1	2.78015e-08	-0.557286	0.048	0.111	0.000790537
SLC24A2	4.13822e-07	-0.561926	0.095	0.164	0.011767
CTNNA3	3.01322e-08	-0.566637	0.137	0.224	0.00085681
KHDRBS3	1.52243e-10	-0.570146	0.141	0.244	4.32902e-06
LPCAT2	5.99362e-14	-0.580185	0.152	0.284	1.70429e-09
DSCAM	5.28059e-13	-0.582902	0.181	0.315	1.50154e-08
CYBB	1.27443e-09	-0.586174	0.083	0.165	3.62385e-05
PRKCA	9.22948e-11	-0.595256	0.162	0.272	2.6244e-06
GCNT2	2.24748e-09	-0.595862	0.046	0.114	6.39071e-05
MAP4K4	2.97397e-16	-0.600423	0.273	0.433	8.45649e-12
CYFIP1	2.2185e-11	-0.60258	0.147	0.257	6.30831e-07
CTNND2	1.7032e-07	-0.604606	0.077	0.145	0.00484304
MOBP	3.35482e-07	-0.618587	0.054	0.111	0.00953942
DOCK10	6.52462e-21	-0.621926	0.31	0.496	1.85528e-16
NAV3	8.00372e-16	-0.623878	0.234	0.393	2.27586e-11
SHTN1	1.95924e-15	-0.628038	0.26	0.414	5.5711e-11
SORL1	3.91949e-26	-0.630578	0.332	0.559	1.11451e-21
KCNK13	4.68808e-09	-0.640715	0.063	0.136	0.000133305
ST6GAL1	1.78038e-19	-0.686933	0.293	0.467	5.06251e-15
SYNDIG1	3.20505e-13	-0.692486	0.198	0.329	9.11356e-09
LINC02232	1.05213e-10	-0.697031	0.091	0.183	2.99174e-06
LPAR1	1.12214e-09	-0.697921	0.074	0.153	3.1908e-05
BHLHE41	1.69449e-10	-0.712835	0.044	0.117	4.81829e-06
CACNA1A	7.27508e-08	-0.719752	0.073	0.14	0.00206867
PCDH9	7.41113e-12	-0.722257	0.261	0.388	2.10735e-07
LRRC8C	1.62249e-13	-0.731968	0.112	0.227	4.61355e-09
IPCEF1	8.5948e-20	-0.762703	0.141	0.298	2.44393e-15
LRRK1	6.17533e-15	-0.783928	0.101	0.22	1.75595e-10
APBB1IP	4.45742e-31	-0.808087	0.255	0.49	1.26747e-26
PLP1	8.70793e-13	-0.828165	0.077	0.175	2.4761e-08
LHFPL2	7.52263e-20	-0.828324	0.19	0.358	2.13906e-15
P2RY12	5.18969e-17	-0.847409	0.114	0.247	1.47569e-12
GLDN	1.52382e-14	-0.877911	0.139	0.266	4.33297e-10
RTTN	1.09152e-13	-0.890245	0.087	0.193	3.10374e-09
RASSF8	7.6935e-19	-0.925865	0.118	0.259	2.18765e-14
BCYRN1	3.39926e-48	-1.20152	0.279	0.569	9.6658e-44
XIST	5.57826e-182	-3.60482	0.009	0.581	1.58618e-177

## Sheet: Neuron
Supplementary Data 15-7: DEGs between male and female AD patients in the integrated AD019 hippocampus dataset in Neuron.
gene	p_val	avg_log2FC	pct.1	pct.2	p_val_adj
XIST	3.81e-44	-3.81777	0.008	0.572	1.08e-39
LOC124907244	2.55e-15	1.06122	0.705	0.428	7.24e-11
TTTY14	3.85e-13	1.87398	0.172	0.014	1.09e-08
NLGN4Y	1.84e-11	1.93194	0.139	0.008	5.24e-07
UTY	3.49e-10	1.5417	0.111	0.003	9.92e-06
MBP	1.15e-08	-1.08301	0.168	0.39	0.000326
PCDH11Y	2.78e-08	1.51865	0.111	0.011	0.00079
LOC124907245	5.64e-08	1.46257	0.164	0.038	0.00160278
BCYRN1	7.82e-08	-0.659547	0.504	0.778	0.00222245
NRXN3	7.93e-08	0.648007	0.758	0.629	0.00225353

## Sheet: Oligodendrocytes
Supplementary Data 15-8: DEGs between male and female AD patients in the integrated AD019 hippocampus dataset in Oligodendrocytes.
gene	p_val	avg_log2FC	pct.1	pct.2	p_val_adj
XIST	0	-3.41278	0.017	0.541	0
UTY	0	2.25909	0.188	0.001	0
BCYRN1	1.54958e-194	-0.783467	0.378	0.595	4.40624e-190
COL4A5	8.55307e-89	-0.602047	0.23	0.366	2.43207e-84
KCNIP4	2.23655e-77	0.99634	0.154	0.078	6.35964e-73
LOC124907244	1.79643e-74	0.673403	0.357	0.258	5.10816e-70
LOC100507336	2.39539e-73	-0.597197	0.175	0.29	6.81128e-69
KCNMB4	9.70282e-70	0.772329	0.287	0.197	2.759e-65
PIP4K2A	1.87958e-62	0.35479	0.787	0.766	5.34457e-58
JPX	6.14446e-60	-0.587655	0.093	0.179	1.74718e-55
PDE1A	1.57526e-57	-0.385701	0.279	0.398	4.47926e-53
PLP1	1.67863e-57	-0.353716	0.513	0.62	4.77317e-53
CALN1	4.40758e-48	0.807132	0.129	0.073	1.25329e-43
OTUD7A	1.27916e-45	-0.317232	0.302	0.411	3.6373e-41
CADM2	5.58101e-43	0.347275	0.795	0.781	1.58696e-38
DPP6	8.98788e-43	-0.440312	0.142	0.223	2.5557e-38
LINC00639	2.71634e-34	-0.368139	0.188	0.266	7.72391e-30
DHFR	4.46086e-34	-0.412337	0.105	0.17	1.26845e-29
PPFIA2	5.04569e-30	-0.304893	0.174	0.246	1.43474e-25
FKBP5	1.15737e-29	0.596695	0.193	0.141	3.29099e-25
NCAM2	4.1889e-27	0.255945	0.809	0.795	1.19111e-22
RYBP	1.89614e-26	-0.259952	0.23	0.305	5.39167e-22
SORCS2	8.14611e-26	0.510956	0.128	0.085	2.31635e-21
HSP90AA1	9.67917e-26	-0.269424	0.244	0.32	2.75227e-21
PDE4D	7.39623e-25	-0.308481	0.138	0.197	2.10312e-20
FCHSD2	2.91145e-24	0.461946	0.278	0.226	8.27871e-20
SEM1	1.93743e-23	-0.291167	0.083	0.131	5.50908e-19
SCD	3.12125e-23	-0.324216	0.1	0.15	8.87526e-19
HMGB1	7.91801e-23	-0.28982	0.137	0.194	2.25149e-18
ADGRB3	1.7329e-22	0.307358	0.518	0.48	4.92749e-18
LOC107987108	7.97736e-21	-0.306217	0.118	0.168	2.26836e-16
ABCA6	4.14711e-19	0.52957	0.106	0.072	1.17923e-14
PALM2AKAP2	7.27731e-19	0.377406	0.421	0.387	2.0693e-14
RUFY3	1.50014e-18	-0.257326	0.13	0.178	4.26566e-14
NLGN1	2.48364e-18	0.319392	0.563	0.542	7.06223e-14
HAPLN2	4.72373e-18	0.424642	0.173	0.133	1.34319e-13
SGK1	8.78684e-18	0.345657	0.438	0.406	2.49854e-13
PRUNE2	1.04755e-17	0.298424	0.53	0.51	2.97871e-13
LURAP1L-AS1	2.36156e-17	-0.251003	0.071	0.108	6.71511e-13
CSRP1	2.61638e-17	-0.260065	0.085	0.125	7.43968e-13
MAP1B	4.28757e-17	-0.282528	0.083	0.121	1.21917e-12
ERBIN	3.45774e-16	0.258233	0.582	0.565	9.83208e-12
QDPR	8.39119e-15	0.416697	0.241	0.207	2.38603e-10
CDK19	1.87061e-14	0.288894	0.471	0.448	5.31907e-10
CNTNAP2	7.51472e-14	0.376089	0.208	0.17	2.13681e-09
RHOBTB1	1.18e-11	0.441969	0.134	0.106	3.35533e-07
MDGA2	1.04573e-10	0.417552	0.14	0.112	2.97354e-06
NRXN3	1.16348e-10	0.290792	0.449	0.425	3.30836e-06
TNIK	1.51653e-10	0.394599	0.18	0.152	4.31225e-06
LAMA2	3.68491e-10	0.491943	0.191	0.164	1.0478e-05
ERBB4	7.05698e-09	0.278919	0.566	0.568	0.000200665
PTPRM	1.68553e-07	0.42528	0.104	0.085	0.00479282
ANO4	1.00659e-06	0.288213	0.319	0.303	0.0286223
BCL2	1.43558e-06	0.367736	0.198	0.179	0.0408206

## Sheet: Oligodendrocyte precursor cells
Supplementary Data 15-9: DEGs between male and female AD patients in the integrated AD019 hippocampus dataset in Oligodendrocyte precursor cells.
gene	p_val	avg_log2FC	pct.1	pct.2	p_val_adj
NLGN4Y	1.15317e-157	3.07596	0.492	0.013	3.27903e-153
XIST	1.72431e-135	-3.31583	0.016	0.607	4.90308e-131
TTTY14	7.15665e-78	2.09136	0.266	0.008	2.03499e-73
UTY	1.22371e-68	1.81381	0.24	0.009	3.47963e-64
PCDH11Y	5.77093e-41	1.47772	0.146	0.005	1.64096e-36
USP9Y	6.45287e-40	1.26526	0.133	0.002	1.83487e-35
BCYRN1	3.79914e-26	-0.910079	0.383	0.626	1.08029e-21
MALAT1	1.44204e-14	-0.307894	0.97	0.975	4.10045e-10
HSP90AA1	1.43857e-10	-0.668338	0.129	0.248	4.09058e-06
GPC6	4.6905e-10	0.688568	0.402	0.272	1.33374e-05
SGCZ	4.79196e-10	0.72682	0.423	0.303	1.36259e-05
PLP1	6.43395e-08	-0.718858	0.089	0.178	0.00182949
SLC35F1	9.12095e-08	0.450322	0.708	0.656	0.00259354
RALYL	1.02341e-07	-0.585046	0.3	0.409	0.00291006
PDZD2	1.07172e-06	0.343028	0.741	0.702	0.0304745
FKBP5	1.14773e-06	0.565268	0.335	0.241	0.0326357

## Sheet: Pericyte
Supplementary Data 15-10: DEGs between male and female AD patients in the integrated AD019 hippocampus dataset in Pericyte.
gene	p_val	avg_log2FC	pct.1	pct.2	p_val_adj
MALAT1	0	-0.694401	0.995	0.999	0
XIST	0	-3.84827	0.009	0.7	0
UTY	6.29e-296	2.03151	0.192	0	1.79e-291
TTTY14	3.38e-205	1.78045	0.136	0.001	9.61e-201
SLC6A12	2.87e-120	1.0424	0.602	0.438	8.16e-116
FKBP5	9.7e-118	1.16516	0.475	0.279	2.76e-113
APOD	1.02e-93	1.44285	0.131	0.027	2.9e-89
SGIP1	4.68e-86	0.730737	0.743	0.654	1.33e-81
CADM2	5.37e-84	1.26517	0.258	0.113	1.53e-79
CPM	1.22e-83	0.922307	0.549	0.399	3.46e-79
ATP1B3	1.02e-82	3.03807	0.207	0.081	2.91e-78
ISYNA1	1.8e-76	0.933144	0.456	0.302	5.11e-72
NEAT1	1.89e-67	0.49682	0.808	0.732	5.38e-63
CDH6	3.11e-66	-0.610149	0.336	0.533	8.84e-62
DACH2	4.36e-64	1.17868	0.114	0.03	1.24e-59
PTH1R	4.23e-60	0.580847	0.682	0.586	1.2e-55
SLC19A1	1.57e-57	-0.508035	0.426	0.612	4.47e-53
HES4	1.68e-57	0.920144	0.342	0.211	4.76e-53
RHOB	3.97e-55	0.900736	0.292	0.167	1.13e-50
SLC20A2	5.44e-55	-0.504701	0.488	0.652	1.55e-50
SLC38A2	2.39e-54	0.892154	0.387	0.265	6.8e-50
HSPA1A	3.57e-54	0.969207	0.17	0.071	1.02e-49
ARL17B	9.2e-54	0.789825	0.118	0.037	2.62e-49
SLC6A1	4.14e-51	-0.51067	0.502	0.66	1.18e-46
NTM	8.65e-51	-0.63537	0.131	0.275	2.46e-46
JPX	1.12e-48	-0.721325	0.098	0.225	3.17e-44
PER1	1.84e-48	0.929458	0.135	0.051	5.24e-44
LRRC8C	1.53e-47	-0.697797	0.112	0.242	4.36e-43
CACNA2D3	7.51e-47	-0.506146	0.276	0.441	2.13e-42
BCYRN1	1.21e-46	-0.704387	0.253	0.41	3.44e-42
SESN3	4.21e-46	-0.510364	0.303	0.471	1.2e-41
SNRK	2.38e-45	-0.4861	0.287	0.456	6.78e-41
LOC124907246	3.99e-45	-0.679907	0.03	0.119	1.13e-40
ZBTB16	1.15e-44	0.731931	0.472	0.368	3.28e-40
CARMN	1.18e-44	-0.490777	0.308	0.478	3.36e-40
ANK2	2.56e-41	-0.737755	0.095	0.208	7.27e-37
MPPED2	3.86e-41	-0.461569	0.3	0.46	1.1e-36
ANKRD36	2.84e-40	-0.599238	0.071	0.174	8.08e-36
SYNE2	2.42e-39	-0.417886	0.305	0.465	6.88e-35
KLF2	9.02e-39	0.897955	0.127	0.053	2.57e-34
PLP1	2.9e-37	-0.779787	0.032	0.11	8.24e-33
GALNT18	3.38e-37	-0.584788	0.08	0.18	9.61e-33
PDE1A	2.31e-36	-0.632128	0.069	0.165	6.56e-32
MAML3	3.79e-36	-0.538428	0.168	0.294	1.08e-31
RFTN1	1.75e-35	-0.506965	0.12	0.233	4.98e-31
DDX5	6.55e-34	0.776873	0.257	0.167	1.86e-29
ADARB2	8.74e-34	-0.567527	0.315	0.445	2.49e-29
MGLL	2.03e-33	-0.485609	0.211	0.34	5.79e-29
CRISPLD2	4.24e-33	1.53463	0.13	0.063	1.21e-28
CDC42BPA	6.38e-33	-0.390751	0.388	0.531	1.81e-28
HSPB1	6.92e-33	0.554706	0.341	0.243	1.97e-28
LOC105370841	1.15e-32	-0.368629	0.332	0.481	3.28e-28
USP12	2.21e-32	-0.432033	0.143	0.257	6.29e-28
PLCB4	3.37e-32	-0.341301	0.553	0.682	9.59e-28
ANKRD36C	4.29e-32	-0.505587	0.052	0.133	1.22e-27
GRID1	5.99e-32	-0.646046	0.102	0.2	1.7e-27
PDZD2	1.91e-31	-0.344645	0.476	0.617	5.44e-27
ATP1A2	2.46e-31	-0.275752	0.771	0.851	7e-27
PTN	2.75e-31	-0.409519	0.272	0.407	7.83e-27
SORBS2	2.39e-30	-0.485846	0.081	0.172	6.8e-26
COBLL1	2.8e-30	-0.26445	0.599	0.728	7.96e-26
GRM8	7.99e-30	-0.403574	0.525	0.641	2.27e-25
ADAM33	4.25e-29	0.70646	0.184	0.106	1.21e-24
LRMDA	5.3e-29	-0.440296	0.109	0.205	1.51e-24
ENOX1	6.04e-29	-0.501297	0.103	0.198	1.72e-24
AGRN	1.67e-28	0.677542	0.316	0.23	4.76e-24
NCALD	2.71e-28	-0.477627	0.164	0.272	7.72e-24
GPC5	3.19e-28	-0.272857	0.731	0.82	9.08e-24
GRID2	7.79e-28	-0.383372	0.321	0.448	2.22e-23
DHFR	4.83e-27	-0.477783	0.154	0.259	1.37e-22
HSPA1B	2.77e-26	0.599461	0.116	0.056	7.88e-22
CEP350	3.49e-26	-0.383335	0.167	0.273	9.93e-22
SH3KBP1	5.32e-26	-0.351056	0.198	0.313	1.51e-21
DNAJB1	8.15e-26	0.694777	0.121	0.061	2.32e-21
NR3C1	1.55e-25	-0.326192	0.258	0.382	4.41e-21
FHL5	1.8e-25	-0.435029	0.153	0.252	5.11e-21
DYNC1I1	2.06e-25	-0.368681	0.151	0.253	5.87e-21
SCD5	2.51e-25	-0.466988	0.055	0.126	7.13e-21
BGN	2.55e-25	0.661927	0.304	0.224	7.26e-21
JUND	6.37e-25	0.678327	0.246	0.168	1.81e-20
ADGRL3	8.28e-25	-0.317726	0.481	0.604	2.36e-20
TRPC3	8.76e-25	-0.329975	0.289	0.413	2.49e-20
TNS3	9.57e-25	-0.405571	0.134	0.23	2.72e-20
DST	1.39e-24	-0.319689	0.293	0.42	3.96e-20
BLTP1	1.44e-24	-0.282677	0.486	0.613	4.09e-20
GMDS-DT	1.74e-24	-0.483756	0.095	0.177	4.94e-20
KDM6A	2.16e-24	-0.381508	0.141	0.238	6.15e-20
NR2F2-AS1	2.75e-24	-0.308744	0.512	0.635	7.81e-20
C1QTNF7-AS1	3.31e-24	-0.510428	0.131	0.221	9.4e-20
LSAMP	3.64e-24	-0.347053	0.306	0.426	1.03e-19
MYO1B	5.47e-24	-0.301574	0.513	0.635	1.56e-19
COLEC12	1.25e-23	-0.388777	0.439	0.548	3.56e-19
GFAP	2.06e-23	-0.545136	0.113	0.198	5.86e-19
TCAIM	2.36e-23	-0.4463	0.066	0.137	6.7e-19
CNNM2	4.21e-23	-0.506278	0.065	0.135	1.2e-18
UACA	5.8e-23	-0.320431	0.275	0.39	1.65e-18
INPP4B	8.83e-23	-0.25927	0.6	0.711	2.51e-18
RBM20	1.09e-22	-0.445227	0.084	0.159	3.1e-18
PPM1E	1.19e-22	-0.471685	0.074	0.146	3.4e-18
KCNB1	1.9e-22	-0.368613	0.105	0.188	5.42e-18
RUFY3	2.55e-22	-0.287596	0.213	0.323	7.25e-18
ELL2	3.46e-22	1.28317	0.181	0.118	9.83e-18
FRMD3	3.72e-22	-0.307185	0.458	0.582	1.06e-17
BICD1	3.75e-22	-0.380631	0.087	0.163	1.07e-17
RGL3	3.79e-22	0.643303	0.125	0.068	1.08e-17
ENPEP	3.93e-22	1.19543	0.125	0.07	1.12e-17
HIP1	4.17e-22	-0.327546	0.334	0.456	1.18e-17
CNTN6	4.17e-22	-0.426968	0.086	0.16	1.19e-17
CRIM1	1.04e-21	-0.361567	0.151	0.243	2.96e-17
ZNF133-AS1	1.6e-21	-0.424356	0.043	0.101	4.55e-17
PBX1	1.67e-21	-0.282179	0.365	0.491	4.76e-17
LETR1	6.47e-21	-0.431958	0.071	0.139	1.84e-16
AKAP9	8.47e-21	-0.324553	0.118	0.2	2.41e-16
ADAMTS9	1.36e-20	1.0925	0.112	0.061	3.87e-16
RNF150	3.65e-20	-0.463633	0.077	0.144	1.04e-15
NDRG2	5.05e-20	0.522509	0.254	0.182	1.44e-15
DTX3	6.54e-20	0.613496	0.125	0.071	1.86e-15
MEF2C	6.88e-20	-0.272305	0.284	0.392	1.96e-15
AVL9	7.51e-20	-0.414264	0.112	0.188	2.14e-15
PIP4K2A	8.47e-20	-0.340234	0.145	0.23	2.41e-15
ZEB2	9.65e-20	-0.322691	0.316	0.429	2.74e-15
MLLT3	1e-19	-0.277614	0.206	0.306	2.85e-15
DNAJC10	2.52e-19	-0.403881	0.062	0.124	7.15e-15
PNISR	2.75e-19	-0.289635	0.176	0.27	7.81e-15
CCDC18-AS1	3.7e-19	-0.343029	0.096	0.168	1.05e-14
CYSLTR2	4.03e-19	-0.435599	0.108	0.181	1.15e-14
ABCA1	4.29e-19	-0.278259	0.169	0.261	1.22e-14
HEYL	4.34e-19	0.692337	0.126	0.073	1.23e-14
ZNRF3	4.94e-19	-0.435139	0.053	0.11	1.41e-14
PRKN	4.99e-19	-0.337284	0.24	0.34	1.42e-14
STAC	5.01e-19	-0.324477	0.114	0.191	1.42e-14
TNS2	5.16e-19	0.589202	0.268	0.202	1.47e-14
FOXN3	6.68e-19	-0.299429	0.181	0.274	1.9e-14
CACHD1	6.82e-19	-0.279578	0.271	0.375	1.94e-14
CPT1A	9.48e-19	-0.300302	0.112	0.188	2.7e-14
MICU3	1.06e-18	-0.318905	0.211	0.306	3e-14
DCLK2	1.09e-18	-0.321821	0.067	0.129	3.09e-14
HIGD1B	1.4e-18	0.589674	0.164	0.105	3.98e-14
QKI	1.8e-18	-0.276035	0.417	0.534	5.12e-14
ZFX	2.95e-18	-0.289609	0.068	0.13	8.37e-14
KIRREL1	3.07e-18	-0.372161	0.125	0.201	8.73e-14
NTRK3	3.32e-18	0.572998	0.317	0.247	9.45e-14
BABAM2	3.68e-18	-0.348996	0.114	0.188	1.05e-13
NPAS2	3.94e-18	-0.348181	0.072	0.134	1.12e-13
RAD51B	4.11e-18	-0.381501	0.173	0.258	1.17e-13
ITGB5	4.62e-18	-0.35702	0.068	0.128	1.31e-13
CDH11	5.32e-18	-0.31237	0.159	0.244	1.51e-13
EDNRA	6.24e-18	-0.300507	0.136	0.215	1.77e-13
ITPR1	7.46e-18	-0.310058	0.134	0.212	2.12e-13
RUNX1T1	8.33e-18	-0.287542	0.283	0.385	2.37e-13
PITPNM2	8.37e-18	-0.286189	0.156	0.241	2.38e-13
ITSN1	8.85e-18	-0.269074	0.217	0.313	2.52e-13
NFASC	9.15e-18	-0.291868	0.138	0.22	2.6e-13
DIP2C	9.68e-18	-0.305195	0.116	0.191	2.75e-13
JAKMIP2	1.34e-17	-0.356177	0.054	0.109	3.82e-13
PRKAA2	1.84e-17	-0.292695	0.155	0.239	5.22e-13
SUMF1	2.18e-17	-0.351489	0.096	0.164	6.19e-13
LTBP1	2.25e-17	-0.344625	0.134	0.21	6.39e-13
POU6F2	2.81e-17	-0.304314	0.158	0.24	7.98e-13
SH3RF1	3.32e-17	-0.265381	0.328	0.433	9.43e-13
SERINC5	3.51e-17	-0.342915	0.162	0.245	9.98e-13
TTC14	4.66e-17	-0.345504	0.075	0.136	1.33e-12
HLF	7.94e-17	-0.330834	0.083	0.146	2.26e-12
MPRIP	8.68e-17	-0.274859	0.178	0.266	2.47e-12
EGFL7	9.19e-17	0.618219	0.126	0.076	2.61e-12
ROR1	1.52e-16	-0.368102	0.103	0.169	4.32e-12
ANO10	2.02e-16	-0.283075	0.165	0.247	5.76e-12
SLC12A7	3.36e-16	0.538068	0.327	0.268	9.56e-12
TTN	4.76e-16	-0.288282	0.095	0.159	1.35e-11
FAM13C	5.52e-16	-0.273271	0.11	0.178	1.57e-11
CEBPB	9.25e-16	0.583767	0.125	0.077	2.63e-11
IGF1R	9.3e-16	-0.320098	0.065	0.12	2.64e-11
MYOM1	1.17e-15	-0.272866	0.069	0.125	3.33e-11
CRADD	1.64e-15	-0.309241	0.144	0.217	4.66e-11
SLIT3	1.85e-15	-0.432192	0.077	0.133	5.25e-11
NTN1	1.97e-15	-0.322679	0.053	0.103	5.61e-11
LRIG1	2.09e-15	-0.313594	0.104	0.169	5.96e-11
MITF	2.77e-15	-0.321697	0.087	0.147	7.89e-11
PSD3	2.86e-15	-0.281387	0.153	0.229	8.13e-11
PALD1	2.99e-15	-0.28134	0.151	0.227	8.52e-11
GRK3	3.18e-15	-0.350222	0.134	0.204	9.04e-11
ELAPOR2	3.56e-15	-0.320548	0.061	0.113	1.01e-10
DPP10	3.75e-15	-0.447394	0.053	0.101	1.07e-10
JAZF1	3.83e-15	-0.328872	0.09	0.149	1.09e-10
DOCK5	4.44e-15	-0.289655	0.082	0.14	1.26e-10
KCNE4	4.51e-15	0.576268	0.114	0.069	1.28e-10
NRG2	4.9e-15	-0.282714	0.079	0.136	1.39e-10
LMO3	5.1e-15	-0.359154	0.061	0.112	1.45e-10
PLCL1	6e-15	-0.257977	0.523	0.622	1.71e-10
PCDH9	6.51e-15	-0.2821	0.202	0.284	1.85e-10
ACTB	9.28e-15	0.389838	0.409	0.354	2.64e-10
LOC124905135	1.35e-14	-0.304712	0.055	0.104	3.84e-10
NPAS3	1.39e-14	-0.360407	0.09	0.148	3.94e-10
KLF8	1.7e-14	-0.294949	0.092	0.151	4.83e-10
DDR2	2.01e-14	-0.302345	0.093	0.153	5.7e-10
GPCPD1	3.53e-14	-0.321225	0.07	0.123	1e-09
ETV6	4.69e-14	-0.261983	0.121	0.187	1.33e-09
SECISBP2	6.02e-14	-0.305166	0.063	0.113	1.71e-09
REV3L	7.06e-14	0.599131	0.299	0.251	2.01e-09
ARPC1A	8.16e-14	-0.276225	0.07	0.122	2.32e-09
CCDC102B	1.03e-13	0.443742	0.406	0.355	2.93e-09
AUH	1.24e-13	-0.268879	0.093	0.151	3.54e-09
DLGAP1	1.29e-13	-0.309907	0.085	0.14	3.66e-09
RANBP3L	1.55e-13	0.580549	0.199	0.147	4.41e-09
FBXL17	1.66e-13	-0.276369	0.189	0.264	4.72e-09
SUCLG2	2.26e-13	-0.250759	0.107	0.167	6.42e-09
FRZB	2.32e-13	-0.272527	0.073	0.124	6.6e-09
APBA1	3.1e-13	-0.279945	0.081	0.135	8.81e-09
FMNL2	4.16e-13	-0.290978	0.087	0.141	1.18e-08
ARHGAP44	4.37e-13	-0.276377	0.136	0.201	1.24e-08
RERGL	8.18e-13	-0.334539	0.06	0.105	2.32e-08
PLCL2	8.53e-13	-0.286221	0.091	0.145	2.43e-08
EYA1	1.96e-12	-0.272402	0.095	0.149	5.59e-08
ERBB4	2.14e-12	-0.354218	0.057	0.101	6.08e-08
PRELP	5.52e-12	0.559333	0.225	0.178	1.57e-07
PLXDC1	6.19e-12	0.417751	0.333	0.284	1.76e-07
SEMA6D	7.27e-12	-0.26898	0.068	0.114	2.07e-07
SH3BGRL2	7.7e-12	-0.277746	0.07	0.116	2.19e-07
TMEM51	7.81e-12	-0.266759	0.065	0.111	2.22e-07
PEAR1	1.61e-11	0.496237	0.101	0.064	4.58e-07
NDUFA4L2	2.34e-11	0.505814	0.215	0.166	6.65e-07
CCDC7	2.61e-11	-0.285897	0.062	0.104	7.43e-07
MBP	2.9e-11	-0.473241	0.072	0.116	8.24e-07
NOTCH3	3.27e-11	0.366044	0.485	0.461	9.29e-07
ENTPD1-AS1	4.44e-11	-0.311383	0.062	0.105	1.26e-06
YBX3	5.55e-11	0.604946	0.117	0.08	1.58e-06
SELENOW	6.93e-11	0.490493	0.142	0.1	1.97e-06
AMOTL2	7.84e-11	-0.27686	0.087	0.135	2.23e-06
MYO15B	1.02e-10	0.484716	0.137	0.096	2.9e-06
SORBS1	1.34e-10	-0.274208	0.063	0.105	3.8e-06
RGS6	1.54e-10	-0.31243	0.112	0.163	4.39e-06
SLC44A1	1.72e-10	-0.266292	0.094	0.143	4.9e-06
SNHG25	1.74e-10	0.307461	0.122	0.082	4.95e-06
SLC12A2-DT	1.95e-10	-0.254812	0.09	0.137	5.54e-06
EEF1A1	1.98e-10	-0.26953	0.06	0.1	5.62e-06
CSPG4	4.87e-10	0.456039	0.179	0.136	1.39e-05
INF2	5.04e-10	0.449615	0.168	0.125	1.43e-05
LAMB2	7.19e-10	0.484577	0.154	0.114	2.04e-05
LGALS1	7.99e-10	0.509291	0.127	0.09	2.27e-05
ARHGEF7	8.88e-10	0.680235	0.304	0.272	2.53e-05
SMTN	9.96e-10	0.522544	0.135	0.098	2.83e-05
CLYBL	9.99e-10	-0.281917	0.066	0.106	2.84e-05
DOCK6	1.13e-09	0.509496	0.209	0.167	3.23e-05
C11orf96	1.54e-09	0.699703	0.109	0.076	4.39e-05
ADAMTS10	4.27e-09	0.510076	0.168	0.13	0.000121
LOC101928570	8.01e-09	0.461178	0.112	0.078	0.000228
STAT3	1.37e-08	0.551101	0.14	0.105	0.000391
TSC22D3	2.51e-08	0.503555	0.121	0.088	0.000712
ADGRD1	2.87e-08	0.438303	0.234	0.195	0.000817
IFITM3	3.48e-08	0.429282	0.169	0.133	0.000989
HIF3A	1.09e-07	0.398875	0.106	0.075	0.00309821
LINC02147	2.14e-07	0.379118	0.273	0.232	0.00608505
ARHGAP26	2.85e-07	0.391798	0.311	0.279	0.00810915
PGF	4.31e-07	0.412729	0.1	0.072	0.0122486
LENG8	4.74e-07	0.368117	0.205	0.17	0.0134664
MIR100HG	6.07e-07	0.295171	0.419	0.389	0.0172652
PTBP1	6.21e-07	0.433891	0.107	0.079	0.0176565
CD81	1.31e-06	0.452792	0.148	0.118	0.03711
UBC	1.53e-06	0.400064	0.118	0.089	0.043582
SIK2	1.61e-06	0.593857	0.31	0.291	0.0459211

[truncated: 3 more sheets: smooth muscle cell, Tcell, Veinous]
