# Supplementary material for: A single-cell and spatial RNA-seq database for Alzheimer’s disease (ssREAD)
Source: Nat Commun. 2024 Jun 6;15:4710. doi: 10.1038/s41467-024-49133-z (PMC11156951; doi:10.1038/s41467-024-49133-z)
Supplement: Supplementary file 19 — Supplementary Data 16 [file 41467_2024_49133_MOESM19_ESM.xlsx]

## Sheet: Astrocytes
Supplementary Data 16-1: DEGs between male and female AD patients in the integrated AD035 MTG dataset in Astrocytes.
gene	p_val	avg_log2FC	pct.1	pct.2	p_val_adj
LINC00278	0	2.00643	0.444	0	0
UTY	0	1.82122	0.543	0.004	0
USP9Y	0	1.59691	0.505	0.004	0
TTTY14	0	1.48096	0.387	0.003	0
PRKY	0	1.12498	0.353	0.005	0
NLGN4Y	0	1.1061	0.329	0.021	0
MALAT1	0	0.92713	1	1	0
CTD-2285E13.1	3.12138e-42	0.886504	0.285	0.216	1.46483e-37
CD83	2.21984e-62	0.812747	0.178	0.102	1.04175e-57
HIF1A-AS3	7.50117e-76	0.797492	0.357	0.261	3.52023e-71
RGS1	7.03797e-80	0.742714	0.477	0.383	3.30285e-75
ANKUB1	1.00088e-97	0.726314	0.431	0.326	4.69705e-93
RP11-624C23.1	1.26702e-66	0.69748	0.492	0.418	5.94599e-62
KCNQ1OT1	2.00025e-42	0.66986	0.343	0.277	9.38697e-38
SLC2A3	8.72005e-28	0.63673	0.307	0.254	4.09223e-23
RP11-452H21.1	1.61626e-49	0.631243	0.495	0.441	7.58496e-45
AC096558.1	3.1254e-60	0.604734	0.435	0.361	1.46672e-55
HSP90AA1	2.23408e-08	0.599485	0.597	0.608	0.00104843
HSPA1A	9.89157e-28	0.596591	0.4	0.355	4.64202e-23
SPP1	1.15362e-44	0.55344	0.768	0.757	5.41381e-40
TMLHE-AS1	2.86229e-50	0.54365	0.269	0.194	1.34324e-45
DDX3Y	0	0.537491	0.196	0	0
FTH1	9.99066e-24	0.529657	0.609	0.584	4.68852e-19
SAT1	1.63435e-49	0.522754	0.807	0.804	7.66986e-45
ABHD15-AS1	1.32898e-45	0.520458	0.489	0.433	6.23677e-41
NAMPT	1.31964e-63	0.500528	0.355	0.26	6.19294e-59
KDM5D	0	0.489952	0.185	0	0
SLC8A1-AS1	1.07555e-34	0.485808	0.305	0.249	5.04745e-30
SRGN	1.78751e-60	0.481852	0.6	0.549	8.38859e-56
CEBPD	3.79795e-50	0.479425	0.5	0.441	1.78234e-45
SHOC1	1.3107e-33	0.46763	0.374	0.318	6.15099e-29
GNA13	4.03354e-24	0.462383	0.569	0.559	1.8929e-19
UBC	3.74342e-22	0.459923	0.372	0.336	1.75675e-17
DPYD-AS1	9.20295e-58	0.451809	0.226	0.144	4.31885e-53
TPRG1	2.09175e-35	0.442126	0.298	0.225	9.81636e-31
CTD-2282P23.2	6.37456e-26	0.436676	0.382	0.339	2.99152e-21
GLUL	9.64585e-15	0.433084	0.424	0.406	4.5267e-10
RPS4Y1	0	0.431466	0.157	0.001	0
ARID5B	1.48235e-25	0.427908	0.453	0.409	6.95651e-21
RAB11A	5.58639e-23	0.422776	0.459	0.435	2.62164e-18
FAM177B	2.51315e-20	0.415055	0.36	0.325	1.1794e-15
RP11-16C1.3	7.41453e-31	0.414556	0.314	0.259	3.47957e-26
RP11-649G15.2	1.2704e-07	0.409009	0.251	0.234	0.00596187
B2M	2.78658e-34	0.406609	0.675	0.654	1.30772e-29
AC002463.3	2.94597e-53	0.402192	0.233	0.157	1.38251e-48
DISC2	1.4981e-40	0.397137	0.267	0.201	7.03042e-36
OPRM1	1.61809e-20	0.393105	0.3	0.258	7.59354e-16
DIAPH2-AS1	2.53703e-21	0.388866	0.227	0.183	1.1906e-16
ENTPD1-AS1	2.64744e-23	0.388276	0.574	0.549	1.24242e-18
DUSP1	2.69014e-55	0.381703	0.242	0.159	1.26245e-50
DLEU7	1.47606e-18	0.381658	0.43	0.4	6.92702e-14
OLR1	5.67682e-05	0.381355	0.372	0.378	1
HSPA1B	3.00581e-22	0.371913	0.288	0.241	1.4106e-17
CPA6	5.72184e-34	0.364488	0.211	0.149	2.6852e-29
CBLB	0.505135	0.359783	0.356	0.367	1
HSPB1	7.18373e-06	0.358928	0.211	0.194	0.337125
RP11-703M24.5	1.73678e-40	0.356924	0.196	0.134	8.15054e-36
MGAM	7.65281e-13	0.346777	0.137	0.107	3.59139e-08
APOE	3.4097e-37	0.346006	0.689	0.658	1.60014e-32
RP11-314L11.1	4.54948e-29	0.345794	0.233	0.179	2.13503e-24
RP11-701P16.2	6.90003e-59	0.343386	0.143	0.075	3.23811e-54
ENO4	2.72111e-39	0.340248	0.215	0.152	1.27699e-34
DDX5	5.28169e-76	0.337803	0.855	0.829	2.47865e-71
DIRC3	6.10411e-28	0.337741	0.306	0.242	2.8646e-23
PLIN2	2.84943e-16	0.337654	0.146	0.11	1.33721e-11
AC037445.1	3.44713e-35	0.335039	0.203	0.143	1.6177e-30
RP11-793A3.2	1.0116e-19	0.328954	0.159	0.121	4.74732e-15
CLEC2B	4.30936e-12	0.325973	0.239	0.209	2.02234e-07
ACSL1	8.60233e-43	0.325805	0.752	0.749	4.03699e-38
PDGFB	4.79886e-24	0.324203	0.52	0.485	2.25206e-19
CCDC26	5.39717e-11	0.323785	0.317	0.281	2.53284e-06
MEG3	5.01419e-35	0.323702	0.658	0.647	2.35311e-30
RP11-555K12.4	1.06205e-22	0.319787	0.187	0.142	4.98412e-18
RP11-142M10.2	1.86035e-16	0.319339	0.279	0.245	8.73044e-12
MYCBP2-AS1	2.43037e-27	0.316629	0.222	0.172	1.14055e-22
HLA-B	1.91377e-26	0.314775	0.513	0.474	8.98111e-22
RP11-666F17.1	7.2865e-10	0.30772	0.221	0.197	3.41948e-05
ELMO1-AS1	6.27457e-24	0.307623	0.238	0.191	2.94459e-19
AP000331.1	5.01617e-22	0.304333	0.267	0.222	2.35404e-17
RNF144B	8.50861e-19	0.302892	0.516	0.491	3.99301e-14
PAQR3	2.40301e-19	0.302577	0.266	0.224	1.12771e-14
GBE1	0.0285436	0.302115	0.424	0.431	1
ITGA9	8.08003e-57	-0.302003	0.449	0.567	3.79188e-52
USP6NL	1.1594e-79	-0.303166	0.598	0.719	5.44097e-75
CSGALNACT1	6.88186e-44	-0.309501	0.813	0.875	3.22959e-39
MAN2A1	1.99731e-35	-0.311752	0.642	0.726	9.3732e-31
CHI3L1	3.40429e-85	-0.313519	0.052	0.139	1.5976e-80
PUDP	9.14553e-78	-0.314849	0.206	0.331	4.2919e-73
RP11-96H19.1	4.05731e-31	-0.315984	0.178	0.247	1.90405e-26
PRKCA	4.80999e-58	-0.316077	0.685	0.773	2.25728e-53
CSF1R	1.44965e-128	-0.318037	0.786	0.891	6.80305e-124
ABCC4	5.13972e-97	-0.327595	0.735	0.84	2.41202e-92
HS3ST4	8.67815e-75	-0.333872	0.723	0.823	4.07257e-70
ZFX	5.0866e-106	-0.335032	0.363	0.522	2.38709e-101
PALD1	1.32259e-112	-0.344866	0.78	0.885	6.20678e-108
NHSL1	1.52443e-31	-0.359873	0.603	0.671	7.15398e-27
ITPR2	4.46863e-171	-0.36403	0.948	0.977	2.09708e-166
LNCAROD	8.34098e-116	-0.381571	0.731	0.849	3.91434e-111
BIN1	4.25582e-62	-0.399748	0.499	0.62	1.99721e-57
LINC01091	1.04318e-39	-0.410613	0.186	0.266	4.89553e-35
CA8	6.46349e-106	-0.416329	0.088	0.204	3.03325e-101
FOXP2	3.33357e-114	-0.448864	0.575	0.721	1.56441e-109
P2RY12	3.37168e-134	-0.455022	0.541	0.703	1.5823e-129
ST6GALNAC3	8.77008e-115	-0.456747	0.694	0.813	4.11571e-110
JPX	6.02106e-193	-0.463027	0.526	0.716	2.82562e-188
NAV3	2.15338e-177	-0.473122	0.833	0.899	1.01056e-172
KDM6A	3.23379e-252	-0.522072	0.6	0.783	1.51759e-247
TMEM163	3.97138e-31	-0.529345	0.373	0.447	1.86373e-26
RBMS3	4.32929e-42	-0.718869	0.217	0.299	2.03169e-37
RP11-358F13.1	1.95251e-186	-0.867709	0.42	0.609	9.16292e-182
XIST	0	-3.21659	0.045	0.967	0

## Sheet: Endothelial
Supplementary Data 16-2: DEGs between male and female AD patients in the integrated AD035 MTG dataset in Endothelial cells.
gene	p_val	avg_log2FC	pct.1	pct.2	p_val_adj
PRKY	1.22277e-110	2.29999	0.655	0.005	5.73834e-106
TTTY14	5.52553e-77	1.75199	0.497	0.008	2.59308e-72
UTY	1.49249e-89	1.66552	0.555	0.005	7.00411e-85
PCDH11Y	1.39417e-35	1.62548	0.332	0.042	6.54271e-31
USP9Y	1.10937e-56	1.04966	0.371	0.002	5.20616e-52
RP11-649A16.1	1.28833e-11	1.02129	0.274	0.111	6.04598e-07
C22orf34	2.02863e-14	0.800125	0.666	0.536	9.52017e-10
DDX3Y	3.43902e-47	0.773458	0.311	0	1.6139e-42
SNTG2	0.115053	0.675105	0.145	0.115	1
AFF3	2.18316e-08	0.626044	0.682	0.548	0.00102453
RPS4Y1	8.50415e-36	0.608349	0.239	0	3.99091e-31
AC007319.1	0.0201177	0.58734	0.229	0.179	1
KDM5D	1.13133e-34	0.5797	0.237	0.002	5.30921e-30
AF064858.8	0.000652071	0.557827	0.195	0.12	1
AKAP12	0.00963968	0.556227	0.676	0.629	1
FAM155A	0.00993421	0.554238	0.663	0.653	1
LINC00278	2.9822e-21	0.520833	0.153	0.003	1.39952e-16
LINC02147	0.0376513	0.518352	0.276	0.223	1
HIF1A-AS3	4.56112e-05	0.497533	0.708	0.594	1
AC010084.1	5.10932e-13	0.487701	0.1	0.005	2.39775e-08
PLOD2	0.54654	0.486322	0.474	0.47	1
HIVEP2	0.00403675	0.482145	0.637	0.573	1
TSHZ2	0.00465032	0.47877	0.576	0.496	1
FAM117B	0.940052	0.472578	0.324	0.344	1
BACE2	0.00259244	0.465656	0.758	0.712	1
DUSP5	0.0452765	0.456155	0.253	0.202	1
CACNA1C	0.000667306	0.446153	0.508	0.432	1
CD99-ENSG00000002586	3.43695e-06	0.439782	0.458	0.331	0.161293
ABCA1	0.00283448	0.424654	0.442	0.381	1
PITPNM2	0.000193597	0.416223	0.608	0.503	1
MTUS2	0.00776091	0.415304	0.421	0.361	1
CA4	0.107669	0.4128	0.168	0.138	1
CP	0.292912	0.402005	0.542	0.545	1
CSGALNACT1	0.119295	0.395085	0.566	0.546	1
SOBP	0.0013544	0.384368	0.405	0.324	1
RP1-29C18.8	5.66041e-11	0.383246	0.224	0.078	2.65637e-06
FGFR1	0.718786	0.380755	0.366	0.371	1
ARHGEF7	0.29055	0.379014	0.613	0.609	1
NLGN4Y	3.36663e-20	0.378122	0.182	0.017	1.57992e-15
ZIC1	2.14799e-07	0.37794	0.208	0.091	0.0100803
MEG3	1.77327e-06	0.373383	0.745	0.664	0.0832177
TNS1	8.123e-05	0.370806	0.824	0.776	1
RP1-223B1.1	0.101405	0.366661	0.271	0.241	1
IER3	0.0309503	0.364845	0.203	0.157	1
SULF2	2.34875e-06	0.364358	0.671	0.545	0.110225
PLCG2	0.734906	0.364058	0.918	0.963	1
XAF1	0.00274696	0.359505	0.658	0.631	1
STC1	0.688385	0.356526	0.103	0.096	1
NMD3	0.227819	0.356171	0.266	0.246	1
RP11-141M1.3	0.000638143	0.353709	0.192	0.116	1
SLC6A6	0.19307	0.353327	0.218	0.194	1
LARGE1	0.0184784	0.350702	0.634	0.605	1
EPS8	0.0268493	0.340237	0.521	0.484	1
ANKRD37	0.88254	0.338236	0.437	0.454	1
CNNM2	0.00901484	0.336923	0.276	0.216	1
TRPM6	0.000347836	0.334636	0.405	0.305	1
ADGRL3	0.0133267	0.332852	0.674	0.622	1
CFH	0.00341365	0.331335	0.676	0.619	1
CCNY	0.00267776	0.33061	0.95	0.976	1
SORBS1	0.00130008	0.330427	0.95	0.941	1
LRRTM4	0.00256553	0.329755	0.637	0.594	1
IL6R	0.000208751	0.328901	0.361	0.268	1
BACH2	0.00825016	0.323852	0.316	0.251	1
PLCB4	0.00170233	0.32241	0.655	0.58	1
PDE7B	0.000201876	0.3183	0.326	0.221	1
MTSS1	0.00845114	0.318261	0.589	0.516	1
ARID5B	0.00863227	0.31699	0.279	0.218	1
KIAA1217	0.0926285	0.313891	0.347	0.312	1
HIPK3	0.0256981	0.312876	0.839	0.847	1
GPCPD1	0.0941835	0.311825	0.737	0.725	1
RP13-188A5.1	0.000484495	0.310692	0.197	0.118	1
KCNIP4	0.0139479	0.309711	0.879	0.884	1
ARRDC3	0.0938307	0.308369	0.453	0.422	1
H2AC6	0.162871	0.305684	0.263	0.236	1
ADGRG6	0.00921925	0.305649	0.211	0.148	1
PDXK	0.000341797	0.30361	0.818	0.759	1
DHRSX-ENSG00000169084	0.00159725	0.302634	0.589	0.511	1
KIAA1671	0.00120709	0.302139	0.479	0.405	1
SOX18	0.000730313	-0.300841	0.416	0.518	1
GIMAP4	0.000136705	-0.301784	0.287	0.408	1
CCNYL1	2.4713e-05	-0.305452	0.153	0.26	1
HSPB1	9.4433e-05	-0.306849	0.35	0.479	1
OAZ1	1.34847e-05	-0.307109	0.476	0.604	0.632825
CALM1	0.000125553	-0.310203	0.774	0.826	1
B2M	6.23311e-05	-0.310517	0.871	0.933	1
RPLP1	0.000700641	-0.311364	0.613	0.707	1
HLA-E	8.26471e-07	-0.312399	0.897	0.96	0.0387855
GNG11	0.000315734	-0.314264	0.508	0.621	1
TUBA1B	0.00239182	-0.316455	0.566	0.678	1
FAU	0.00133812	-0.317635	0.355	0.464	1
CDA	3.4266e-07	-0.320154	0.303	0.464	0.0160807
PFN1	7.47053e-06	-0.321757	0.305	0.459	0.350585
ELF1	0.000146057	-0.322896	0.692	0.774	1
SDCBP	1.93811e-06	-0.323923	0.742	0.828	0.0909536
LINC00607	0.279192	-0.324987	0.095	0.116	1
HNRNPD	3.12629e-06	-0.325206	0.474	0.612	0.146714
RP11-78F17.1	0.00294536	-0.330241	0.053	0.106	1
PCAT1	0.0177897	-0.332702	0.197	0.261	1
CDH2	0.000258536	-0.337239	0.582	0.7	1
LDHA	0.000426027	-0.337349	0.424	0.528	1
KCTD12	6.14951e-07	-0.341918	0.526	0.685	0.028859
TSC22D1	4.18957e-05	-0.342903	0.937	0.958	1
RAPGEF5	0.0229646	-0.34452	0.713	0.73	1
HERPUD1	4.20546e-05	-0.345183	0.684	0.772	1
MT-CO2	4.72403e-05	-0.347825	0.705	0.806	1
MARCHF3	2.39928e-05	-0.348385	0.382	0.528	1
STAU2	2.22499e-06	-0.348809	0.805	0.872	0.104416
RP11-154D6.1	0.000965945	-0.350609	0.389	0.479	1
MT-ND4	2.7122e-05	-0.35282	0.703	0.821	1
CDK8	0.00246106	-0.354859	0.429	0.496	1
CD34	1.31421e-05	-0.355505	0.616	0.74	0.616743
SLC3A2	0.0012064	-0.357304	0.55	0.631	1
LINC00472	4.3002e-06	-0.358496	0.866	0.933	0.201804
JPX	1.93802e-06	-0.358866	0.563	0.671	0.0909494
RASGRP3	0.000458194	-0.359997	0.258	0.359	1
NFKBIA	7.73418e-06	-0.36131	0.768	0.82	0.362957
KDM6A	5.10838e-10	-0.371037	0.716	0.823	2.39731e-05
ADIRF	0.00118174	-0.37402	0.25	0.351	1
INSR	0.00167725	-0.376906	0.824	0.843	1
NDUFA12	2.26136e-06	-0.377636	0.305	0.442	0.106123
ID1	0.00204721	-0.38324	0.626	0.72	1
SUMO2	1.12573e-05	-0.391651	0.308	0.428	0.528292
SRGN	1.20871e-08	-0.39172	0.787	0.89	0.000567236
TMEM123	5.50483e-07	-0.394405	0.663	0.779	0.0258336
MT1M	0.0320098	-0.395322	0.537	0.61	1
MT-CYB	4.05335e-05	-0.408286	0.689	0.771	1
MT-ND1	3.22108e-07	-0.408314	0.561	0.707	0.0151162
VAMP5	2.57307e-06	-0.408654	0.289	0.435	0.120752
SLC38A2	2.94675e-08	-0.41846	0.655	0.789	0.00138288
MT-ND2	2.3421e-08	-0.42894	0.553	0.727	0.00109912
ZFX	1.85569e-09	-0.439589	0.339	0.524	8.70856e-05
MT1X	0.089846	-0.445929	0.516	0.55	1
LAMA2	2.02887e-05	-0.446592	0.353	0.479	0.952128
MRPL1	2.34974e-07	-0.447854	0.442	0.607	0.0110271
RGCC	2.94377e-08	-0.462538	0.5	0.669	0.00138148
FN1	8.57601e-07	-0.465425	0.679	0.769	0.0402464
MT-ATP6	7.01219e-08	-0.488425	0.708	0.83	0.00329075
DDX3X	2.41366e-10	-0.498839	0.542	0.707	1.13271e-05
RHOJ	1.10388e-06	-0.504883	0.447	0.594	0.051804
ADAMTS1	0.0295787	-0.506719	0.284	0.336	1
EIF1AX	7.36027e-10	-0.508076	0.266	0.444	3.4541e-05
MT-CO3	1.51316e-07	-0.512362	0.745	0.821	0.00710113
MT2A	2.84343e-06	-0.528238	0.876	0.926	0.133439
S100A6	0.00319177	-0.548985	0.229	0.314	1
ANGPT2	5.16472e-06	-0.590671	0.534	0.661	0.242375
SLC7A1	1.21719e-14	-0.665551	0.758	0.89	5.71214e-10
MT-ND3	5.41002e-12	-0.681541	0.629	0.799	2.53887e-07
MT1E	6.03448e-08	-0.691714	0.526	0.71	0.00283192
CCN2	1.75651e-07	-0.810523	0.258	0.413	0.00824313
XIST	2.58657e-115	-2.6648	0.024	0.84	1.21385e-110

## Sheet: Excitatory neuron
Supplementary Data 16-3: DEGs between male and female AD patients in the integrated AD035 MTG dataset in Excitatory neurons.
gene	p_val	avg_log2FC	pct.1	pct.2	p_val_adj
TTTY14	0	2.35065	0.968	0.018	0
NLGN4Y	0	2.16573	0.971	0.024	0
USP9Y	0	2.13764	0.973	0.016	0
UTY	0	1.72437	0.946	0.018	0
PCDH11Y	0	1.08048	0.506	0.144	0
TTTY10	0	0.718107	0.67	0.015	0
KDM5D	0	0.63964	0.701	0.001	0
PLCG2	6.43697e-93	0.546837	0.944	0.914	3.02081e-88
DDX3Y	0	0.472748	0.604	0.002	0
PRKY	0	0.449424	0.52	0.008	0
C1QTNF7-AS1	5.40591e-83	0.379693	0.441	0.33	2.53694e-78
RPS4Y1	0	0.344039	0.467	0.006	0
ZFY	0	0.31779	0.513	0.131	0
MT-CYB	1.25187e-17	-0.309921	0.878	0.901	5.8749e-13
MT-ATP6	6.67427e-23	-0.322071	0.915	0.93	3.13217e-18
MT-ND4	1.8744e-33	-0.322452	0.878	0.919	8.79635e-29
MT-ND3	1.33247e-33	-0.331264	0.859	0.898	6.25314e-29
MT-CO3	3.46688e-28	-0.351936	0.941	0.958	1.62697e-23
XIST	0	-3.60668	0.011	0.999	0

## Sheet: Inhibitory neuron
Supplementary Data 16-4: DEGs between male and female AD patients in the integrated AD035 MTG dataset in Inhibitory neurons.
gene	p_val	avg_log2FC	pct.1	pct.2	p_val_adj
TTTY14	0	2.47647	0.92	0.01	0
USP9Y	0	2.06186	0.9	0.009	0
NLGN4Y	0	2.05189	0.891	0.021	0
UTY	0	1.63423	0.825	0.01	0
PCDH11Y	0	1.55377	0.484	0.154	0
TTTY10	0	0.874549	0.533	0.006	0
KDM5D	0	0.611702	0.493	0	0
PLCG2	1.67989e-40	0.587275	0.86	0.83	7.88357e-36
C1QTNF7-AS1	1.50521e-80	0.495197	0.42	0.308	7.06381e-76
DDX3Y	0	0.445875	0.388	0.001	0
KIF5C-AS1	1.43383e-83	0.376848	0.247	0.144	6.72882e-79
XIST	0	-3.44534	0.011	0.995	0

## Sheet: Microglia
Supplementary Data 16-5: DEGs between male and female AD patients in the integrated AD035 MTG dataset in Microglia.
gene	p_val	avg_log2FC	pct.1	pct.2	p_val_adj
LINC00278	0	2.00643	0.444	0	0
UTY	0	1.82122	0.543	0.004	0
USP9Y	0	1.59691	0.505	0.004	0
TTTY14	0	1.48096	0.387	0.003	0
PRKY	0	1.12498	0.353	0.005	0
NLGN4Y	0	1.1061	0.329	0.021	0
MALAT1	0	0.92713	1	1	0
CTD-2285E13.1	3.12138e-42	0.886504	0.285	0.216	1.46483e-37
CD83	2.21984e-62	0.812747	0.178	0.102	1.04175e-57
HIF1A-AS3	7.50117e-76	0.797492	0.357	0.261	3.52023e-71
RGS1	7.03797e-80	0.742714	0.477	0.383	3.30285e-75
ANKUB1	1.00088e-97	0.726314	0.431	0.326	4.69705e-93
RP11-624C23.1	1.26702e-66	0.69748	0.492	0.418	5.94599e-62
KCNQ1OT1	2.00025e-42	0.66986	0.343	0.277	9.38697e-38
SLC2A3	8.72005e-28	0.63673	0.307	0.254	4.09223e-23
RP11-452H21.1	1.61626e-49	0.631243	0.495	0.441	7.58496e-45
AC096558.1	3.1254e-60	0.604734	0.435	0.361	1.46672e-55
HSP90AA1	2.23408e-08	0.599485	0.597	0.608	0.00104843
HSPA1A	9.89157e-28	0.596591	0.4	0.355	4.64202e-23
SPP1	1.15362e-44	0.55344	0.768	0.757	5.41381e-40
TMLHE-AS1	2.86229e-50	0.54365	0.269	0.194	1.34324e-45
DDX3Y	0	0.537491	0.196	0	0
FTH1	9.99066e-24	0.529657	0.609	0.584	4.68852e-19
SAT1	1.63435e-49	0.522754	0.807	0.804	7.66986e-45
ABHD15-AS1	1.32898e-45	0.520458	0.489	0.433	6.23677e-41
NAMPT	1.31964e-63	0.500528	0.355	0.26	6.19294e-59
KDM5D	0	0.489952	0.185	0	0
SLC8A1-AS1	1.07555e-34	0.485808	0.305	0.249	5.04745e-30
SRGN	1.78751e-60	0.481852	0.6	0.549	8.38859e-56
CEBPD	3.79795e-50	0.479425	0.5	0.441	1.78234e-45
SHOC1	1.3107e-33	0.46763	0.374	0.318	6.15099e-29
GNA13	4.03354e-24	0.462383	0.569	0.559	1.8929e-19
UBC	3.74342e-22	0.459923	0.372	0.336	1.75675e-17
DPYD-AS1	9.20295e-58	0.451809	0.226	0.144	4.31885e-53
TPRG1	2.09175e-35	0.442126	0.298	0.225	9.81636e-31
CTD-2282P23.2	6.37456e-26	0.436676	0.382	0.339	2.99152e-21
GLUL	9.64585e-15	0.433084	0.424	0.406	4.5267e-10
RPS4Y1	0	0.431466	0.157	0.001	0
ARID5B	1.48235e-25	0.427908	0.453	0.409	6.95651e-21
RAB11A	5.58639e-23	0.422776	0.459	0.435	2.62164e-18
FAM177B	2.51315e-20	0.415055	0.36	0.325	1.1794e-15
RP11-16C1.3	7.41453e-31	0.414556	0.314	0.259	3.47957e-26
RP11-649G15.2	1.2704e-07	0.409009	0.251	0.234	0.00596187
B2M	2.78658e-34	0.406609	0.675	0.654	1.30772e-29
AC002463.3	2.94597e-53	0.402192	0.233	0.157	1.38251e-48
DISC2	1.4981e-40	0.397137	0.267	0.201	7.03042e-36
OPRM1	1.61809e-20	0.393105	0.3	0.258	7.59354e-16
DIAPH2-AS1	2.53703e-21	0.388866	0.227	0.183	1.1906e-16
ENTPD1-AS1	2.64744e-23	0.388276	0.574	0.549	1.24242e-18
DUSP1	2.69014e-55	0.381703	0.242	0.159	1.26245e-50
DLEU7	1.47606e-18	0.381658	0.43	0.4	6.92702e-14
OLR1	5.67682e-05	0.381355	0.372	0.378	1
HSPA1B	3.00581e-22	0.371913	0.288	0.241	1.4106e-17
CPA6	5.72184e-34	0.364488	0.211	0.149	2.6852e-29
CBLB	0.505135	0.359783	0.356	0.367	1
HSPB1	7.18373e-06	0.358928	0.211	0.194	0.337125
RP11-703M24.5	1.73678e-40	0.356924	0.196	0.134	8.15054e-36
MGAM	7.65281e-13	0.346777	0.137	0.107	3.59139e-08
APOE	3.4097e-37	0.346006	0.689	0.658	1.60014e-32
RP11-314L11.1	4.54948e-29	0.345794	0.233	0.179	2.13503e-24
RP11-701P16.2	6.90003e-59	0.343386	0.143	0.075	3.23811e-54
ENO4	2.72111e-39	0.340248	0.215	0.152	1.27699e-34
DDX5	5.28169e-76	0.337803	0.855	0.829	2.47865e-71
DIRC3	6.10411e-28	0.337741	0.306	0.242	2.8646e-23
PLIN2	2.84943e-16	0.337654	0.146	0.11	1.33721e-11
AC037445.1	3.44713e-35	0.335039	0.203	0.143	1.6177e-30
RP11-793A3.2	1.0116e-19	0.328954	0.159	0.121	4.74732e-15
CLEC2B	4.30936e-12	0.325973	0.239	0.209	2.02234e-07
ACSL1	8.60233e-43	0.325805	0.752	0.749	4.03699e-38
PDGFB	4.79886e-24	0.324203	0.52	0.485	2.25206e-19
CCDC26	5.39717e-11	0.323785	0.317	0.281	2.53284e-06
MEG3	5.01419e-35	0.323702	0.658	0.647	2.35311e-30
RP11-555K12.4	1.06205e-22	0.319787	0.187	0.142	4.98412e-18
RP11-142M10.2	1.86035e-16	0.319339	0.279	0.245	8.73044e-12
MYCBP2-AS1	2.43037e-27	0.316629	0.222	0.172	1.14055e-22
HLA-B	1.91377e-26	0.314775	0.513	0.474	8.98111e-22
RP11-666F17.1	7.2865e-10	0.30772	0.221	0.197	3.41948e-05
ELMO1-AS1	6.27457e-24	0.307623	0.238	0.191	2.94459e-19
AP000331.1	5.01617e-22	0.304333	0.267	0.222	2.35404e-17
RNF144B	8.50861e-19	0.302892	0.516	0.491	3.99301e-14
PAQR3	2.40301e-19	0.302577	0.266	0.224	1.12771e-14
GBE1	0.0285436	0.302115	0.424	0.431	1
ITGA9	8.08003e-57	-0.302003	0.449	0.567	3.79188e-52
USP6NL	1.1594e-79	-0.303166	0.598	0.719	5.44097e-75
CSGALNACT1	6.88186e-44	-0.309501	0.813	0.875	3.22959e-39
MAN2A1	1.99731e-35	-0.311752	0.642	0.726	9.3732e-31
CHI3L1	3.40429e-85	-0.313519	0.052	0.139	1.5976e-80
PUDP	9.14553e-78	-0.314849	0.206	0.331	4.2919e-73
RP11-96H19.1	4.05731e-31	-0.315984	0.178	0.247	1.90405e-26
PRKCA	4.80999e-58	-0.316077	0.685	0.773	2.25728e-53
CSF1R	1.44965e-128	-0.318037	0.786	0.891	6.80305e-124
ABCC4	5.13972e-97	-0.327595	0.735	0.84	2.41202e-92
HS3ST4	8.67815e-75	-0.333872	0.723	0.823	4.07257e-70
ZFX	5.0866e-106	-0.335032	0.363	0.522	2.38709e-101
PALD1	1.32259e-112	-0.344866	0.78	0.885	6.20678e-108
NHSL1	1.52443e-31	-0.359873	0.603	0.671	7.15398e-27
ITPR2	4.46863e-171	-0.36403	0.948	0.977	2.09708e-166
LNCAROD	8.34098e-116	-0.381571	0.731	0.849	3.91434e-111
BIN1	4.25582e-62	-0.399748	0.499	0.62	1.99721e-57
LINC01091	1.04318e-39	-0.410613	0.186	0.266	4.89553e-35
CA8	6.46349e-106	-0.416329	0.088	0.204	3.03325e-101
FOXP2	3.33357e-114	-0.448864	0.575	0.721	1.56441e-109
P2RY12	3.37168e-134	-0.455022	0.541	0.703	1.5823e-129
ST6GALNAC3	8.77008e-115	-0.456747	0.694	0.813	4.11571e-110
JPX	6.02106e-193	-0.463027	0.526	0.716	2.82562e-188
NAV3	2.15338e-177	-0.473122	0.833	0.899	1.01056e-172
KDM6A	3.23379e-252	-0.522072	0.6	0.783	1.51759e-247
TMEM163	3.97138e-31	-0.529345	0.373	0.447	1.86373e-26
RBMS3	4.32929e-42	-0.718869	0.217	0.299	2.03169e-37
RP11-358F13.1	1.95251e-186	-0.867709	0.42	0.609	9.16292e-182
XIST	0	-3.21659	0.045	0.967	0

## Sheet: Oligodendrocytes
Supplementary Data 16-6: DEGs between male and female AD patients in the integrated AD035 MTG dataset in Oligodendrocytes.
gene	p_val	avg_log2FC	pct.1	pct.2	p_val_adj
UTY	0	2.35915	0.83	0.003	0
NLGN4Y	0	1.55236	0.554	0.013	0
TTTY14	0	1.24913	0.372	0.003	0
USP9Y	0	1.13011	0.441	0.003	0
KDM5D	0	0.692944	0.321	0	0
GRID2	4.01533e-157	0.663406	0.602	0.512	1.88436e-152
LINC00279	0	0.621324	0.19	0	0
TTTY10	0	0.591155	0.221	0.003	0
DDX3Y	0	0.524886	0.248	0	0
LINC01470	1.06481e-89	0.522455	0.396	0.308	4.99705e-85
LANCL1-AS1	4.98615e-98	0.442584	0.382	0.291	2.33995e-93
B2M	9.01959e-48	0.428407	0.398	0.341	4.23281e-43
PCDH9-AS2	1.6995e-52	0.424084	0.616	0.561	7.97559e-48
RP11-38B6.1	7.20411e-100	0.42309	0.311	0.221	3.38081e-95
PWRN1	7.85549e-123	0.416749	0.455	0.336	3.68651e-118
MALAT1	0	0.41049	1	1	0
MDGA2	2.17341e-38	0.385804	0.466	0.427	1.01996e-33
CTD-2015H6.3	3.0446e-64	0.384163	0.391	0.321	1.4288e-59
ZFY	0	0.380244	0.233	0.088	0
LRRTM3	3.29884e-75	0.371953	0.727	0.675	1.54811e-70
DLG2-AS2	1.84212e-56	0.371146	0.409	0.341	8.6449e-52
RP11-96D24.1	4.71973e-88	0.356915	0.246	0.165	2.21492e-83
RP11-339B21.12	4.57416e-30	0.353021	0.647	0.632	2.14661e-25
FTL	1.78681e-67	0.350793	0.647	0.58	8.38534e-63
ANKUB1	2.85547e-57	0.346303	0.465	0.399	1.34004e-52
ENO4	2.65311e-43	0.328972	0.467	0.41	1.24508e-38
NEDD4L	2.74797e-86	0.327985	0.294	0.209	1.2896e-81
RPS4Y1	0	0.326613	0.142	0.001	0
AC023590.1	4.32886e-59	0.325538	0.289	0.222	2.03149e-54
KCNIP4	1.04816e-57	0.323595	0.911	0.918	4.91892e-53
RP11-373E16.6	2.01513e-61	0.322792	0.32	0.249	9.4568e-57
PCA3	2.47722e-46	0.313667	0.498	0.438	1.16253e-41
ADGRL3	1.84142e-108	0.31189	0.819	0.768	8.64162e-104
CCSER1	2.31428e-11	0.310205	0.419	0.409	1.08607e-06
GCNT1	2.82186e-55	0.310029	0.405	0.338	1.32427e-50
KCTD8	4.68251e-67	0.301585	0.497	0.412	2.19746e-62
ZFX	9.85495e-141	-0.310108	0.24	0.369	4.62483e-136
DCC	2.86841e-38	-0.310609	0.361	0.429	1.34612e-33
SVEP1	4.64072e-38	-0.324667	0.311	0.37	2.17785e-33
PTPRM	1.59164e-24	-0.330695	0.434	0.475	7.46939e-20
LAMA2	4.20162e-39	-0.355151	0.469	0.525	1.97178e-34
COL4A5	3.85935e-252	-0.390868	0.862	0.912	1.81116e-247
TSIX	0	-0.413831	0.005	0.182	0
JPX	0	-0.497909	0.676	0.812	0
PTPRN2	1.77736e-38	-0.500166	0.251	0.305	8.34099e-34
LURAP1L-AS1	2.44275e-189	-0.525123	0.394	0.545	1.14636e-184
KDM6A	0	-0.552641	0.805	0.91	0
PDE1A	7.35279e-152	-0.570419	0.628	0.725	3.45059e-147
XIST	0	-3.68189	0.013	0.988	0

## Sheet: Oligodendrocyte precursor cells
Supplementary Data 16-7: DEGs between male and female AD patients in the integrated AD035 MTG dataset in Oligodendrocyte precursor cells.
gene	p_val	avg_log2FC	pct.1	pct.2	p_val_adj
NLGN4Y	0	3.19342	0.879	0.018	0
TTTY14	0	2.26601	0.787	0.003	0
UTY	0	1.85766	0.774	0.005	0
USP9Y	0	1.51404	0.706	0.006	0
PCDH11Y	0	1.30213	0.472	0.071	0
TTTY10	0	0.734725	0.393	0.007	0
KCNMB2-AS1	3.20652e-59	0.636196	0.917	0.908	1.50479e-54
KDM5D	0	0.58232	0.381	0	0
SCN1A-AS1	1.27022e-62	0.564308	0.704	0.641	5.96101e-58
RP11-257I14.1	2.41902e-37	0.513523	0.642	0.586	1.13522e-32
PCDH9-AS2	1.89318e-47	0.50608	0.72	0.66	8.88452e-43
RP11-96D24.1	3.32043e-51	0.504172	0.502	0.404	1.55824e-46
MALAT1	3.87099e-110	0.495738	1	1	1.81662e-105
MFSD4B	2.03224e-60	0.490009	0.723	0.664	9.53708e-56
ZFY	0	0.480227	0.366	0.094	0
IPO9-AS1	5.73311e-43	0.463814	0.711	0.671	2.69049e-38
RP11-38B6.1	3.37052e-35	0.445584	0.308	0.232	1.58175e-30
AC037445.1	5.92856e-45	0.445515	0.528	0.449	2.78221e-40
MROH9	1.89914e-38	0.441355	0.356	0.274	8.91248e-34
AC007319.1	8.5966e-34	0.416802	0.44	0.364	4.0343e-29
ZFPM2-AS1	2.0642e-27	0.407899	0.686	0.627	9.68707e-23
NRXN3	6.76531e-55	0.381902	0.843	0.812	3.17489e-50
AQP4-AS1	1.45118e-29	0.381762	0.53	0.471	6.81026e-25
CTNNA3	2.42761e-31	0.377142	0.695	0.65	1.13925e-26
RP11-547I7.1	8.42676e-26	0.354796	0.496	0.435	3.95459e-21
AC002463.3	1.6855e-33	0.351842	0.441	0.365	7.90986e-29
LHFPL3-AS1	3.01606e-20	0.346782	0.577	0.544	1.41541e-15
PRKY	0	0.342724	0.219	0.008	0
LINC01572	9.77787e-29	0.339453	0.584	0.524	4.58866e-24
TTC6	2.71142e-24	0.337678	0.43	0.366	1.27244e-19
OLIG1	2.90848e-24	0.331181	0.821	0.826	1.36492e-19
VCAN-AS1	5.03054e-21	0.32406	0.556	0.509	2.36078e-16
SHOC1	9.79516e-28	0.322458	0.425	0.359	4.59677e-23
TSBP1	7.35382e-35	0.322067	0.25	0.172	3.45108e-30
RP11-452H21.1	1.65831e-26	0.321252	0.4	0.334	7.7823e-22
RP11-473C19.1	5.87167e-29	0.315267	0.418	0.353	2.75552e-24
RPS4Y1	0	0.314794	0.214	0.001	0
ANKUB1	5.68816e-28	0.314055	0.405	0.34	2.6694e-23
PDE5A	1.08291e-24	0.312351	0.491	0.434	5.08201e-20
BCL2L14	8.35131e-32	0.310658	0.389	0.319	3.91918e-27
SLC8A1-AS1	1.06205e-29	0.308713	0.483	0.415	4.98411e-25
RP11-508N12.2	4.30077e-30	0.308565	0.308	0.237	2.01831e-25
PPP1R9A-AS1	1.48832e-28	0.307899	0.419	0.348	6.98456e-24
DDX3Y	0	0.302279	0.215	0	0
ARHGEF3	5.81549e-16	-0.311122	0.458	0.511	2.72915e-11
IGSF9B	8.06202e-62	-0.321768	0.723	0.813	3.78343e-57
BEST3	4.15151e-35	-0.325132	0.658	0.747	1.94826e-30
XIST	0	-2.70372	0.077	0.983	0
