# Supplementary material for: A single-cell and spatial RNA-seq database for Alzheimer’s disease (ssREAD)
Source: Nat Commun. 2024 Jun 6;15:4710. doi: 10.1038/s41467-024-49133-z (PMC11156951; doi:10.1038/s41467-024-49133-z)
Supplement: Supplementary file 20 — Supplementary Data 17 [file 41467_2024_49133_MOESM20_ESM.xlsx]

## Sheet: Astrocytes
Supplementary Data 17-1: DEGs between male and female AD patients in the integrated AD048 PFC dataset in Astrocytes.
gene	p_val	avg_log2FC	pct.1	pct.2	p_val_adj
TTTY14	0	1.81621	0.545	0.01	0
UTY	0	1.74841	0.606	0.013	0
NLGN4Y	0	1.37218	0.451	0.012	0
USP9Y	0	1.02205	0.385	0.017	0
LINC00278	0	0.673898	0.234	0.005	0
DDX3Y	0	0.481863	0.171	0.001	0
RPS4Y1	0	0.479412	0.179	0.004	0
KDM5D	0	0.463139	0.181	0.003	0
TTTY10	0	0.462044	0.168	0.005	0
CD99	0	0.378488	0.29	0.176	0
ZFY	0	0.340476	0.12	0.002	0
LCNL1	2.25617e-91	0.319177	0.4	0.352	1.0588e-86
AC002429.2	1.38356e-109	0.318905	0.575	0.521	6.49292e-105
KDM6A	0	-0.360233	0.42	0.564	0
JPX	0	-0.607774	0.522	0.714	0
XIST	0	-3.14795	0.027	0.911	0

## Sheet: Endothelial
Supplementary Data 17-2: DEGs between male and female AD patients in the integrated AD048 PFC dataset in Endothelial cells.
gene	p_val	avg_log2FC	pct.1	pct.2	p_val_adj
PCDH11Y	9.21663e-124	1.94193	0.276	0.011	4.32527e-119
TTTY14	3.50551e-163	1.75146	0.331	0.004	1.6451e-158
UTY	6.76429e-175	1.54849	0.358	0.007	3.17441e-170
DDX3Y	1.87675e-90	0.818124	0.198	0.004	8.80741e-86
RPS4Y1	1.26537e-62	0.670267	0.137	0.002	5.93827e-58
USP9Y	2.05874e-55	0.638109	0.138	0.008	9.66145e-51
KDM5D	2.35001e-58	0.600366	0.125	0.001	1.10284e-53
LINC02147	2.363e-06	0.539975	0.214	0.157	0.110893
TSHZ2	0.000214716	0.363828	0.411	0.363	1
SNTG2	0.00100701	0.359262	0.126	0.092	1
MAGI2	5.28978e-08	0.349251	0.389	0.303	0.00248244
IFI44L	1.74035e-06	0.346657	0.32	0.255	0.081673
TIMP1	0.00569984	0.341733	0.1	0.076	1
FAM155A	0.000527293	0.339021	0.376	0.326	1
CD99	8.70842e-12	0.33248	0.277	0.185	4.08677e-07
CACNA1C	2.15107e-05	0.327411	0.257	0.198	1
PLPP1	0.680586	0.321132	0.63	0.626	1
NDRG1	7.0181e-05	0.313082	0.438	0.375	1
FRY	1.76047e-08	0.31012	0.43	0.345	0.000826173
GALNT17	6.04073e-05	-0.306853	0.276	0.333	1
CEBPD	1.19521e-05	-0.307017	0.474	0.526	0.560901
BSG	0.000134146	-0.307796	0.697	0.746	1
ZFX	1.00791e-07	-0.308804	0.172	0.241	0.00473004
FAM110D	3.77808e-05	-0.309821	0.14	0.189	1
MT1X	0.0010907	-0.331249	0.29	0.339	1
JPX	1.03572e-07	-0.35748	0.325	0.405	0.00486053
KDM6A	5.32374e-13	-0.420074	0.417	0.514	2.49838e-08
XIST	0	-2.79795	0.014	0.649	0

## Sheet: Excitatory neuron
Supplementary Data 17-3: DEGs between male and female AD patients in the integrated AD048 PFC dataset in Excitatory neuron.
gene	p_val	avg_log2FC	pct.1	pct.2	p_val_adj
TTTY14	0	2.06277	0.761	0.032	0
NLGN4Y	0	1.89838	0.74	0.021	0
USP9Y	0	1.57371	0.71	0.046	0
UTY	0	1.38457	0.672	0.018	0
PCDH11Y	0	1.09312	0.366	0.084	0
KDM5D	0	0.655662	0.461	0.007	0
DDX3Y	0	0.539792	0.398	0.005	0
TTTY15	0	0.525334	0.398	0.008	0
TTTY10	0	0.467797	0.339	0.011	0
RPS4Y1	0	0.387594	0.297	0.01	0
ZFY	0	0.352307	0.266	0.004	0
NEAT1	1.68355e-11	0.305603	0.297	0.283	7.90075e-07
HSPB1	5.37886e-39	-0.357639	0.204	0.252	2.52424e-34
HSPA1A	4.07895e-29	-0.401026	0.227	0.268	1.91421e-24
XIST	0	-2.59833	0.063	0.92	0

## Sheet: Inhibitory neuron
Supplementary Data 17-4: DEGs between male and female AD patients in the integrated AD048 PFC dataset in Inhibitory neuron.
gene	p_val	avg_log2FC	pct.1	pct.2	p_val_adj	dementia	normal
TTTY14	0	2.27358	0.79	0.02	0	1.86343	2.30372
NLGN4Y	0	1.97638	0.754	0.017	0	1.38289	1.6962
PCDH11Y	0	1.67479	0.415	0.086	0	1.14698	1.43126
USP9Y	0	1.50455	0.68	0.034	0	1.0641	1.44575
UTY	0	1.41403	0.644	0.015	0	0.817131	1.04511
KDM5D	0	0.701148	0.398	0.005	0	0.259254	0.342322
TTTY10	0	0.6338	0.319	0.009	0	0.289652	0.355481
TTTY15	0	0.556792	0.326	0.005	0	0.133371	0.118741
DDX3Y	0	0.537056	0.31	0.004	0	0.182509	0.214973
RPS4Y1	0	0.35182	0.213	0.006	0	0.115855	0.164789
ZFY	0	0.325791	0.196	0.004	0	0.167241	0.180392
JPX	8.46965e-168	-0.367319	0.528	0.647	3.97472e-163	1.55292	1.65175
XIST	0	-3.10091	0.023	0.933	0	5.74139	4.64749

## Sheet: Microglia
Supplementary Data 17-5: DEGs between male and female AD patients in the integrated AD048 PFC dataset in Microglia.
gene	p_val	avg_log2FC	pct.1	pct.2	p_val_adj	dementia	normal
UTY	0	1.79026	0.432	0.005	0	1.12387	1.31381
LINC00278	0	1.76209	0.351	0.002	0	1.14106	1.24928
TTTY14	0	1.73962	0.315	0.002	0	0.963639	1.19297
NLGN4Y	0	1.47083	0.291	0.004	0	0.742328	0.959282
USP9Y	0	1.24947	0.281	0.006	0	0.707735	0.82395
RPS4Y1	0	0.575995	0.121	0.002	0	0.201775	0.224231
KDM5D	0	0.563463	0.118	0.001	0	0.201427	0.224032
DDX3Y	0	0.55628	0.121	0	0	0.204288	0.204149
TTTY15	0	0.490821	0.101	0.001	0	0.130003	0.122751
HSPA1A	2.48887e-26	0.441923	0.385	0.349	1.168e-21	3.86939	3.98888
HSPA1B	4.44246e-16	0.339654	0.222	0.196	2.0848e-11	1.3019	1.3266
FOS	3.81138e-27	0.306348	0.14	0.108	1.78864e-22	0.734434	0.848978
NHSL1	1.20378e-42	-0.314854	0.422	0.477	5.64923e-38	6.264	4.53483
KDM6A	2.51305e-286	-0.507894	0.367	0.524	1.17935e-281	2.74742	2.71589
JPX	1.56857e-271	-0.512351	0.338	0.492	7.36112e-267	2.39032	2.3043
XIST	0	-3.4966	0.012	0.875	0	7.37531	6.7777

## Sheet: Oligodendrocytes
Supplementary Data 17-6: DEGs between male and female AD patients in the integrated AD048 PFC dataset in Oligodendrocytes.
gene	p_val	avg_log2FC	pct.1	pct.2	p_val_adj
UTY	0	2.11607	0.643	0.01	0
NLGN4Y	0	1.47956	0.395	0.009	0
TTTY14	0	1.17009	0.232	0.004	0
USP9Y	0	0.758274	0.211	0.01	0
KDM5D	0	0.74602	0.229	0.002	0
DDX3Y	0	0.579698	0.172	0.001	0
ZFY	0	0.391037	0.101	0.001	0
NEDD4L	0	0.301043	0.169	0.104	0
LAMA2	0	-0.307152	0.437	0.508	0
ABCA6	0	-0.321276	0.124	0.195	0
COL4A5	0	-0.363009	0.723	0.791	0
KDM6A	0	-0.404134	0.609	0.717	0
JPX	0	-0.532616	0.502	0.662	0
XIST	0	-3.45812	0.014	0.913	0

## Sheet: Oligodendrocyte precursor cells
Supplementary Data 17-7: DEGs between male and female AD patients in the integrated AD048 PFC dataset in Oligodendrocyte precursor cells.
gene	p_val	avg_log2FC	pct.1	pct.2	p_val_adj
NLGN4Y	0	3.24573	0.863	0.015	0
TTTY14	0	2.40012	0.746	0.008	0
UTY	0	1.81203	0.688	0.01	0
PCDH11Y	0	1.37459	0.408	0.044	0
USP9Y	0	1.19407	0.505	0.016	0
KDM5D	0	0.635366	0.302	0.003	0
TTTY10	0	0.518986	0.226	0.006	0
ZFY	0	0.502526	0.215	0.003	0
TTTY15	0	0.36829	0.179	0.003	0
DDX3Y	0	0.347799	0.167	0.001	0
RPS4Y1	0	0.346398	0.163	0.003	0
JPX	0	-0.439356	0.62	0.752	0
XIST	0	-2.93522	0.024	0.909	0
