# Supplementary material for: A single-cell and spatial RNA-seq database for Alzheimer’s disease (ssREAD)
Source: Nat Commun. 2024 Jun 6;15:4710. doi: 10.1038/s41467-024-49133-z (PMC11156951; doi:10.1038/s41467-024-49133-z)
Supplement: Supplementary file 21 — Supplementary Data 18 [file 41467_2024_49133_MOESM21_ESM.xlsx]

## Sheet: Sheet1
Supplementary Data 18. Categorization of brain regions utilized in ssREAD.
sc/sn RNA-seq
Original	New
Middle temporal gyrus	Middle temporal gyrus
Cerebellum	Cerebellum
Cerebral Cortex	Cortex
Cortex	Cortex
Cortex and hippocampus	Cortex and hippocampus
Dorosolateral prefrontal cortex	Prefrontal Cortex
Entorhinal cortex	Entorhinal cortex
Hippocampus	Hippocampus
Prefrontal Cortex	Prefrontal Cortex
Subventricular zone and hippocampus	Subventricular zone and hippocampus
Superior frontal gyrus	Prefrontal Cortex
Superior parietal lobe	Superior parietal lobe
ST
Original	New
Central ventricle and the habenula	Central ventricle and the habenula
Coronal brain sections	Whole brain
cortex and striatum	cortex and striatum
Dorsolateral prefrontal cortex	Prefrontal Cortex
Forebrain	Forebrain
Hippocampi and olfactory bulbs	Hippocampus and olfactory bulbs
Hippocampus and prefrontal cortex	Hippocampus and prefrontal cortex
Main olfactory bulb	Main olfactory bulb
Middle temporal gyrus	Middle temporal gyrus
Ventral cortex, thalamus, and hippocampus	Ventral cortex, thalamus, and hippocampus
Whole brain sections	Whole brain
