# Supplementary material for: A single-cell and spatial RNA-seq database for Alzheimer’s disease (ssREAD)
Source: Nat Commun. 2024 Jun 6;15:4710. doi: 10.1038/s41467-024-49133-z (PMC11156951; doi:10.1038/s41467-024-49133-z)
Supplement: Supplementary file 22 — Supplementary Data 19 [file 41467_2024_49133_MOESM22_ESM.xlsx]

## Sheet: sc & sn RNA-seq
Supplementary Data 19. The marker genes used to assign a cell to a specific cell type.
Cell type	Genes
Astrocytes	GFAP, AQP4, GJA1, SLC1A2, FGFR3, NKAIN4, AGT, PLXNB1, SLC1A3
Endothelial cells	CLDN5, VWF
Neurons	GLS, RBFOX3, CAMK2A
Excitatory neurons	SLC17A6, SLC17A7, SATB2
Inhibitory neurons	GAD1, GAD2
Microglia	P2RY12, CSF1R, C3, CX3CR1
Oligodendrocytes	OLIG2, MBP, MOBP, PLP1, MYRF, MAG
Oligodendrocyte precursor cells	VCAN, SOX8
Pericytes	AMBP, HIGD1B, PTH1R
