# Supplementary material for: A single-cell and spatial RNA-seq database for Alzheimer’s disease (ssREAD)
Source: Nat Commun. 2024 Jun 6;15:4710. doi: 10.1038/s41467-024-49133-z (PMC11156951; doi:10.1038/s41467-024-49133-z)
Supplement: Supplementary file 24 — Source Data [file 41467_2024_49133_MOESM24_ESM.xlsx]

## Sheet: Data 1 (Fig. 3D)
Data 1. Alluvial plot groups among condition, MAPLE clusters, and layer annotations.
index	condition	MAPLE_cluster	layer	n	.group
1	Control	1	Layer 1	1	1
2	Control	1	Layer 3	1	1
3	Control	1	Layer 5	3	1
4	Control	1	Layer 6	218	1
5	Control	1	White Matter	9	1
6	Control	2	Layer 1	1238	2
7	Control	3	White Matter	10	3
8	Control	4	Layer 3	17	4
9	Control	4	Layer 4	190	4
10	Control	4	Layer 5	264	4
11	Control	4	Layer 6	114	4
12	Control	6	Layer 3	1	5
13	Control	6	Layer 6	3	5
14	Control	6	White Matter	1268	5
15	Control	7	Layer 1	70	6
16	Control	7	Layer 2	37	6
17	Control	7	Layer 3	29	6
18	Control	7	Layer 4	9	6
19	Control	7	Layer 5	9	6
20	Control	7	Layer 6	13	6
21	Control	7	White Matter	59	6
22	Control	8	Layer 2	697	7
23	Control	8	Layer 3	434	7
24	Control	8	Layer 4	1	7
25	AD	1	Layer 3	2	8
26	AD	1	Layer 4	77	8
27	AD	1	Layer 5	825	8
28	AD	1	Layer 6	501	8
29	AD	1	White Matter	7	8
30	AD	2	Layer 3	1	9
31	AD	2	Layer 5	1	9
32	AD	3	Layer 6	1	10
33	AD	3	White Matter	882	10
34	AD	5	Layer 3	565	11
35	AD	5	Layer 4	184	11
36	AD	6	White Matter	77	12
37	AD	7	Layer 2	9	13
38	AD	7	Layer 3	43	13
39	AD	7	Layer 4	11	13
40	AD	7	Layer 5	40	13
41	AD	7	Layer 6	22	13
42	AD	7	White Matter	20	13
43	AD	8	Layer 2	146	14
44	AD	8	Layer 3	31	14

## Sheet: Data 2 (Fig. 3E)
Data 2. Scaled expressioon value for heatmap.
	TUBB	YWHAB	UHMK1	USP22	TUBB3	SPARC	VIM	TUBB2B	ZFP36L1	ZFP36	TTYH2	TP53INP2	TMEM144	UGT8	TMEM63A	ZNF365	ZYX	ZNF483	ZER1	ZFAND5	TRIL	SNCG	SREBF1	TPD52L1	SYN1	HBB	HBA2	HBA1	CLDN5	VWF	YJEFN3	YPEL3	ZFR	ZBTB18	YPEL5
1	0.506624	0.513379	0.457844	0.394038	0.389476	-0.253261	-0.143454	-0.270779	-0.155381	-0.352911	0.138164	0.0347292	0.107825	0.105267	0.105056	0.0185105	0.0347353	0.284913	0.317983	0.273979	0.252936	0.344116	0.228252	0.178679	0.477415	-0.092057	-0.0683032	-0.0873483	-0.205867	-0.241125	-0.0127585	0.160903	0.0913039	0.308935	0.218443
2	-0.117371	-0.294562	-0.314825	-0.194376	-0.217898	1.11199	0.926191	0.739032	0.818205	0.732041	-0.207583	-0.279574	-0.195011	-0.222183	-0.182892	-0.281831	0.017049	-0.0951639	-0.298858	-0.0516352	-0.0681795	-0.416419	-0.083955	-0.1139	-0.32524	0.0931488	0.0352429	-0.0174924	0.603508	0.559096	-0.0836709	0.0490423	0.00828986	-0.276663	-0.0684037
3	-0.13199	-0.252726	-0.0600986	-0.144843	-0.362532	0.244214	-0.308736	-0.626898	-0.206917	-0.42832	0.981279	0.881454	0.908524	0.945892	0.854359	-0.218973	-0.19322	-0.20733	-0.218451	-0.155968	-0.00671338	-0.36102	0.550314	-0.203311	-0.247402	-0.198375	-0.196779	-0.175587	-0.372978	-0.412178	-0.355957	-0.287225	-0.0831396	-0.276739	-0.195704
4	0.508994	0.555946	0.373012	0.415108	0.700186	-0.0648449	0.0262643	0.505173	0.0122104	0.440456	-0.194498	-0.132361	-0.0699849	-0.0931079	-0.164626	0.73167	0.500501	0.530328	0.473832	0.495516	-0.101619	0.907053	-0.242307	0.0934727	0.572133	-0.16198	0.0273799	0.0400908	0.254481	0.30961	0.311917	0.633973	0.201892	0.322107	0.547252
5	0.293221	0.277704	0.193706	0.328246	0.296349	-0.272604	0.100721	-0.192076	-0.0589407	-0.40957	0.104964	-0.0867825	-0.0409632	-0.0320137	0.0671742	-0.0661299	-0.0266436	0.0858771	0.216478	0.245012	0.535904	0.525488	0.479427	0.466215	0.480149	0.028421	-0.127987	-0.0962689	-0.220019	-0.301628	0.0659555	0.13423	0.139992	0.393537	0.0613139
6	-1.09303	-1.04253	-0.554611	-0.917808	-0.837438	-0.714645	-0.789232	-0.637587	-0.517472	-0.290526	-0.387111	-0.0230963	-0.24866	-0.255516	-0.275646	-0.505444	-0.482134	-0.869364	-0.700676	-0.958604	-0.543037	-0.7723	-0.590593	-0.581792	-1.08874	-0.366221	-0.315993	-0.199891	-0.460375	-0.361682	-0.505198	-0.903839	-0.686032	-0.756805	-0.739119
7	0.13085	0.068609	-0.0816631	0.0370526	-0.0107172	0.213873	0.239052	0.0760643	0.140794	0.205274	-0.00763836	-0.0288711	-0.0564987	-0.038327	-0.0477904	-0.040062	0.15249	-0.00503351	0.0732947	0.0408395	-0.0176094	0.0611413	-0.0234524	-0.0459346	0.0248487	2.57309	2.20574	1.89345	0.609227	0.581328	0.0866382	-0.0228023	-0.0434745	0.0894985	-0.00718184
8	0.257383	0.452266	0.0819469	0.351278	0.346671	-0.0403309	0.188507	0.584216	0.0831047	0.317691	-0.217726	-0.239618	-0.241592	-0.230823	-0.207536	0.633741	0.318357	0.482219	0.39406	0.424935	0.0563819	0.277663	-0.132921	0.324516	0.460341	-0.133295	-0.0512451	-0.0476078	0.253738	0.296028	0.656689	0.523259	0.479902	0.446569	0.408019

## Sheet: Data 3 (Fig. 3F)
Data 3. Scaled expressioon value for heatmap.
	Control	AD
MTRNR2L1	-0.818352	1.11636
MTRNR2L6	-0.3689	0.504071
MT1G	-0.228437	0.31237
MT1F	-0.201279	0.275072
NPY	-0.31219	0.426049
ID4	-0.234579	0.319734
CPNE6	-0.241557	0.329589
EDNRB	-0.254388	0.346042
SREBF1	-0.299923	0.408897
GJA1	-0.284583	0.389097
SERPINA3	0.390182	-0.533186
DEPP1	0.381747	-0.522097
GADD45B	0.348794	-0.477493
HAMP	0.373259	-0.509133
TESPA1	0.19982	-0.274706
CARTPT	0.371363	-0.508468
COX7A1	0.212066	-0.289239
F3	0.288445	-0.394639
SCN1B	0.197986	-0.271232
IFITM3	0.247442	-0.338072

## Sheet: Data 4 (Fig. 4H)
Data 2. Gene overlap counts for five groups.
Section	Count	Elements
genes unique to "MTG AD vs MTG control"	279	RBMS3, MT-ATP8, NAMPT, LINC02397, RP11-114N19.3, GNA13, RESF1, CBLB, RP11-707P17.1, CXCR4, ARL17B, FYN, PLIN2, GBE1, RP11-489G11.6, RP11-142C4.6, CHI3L1, CEMIP2, UBXN2B, FNDC3B, RNF144B, SYTL3, FAM13A, EYA2, SERPINE1, AC023469.1, PARP8, HIF1A-AS3, LINC00486-ENSG00000230876, TRPS1, MYO1D, RBPJ, CYTIP, PGK1, TLR2, ZHX2, HLA-A, RALGAPA2, TOX, PIK3IP1, PPP1R12A, AHNAK, FAM110B, HSP90AA1, RAPGEF1, FMN…
genes shared between "MTG AD vs MTG control" and "PFC AD vs PFC control"	2	MTSS1, PTMA
genes unique to "PFC AD vs PFC control"	20	TPT1, KCNIP1, CHSY3, DLGAP2, HSPA6, RTTN, SOCS6, CD84, HDAC9, ESR1, PTCHD4, ABCG1, BCL2, CEBPA, RPS6KA2, TMEM156, CNPY3, IL13RA1, RPS24, PDGFC
genes shared between "MTG AD vs MTG control" and "MTG+PFC AD vs MTG+PFC control"	50	MTRNR2L12, ELL2, CTSD, ACSL1, HIF1A, STARD13, GPNMB, PADI2, BNIP3L, SDCBP, RGS1, CHST15, MGAT1, DTNA, LRRK2, GTDC1, PRKAG2, FNDC3A, SAMD4A, DUSP10, UTRN, PTK2B, ALOX15B, DOCK5, ARHGAP15, ARHGAP6, TNPO1, TMEM51, XIST, MALT1, PDE3B, RPS6KA3, CADM1, ATG16L2, ARHGAP18, PELI1, SCIN, PILRA, CHPT1, TTYH3, MPRIP, NFKBIA, BTG1, ELMO1, LAPTM5, JAZF1, SLC1A3, ARRB2, FGR, HCLS1
genes shared among all three groups: "MTG AD vs MTG control", "PFC AD vs PFC control", and "MTG+PFC AD vs MTG+PFC control"	68	MT-ND3, MT-ATP6, MT-CYB, MT-ND4, MT-CO2, PTPRG, MT-CO3, MT-ND1, MT-ND2, NHSL1, DPYD, DIRC3, MT-ND5, TPRG1, MT-CO1, SPP1, MYO1E, IQGAP2, MT-ND4L, FKBP5, CPM, FLT1, FOXP1, PRKCE, CCND3, PPARG, ARID5B, PRKCH, MSR1, ALCAM, MITF, TXNIP, TANC2, CD163, RASGRP3, ATP1B3, FMN1, GAB1, ZBTB16, APOE, SLC6A6, SNCA, CLEC5A, TNFAIP8, CACNA1A, GLDN, SLC38A2, ANAPC16, CLEC2D, ABCA1, KLHL6, APOC1, RASGEF1B, ZNF804A…
genes shared between "PFC AD vs PFC control" and "MTG+PFC AD vs MTG+PFC control"	25	ADAMTS17, CPA6, AC066613.2, AC105402.3, LINGO1, OXR1, SLC26A3, SDK1, ZFP36L2, XYLT1, LINC01736, ZNF618, DHFR, HEG1, CD81, KIAA1551, OGFRL1, AL158071.4, GYPC, HS3ST4, SERF2, AC245297.3, INO80D, AC008014.1, GALNT2
genes unique to "MTG+PFC AD vs MTG+PFC control"	17	DLEU7-AS1, AC074327.1, MUC20-OT1, HIF1A-AS2, AL365273.2, FP671120.1, DOPEY2, AC079015.1, CSF2RA, FAM69A, LINC00623, AC012368.1, SRRM2, FP236383.1, AL159163.1, AC097376.2, MARCH3
